# Supplementary material for: Disentangling hindgut metabolism in the American cockroach through single-cell genomics and metatranscriptomics
Source: Front Microbiol. 2023 May 30;14:1156809. doi: 10.3389/fmicb.2023.1156809 (PMC10266427; doi:10.3389/fmicb.2023.1156809)
Supplement: Supplementary file 1 [file Table_1.XLSX]

## Sheet: Table_S1-1
Table_S1-2	NCBI-GTDB_name_matching. Genome Taxonomy Database taxon names used in this publication and their corresponding name, BioSample ID, and accession in NCBI.
Table_S1-3	Summary statistics on single-cell genomes.
Table_S1-4	16S_phylum_props. Relative 16S abundances of phyla from (1).
Table_S1-5	16S_family_props. Relative 16S abundances of families from (1).
Table_S1-6	16S_genus_props. Relative 16S abundances of families from (1).
Table_S1-7	fastANI_filtered_Summary_flat. Average nucleotide identities between SAGs in this dataset.
Table_S1-8	Metatranscriptome library size and quality control data.
Table_S1-9	Metatranscriptome sequence counts and proportions matching RefSeq and SAG databases.
Table_S1-10	Metagenome library size and quality control data.
Table_S1-11	Metagenome sequence counts and proportions matching RefSeq and SAG databases.

## Sheet: Table_S1-2
SUBID	BioProject	BioSample	Accession	Organism (NCBI)	Organism (GTDB and this publication)
SUB9780490	PRJNA734875	SAMN19548009	JAJDJT000000000	Odoribacter sp. OttesenSCG-928-A06	Odoribacter_A06
SUB9780490	PRJNA734875	SAMN19548010	JAJDJS000000000	Desulfosarcina sp. OttesenSCG-928-A07	Desulfosarcina_A07
SUB9780490	PRJNA734875	SAMN19548011	JAJDJR000000000	Ruminococcaceae bacterium OttesenSCG-928-A11	Ruminococcaceae_A11
SUB9780490	PRJNA734875	SAMN19548012	JAJDJQ000000000	Bacteroidales bacterium OttesenSCG-928-A14	Bacteroidales_A14
SUB9780490	PRJNA734875	SAMN19548013	JAJDJP000000000	Ruminococcaceae bacterium OttesenSCG-928-A16	Ruminococcaceae_A16
SUB9780490	PRJNA734875	SAMN19548014	JAJDJO000000000	Bacteroidales bacterium OttesenSCG-928-A17	Azobacteroidaceae_A17
SUB9780490	PRJNA734875	SAMN19548015	JAJDJN000000000	Desulfovibrio sp. OttesenSCG-928-A18	Frigididesulfovibrio_A18
SUB9780490	PRJNA734875	SAMN19548016	JAJDJM000000000	Eubacteriales bacterium OttesenSCG-928-A19	Christensenellales_A19
SUB9780490	PRJNA734875	SAMN19548017	JAJDJL000000000	Alistipes sp. OttesenSCG-928-B03	Alistipes_B03
SUB9780490	PRJNA734875	SAMN19548018	JAJDJK000000000	Desulfosarcina sp. OttesenSCG-928-B08	Desulfosarcina_B08
SUB9780490	PRJNA734875	SAMN19548019	JAJDJJ000000000	Bacteroidales bacterium OttesenSCG-928-B11	Bacteroidales_B11
SUB9780490	PRJNA734875	SAMN19548021	JAJDJH000000000	Parabacteroides sp. OttesenSCG-928-B22	Parabacteroides_B22
SUB9780490	PRJNA734875	SAMN19548022	JAJDJG000000000	Bacteroidales bacterium OttesenSCG-928-C03	Bacteroidales_C03
SUB9780490	PRJNA734875	SAMN19548023	JAJDJF000000000	Desulfovibrio sp. OttesenSCG-928-C06	Frigididesulfovibrio_C06
SUB9780490	PRJNA734875	SAMN19548024	JAJDJE000000000	Desulfovibrio sp. OttesenSCG-928-C14	Frigididesulfovibrio_C14
SUB9780490	PRJNA734875	SAMN19548025	JAJDJD000000000	Peptostreptococcaceae bacterium OttesenSCG-928-C18	Peptostreptococcaceae_C18
SUB9780490	PRJNA734875	SAMN19548026	JAJDJC000000000	Bacteroidales bacterium OttesenSCG-928-C19	Bacteroidales_C19
SUB9780490	PRJNA734875	SAMN19548027	JAJDJB000000000	Synergistaceae bacterium OttesenSCG-928-D05	Synergistaceae_D05
SUB9780490	PRJNA734875	SAMN19548028	JAJDJA000000000	Lachnospiraceae bacterium OttesenSCG-928-D06	Lachnospiraceae_D06
SUB9780490	PRJNA734875	SAMN19548029	JAJDIZ000000000	Ruminococcaceae bacterium OttesenSCG-928-D13	Ruminococcaceae_D13
SUB9780490	PRJNA734875	SAMN19548031	JAJDIX000000000	Dysgonomonas sp. OttesenSCG-928-D17	Dysgonomonas_D17
SUB9780490	PRJNA734875	SAMN19548032	JAJDIW000000000	Bacteroides sp. OttesenSCG-928-D19	Bacteroides_D19
SUB9780490	PRJNA734875	SAMN19548033	JAJDIV000000000	Clostridiaceae bacterium OttesenSCG-928-D20	Butyricicoccaceae_D20
SUB9780490	PRJNA734875	SAMN19548034	JAJDIU000000000	Bacteroidales bacterium OttesenSCG-928-E04	Bacteroidales_E04
SUB9780490	PRJNA734875	SAMN19548035	JAJDIT000000000	Acholeplasma sp. OttesenSCG-928-E16	Acholeplasma_E16
SUB9780490	PRJNA734875	SAMN19548036	JAJDIS000000000	Lachnospiraceae bacterium OttesenSCG-928-E19	Lachnospiraceae_E19
SUB9780490	PRJNA734875	SAMN19548037	JAJDIR000000000	Bacteroides sp. OttesenSCG-928-E20	Bacteroides_E20
SUB9780490	PRJNA734875	SAMN19548038	JAJDIQ000000000	Oscillospiraceae bacterium OttesenSCG-928-F05	Oscillospiraceae_F05
SUB9780490	PRJNA734875	SAMN19548039	JAJDIP000000000	Desulfovibrio sp. OttesenSCG-928-F07	Frigididesulfovibrio_F07
SUB9780490	PRJNA734875	SAMN19548040	JAJDIO000000000	Desulfococcaceae bacterium OttesenSCG-928-F15	Desulfobacterales_F15
SUB9780490	PRJNA734875	SAMN19548041	JAJDIN000000000	Paludibacteraceae bacterium OttesenSCG-928-F17	Paludibacteraceae_F17
SUB9780490	PRJNA734875	SAMN19548042	JAJDIM000000000	Desulfovibrio sp. OttesenSCG-928-F20	Frigididesulfovibrio_F20
SUB9780490	PRJNA734875	SAMN19548043	JAJDIL000000000	Bacteroides sp. OttesenSCG-928-F21	Bacteroides_F21
SUB9780490	PRJNA734875	SAMN19548044	JAJDIK000000000	Clostridia bacterium OttesenSCG-928-F22	Clostridia_F22
SUB9780490	PRJNA734875	SAMN19548045	JAJDIJ000000000	Eubacteriales bacterium OttesenSCG-928-G02	Oscillospirales_G02
SUB9780490	PRJNA734875	SAMN19548046	JAJDII000000000	Odoribacter sp. OttesenSCG-928-G04	Odoribacter_G04
SUB9780490	PRJNA734875	SAMN19548047	JAJDIH000000000	Parabacteroides sp. OttesenSCG-928-G06	Parabacteroides_G06
SUB9780490	PRJNA734875	SAMN19548048	JAJDIG000000000	Parabacteroides sp. OttesenSCG-928-G07	Parabacteroides_G07
SUB9780490	PRJNA734875	SAMN19548049	JAJDIF000000000	Breznakia sp. OttesenSCG-928-G09	Breznakia_G09
SUB9780490	PRJNA734875	SAMN19548050	JAJDIE000000000	Desulfosarcina sp. OttesenSCG-928-G10	Desulfosarcina_G10
SUB9780490	PRJNA734875	SAMN19548051	JAJDID000000000	Desulfovibrio sp. OttesenSCG-928-G11	Frigididesulfovibrio_G11
SUB9780490	PRJNA734875	SAMN19548052	JAJDIC000000000	Desulfovibrio sp. OttesenSCG-928-G15	Frigididesulfovibrio_G15
SUB9780490	PRJNA734875	SAMN19548053	JAJDIB000000000	Desulfosarcina sp. OttesenSCG-928-G17	Desulfosarcina_G17
SUB9780490	PRJNA734875	SAMN19548054	JAJDIA000000000	Parabacteroides sp. OttesenSCG-928-G21	Parabacteroides_G21
SUB9780490	PRJNA734875	SAMN19548055	JAJDHZ000000000	Oscillospiraceae bacterium OttesenSCG-928-G22	Oscillospiraceae_G22
SUB9780490	PRJNA734875	SAMN19548056	JAJDHY000000000	Desulfovibrio sp. OttesenSCG-928-I05	Frigididesulfovibrio_I05
SUB9780490	PRJNA734875	SAMN19548057	JAJDHX000000000	Selenomonadales bacterium OttesenSCG-928-I06	Selenomonadales_I06
SUB9780490	PRJNA734875	SAMN19548058	JAJDHW000000000	Methanobrevibacter sp. OttesenSCG-928-I08	Methanobrevibacter_I08
SUB9780490	PRJNA734875	SAMN19548059	JAJDHV000000000	Synergistaceae bacterium OttesenSCG-928-I11	Synergistaceae_I11
SUB9780490	PRJNA734875	SAMN19548060	JAJDHU000000000	Bacteroidales bacterium OttesenSCG-928-I14	Azobacteroidaceae_I14
SUB9780490	PRJNA734875	SAMN19548061	JAJDHT000000000	Ruminococcaceae bacterium OttesenSCG-928-I18	Ruminococcaceae_I18
SUB9780490	PRJNA734875	SAMN19548062	JAJDHS000000000	Bacteroidales bacterium OttesenSCG-928-I21	Bacteroidales_I21
SUB9780490	PRJNA734875	SAMN19548063	JAJDHR000000000	Odoribacter sp. OttesenSCG-928-J03	Odoribacter_J03
SUB9780490	PRJNA734875	SAMN19548064	JAJDHQ000000000	Lachnospiraceae bacterium OttesenSCG-928-J05	Lachnospiraceae_J05
SUB9780490	PRJNA734875	SAMN19548065	JAJDHP000000000	Methanimicrococcus sp. OttesenSCG-928-J09	Methanimicrococcus_J09
SUB9780490	PRJNA734875	SAMN19548066	JAJDHO000000000	Tyzzerella sp. OttesenSCG-928-J15	Clostridia_J15
SUB9780490	PRJNA734875	SAMN19548067	JAJDHN000000000	Bacteroidales bacterium OttesenSCG-928-J16	Bacteroidales_J16
SUB9780490	PRJNA734875	SAMN19548068	JAJDHM000000000	Parabacteroides sp. OttesenSCG-928-J18	Parabacteroides_J18
SUB9780490	PRJNA734875	SAMN19548069	JAJDHL000000000	Bacteroidales bacterium OttesenSCG-928-J19	Azobacteroidaceae_J19
SUB9780490	PRJNA734875	SAMN19548070	JAJDHK000000000	Bacteroides sp. OttesenSCG-928-J23	Bacteroides_J23
SUB9780490	PRJNA734875	SAMN19548071	JAJDHJ000000000	Bacteroidales bacterium OttesenSCG-928-K03	Bacteroidales_K03
SUB9780490	PRJNA734875	SAMN19548073	JAJDHH000000000	Eubacteriales bacterium OttesenSCG-928-K08	Christensenellales_K08
SUB9780490	PRJNA734875	SAMN19548074	JAJDHG000000000	Methanobrevibacter sp. OttesenSCG-928-K11	Methanobrevibacter_K11
SUB9780490	PRJNA734875	SAMN19548075	JAJDHF000000000	Parabacteroides sp. OttesenSCG-928-K15	Parabacteroides_K15
SUB9780490	PRJNA734875	SAMN19548076	JAJDHE000000000	Deltaproteobacteria bacterium OttesenSCG-928-K17	Desulfobacterota_K17
SUB9780490	PRJNA734875	SAMN19548077	JAJDHD000000000	Christensenellaceae bacterium OttesenSCG-928-K19	Christensenellaceae_K19
SUB9780490	PRJNA734875	SAMN19548078	JAJDHC000000000	Bacteroidales bacterium OttesenSCG-928-K22	Bacteroidales_K22
SUB9780490	PRJNA734875	SAMN19548079	JAJDHB000000000	Bacteroidales bacterium OttesenSCG-928-L03	Azobacteroidaceae_L03
SUB9780490	PRJNA734875	SAMN19548080	JAJDHA000000000	Bacteroidales bacterium OttesenSCG-928-L05	Bacteroidales_L05
SUB9780490	PRJNA734875	SAMN19548081	JAJDGZ000000000	Alistipes sp. OttesenSCG-928-L06	Alistipes_L06
SUB9780490	PRJNA734875	SAMN19548082	JAJDGY000000000	Porphyromonadaceae bacterium OttesenSCG-928-L07	Odoribacter_L07
SUB9780490	PRJNA734875	SAMN19548083	JAJDGX000000000	Ruminococcaceae bacterium OttesenSCG-928-L11	Ruminococcaceae_L11
SUB9780490	PRJNA734875	SAMN19548084	JAJDGW000000000	Bacteroidales bacterium OttesenSCG-928-L14	Bacteroidales_L14
SUB9780490	PRJNA734875	SAMN19548085	JAJDGV000000000	Treponema sp. OttesenSCG-928-L16	Breznakiellaceae_L16
SUB9780490	PRJNA734875	SAMN19548086	JAJDGU000000000	Christensenellaceae bacterium OttesenSCG-928-L17	Christensenellaceae_L17
SUB9780490	PRJNA734875	SAMN19548087	JAJDGT000000000	Bacteroidales bacterium OttesenSCG-928-L19	Bacteroidales_L19
SUB9780490	PRJNA734875	SAMN19548088	JAJDGS000000000	Eubacteriales bacterium OttesenSCG-928-M02	Christensenellales_M02
SUB9780490	PRJNA734875	SAMN19548089	JAJDGR000000000	Dysgonomonas sp. OttesenSCG-928-M03	Dysgonomonas_M03
SUB9780490	PRJNA734875	SAMN19548090	JAJDGQ000000000	Bacteroidales bacterium OttesenSCG-928-M06	Azobacteroidaceae_M06
SUB9780490	PRJNA734875	SAMN19548091	JAJDGP000000000	Deltaproteobacteria bacterium OttesenSCG-928-M10	Desulfobacterota_M10
SUB9780490	PRJNA734875	SAMN19548092	JAJDGO000000000	Bacteroidales bacterium OttesenSCG-928-M11	Azobacteroidaceae_M11
SUB9780490	PRJNA734875	SAMN19548093	JAJDGN000000000	Desulfovibrio sp. OttesenSCG-928-M14	Frigididesulfovibrio_M14
SUB9780490	PRJNA734875	SAMN19548094	JAJDGM000000000	Christensenellaceae bacterium OttesenSCG-928-M15	Christensenellales_M15
SUB9780490	PRJNA734875	SAMN19548095	JAJDGL000000000	Desulfovibrio sp. OttesenSCG-928-M16	Frigididesulfovibrio_M16
SUB9780490	PRJNA734875	SAMN19548096	JAJDGK000000000	Bacteroides sp. OttesenSCG-928-M17	Bacteroides_M17
SUB9780490	PRJNA734875	SAMN19548097	JAJDGJ000000000	Erysipelotrichaceae bacterium OttesenSCG-928-M19	Erysipelotrichaceae_M19
SUB9780490	PRJNA734875	SAMN19548098	JAJDGI000000000	Ruminococcaceae bacterium OttesenSCG-928-N02	Ruminococcaceae_N02
SUB9780490	PRJNA734875	SAMN19548100	JAJDGH000000000	Bacteroides sp. OttesenSCG-928-N06	Bacteroides_N06
SUB9780490	PRJNA734875	SAMN19548101	JAJDGG000000000	Parabacteroides sp. OttesenSCG-928-N08	Parabacteroides_N08
SUB9780490	PRJNA734875	SAMN19548102	JAJDGF000000000	Eubacteriales bacterium OttesenSCG-928-N13	Christensenellales_N13
SUB9780490	PRJNA734875	SAMN19548103	JAJDGE000000000	Eubacteriales bacterium OttesenSCG-928-N14	Christensenellales_N14
SUB9780490	PRJNA734875	SAMN19548104	JAJDGD000000000	Ruminococcaceae bacterium OttesenSCG-928-O06	Ruminococcaceae_O06
SUB9780490	PRJNA734875	SAMN19548105	JAJDGC000000000	Clostridia bacterium OttesenSCG-928-O13	Ruminococcaceae_O13
SUB9780490	PRJNA734875	SAMN19548106	JAJDGB000000000	Parabacteroides sp. OttesenSCG-928-O15	Parabacteroides_O15
SUB9780490	PRJNA734875	SAMN19548107	JAJDGA000000000	Desulfovibrio sp. OttesenSCG-928-O18	Frigididesulfovibrio_O18
SUB9780490	PRJNA734875	SAMN19548108	JAJDFZ000000000	Oxalobacter sp. OttesenSCG-928-P03	Oxalobacter_P03

## Sheet: Table_S1-3
well	NCBI Biosample	NCBI Accession	NCBI Organism Name	GTDB	GTDB Taxonomony	family	phylum	average_contig_length	min_length	max_length	number_of_contigs	well_type	wga_cp	wgs_run_id	raw_read_count	final_assembly_length	max_contig_length	gc_content	estimated_completeness	Contamination	total_CDS_count	hypothetical_cds_fraction	average_cds_length	total_cds_length	est.complete_CDS_length	num_pred_genes	number_multi_copy	checkM_classification
AH-928-J09	SAMN19548065	JAJDHP000000000	Methanimicrococcus sp. OttesenSCG-928-J09	Methanimicrococcus_J09	d__Archaea; p__Halobacteriota; c__Methanosarcinia; o__Methanosarcinales; f__Methanosarcinaceae; g__Methanimicrococcus	Methanosarcinaceae	Euryarchaeota	15626.7	2075	102942	88	1 cell	1.27749	200715_NB501011_0111_AHCMN5BGXF	3411298	1375153	102942	41.0177	36.2437	0.653595	1191	0.31822	886.179	1.05544e+06	2.91206e+06	2104	0	k__Archaea;p__Euryarchaeota;c__Methanomicrobia;o__Methanosarcinales;f__Methanosarcinaceae;g__Methanosarcina
AH-928-I08	SAMN19548058	JAJDHW000000000	Methanobrevibacter sp. OttesenSCG-928-I08	Methanobrevibacter_I08	d__Archaea; p__Methanobacteriota; c__Methanobacteria; o__Methanobacteriales; f__Methanobacteriaceae; g__Methanobrevibacter	Methanobacteriaceae	Euryarchaeota	8766.69	2034	50857	140	1 cell	1.48311	200715_NB501011_0111_AHCMN5BGXF	3285796	1227336	50857	27.2502	86.0215	0	1167	0.250214	884.506	1.03222e+06	1.19995e+06	1576	0	k__Archaea;p__Euryarchaeota;c__Methanobacteria;o__Methanobacteriales;f__Methanobacteriaceae;g__Methanobrevibacter;s__Methanobrevibacter_smithii
AH-928-K11	SAMN19548074	JAJDHG000000000	Methanobrevibacter sp. OttesenSCG-928-K11	Methanobrevibacter_K11	d__Archaea; p__Methanobacteriota; c__Methanobacteria; o__Methanobacteriales; f__Methanobacteriaceae; g__Methanobrevibacter	Methanobacteriaceae	Euryarchaeota	10026.8	2038	65352	114	1 cell	1.43543	200715_NB501011_0111_AHCMN5BGXF	3597555	1143055	65352	27.1066	47.957	0	1090	0.247706	900.808	981881	2.04742e+06	817	0	k__Archaea;p__Euryarchaeota;c__Methanobacteria;o__Methanobacteriales;f__Methanobacteriaceae;g__Methanobrevibacter;s__Methanobrevibacter_smithii
AH-928-A14	SAMN19548012	JAJDJQ000000000	Bacteroidales bacterium OttesenSCG-928-A14	Bacteroidales_A14	d__Bacteria; p__Bacteroidota; c__Bacteroidia; o__Bacteroidales	Bacteroidales	Bacteroidota	13905.4	2014	113685	141	1 cell	1.45126	200715_NB501011_0111_AHCMN5BGXF	3356711	1960668	113685	42.1802	34.677	0.537634	1573	0.450095	1051.87	1.65459e+06	4.77142e+06	339	0	k__Bacteria;p__Bacteroidetes;c__Bacteroidia;o__Bacteroidales
AH-928-B11	SAMN19548019	JAJDJJ000000000	Bacteroidales bacterium OttesenSCG-928-B11	Bacteroidales_B11	d__Bacteria; p__Bacteroidota; c__Bacteroidia; o__Bacteroidales	Bacteroidales	Bacteroidota	15578.6	2001	164565	168	1 cell	1.38776	200715_NB501011_0111_AHCMN5BGXF	3514868	2617199	164565	41.8733	17.2414	1.07527	2122	0.467012	1057.16	2.2433e+06	1.30111e+07	1811	0	k__Bacteria;p__Bacteroidetes;c__Bacteroidia;o__Bacteroidales
AH-928-C03	SAMN19548022	JAJDJG000000000	Bacteroidales bacterium OttesenSCG-928-C03	Bacteroidales_C03	d__Bacteria; p__Bacteroidota; c__Bacteroidia; o__Bacteroidales	Bacteroidales	Bacteroidota	15013.6	2003	99456	124	1 cell	1.44095	200715_NB501011_0111_AHCMN5BGXF	3734706	1861686	99456	42.0155	25.4545	1.07527	1537	0.464541	1053.18	1.61874e+06	6.35933e+06	1729	0	k__Bacteria;p__Bacteroidetes;c__Bacteroidia;o__Bacteroidales
AH-928-C19	SAMN19548026	JAJDJC000000000	Bacteroidales bacterium OttesenSCG-928-C19	Bacteroidales_C19	d__Bacteria; p__Bacteroidota; c__Bacteroidia; o__Bacteroidales	Bacteroidales	Bacteroidota	13659.8	2003	66093	73	1 cell	1.58177	200715_NB501011_0111_AHCMN5BGXF	3558358	997168	66093	37.9601	45.3777	0	828	0.433575	981.935	813042	1.79172e+06	1038	0	k__Bacteria;p__Bacteroidetes;c__Bacteroidia;o__Bacteroidales
AH-928-E04	SAMN19548034	JAJDIU000000000	Bacteroidales bacterium OttesenSCG-928-E04	Bacteroidales_E04	d__Bacteria; p__Bacteroidota; c__Bacteroidia; o__Bacteroidales	Bacteroidales	Bacteroidota	10784.4	2001	88567	136	1 cell	1.47908	200715_NB501011_0111_AHCMN5BGXF	3552729	1466673	88567	42.1907	18.9655	0.268817	1165	0.472103	1040.65	1.21236e+06	6.39242e+06	1262	0	k__Bacteria;p__Bacteroidetes;c__Bacteroidia;o__Bacteroidales
AH-928-I21	SAMN19548062	JAJDHS000000000	Bacteroidales bacterium OttesenSCG-928-I21	Bacteroidales_I21	d__Bacteria; p__Bacteroidota; c__Bacteroidia; o__Bacteroidales	Bacteroidales	Bacteroidota	9544.14	2014	47824	141	1 cell	1.33012	200715_NB501011_0111_AHCMN5BGXF	3650125	1345724	47824	34.6617	75.8602	3.22581	1100	0.461818	1008.62	1109482	1.46253e+06	1277	0	k__Bacteria;p__Bacteroidetes;c__Bacteroidia;o__Bacteroidales
AH-928-J16	SAMN19548067	JAJDHN000000000	Bacteroidales bacterium OttesenSCG-928-J16	Bacteroidales_J16	d__Bacteria; p__Bacteroidota; c__Bacteroidia; o__Bacteroidales	Bacteroidales	Bacteroidota	4553.93	2042	18414	71	1 cell	1.70186	200715_NB501011_0111_AHCMN5BGXF	3158976	323329	18414	44.2126	46.6552	0	272	0.488971	894.599	243331	521551	2076	0	k__Bacteria;p__Bacteroidetes;c__Flavobacteriia;o__Flavobacteriales;f__Blattabacteriaceae;g__Blattabacterium
AH-928-K03	SAMN19548071	JAJDHJ000000000	Bacteroidales bacterium OttesenSCG-928-K03	Bacteroidales_K03	d__Bacteria; p__Bacteroidota; c__Bacteroidia; o__Bacteroidales	Bacteroidales	Bacteroidota	11715.2	2023	41961	121	1 cell	1.51652	200715_NB501011_0111_AHCMN5BGXF	3812637	1417542	41961	33.7551	75.3299	0	1090	0.394495	1078.72	1.17581e+06	1.56088e+06	979	0	k__Bacteria;p__Bacteroidetes;c__Bacteroidia;o__Bacteroidales
AH-928-K22	SAMN19548078	JAJDHC000000000	Bacteroidales bacterium OttesenSCG-928-K22	Bacteroidales_K22	d__Bacteria; p__Bacteroidota; c__Bacteroidia; o__Bacteroidales	Bacteroidales	Bacteroidota	16268.5	2015	96024	100	1 cell	1.28933	200715_NB501011_0111_AHCMN5BGXF	3372860	1626852	96024	33.4981	34.953	0	1272	0.408805	1100.23	1.3995e+06	4.00394e+06	1141	0	k__Bacteria;p__Bacteroidetes;unresolved
AH-928-L05	SAMN19548080	JAJDHA000000000	Bacteroidales bacterium OttesenSCG-928-L05	Bacteroidales_L05	d__Bacteria; p__Bacteroidota; c__Bacteroidia; o__Bacteroidales	Bacteroidales	Bacteroidota	14288	2108	133154	117	1 cell	1.34184	200715_NB501011_0111_AHCMN5BGXF	3401416	1671701	133154	33.709	48.4741	0	1335	0.39176	1035.44	1.38232e+06	2.85166e+06	1774	0	k__Bacteria;p__Bacteroidetes;c__Bacteroidia;o__Bacteroidales
AH-928-L14	SAMN19548084	JAJDGW000000000	Bacteroidales bacterium OttesenSCG-928-L14	Bacteroidales_L14	d__Bacteria; p__Bacteroidota; c__Bacteroidia; o__Bacteroidales	Bacteroidales	Bacteroidota	14507.2	2009	95080	127	1 cell	1.24345	200715_NB501011_0111_AHCMN5BGXF	3475682	1842418	95080	33.6412	41.9071	0.47619	1411	0.416726	1059.05	1.49433e+06	3.56581e+06	854	0	k__Bacteria;p__Bacteroidetes;unresolved
AH-928-L19	SAMN19548087	JAJDGT000000000	Bacteroidales bacterium OttesenSCG-928-L19	Bacteroidales_L19	d__Bacteria; p__Bacteroidota; c__Bacteroidia; o__Bacteroidales	Bacteroidales	Bacteroidota	4716.87	2007	12518	77	1 cell	1.38409	200715_NB501011_0111_AHCMN5BGXF	3453212	363199	12518	40.4561	25.8621	0	293	0.47099	924.515	270883	1.04741e+06	1234	0	k__Bacteria;p__Bacteroidetes;c__Bacteroidia;o__Bacteroidales
AH-928-A17	SAMN19548014	JAJDJO000000000	Bacteroidales bacterium OttesenSCG-928-A17	Azobacteroidaceae_A17	d__Bacteria; p__Bacteroidota; c__Bacteroidia; o__Bacteroidales; f__Azobacteroidaceae	Azobacteroidaceae	Bacteroidota	14841.8	2024	104564	96	1 cell	1.60671	200715_NB501011_0111_AHCMN5BGXF	3534284	1424816	104564	40.8742	20.6897	0	1134	0.407407	1123.2	1.27371e+06	6.15625e+06	320	0	k__Bacteria;p__Bacteroidetes;c__Bacteroidia;o__Bacteroidales;f__Porphyromonadaceae;f__Candidatus_Azobacteroides;g__Candidatus_Azobacteroides;s__Candidatus_Azobacteroides_pseudotrichonymphae
AH-928-I14	SAMN19548060	JAJDHU000000000	Bacteroidales bacterium OttesenSCG-928-I14	Azobacteroidaceae_I14	d__Bacteria; p__Bacteroidota; c__Bacteroidia; o__Bacteroidales; f__Azobacteroidaceae	Azobacteroidaceae	Bacteroidota	10922.9	2008	64757	107	1 cell	1.61892	200715_NB501011_0111_AHCMN5BGXF	3432797	1168750	64757	37.7617	36.5204	0	915	0.440437	1089.3	996714	2.7292e+06	1468	0	k__Bacteria;p__Bacteroidetes;c__Bacteroidia;o__Bacteroidales;f__Porphyromonadaceae;f__Candidatus_Azobacteroides;g__Candidatus_Azobacteroides;s__Candidatus_Azobacteroides_pseudotrichonymphae
AH-928-J19	SAMN19548069	JAJDHL000000000	Bacteroidales bacterium OttesenSCG-928-J19	Azobacteroidaceae_J19	d__Bacteria; p__Bacteroidota; c__Bacteroidia; o__Bacteroidales; f__Azobacteroidaceae	Azobacteroidaceae	Bacteroidota	9358.14	2005	36152	83	1 cell	1.30509	200715_NB501011_0111_AHCMN5BGXF	3306187	776726	36152	44.9677	48.1753	0	638	0.431034	1033.17	659161	1.36825e+06	1592	0	k__Bacteria;p__Bacteroidetes;c__Bacteroidia;o__Bacteroidales;f__Porphyromonadaceae;f__Candidatus_Azobacteroides;g__Candidatus_Azobacteroides;s__Candidatus_Azobacteroides_pseudotrichonymphae
AH-928-L03	SAMN19548079	JAJDHB000000000	Bacteroidales bacterium OttesenSCG-928-L03	Azobacteroidaceae_L03	d__Bacteria; p__Bacteroidota; c__Bacteroidia; o__Bacteroidales; f__Azobacteroidaceae	Azobacteroidaceae	Bacteroidota	9912.43	2027	67995	110	1 cell	1.38648	200715_NB501011_0111_AHCMN5BGXF	3672238	1090367	67995	46.7919	80.1874	0.136612	794	0.437028	1134.35	900670	1.12321e+06	707	0	k__Bacteria;p__Bacteroidetes;c__Bacteroidia;o__Bacteroidales;f__Porphyromonadaceae;f__Candidatus_Azobacteroides;g__Candidatus_Azobacteroides;s__Candidatus_Azobacteroides_pseudotrichonymphae
AH-928-M06	SAMN19548090	JAJDGQ000000000	Bacteroidales bacterium OttesenSCG-928-M06	Azobacteroidaceae_M06	d__Bacteria; p__Bacteroidota; c__Bacteroidia; o__Bacteroidales; f__Azobacteroidaceae	Azobacteroidaceae	Bacteroidota	12477.9	2060	96760	85	1 cell	1.46789	200715_NB501011_0111_AHCMN5BGXF	3391407	1060625	96760	36.0352	21.7085	0	880	0.377273	1042.88	917735	4.22754e+06	1158	0	k__Bacteria;p__Bacteroidetes;c__Bacteroidia;o__Bacteroidales;f__Porphyromonadaceae;f__Candidatus_Azobacteroides;g__Candidatus_Azobacteroides;s__Candidatus_Azobacteroides_pseudotrichonymphae
AH-928-M11	SAMN19548092	JAJDGO000000000	Bacteroidales bacterium OttesenSCG-928-M11	Azobacteroidaceae_M11	d__Bacteria; p__Bacteroidota; c__Bacteroidia; o__Bacteroidales; f__Azobacteroidaceae	Azobacteroidaceae	Bacteroidota	17819.4	2146	82255	83	1 cell	1.34063	200715_NB501011_0111_AHCMN5BGXF	4008788	1479014	82255	36.6007	58.4767	0	1201	0.390508	1060.94	1.27419e+06	2.17896e+06	2190	0	k__Bacteria;p__Bacteroidetes;c__Bacteroidia;o__Bacteroidales;f__Porphyromonadaceae;f__Candidatus_Azobacteroides;g__Candidatus_Azobacteroides;s__Candidatus_Azobacteroides_pseudotrichonymphae
AH-928-D19	SAMN19548032	JAJDIW000000000	Bacteroides sp. OttesenSCG-928-D19	Bacteroides_D19	d__Bacteria; p__Bacteroidota; c__Bacteroidia; o__Bacteroidales; f__Bacteroidaceae; g__Bacteroides	Bacteroidaceae	Bacteroidota	10689.7	2022	57990	311	1 cell	1.35096	200715_NB501011_0111_AHCMN5BGXF	3486370	3324496	57990	44.2547	45.6631	9.82143	2685	0.427188	1083.95	2.9104e+06	6.37365e+06	1640	0	k__Bacteria;p__Bacteroidetes;c__Bacteroidia;o__Bacteroidales;f__Bacteroidaceae;g__Bacteroides
AH-928-E20	SAMN19548037	JAJDIR000000000	Bacteroides sp. OttesenSCG-928-E20	Bacteroides_E20	d__Bacteria; p__Bacteroidota; c__Bacteroidia; o__Bacteroidales; f__Bacteroidaceae; g__Bacteroides	Bacteroidaceae	Bacteroidota	9307.15	2054	42886	125	1 cell	1.4134	200715_NB501011_0111_AHCMN5BGXF	3554064	1163394	42886	44.8712	59.5513	0	926	0.451404	1065.08	986263	1.65616e+06	658	0	k__Bacteria;p__Bacteroidetes;c__Bacteroidia;o__Bacteroidales;unresolved
AH-928-F21	SAMN19548043	JAJDIL000000000	Bacteroides sp. OttesenSCG-928-F21	Bacteroides_F21	d__Bacteria; p__Bacteroidota; c__Bacteroidia; o__Bacteroidales; f__Bacteroidaceae; g__Bacteroides	Bacteroidaceae	Bacteroidota	7087.76	2030	23440	75	1 cell	1.70695	200715_NB501011_0111_AHCMN5BGXF	3346644	531582	23440	44.3583	39.6623	0	408	0.414216	1082.49	441654	1.11353e+06	2185	0	k__Bacteria;p__Bacteroidetes;c__Bacteroidia;o__Bacteroidales;f__Bacteroidaceae;g__Bacteroides;s__Bacteroides_graminisolvens
AH-928-J23	SAMN19548070	JAJDHK000000000	Bacteroides sp. OttesenSCG-928-J23	Bacteroides_J23	d__Bacteria; p__Bacteroidota; c__Bacteroidia; o__Bacteroidales; f__Bacteroidaceae; g__Bacteroides	Bacteroidaceae	Bacteroidota	7827.46	2012	40902	153	1 cell	1.58049	200715_NB501011_0111_AHCMN5BGXF	3521405	1197602	40902	46.7888	32.9154	2.58145	912	0.446272	1101.25	1.00434e+06	3.05127e+06	2173	0	k__Bacteria;p__Bacteroidetes;c__Bacteroidia;o__Bacteroidales;f__Bacteroidaceae;g__Bacteroides;s__Bacteroides_graminisolvens
AH-928-M17	SAMN19548096	JAJDGK000000000	Bacteroides sp. OttesenSCG-928-M17	Bacteroides_M17	d__Bacteria; p__Bacteroidota; c__Bacteroidia; o__Bacteroidales; f__Bacteroidaceae; g__Bacteroides	Bacteroidaceae	Bacteroidota	6736.12	2175	18486	56	1 cell	1.46107	200715_NB501011_0111_AHCMN5BGXF	3670906	377223	18486	45.2154	51.0322	0	277	0.386282	1136.5	314810	616885	1689	0	k__Bacteria;p__Bacteroidetes;c__Bacteroidia;o__Bacteroidales;f__Bacteroidaceae;g__Bacteroides;s__Bacteroides_fragilis
AH-928-N06	SAMN19548100	JAJDGH000000000	Bacteroides sp. OttesenSCG-928-N06	Bacteroides_N06	d__Bacteria; p__Bacteroidota; c__Bacteroidia; o__Bacteroidales; f__Bacteroidaceae; g__Bacteroides	Bacteroidaceae	Bacteroidota	10302.5	2059	66633	196	1 cell	1.23884	200715_NB501011_0111_AHCMN5BGXF	3401844	2019284	66633	44.5096	60.1775	0	1565	0.424281	1107.61	1.73341e+06	2.8805e+06	933	0	k__Bacteria;p__Bacteroidetes;c__Bacteroidia;o__Bacteroidales;unresolved
AH-928-D17	SAMN19548031	JAJDIX000000000	Dysgonomonas sp. OttesenSCG-928-D17	Dysgonomonas_D17	d__Bacteria; p__Bacteroidota; c__Bacteroidia; o__Bacteroidales; f__Dysgonomonadaceae; g__Dysgonomonas	Dysgonomonadaceae	Bacteroidota	9359.75	2056	90743	122	1 cell	1.66384	200715_NB501011_0111_AHCMN5BGXF	3428896	1141889	90743	40.4691	72.5752	0	933	0.454448	1032.81	963612	1.32774e+06	1084	0	k__Bacteria;p__Bacteroidetes;c__Bacteroidia;o__Bacteroidales;f__Porphyromonadaceae;g__Dysgonomonas;s__Dysgonomonas_gadei
AH-928-M03	SAMN19548089	JAJDGR000000000	Dysgonomonas sp. OttesenSCG-928-M03	Dysgonomonas_M03	d__Bacteria; p__Bacteroidota; c__Bacteroidia; o__Bacteroidales; f__Dysgonomonadaceae; g__Dysgonomonas	Dysgonomonadaceae	Bacteroidota	8825.12	2022	64841	118	1 cell	1.57122	200715_NB501011_0111_AHCMN5BGXF	3563599	1041364	64841	37.8441	69.7227	0	891	0.433221	974.63	868395	1.2455e+06	1405	0	k__Bacteria;p__Bacteroidetes;c__Bacteroidia;o__Bacteroidales;f__Porphyromonadaceae;g__Dysgonomonas;unresolved
AH-928-A06	SAMN19548009	JAJDJT000000000	Odoribacter sp. OttesenSCG-928-A06	Odoribacter_A06	d__Bacteria; p__Bacteroidota; c__Bacteroidia; o__Bacteroidales; f__Marinifilaceae; g__Odoribacter	Marinifilaceae	Bacteroidota	17197.6	2047	108404	70	1 cell	1.53148	200715_NB501011_0111_AHCMN5BGXF	3283173	1203830	108404	40.893	33.9713	0	955	0.331937	1119.06	1.06871e+06	3.14591e+06	1698	0	k__Bacteria;p__Bacteroidetes;c__Bacteroidia;o__Bacteroidales;f__Porphyromonadaceae;g__Odoribacter
AH-928-G04	SAMN19548046	JAJDII000000000	Odoribacter sp. OttesenSCG-928-G04	Odoribacter_G04	d__Bacteria; p__Bacteroidota; c__Bacteroidia; o__Bacteroidales; f__Marinifilaceae; g__Odoribacter	Marinifilaceae	Bacteroidota	20769	2125	134313	37	1 cell	1.4575	200715_NB501011_0111_AHCMN5BGXF	3563859	768453	134313	40.9467	47.0481	0	630	0.380952	1080.3	680592	1.44659e+06	2115	0	k__Bacteria;p__Bacteroidetes;c__Bacteroidia;o__Bacteroidales;f__Porphyromonadaceae;g__Odoribacter
AH-928-J03	SAMN19548063	JAJDHR000000000	Odoribacter sp. OttesenSCG-928-J03	Odoribacter_J03	d__Bacteria; p__Bacteroidota; c__Bacteroidia; o__Bacteroidales; f__Marinifilaceae; g__Odoribacter	Marinifilaceae	Bacteroidota	18548.1	2010	144708	78	1 cell	1.31833	200715_NB501011_0111_AHCMN5BGXF	3241164	1446754	144708	40.8795	49.3512	0	1222	0.351882	1062.85	1.2988e+06	2.63175e+06	1017	0	k__Bacteria;p__Bacteroidetes;c__Bacteroidia;o__Bacteroidales;f__Porphyromonadaceae;unresolved
AH-928-L07	SAMN19548082	JAJDGY000000000	Porphyromonadaceae bacterium OttesenSCG-928-L07	Odoribacter_L07	d__Bacteria; p__Bacteroidota; c__Bacteroidia; o__Bacteroidales; f__Marinifilaceae; g__Odoribacter	Marinifilaceae	Bacteroidota	17037.4	2039	185228	56	1 cell	1.61184	200715_NB501011_0111_AHCMN5BGXF	3844355	954097	185228	40.8099	81.3333	0	827	0.330109	1032.06	853513	1.0494e+06	1163	0	k__Bacteria;p__Bacteroidetes;c__Bacteroidia;o__Bacteroidales;f__Porphyromonadaceae;unresolved
AH-928-F17	SAMN19548041	JAJDIN000000000	Paludibacteraceae bacterium OttesenSCG-928-F17	Paludibacteraceae_F17	d__Bacteria; p__Bacteroidota; c__Bacteroidia; o__Bacteroidales; f__Paludibacteraceae	Paludibacteraceae	Bacteroidota	9717.83	2009	39600	80	1 cell	1.64145	200715_NB501011_0111_AHCMN5BGXF	3332003	777426	39600	38.2249	57.1429	0	683	0.458272	952.236	650377	1.13816e+06	913	0	k__Bacteria;p__Bacteroidetes;c__Bacteroidia;o__Bacteroidales;f__Porphyromonadaceae;g__Paludibacter;s__Paludibacter_propionicigenes
AH-928-B03	SAMN19548017	JAJDJL000000000	Alistipes sp. OttesenSCG-928-B03	Alistipes_B03	d__Bacteria; p__Bacteroidota; c__Bacteroidia; o__Bacteroidales; f__Rikenellaceae; g__Alistipes	Rikenellaceae	Bacteroidota	13673.1	2028	93126	110	1 cell	1.63138	200715_NB501011_0111_AHCMN5BGXF	3754971	1504041	93126	53.0408	31.8966	0.160256	1201	0.519567	1023.82	1.22961e+06	3.855e+06	2237	0	k__Bacteria;p__Bacteroidetes;c__Bacteroidia;o__Bacteroidales;f__Rikenellaceae;g__Alistipes;unresolved
AH-928-L06	SAMN19548081	JAJDGZ000000000	Alistipes sp. OttesenSCG-928-L06	Alistipes_L06	d__Bacteria; p__Bacteroidota; c__Bacteroidia; o__Bacteroidales; f__Rikenellaceae; g__Alistipes	Rikenellaceae	Bacteroidota	5736.63	2017	24418	121	1 cell	1.56201	200715_NB501011_0111_AHCMN5BGXF	3333153	694132	24418	54.2372	43.8017	0	577	0.469671	975.887	563087	1.28554e+06	884	0	k__Bacteria;p__Bacteroidetes;c__Bacteroidia;o__Bacteroidales;f__Rikenellaceae;g__Alistipes
AH-928-B22	SAMN19548021	JAJDJH000000000	Parabacteroides sp. OttesenSCG-928-B22	Parabacteroides_B22	d__Bacteria; p__Bacteroidota; c__Bacteroidia; o__Bacteroidales; f__Tannerellaceae; g__Parabacteroides	Tannerellaceae	Bacteroidota	12095.5	2021	52641	88	1 cell	1.55078	200715_NB501011_0111_AHCMN5BGXF	3469638	1064402	52641	46.9938	34.9283	0	831	0.404332	1118.6	929553	2.66132e+06	730	0	k__Bacteria;p__Bacteroidetes;c__Bacteroidia;o__Bacteroidales;f__Porphyromonadaceae;g__Parabacteroides;s__Parabacteroides_merdae
AH-928-G06	SAMN19548047	JAJDIH000000000	Parabacteroides sp. OttesenSCG-928-G06	Parabacteroides_G06	d__Bacteria; p__Bacteroidota; c__Bacteroidia; o__Bacteroidales; f__Tannerellaceae; g__Parabacteroides	Tannerellaceae	Bacteroidota	7865.22	2040	33655	219	1 cell	1.43408	200715_NB501011_0111_AHCMN5BGXF	3519736	1722484	33655	45.4156	61.2741	0.384615	1376	0.398983	1080.42	1.48666e+06	2.42624e+06	2450	0	k__Bacteria;p__Bacteroidetes;c__Bacteroidia;o__Bacteroidales;f__Porphyromonadaceae;g__Parabacteroides;s__Parabacteroides_merdae
AH-928-G07	SAMN19548048	JAJDIG000000000	Parabacteroides sp. OttesenSCG-928-G07	Parabacteroides_G07	d__Bacteria; p__Bacteroidota; c__Bacteroidia; o__Bacteroidales; f__Tannerellaceae; g__Parabacteroides	Tannerellaceae	Bacteroidota	15385.5	2042	80085	157	1 cell	1.40752	200715_NB501011_0111_AHCMN5BGXF	5272988	2415516	80085	40.73	45.7348	0.961538	2090	0.396172	1011.1	2.1132e+06	4.62056e+06	1674	0	k__Bacteria;p__Bacteroidetes;c__Bacteroidia;o__Bacteroidales;f__Porphyromonadaceae;g__Parabacteroides;s__Parabacteroides_merdae
AH-928-G21	SAMN19548054	JAJDIA000000000	Parabacteroides sp. OttesenSCG-928-G21	Parabacteroides_G21	d__Bacteria; p__Bacteroidota; c__Bacteroidia; o__Bacteroidales; f__Tannerellaceae; g__Parabacteroides	Tannerellaceae	Bacteroidota	10652.3	2007	59946	175	1 cell	1.42769	200715_NB501011_0111_AHCMN5BGXF	3964167	1864159	59946	40.713	21.4555	0.384615	1575	0.383492	1007.05	1.5861e+06	7.39251e+06	1468	0	k__Bacteria;p__Bacteroidetes;c__Bacteroidia;o__Bacteroidales;f__Porphyromonadaceae;g__Parabacteroides;s__Parabacteroides_merdae
AH-928-J18	SAMN19548068	JAJDHM000000000	Parabacteroides sp. OttesenSCG-928-J18	Parabacteroides_J18	d__Bacteria; p__Bacteroidota; c__Bacteroidia; o__Bacteroidales; f__Tannerellaceae; g__Parabacteroides	Tannerellaceae	Bacteroidota	12101.4	2002	45340	219	1 cell	1.11457	200715_NB501011_0111_AHCMN5BGXF	3320471	2650214	45340	46.0354	54.2373	0	2123	0.402261	1108.62	2.35361e+06	4.33946e+06	645	0	k__Bacteria;p__Bacteroidetes;c__Bacteroidia;o__Bacteroidales;f__Porphyromonadaceae;g__Parabacteroides;s__Parabacteroides_merdae
AH-928-K15	SAMN19548075	JAJDHF000000000	Parabacteroides sp. OttesenSCG-928-K15	Parabacteroides_K15	d__Bacteria; p__Bacteroidota; c__Bacteroidia; o__Bacteroidales; f__Tannerellaceae; g__Parabacteroides	Tannerellaceae	Bacteroidota	9204.64	2025	48866	215	1 cell	1.16271	200715_NB501011_0111_AHCMN5BGXF	3863893	1978998	48866	45.5272	78.8	0	1599	0.407755	1085.76	1.73613e+06	2.20321e+06	1238	0	k__Bacteria;p__Bacteroidetes;c__Bacteroidia;o__Bacteroidales;f__Porphyromonadaceae;g__Parabacteroides;s__Parabacteroides_merdae
AH-928-N08	SAMN19548101	JAJDGG000000000	Parabacteroides sp. OttesenSCG-928-N08	Parabacteroides_N08	d__Bacteria; p__Bacteroidota; c__Bacteroidia; o__Bacteroidales; f__Tannerellaceae; g__Parabacteroides	Tannerellaceae	Bacteroidota	10741.6	2003	63653	194	1 cell	1.20021	200715_NB501011_0111_AHCMN5BGXF	3483870	2083868	63653	49.5969	51.5591	0	1506	0.365206	1165.47	1.75519e+06	3.40423e+06	1257	0	k__Bacteria;p__Bacteroidetes;c__Bacteroidia;o__Bacteroidales;f__Porphyromonadaceae;g__Parabacteroides;s__Parabacteroides_merdae
AH-928-O15	SAMN19548106	JAJDGB000000000	Parabacteroides sp. OttesenSCG-928-O15	Parabacteroides_O15	d__Bacteria; p__Bacteroidota; c__Bacteroidia; o__Bacteroidales; f__Tannerellaceae; g__Parabacteroides	Tannerellaceae	Bacteroidota	8332.49	2035	49726	176	1 cell	1.70862	200715_NB501011_0111_AHCMN5BGXF	3859421	1466519	49726	47.2841	68.8555	0	1157	0.366465	1100.04	1.27275e+06	1.84843e+06	982	0	k__Bacteria;p__Bacteroidetes;c__Bacteroidia;o__Bacteroidales;f__Porphyromonadaceae;g__Parabacteroides;s__Parabacteroides_merdae
AH-928-K17	SAMN19548076	JAJDHE000000000	Deltaproteobacteria bacterium OttesenSCG-928-K17	Desulfobacterota_K17	d__Bacteria; p__Desulfobacterota	Desulfobacterota	Desulfobacterota	8221.7	2090	68630	184	1 cell	1.70786	200715_NB501011_0111_AHCMN5BGXF	3421996	1512793	68630	55.7603	43.414	0.681004	1303	0.349962	949.618	1.23735e+06	2.85012e+06	1231	0	k__Bacteria;p__Proteobacteria;c__Deltaproteobacteria;o__Desulfobacterales;f__Desulfobacteraceae;unresolved
AH-928-M10	SAMN19548091	JAJDGP000000000	Deltaproteobacteria bacterium OttesenSCG-928-M10	Desulfobacterota_M10	d__Bacteria; p__Desulfobacterota	Desulfobacterota	Desulfobacterota	9930.53	2010	98713	129	1 cell	1.44151	200715_NB501011_0111_AHCMN5BGXF	2976414	1281039	98713	57.8772	66.7751	0.645161	1161	0.330749	919.421	1.06745e+06	1.59857e+06	1879	0	k__Bacteria;p__Proteobacteria;c__Deltaproteobacteria;o__Desulfobacterales;f__Desulfobacteraceae;g__Desulfobacterium;s__Desulfobacterium_anilini
AH-928-A18	SAMN19548015	JAJDJN000000000	Desulfovibrio sp. OttesenSCG-928-A18	Frigididesulfovibrio_A18	d__Bacteria; p__Desulfobacterota_I; c__Desulfovibrionia; o__Desulfovibrionales; f__Desulfovibrionaceae; g__Frigididesulfovibrio	Desulfovibrionaceae	Desulfobacterota	7438.01	2005	56281	318	1 cell	1.3905	200715_NB501011_0111_AHCMN5BGXF	3366339	2365287	56281	59.4026	64.5171	0.328731	2029	0.426811	956.923	1.9416e+06	3.00943e+06	1105	0	k__Bacteria;p__Proteobacteria;c__Deltaproteobacteria;o__Desulfovibrionales;f__Desulfovibrionaceae;g__Desulfovibrio;unresolved
AH-928-C06	SAMN19548023	JAJDJF000000000	Desulfovibrio sp. OttesenSCG-928-C06	Frigididesulfovibrio_C06	d__Bacteria; p__Desulfobacterota_I; c__Desulfovibrionia; o__Desulfovibrionales; f__Desulfovibrionaceae; g__Frigididesulfovibrio	Desulfovibrionaceae	Desulfobacterota	12850.1	2007	159181	147	1 cell	1.54316	200715_NB501011_0111_AHCMN5BGXF	3159884	1888971	159181	55.0526	49.5968	0	1549	0.366688	974.039	1.50879e+06	3.04211e+06	1396	0	k__Bacteria;p__Proteobacteria;c__Deltaproteobacteria;o__Desulfovibrionales;f__Desulfovibrionaceae;g__Desulfovibrio;s__Desulfovibrio_vulgaris
AH-928-C14	SAMN19548024	JAJDJE000000000	Desulfovibrio sp. OttesenSCG-928-C14	Frigididesulfovibrio_C14	d__Bacteria; p__Desulfobacterota_I; c__Desulfovibrionia; o__Desulfovibrionales; f__Desulfovibrionaceae; g__Frigididesulfovibrio	Desulfovibrionaceae	Desulfobacterota	9153.64	2005	68714	157	1 cell	1.61025	200715_NB501011_0111_AHCMN5BGXF	3548211	1437121	68714	57.2451	78.1818	0	1216	0.393914	964.171	1.17243e+06	1.49962e+06	1767	0	k__Bacteria;p__Proteobacteria;c__Deltaproteobacteria;o__Desulfovibrionales;f__Desulfovibrionaceae;g__Desulfovibrio;unresolved
AH-928-F07	SAMN19548039	JAJDIP000000000	Desulfovibrio sp. OttesenSCG-928-F07	Frigididesulfovibrio_F07	d__Bacteria; p__Desulfobacterota_I; c__Desulfovibrionia; o__Desulfovibrionales; f__Desulfovibrionaceae; g__Frigididesulfovibrio	Desulfovibrionaceae	Desulfobacterota	16808.4	2034	81604	48	1 cell	1.65411	200715_NB501011_0111_AHCMN5BGXF	3650260	806805	81604	44.579	70.9447	0	673	0.282318	977	657521	926808	862	0	k__Bacteria;p__Proteobacteria;c__Deltaproteobacteria;o__Desulfovibrionales;f__Desulfovibrionaceae;g__Desulfovibrio;s__Desulfovibrio_vulgaris
AH-928-F20	SAMN19548042	JAJDIM000000000	Desulfovibrio sp. OttesenSCG-928-F20	Frigididesulfovibrio_F20	d__Bacteria; p__Desulfobacterota_I; c__Desulfovibrionia; o__Desulfovibrionales; f__Desulfovibrionaceae; g__Frigididesulfovibrio	Desulfovibrionaceae	Desulfobacterota	11568.7	2021	50752	94	1 cell	1.52457	200715_NB501011_0111_AHCMN5BGXF	3373614	1087462	50752	54.7624	12.2257	0	1058	0.399811	914.961	968029	7.91798e+06	473	0	k__Bacteria;p__Proteobacteria;c__Deltaproteobacteria;o__Desulfovibrionales;f__Desulfovibrionaceae;g__Desulfovibrio;s__Desulfovibrio_vulgaris
AH-928-G11	SAMN19548051	JAJDID000000000	Desulfovibrio sp. OttesenSCG-928-G11	Frigididesulfovibrio_G11	d__Bacteria; p__Desulfobacterota_I; c__Desulfovibrionia; o__Desulfovibrionales; f__Desulfovibrionaceae; g__Frigididesulfovibrio	Desulfovibrionaceae	Desulfobacterota	7347.28	2049	38072	179	1 cell	1.48351	200715_NB501011_0111_AHCMN5BGXF	3814031	1315164	38072	58.0236	35.8753	0.131492	1142	0.408932	967.743	1.10516e+06	3.08056e+06	1554	0	k__Bacteria;p__Proteobacteria;c__Deltaproteobacteria;o__Desulfovibrionales;f__Desulfovibrionaceae;g__Desulfovibrio;s__Desulfovibrio_vulgaris
AH-928-G15	SAMN19548052	JAJDIC000000000	Desulfovibrio sp. OttesenSCG-928-G15	Frigididesulfovibrio_G15	d__Bacteria; p__Desulfobacterota_I; c__Desulfovibrionia; o__Desulfovibrionales; f__Desulfovibrionaceae; g__Frigididesulfovibrio	Desulfovibrionaceae	Desulfobacterota	12905.7	2016	69900	178	1 cell	1.30726	200715_NB501011_0111_AHCMN5BGXF	3653907	2297211	69900	55.2515	29.3103	0.504054	2054	0.412366	955.869	1.96335e+06	6.6985e+06	1974	5	k__Bacteria;p__Proteobacteria;c__Deltaproteobacteria;o__Desulfovibrionales;f__Desulfovibrionaceae;g__Desulfovibrio;unresolved
AH-928-I05	SAMN19548056	JAJDHY000000000	Desulfovibrio sp. OttesenSCG-928-I05	Frigididesulfovibrio_I05	d__Bacteria; p__Desulfobacterota_I; c__Desulfovibrionia; o__Desulfovibrionales; f__Desulfovibrionaceae; g__Frigididesulfovibrio	Desulfovibrionaceae	Desulfobacterota	9926.02	2011	40000	172	1 cell	1.44335	200715_NB501011_0111_AHCMN5BGXF	4136633	1707275	40000	57.5624	41.3793	0	1506	0.35923	941.118	1.41732e+06	3.4252e+06	1683	0	k__Bacteria;p__Proteobacteria;c__Deltaproteobacteria;o__Desulfovibrionales;f__Desulfovibrionaceae;g__Desulfovibrio;s__Desulfovibrio_vulgaris
AH-928-M14	SAMN19548093	JAJDGN000000000	Desulfovibrio sp. OttesenSCG-928-M14	Frigididesulfovibrio_M14	d__Bacteria; p__Desulfobacterota_I; c__Desulfovibrionia; o__Desulfovibrionales; f__Desulfovibrionaceae; g__Frigididesulfovibrio	Desulfovibrionaceae	Desulfobacterota	9195.1	2030	52624	100	1 cell	1.29771	200715_NB501011_0111_AHCMN5BGXF	3738682	919510	52624	54.4692	71.5517	0	908	0.422907	878.998	798130	1.11546e+06	1240	0	k__Bacteria;p__Proteobacteria;c__Deltaproteobacteria;o__Desulfovibrionales;f__Desulfovibrionaceae;g__Desulfovibrio;unresolved
AH-928-M16	SAMN19548095	JAJDGL000000000	Desulfovibrio sp. OttesenSCG-928-M16	Frigididesulfovibrio_M16	d__Bacteria; p__Desulfobacterota_I; c__Desulfovibrionia; o__Desulfovibrionales; f__Desulfovibrionaceae; g__Frigididesulfovibrio	Desulfovibrionaceae	Desulfobacterota	11063.5	2014	77377	88	1 cell	1.28718	200715_NB501011_0111_AHCMN5BGXF	3538444	973590	77377	55.356	28.3871	0.295858	946	0.394292	911.358	862145	3.0371e+06	1001	0	k__Bacteria;p__Proteobacteria;c__Deltaproteobacteria;o__Desulfovibrionales;f__Desulfovibrionaceae;g__Desulfovibrio;unresolved
AH-928-O18	SAMN19548107	JAJDGA000000000	Desulfovibrio sp. OttesenSCG-928-O18	Frigididesulfovibrio_O18	d__Bacteria; p__Desulfobacterota_I; c__Desulfovibrionia; o__Desulfovibrionales; f__Desulfovibrionaceae; g__Frigididesulfovibrio	Desulfovibrionaceae	Desulfobacterota	12818.8	2015	65677	154	1 cell	1.61123	200715_NB501011_0111_AHCMN5BGXF	3341080	1974097	65677	58.2728	61.7173	1.90664	1737	0.304548	967.309	1.68022e+06	2.72244e+06	949	0	k__Bacteria;p__Proteobacteria;c__Deltaproteobacteria;o__Desulfovibrionales;f__Desulfovibrionaceae;g__Desulfovibrio;s__Desulfovibrio_vulgaris
AH-928-F15	SAMN19548040	JAJDIO000000000	Desulfococcaceae bacterium OttesenSCG-928-F15	Desulfobacterales_F15	d__Bacteria; p__Desulfobacterota; c__Desulfobacteria; o__Desulfobacterales	Desulfobacterales	Desulfobacterota	7947.08	2015	41796	165	1 cell	1.42137	200715_NB501011_0111_AHCMN5BGXF	3623197	1311269	41796	49.9081	83.0721	0.322581	1153	0.372073	930.116	1.07242e+06	1.29096e+06	1571	0	k__Bacteria;p__Proteobacteria;c__Deltaproteobacteria;o__Desulfobacterales;f__Desulfobacteraceae;g__Desulforegula;s__Desulforegula_conservatrix
AH-928-A07	SAMN19548010	JAJDJS000000000	Desulfosarcina sp. OttesenSCG-928-A07	Desulfosarcina_A07	d__Bacteria; p__Desulfobacterota; c__Desulfobacteria; o__Desulfobacterales; f__Desulfosarcinaceae; g__Desulfosarcina	Desulfobacteraceae	Desulfobacterota	23047.4	2087	159027	114	1 cell	1.37068	200715_NB501011_0111_AHCMN5BGXF	3696625	2627400	159027	53.1138	44.1593	0.645161	2320	0.296983	986.277	2.28816e+06	5.1816e+06	1364	0	k__Bacteria;p__Proteobacteria;c__Deltaproteobacteria;o__Desulfobacterales;f__Desulfobacteraceae;unresolved
AH-928-B08	SAMN19548018	JAJDJK000000000	Desulfosarcina sp. OttesenSCG-928-B08	Desulfosarcina_B08	d__Bacteria; p__Desulfobacterota; c__Desulfobacteria; o__Desulfobacterales; f__Desulfosarcinaceae; g__Desulfosarcina	Desulfobacteraceae	Desulfobacterota	8051.53	2036	48762	217	1 cell	1.71406	200715_NB501011_0111_AHCMN5BGXF	3026062	1747181	48762	54.0857	61.6667	0.0358423	1626	0.423124	899.042	1.46184e+06	2.37056e+06	2080	1	k__Bacteria;p__Proteobacteria;c__Deltaproteobacteria;o__Desulfobacterales;f__Desulfobacteraceae;unresolved
AH-928-G10	SAMN19548050	JAJDIE000000000	Desulfosarcina sp. OttesenSCG-928-G10	Desulfosarcina_G10	d__Bacteria; p__Desulfobacterota; c__Desulfobacteria; o__Desulfobacterales; f__Desulfosarcinaceae; g__Desulfosarcina	Desulfobacteraceae	Desulfobacterota	7814.4	2004	45329	206	1 cell	1.30327	200715_NB501011_0111_AHCMN5BGXF	3521994	1609767	45329	53.9566	68.6699	0.645161	1543	0.456902	874.399	1.3492e+06	1.96476e+06	1143	0	k__Bacteria;p__Proteobacteria;c__Deltaproteobacteria;o__Desulfobacterales;f__Desulfobacteraceae;unresolved
AH-928-G17	SAMN19548053	JAJDIB000000000	Desulfosarcina sp. OttesenSCG-928-G17	Desulfosarcina_G17	d__Bacteria; p__Desulfobacterota; c__Desulfobacteria; o__Desulfobacterales; f__Desulfosarcinaceae; g__Desulfosarcina	Desulfobacteraceae	Desulfobacterota	13912.9	2030	102622	148	1 cell	1.21322	200715_NB501011_0111_AHCMN5BGXF	3719433	2059103	102622	53.0383	67.7419	0.215054	1851	0.331172	950.298	1.759e+06	2.59662e+06	955	0	k__Bacteria;p__Proteobacteria;c__Deltaproteobacteria;o__Desulfobacterales;f__Desulfobacteraceae;unresolved
AH-928-F22	SAMN19548044	JAJDIK000000000	Clostridia bacterium OttesenSCG-928-F22	Clostridia_F22	d__Bacteria; p__Firmicutes_A; c__Clostridia	Clostridia	Firmicutes	10221.8	2007	71345	65	1 cell	1.51297	200715_NB501011_0111_AHCMN5BGXF	3323172	664418	71345	47.2838	39.0805	0	615	0.336585	875.029	538143	1.37701e+06	2680	0	k__Bacteria;p__Spirochaetes;c__Spirochaetia;o__Spirochaetales;f__Spirochaetaceae
AH-928-J15	SAMN19548066	JAJDHO000000000	Tyzzerella sp. OttesenSCG-928-J15	Clostridia_J15	d__Bacteria; p__Firmicutes_A; c__Clostridia	Lachnospiraceae	Firmicutes	6772.31	2016	31128	143	1 cell	1.4371	200715_NB501011_0111_AHCMN5BGXF	3317733	968441	31128	41.0113	26.7241	0	875	0.412571	866.939	758572	2.83853e+06	998	0	k__Bacteria;p__Firmicutes;c__Clostridia;o__Clostridiales;f__Lachnospiraceae;g__Cellulosilyticum;s__Cellulosilyticum_lentocellum
AH-928-O13	SAMN19548105	JAJDGC000000000	Clostridia bacterium OttesenSCG-928-O13	Ruminococcaceae_O13	d__Bacteria; p__Firmicutes_A; c__Clostridia; o__Oscillospirales; f__Ruminococcaceae	Ruminococcaceae	Firmicutes	18053.8	2014	109400	36	1 cell	1.47864	200715_NB501011_0111_AHCMN5BGXF	3574561	649937	109400	57.0708	31.5436	0	619	0.394184	919.409	569114	1.80421e+06	1579	0	k__Bacteria;p__Firmicutes;c__Clostridia;o__Clostridiales;f__Ruminococcaceae;g__Subdoligranulum;s__
AH-928-A19	SAMN19548016	JAJDJM000000000	Eubacteriales bacterium OttesenSCG-928-A19	Christensenellales_A19	d__Bacteria; p__Firmicutes_A; c__Clostridia; o__Christensenellales	Christensenellales	Firmicutes	11012.5	2004	85093	195	1 cell	1.4213	200715_NB501011_0111_AHCMN5BGXF	3275837	2147436	85093	58.4005	16.0714	0	1968	0.433435	924.329	1.81908e+06	1.13187e+07	1738	0	k__Bacteria;p__Firmicutes;c__Clostridia;unresolved
AH-928-K08	SAMN19548073	JAJDHH000000000	Eubacteriales bacterium OttesenSCG-928-K08	Christensenellales_K08	d__Bacteria; p__Firmicutes_A; c__Clostridia; o__Christensenellales	Christensenellales	Firmicutes	16502.4	2025	98666	111	1 cell	1.23864	200715_NB501011_0111_AHCMN5BGXF	3609713	1831768	98666	49.5321	19.5978	0	1708	0.36007	927.837	1.58475e+06	8.08636e+06	2606	0	k__Bacteria;p__Firmicutes;c__Clostridia;o__Clostridiales;unresolved
AH-928-L17	SAMN19548086	JAJDGU000000000	Christensenellaceae bacterium OttesenSCG-928-L17	Christensenellales_L17	d__Bacteria; p__Firmicutes_A; c__Clostridia; o__Christensenellales	Christensenellaceae	Firmicutes	15906	2013	77086	113	1 cell	1.07383	200715_NB501011_0111_AHCMN5BGXF	3333107	1797383	77086	51.9006	37.105	8.62069	1660	0.36988	927.837	1.54021e+06	4.15095e+06	1006	19	k__Bacteria;p__Armatimonadetes;c__Chthonomonadetes;o__Chthonomonadales;f__Chthonomonadaceae;g__Chthonomonas;s__Chthonomonas_calidirosea
AH-928-M02	SAMN19548088	JAJDGS000000000	Eubacteriales bacterium OttesenSCG-928-M02	Christensenellales_M02	d__Bacteria; p__Firmicutes_A; c__Clostridia; o__Christensenellales	Christensenellales	Firmicutes	19081.3	2081	126042	79	1 cell	1.47599	200715_NB501011_0111_AHCMN5BGXF	3759687	1507419	126042	51.5418	72.4	0	1442	0.383495	886.376	1.27815e+06	1.76541e+06	693	0	k__Bacteria;p__Firmicutes;c__Clostridia;o__Clostridiales
AH-928-M15	SAMN19548094	JAJDGM000000000	Christensenellaceae bacterium OttesenSCG-928-M15	Christensenellales_M15	d__Bacteria; p__Firmicutes_A; c__Clostridia; o__Christensenellales	Christensenellales	Firmicutes	12947.8	2030	102706	140	1 cell	1.16143	200715_NB501011_0111_AHCMN5BGXF	3545842	1812686	102706	52.1331	76.2005	0	1664	0.350962	936.875	1558960	2.04587e+06	859	0	k__Bacteria;p__Firmicutes;c__Clostridia;o__Clostridiales;unresolved
AH-928-N13	SAMN19548102	JAJDGF000000000	Eubacteriales bacterium OttesenSCG-928-N13	Christensenellales_N13	d__Bacteria; p__Firmicutes_A; c__Clostridia; o__Christensenellales	Christensenellales	Firmicutes	10782	2022	51613	182	1 cell	1.11599	200715_NB501011_0111_AHCMN5BGXF	3856890	1962316	51613	56.3354	68.5393	0	1740	0.33908	955.855	1.66319e+06	2.42662e+06	1491	0	k__Bacteria;p__Firmicutes;c__Clostridia;o__Clostridiales
AH-928-N14	SAMN19548103	JAJDGE000000000	Eubacteriales bacterium OttesenSCG-928-N14	Christensenellales_N14	d__Bacteria; p__Firmicutes_A; c__Clostridia; o__Christensenellales	Christensenellales	Firmicutes	8313.38	2021	58561	112	1 cell	1.15512	200715_NB501011_0111_AHCMN5BGXF	3421836	931099	58561	50.631	62.2101	0	850	0.382353	904.622	768929	1.23602e+06	2822	0	k__Bacteria;p__Firmicutes;c__Clostridia;unresolved
AH-928-K19	SAMN19548077	JAJDHD000000000	Christensenellaceae bacterium OttesenSCG-928-K19	Christensenellaceae_K19	d__Bacteria; p__Firmicutes_A; c__Clostridia; o__Christensenellales; f__Christensenellaceae	Christensenellaceae	Firmicutes	20711	2003	155471	127	1 cell	1.04356	200715_NB501011_0111_AHCMN5BGXF	3991630	2630301	155471	48.389	21.0526	1.3986	2369	0.391304	948.934	2.24802e+06	1.06781e+07	901	0	k__Bacteria;p__Firmicutes;c__Clostridia;o__Clostridiales;unresolved
AH-928-D06	SAMN19548028	JAJDJA000000000	Lachnospiraceae bacterium OttesenSCG-928-D06	Lachnospiraceae_D06	d__Bacteria; p__Firmicutes_A; c__Clostridia; o__Lachnospirales; f__Lachnospiraceae	Lachnospiraceae	Firmicutes	11932.9	2011	97862	190	1 cell	1.55177	200715_NB501011_0111_AHCMN5BGXF	3270437	2267256	97862	36.8849	55.7287	0.0887424	1979	0.401213	967.912	1.9155e+06	3.43718e+06	316	0	k__Bacteria;p__Firmicutes;c__Clostridia;o__Clostridiales;f__Lachnospiraceae;g__Butyrivibrio
AH-928-E19	SAMN19548036	JAJDIS000000000	Lachnospiraceae bacterium OttesenSCG-928-E19	Lachnospiraceae_E19	d__Bacteria; p__Firmicutes_A; c__Clostridia; o__Lachnospirales; f__Lachnospiraceae	Lachnospiraceae	Firmicutes	16925.6	2017	90136	70	1 cell	1.42117	200715_NB501011_0111_AHCMN5BGXF	3453473	1184790	90136	39.6093	54.3103	5.36062	1094	0.361974	939.922	1.02827e+06	1.89333e+06	1192	2	k__Bacteria;p__Firmicutes;c__Clostridia;o__Clostridiales;f__Lachnospiraceae;g__Dorea;s__Dorea_longicatena
AH-928-J05	SAMN19548064	JAJDHQ000000000	Lachnospiraceae bacterium OttesenSCG-928-J05	Lachnospiraceae_J05	d__Bacteria; p__Firmicutes_A; c__Clostridia; o__Lachnospirales; f__Lachnospiraceae	Lachnospiraceae	Firmicutes	19938.3	2003	132931	118	1 cell	1.25937	200715_NB501011_0111_AHCMN5BGXF	3586079	2352714	132931	43.5789	47.3379	0.730994	2150	0.255814	988.358	2.12497e+06	4.48894e+06	1602	0	k__Bacteria;p__Firmicutes;c__Clostridia;o__Clostridiales;f__Lachnospiraceae;g__Dorea;s__Dorea_longicatena
AH-928-G02	SAMN19548045	JAJDIJ000000000	Eubacteriales bacterium OttesenSCG-928-G02	Oscillospirales_G02	d__Bacteria; p__Firmicutes_A; c__Clostridia; o__Oscillospirales	Oscillospirales	Firmicutes	19265.2	2049	120688	43	1 cell	1.70246	200715_NB501011_0111_AHCMN5BGXF	3697238	828405	120688	36.9572	29.871	0	781	0.408451	927.963	724739	2.42623e+06	2226	0	k__Bacteria;p__Firmicutes;c__Clostridia;o__Clostridiales;f__Ruminococcaceae
AH-928-D20	SAMN19548033	JAJDIV000000000	Clostridiaceae bacterium OttesenSCG-928-D20	Butyricicoccaceae_D20	d__Bacteria; p__Firmicutes_A; c__Clostridia; o__Oscillospirales; f__Butyricicoccaceae	Butyricicoccaceae	Firmicutes	10150.4	2250	45774	76	1 cell	1.59484	200715_NB501011_0111_AHCMN5BGXF	3374277	771430	45774	47.7776	72.8889	0	680	0.366176	912.05	620194	850876	1271	0	k__Bacteria;p__Firmicutes;c__Clostridia;o__Clostridiales;f__Oscillospiraceae;g__Oscillibacter;s__Oscillibacter_valericigenes
AH-928-A11	SAMN19548011	JAJDJR000000000	Ruminococcaceae bacterium OttesenSCG-928-A11	Oscillospiraceae_A11	d__Bacteria; p__Firmicutes_A; c__Clostridia; o__Oscillospirales; f__Oscillospiraceae	Oscillospiraceae	Firmicutes	13719.7	2040	64832	88	1 cell	1.63069	200715_NB501011_0111_AHCMN5BGXF	3490127	1207330	64832	55.6295	23.6555	0.0212585	1051	0.394862	974.862	1.02458e+06	4.33126e+06	959	0	k__Bacteria;p__Firmicutes;c__Clostridia;o__Clostridiales;f__Ruminococcaceae;g__Subdoligranulum;s__
AH-928-F05	SAMN19548038	JAJDIQ000000000	Oscillospiraceae bacterium OttesenSCG-928-F05	Oscillospiraceae_F05	d__Bacteria; p__Firmicutes_A; c__Clostridia; o__Oscillospirales; f__Oscillospiraceae	Oscillospiraceae	Firmicutes	11537.7	2012	77033	124	1 cell	1.52625	200715_NB501011_0111_AHCMN5BGXF	3438819	1430679	77033	56.0687	10.3448	0.671141	1338	0.446188	902.704	1.20782e+06	1.16756e+07	2265	0	k__Bacteria;p__Firmicutes;c__Clostridia;o__Clostridiales;unresolved
AH-928-G22	SAMN19548055	JAJDHZ000000000	Oscillospiraceae bacterium OttesenSCG-928-G22	Oscillospiraceae_G22	d__Bacteria; p__Firmicutes_A; c__Clostridia; o__Oscillospirales; f__Oscillospiraceae	Oscillospiraceae	Firmicutes	12571.7	2023	59686	129	1 cell	1.33677	200715_NB501011_0111_AHCMN5BGXF	3305406	1621743	59686	55.823	30.1118	0	1517	0.419249	896.524	1.36003e+06	4.5166e+06	3232	0	k__Bacteria;p__Firmicutes;c__Clostridia;o__Clostridiales;unresolved
AH-928-A16	SAMN19548013	JAJDJP000000000	Ruminococcaceae bacterium OttesenSCG-928-A16	Ruminococcaceae_A16	d__Bacteria; p__Firmicutes_A; c__Clostridia; o__Oscillospirales; f__Ruminococcaceae	Ruminococcaceae	Firmicutes	22880.5	2032	267216	95	1 cell	1.358	200715_NB501011_0111_AHCMN5BGXF	3317719	2173650	267216	49.3838	25.9066	0	1917	0.320814	952.653	1.82624e+06	7.0493e+06	944	0	k__Bacteria;p__Firmicutes;c__Clostridia;o__Clostridiales;f__Ruminococcaceae;g__Subdoligranulum;s__
AH-928-D13	SAMN19548029	JAJDIZ000000000	Ruminococcaceae bacterium OttesenSCG-928-D13	Ruminococcaceae_D13	d__Bacteria; p__Firmicutes_A; c__Clostridia; o__Oscillospirales; f__Ruminococcaceae	Ruminococcaceae	Firmicutes	10341.4	2025	80932	229	1 cell	1.50132	200715_NB501011_0111_AHCMN5BGXF	3296403	2368182	80932	59.1431	54.7823	0	2124	0.368173	944.306	2.00571e+06	3.66123e+06	687	0	k__Bacteria;p__Firmicutes;c__Clostridia;o__Clostridiales;f__Ruminococcaceae;g__Subdoligranulum;s__
AH-928-I18	SAMN19548061	JAJDHT000000000	Ruminococcaceae bacterium OttesenSCG-928-I18	Ruminococcaceae_I18	d__Bacteria; p__Firmicutes_A; c__Clostridia; o__Oscillospirales; f__Ruminococcaceae	Ruminococcaceae	Firmicutes	13126	2001	123229	183	1 cell	1.08506	200715_NB501011_0111_AHCMN5BGXF	3534872	2402063	123229	55.1674	24.0752	1.34228	2171	0.359281	935.025	2.02994e+06	8.43165e+06	2750	0	k__Bacteria;p__Firmicutes;c__Clostridia;o__Clostridiales;f__Ruminococcaceae;g__Faecalibacterium
AH-928-L11	SAMN19548083	JAJDGX000000000	Ruminococcaceae bacterium OttesenSCG-928-L11	Ruminococcaceae_L11	d__Bacteria; p__Firmicutes_A; c__Clostridia; o__Oscillospirales; f__Ruminococcaceae	Ruminococcaceae	Firmicutes	10363.3	2003	91976	286	1 cell	1.06896	200715_NB501011_0111_AHCMN5BGXF	3250126	2963902	91976	55.3998	54.0984	1.34228	2505	0.372455	988.017	2.47498e+06	4.57497e+06	1232	0	k__Bacteria;p__Firmicutes;c__Clostridia;o__Clostridiales;f__Ruminococcaceae;g__Anaerotruncus;s__Anaerotruncus_colihominis
AH-928-N02	SAMN19548098	JAJDGI000000000	Ruminococcaceae bacterium OttesenSCG-928-N02	Ruminococcaceae_N02	d__Bacteria; p__Firmicutes_A; c__Clostridia; o__Oscillospirales; f__Ruminococcaceae	Ruminococcaceae	Firmicutes	14019.5	2001	43130	54	1 cell	1.63909	200715_NB501011_0111_AHCMN5BGXF	3527787	757053	43130	49.3033	53.4483	0	653	0.372129	871.1	568828	1.06426e+06	1595	0	k__Bacteria;p__Firmicutes;c__Clostridia;o__Clostridiales;f__Ruminococcaceae;g__Faecalibacterium
AH-928-O06	SAMN19548104	JAJDGD000000000	Ruminococcaceae bacterium OttesenSCG-928-O06	Ruminococcaceae_O06	d__Bacteria; p__Firmicutes_A; c__Clostridia; o__Oscillospirales; f__Ruminococcaceae	Ruminococcaceae	Firmicutes	13119.7	2020	74957	113	1 cell	1.5854	200715_NB501011_0111_AHCMN5BGXF	3675720	1482529	74957	58.7218	39.6552	0	1299	0.313318	930.434	1.20863e+06	3.04786e+06	1190	0	k__Bacteria;p__Firmicutes;c__Clostridia;o__Clostridiales;f__Ruminococcaceae;g__Subdoligranulum;s__
AH-928-C18	SAMN19548025	JAJDJD000000000	Peptostreptococcaceae bacterium OttesenSCG-928-C18	Peptoniphilaceae_C18	d__Bacteria; p__Firmicutes_A; c__Clostridia; o__Tissierellales; f__Peptoniphilaceae	Peptoniphilaceae	Firmicutes	8399.18	2011	60918	105	1 cell	1.60415	200715_NB501011_0111_AHCMN5BGXF	3589837	881914	60918	30.6869	57.3118	0	840	0.257143	876.357	736140	1.28445e+06	1732	0	k__Bacteria;p__Firmicutes;c__Clostridia;o__Clostridiales;f__Clostridiales_Family_XI._Incertae_Sedis;g__Finegoldia;s__Finegoldia_magna
AH-928-I06	SAMN19548057	JAJDHX000000000	Selenomonadales bacterium OttesenSCG-928-I06	Selenomonadales_I06	d__Bacteria; p__Firmicutes_C; c__Negativicutes; o__Selenomonadales	Selenomonadales	Firmicutes	12891.9	2007	81617	104	1 cell	1.50144	200715_NB501011_0111_AHCMN5BGXF	3331292	1340756	81617	33.3833	72.1324	0.632911	1218	0.279967	919.175	1.11955e+06	1.55208e+06	1247	0	k__Bacteria;p__Firmicutes;c__Negativicutes;o__Selenomonadales;f__Veillonellaceae;g__Pelosinus;g__Sporomusa;s__Sporomusa_ovata
AH-928-E16	SAMN19548035	JAJDIT000000000	Acholeplasma sp. OttesenSCG-928-E16	Acholeplasma_E16	d__Bacteria; p__Firmicutes; c__Bacilli; o__Acholeplasmatales; f__Acholeplasmataceae; g__Acholeplasma	Acholeplasmataceae	Firmicutes	33283.7	2062	162173	34	1 cell	1.61871	200715_NB501011_0111_AHCMN5BGXF	3249878	1131646	162173	32.0642	77.8025	0	1011	0.328388	1023.37	1.03463e+06	1.32981e+06	1210	0	k__Bacteria;p__Tenericutes;c__Mollicutes;o__Acholeplasmatales;f__Acholeplasmataceae;g__Acholeplasma;unresolved
AH-928-M19	SAMN19548097	JAJDGJ000000000	Erysipelotrichaceae bacterium OttesenSCG-928-M19	Erysipelotrichaceae_M19	d__Bacteria; p__Firmicutes; c__Bacilli; o__Erysipelotrichales; f__Erysipelotrichaceae	Erysipelotrichaceae	Firmicutes	14726.7	2058	79260	76	1 cell	1.63262	200715_NB501011_0111_AHCMN5BGXF	3525620	1119227	79260	29.5843	28.5077	0	1044	0.309387	928.115	968952	3.39892e+06	662	0	k__Bacteria;p__Tenericutes;c__Mollicutes;o__Erysipelotrichales;f__Erysipelotrichaceae
AH-928-G09	SAMN19548049	JAJDIF000000000	Breznakia sp. OttesenSCG-928-G09	Breznakia_G09	d__Bacteria; p__Firmicutes; c__Bacilli; o__Erysipelotrichales; f__Erysipelotrichaceae; g__Breznakia	Erysipelotrichaceae	Firmicutes	13344.1	2374	80650	69	1 cell	1.74963	200715_NB501011_0111_AHCMN5BGXF	3869842	920741	80650	33.2323	45.9016	0	895	0.292737	889.779	796352	1.73491e+06	713	0	k__Bacteria;p__Tenericutes;c__Mollicutes;o__Erysipelotrichales;f__Erysipelotrichaceae;g__Solobacterium;p__Firmicutes
AH-928-P03	SAMN19548108	JAJDFZ000000000	Oxalobacter sp. OttesenSCG-928-P03	Oxalobacter_P03	d__Bacteria; p__Proteobacteria; c__Gammaproteobacteria; o__Burkholderiales; f__Burkholderiaceae; g__Oxalobacter	Burkholderiaceae	Proteobacteria	17468.9	2022	102913	96	1 cell	1.4708	200715_NB501011_0111_AHCMN5BGXF	3648461	1677011	102913	52.7911	53.254	0.963785	1611	0.306021	908.21	1.46313e+06	2.74745e+06	1388	0	k__Bacteria;p__Proteobacteria;c__Betaproteobacteria;o__Burkholderiales;f__Oxalobacteraceae;g__Oxalobacter;s__Oxalobacter_formigenes
AH-928-L16	SAMN19548085	JAJDGV000000000	Treponema sp. OttesenSCG-928-L16	Breznakiellaceae_L16	d__Bacteria; p__Spirochaetota; c__Spirochaetia; o__Treponematales; f__Treponemataceae; g__Treponema	Spirochaetaceae	Spirochaetota	10803.6	2001	77478	157	1 cell	1.21488	200715_NB501011_0111_AHCMN5BGXF	3266980	1696165	77478	51.7582	46.5517	0	1502	0.300266	993.404	1.49209e+06	3.20524e+06	1317	0	k__Bacteria;p__Spirochaetes;c__Spirochaetia;o__Spirochaetales;f__Spirochaetaceae;g__Treponema;unresolved
AH-928-D05	SAMN19548027	JAJDJB000000000	Synergistaceae bacterium OttesenSCG-928-D05	Synergistaceae_D05	d__Bacteria; p__Synergistota; c__Synergistia; o__Synergistales; f__Synergistaceae	Synergistaceae	Synergistota	16567.8	2065	125419	107	1 cell	1.51367	200715_NB501011_0111_AHCMN5BGXF	3564874	1772755	125419	52.8559	18.8525	0	1533	0.255055	986.466	1.51225e+06	8.02151e+06	632	0	k__Bacteria;p__Synergistetes;c__Synergistia;o__Synergistales;f__Synergistaceae;unresolved
AH-928-I11	SAMN19548059	JAJDHV000000000	Synergistaceae bacterium OttesenSCG-928-I11	Synergistaceae_I11	d__Bacteria; p__Synergistota; c__Synergistia; o__Synergistales; f__Synergistaceae	Synergistaceae	Synergistota	11370.4	2026	88652	163	1 cell	1.26812	200715_NB501011_0111_AHCMN5BGXF	3572314	1853371	88652	57.454	41.3793	0	1703	0.339401	938.366	1.59804e+06	3.86193e+06	1579	0	k__Bacteria;p__Synergistetes;c__Synergistia;o__Synergistales;f__Synergistaceae;unresolved
AH-928-B21	SAMN19548020											1 cell	1.36393	200715_NB501011_0111_AHCMN5BGXF	3369595	3194044	57837	43.7995	67.6942	16.6667	2532	0.411927	1093.8	2.7695e+06	4.09119e+06	1806	0	k__Bacteria;p__Bacteroidetes;c__Bacteroidia;o__Bacteroidales;f__Porphyromonadaceae;g__Paludibacter;s__Paludibacter_propionicigenes
AH-928-D16	SAMN19548030											1 cell	1.51453	200715_NB501011_0111_AHCMN5BGXF	3373682	1904340	102108	37.7208	44.7986	19.5925	1647	0.414693	996.614	1.64142e+06	3.66401e+06	1637	9	k__Bacteria;p__Bacteroidetes;c__Bacteroidia;o__Bacteroidales;f__Porphyromonadaceae;f__Candidatus_Azobacteroides;g__Candidatus_Azobacteroides;s__Candidatus_Azobacteroides_pseudotrichonymphae
AH-928-K05	SAMN19548072											1 cell	1.26804	200715_NB501011_0111_AHCMN5BGXF	3721625	3514529	107963	40.8358	47.0824	42.2414	3067	0.43104	988.551	3.03189e+06	6.43953e+06	2321	16	k__Bacteria;p__Bacteroidetes;c__Bacteroidia;o__Bacteroidales;f__Porphyromonadaceae;g__Dysgonomonas;s__Dysgonomonas_mossii
AH-928-N05	SAMN19548099											1 cell	1.23217	200715_NB501011_0111_AHCMN5BGXF	3369841	3040740	133016	49.2165	9.65517	35.7025	2671	0.343692	986.782	2.63569e+06	2.72983e+07	1112	15	k__Bacteria;p__Spirochaetes;c__Spirochaetia;p__Elusimicrobia;c__Candidatus_Endomicrobium;o__Candidatus_Endomicrobium;f__Candidatus_Endomicrobium;g__Candidatus_Endomicrobium;s__

## Sheet: Table_S1-4
phylum	average	T1G10	T1G12	T1G15	T1G16	T1G17	T1G18	T1G2	T1G4	T1G5	T1G6	T1G8	T1G9	T2G1	T2G10	T2G12	T2G13	T2G15	T2G16	T2G2	T2G4	T2G6	T2G7	T2G8	T2G9	T3G10	T3G11	T3G12	T3G13	T3G14	T3G15	T3G16	T3G3	T3G4	T3G5	T3G6	T3G8	T4G1	T4G10	T4G11	T4G17	T4G18	T4G2	T4G3	T4G5	T4G6	T4G7	T4G8	T4G9
Bacteroidota	0.443011	0.425583	0.375544	0.377856	0.513321	0.386766	0.453865	0.432278	0.499233	0.420966	0.387907	0.279132	0.438365	0.409793	0.453584	0.441949	0.475057	0.509394	0.375577	0.411659	0.564693	0.348343	0.342806	0.382188	0.362733	0.54757	0.416717	0.510096	0.469096	0.473105	0.513327	0.388976	0.375248	0.392934	0.458799	0.539645	0.454524	0.398136	0.40273	0.395954	0.406646	0.538261	0.470124	0.499953	0.557888	0.506535	0.428207	0.445041	0.465446
Firmicutes	0.33044	0.260963	0.298776	0.296563	0.228156	0.294467	0.270123	0.278308	0.232731	0.267612	0.323508	0.409024	0.267942	0.295874	0.352496	0.430999	0.268787	0.276497	0.304105	0.276697	0.289789	0.491276	0.326463	0.386782	0.279872	0.293017	0.449953	0.318139	0.280215	0.349813	0.302415	0.354905	0.314777	0.345174	0.306968	0.238016	0.31215	0.310403	0.49045	0.407826	0.366383	0.29736	0.427282	0.33535	0.249194	0.261554	0.256532	0.311171	0.331986
Desulfobacterota	0.0902958	0.122079	0.137696	0.131688	0.101123	0.130646	0.0875327	0.11244	0.0489462	0.182976	0.0782227	0.146995	0.09876	0.13305	0.0981176	0.0596645	0.108304	0.0755122	0.132985	0.119103	0.0614711	0.0664211	0.139591	0.104871	0.194629	0.0632507	0.0364339	0.0604963	0.0154179	0.075789	0.0691166	0.110437	0.115952	0.102288	0.061647	0.108549	0.0994005	0.124718	0.0379501	0.0480115	0.113347	0.0391932	0.044384	0.0702425	0.0686599	0.0937559	0.122631	0.121586	0.0682693
Halobacterota	0.0261295	0.0361135	0.0129466	0.054693	0.0323345	0.0123529	0.0356858	0.0199833	0.0648264	0.0542989	0.0744097	0.0301111	0.0262533	0.0129143	0.0168818	0.0114017	0.0357077	0.0189895	0.0107119	0.015494	0.0106392	0.0066136	0.0189813	0.00921067	0.011699	0.0186887	0.0423787	0.0491079	0.00232293	0.012461	0.0135725	0.0592054	0.0398133	0.031334	0.0305368	0.0209499	0.0173937	0.00911325	0.0166363	0.0120641	0.0230801	0.0222452	0.00960459	0.00976507	0.021784	0.0196459	0.0290796	0.00680891	0.0410149
Proteobacteria	0.0260184	0.0444871	0.0138164	0.0187666	0.0183002	0.015499	0.00965881	0.021567	0.029139	0.00610766	0.0508376	0.0146282	0.0138963	0.0159167	0.016193	0.0351944	0.0317224	0.0358252	0.0139324	0.0161621	0.0289046	0.0541919	0.0155306	0.00943208	0.0256686	0.0360845	0.0314112	0.0113703	0.202397	0.0134914	0.0173486	0.0280791	0.0525031	0.0397195	0.014415	0.0111147	0.0107061	0.0185746	0.0226994	0.0999627	0.0113585	0.0764396	0.0154215	0.00964714	0.00993687	0.0168567	0.0779691	0.0217347	0.0109799
Thermoplasmatota	0.0223987	0.0282971	0.02964	0.027698	0.0461128	0.0335944	0.0707277	0.0324651	0.0621765	0.0047136	0.0138401	0.0245066	0.0702405	0.027657	0.0223811	0.00430302	0.0251902	0.0281772	0.0311384	0.0340003	0.00484951	0.00778583	0.0537369	0.0202812	0.0203236	0.00630303	0.00500304	0.0121392	0.00234001	0.0185553	0.0206545	0.0162432	0.025004	0.0227487	0.0496656	0.0243813	0.0297539	0.0243703	0.0120797	0.00604802	0.023549	0.00276933	0.00841416	0.0137159	0.0143076	0.0247258	0.0254751	0.0157079	0.036397
Verrucomicrobiota	0.0107875	0.00137187	0.0389904	0.000856984	0.00733911	0.0388741	0.0102892	0.0269848	0.00300255	0.00747861	0.0025686	0.00214814	0.012977	0.0317179	0.00478788	0.00241049	0.00489782	0.013832	0.045365	0.0443049	0.0191121	0.00540177	0.0186725	0.00626591	0.0238263	0.00447383	0.00309992	0.0103108	0.00190162	0.00727198	0.00812927	0.00734535	0.0192628	0.0149629	0.0274964	0.00804523	0.0155487	0.0313946	0.00181335	0.00398232	0.00885564	0.00382575	0.00600625	0.0142348	0.0224861	0.0225294	0.00251781	0.0220424	0.0139716
Spirochaetota	0.00975267	0.00482529	0.0235598	0.00869035	0.00909523	0.0216031	0.00904641	0.0137529	0.00610041	0.0193781	0.00566369	0.00891961	0.0112453	0.017033	0.00839008	0.000942945	0.0125693	0.0109125	0.0208352	0.0191186	0.00286462	0.00583739	0.0205251	0.0114469	0.011347	0.0070303	0.0019816	0.00828253	0.00124687	0.0144262	0.00812215	0.00733252	0.0091753	0.00884875	0.0202623	0.013441	0.0147247	0.0213393	0.000929921	0.00603737	0.011266	0.000950778	0.00419355	0.00849137	0.00840618	0.0122349	0.00492874	0.00968122	0.0104834
Synergistota	0.00821747	0.0117821	0.0108056	0.0180435	0.0109538	0.013257	0.0182549	0.0127527	0.0089981	0.0100126	0.0057993	0.0092987	0.00926777	0.00941145	0.00405389	0.00244369	0.00773855	0.00450128	0.0109693	0.00984692	0.00296909	0.00204348	0.0174212	0.0209676	0.00982739	0.00205693	0.00149764	0.00587284	0.0010419	0.00429106	0.00287837	0.00646006	0.00815582	0.00902137	0.00755419	0.00556381	0.00886705	0.0117141	0.00392427	0.00183144	0.00314339	0.000709311	0.00273257	0.00450514	0.00345355	0.00727626	0.00725059	0.00620624	0.00294826
Elusimicrobiota	0.00461416	0.00716172	0.00554496	0.00656798	0.00587568	0.00600288	0.00270627	0.00495937	0.00223046	0.000762495	0.00494576	0.0126584	0.00896847	0.00438816	0.002744	0.00029218	0.0094399	0.00743763	0.00460189	0.0051585	0.00102818	0.000839571	0.0164461	0.0238348	0.00888865	0.00205693	0.00135376	0.00207669	0.000626281	0.00298828	0.00329161	0.00477929	0.00544616	0.00427902	0.00473387	0.00409047	0.0106882	0.00534507	0.00212952	0.000585636	0.005983	0.00361447	0.00143392	0.00162751	0.00359903	0.00448702	0.0036342	0.00214141	0.0076841
Patescibacteria	0.0044666	0.0142585	0.00529406	0.00366227	0.00297077	0.00518562	0.00333668	0.00589706	0.00805445	0.0078406	0.0112077	0.0129855	0.00699091	0.0049463	0.00354574	0.000617563	0.00290776	0.00789197	0.00554189	0.00486161	0.000604814	0.00163162	0.000958814	0.00402967	0.000645381	0.00137374	0.00259635	0.00287588	0.000455477	0.00301772	0.00171705	0.00409287	0.00871921	0.00486045	0.00295367	0.0047496	0.00291389	0.00557035	0.00141348	0.00183144	0.00171698	0.00269387	0.00104162	0.00463487	0.00987995	0.00330126	0.00979216	0.00523171	0.000931029
Fusobacteriota	0.00435238	0.0161701	0.000434899	0.00800745	0.000739033	0.00105593	0.00216141	0.00322984	0.00748253	0.000231059	0.00753829	0.0126064	0.00701229	0.00223257	0.00181804	0.00422333	0.00514528	0.00109377	0.000281999	0.00147209	0.00721379	0.00201972	0.00913853	0.00314403	0.0237265	0.00367309	0.0030149	0.000998989	0.0189649	0.00139846	0.0237038	0.00335512	0.0039706	0.00360673	0.00132682	0.000930533	0.00583971	0.00139259	0.00276187	0.0074216	0.00572546	0.00129789	0.000838711	0.000908105	5.06015e-05	0.00251974	0.0101247	0.00300054	0.000881374
Actinobacteriota	0.00379822	0.00644955	0.00291048	0.0256091	0.00520982	0.00274831	0.00690301	0.00595957	0.0147458	0.00689326	0.0157865	0.0186717	0.00692678	0.00279072	0.00483305	0.00304133	0.00210864	0.00237264	0.00201077	0.00453997	0.00169898	0.00453051	0.00190138	0.00133953	0.00176013	0.00161616	0.00120335	0.00234308	0.00257914	0.00136166	0.00281425	0.00210417	0.00230724	0.00250745	0.00135349	0.0012601	0.00271087	0.00307188	0.00181335	0.00219347	0.00134056	0.00043766	0.00120396	0.00193414	0.00119546	0.00184601	0.004519	0.00291078	0.000800685
Fibrobacterota	0.00352528	2.24897e-05	0.0235347	0	5.12201e-05	0.0201277	0	0.0123151	0.000123915	0.000454416	3.98851e-05	4.45981e-05	0.00746125	0.0151084	0.00041781	3.32023e-05	0.000536182	2.52408e-05	0.0212521	0.0198546	0	9.50457e-05	0.0049945	0.00731761	0.00491076	0.000301194	0.000320456	0.000278506	0.000210658	0.000831714	0.000598474	0.000372079	0.00820948	0.00587797	0.00261363	0.000200323	0.000489628	0.01581	2.78976e-05	0.000223606	0.000600942	0	0.00206972	0.00721766	0.00644537	0.00998464	2.96912e-05	0.0103993	0.000701375
Rs.K70termitegroup	0.00314905	0.00320853	0.00400609	0.0125803	0.00830498	0.00272661	0.00375095	0.00395916	0.00325991	0.00607685	0.00277601	0.0029732	0.0039551	0.00275222	0.00309405	0.000405068	0.00242313	0.00196037	0.00359242	0.00301222	0.000560828	0.000807889	0.00396527	0.00137274	0.00176013	0.00199816	0.00108563	0.00156811	0.000461171	0.00349614	0.00190942	0.00152039	0.00230724	0.00337052	0.00372709	0.00966721	0.0041499	0.00419824	0.000734638	0.00114998	0.00379716	0.00240713	0.00201561	0.00321964	0.00168883	0.00258711	0.00144893	0.00534711	0.00232757
Planctomycetota	0.00255881	0.000672192	0.00521042	0.00173405	0.00181466	0.00522901	0.00333218	0.00295895	0.000991316	0.00104747	0.000686024	0.00128591	0.00247996	0.00402248	0.00239394	0.000332023	0.00165495	0.00130411	0.00496563	0.00477501	0.00176496	0.000380183	0.00247017	0.00150559	0.00352613	0.00506152	0.000359696	0.0011443	0.00013095	0.0101278	0.00204479	0.00118039	0.00448033	0.00297987	0.00284032	0.00568659	0.00426335	0.00518124	0.000464961	0.000191663	0.00309056	0.000611215	0.000906348	0.00273611	0.00552189	0.00328779	0.000849169	0.00387249	0.00111103
Deferribacterota	0.00175283	0.0072092	0.0015556	0.00439874	0.00162441	0.00131629	0.000603394	0.00214628	0.00279284	0.00249544	0.00329451	0.0054707	0.00180652	0.00146272	0.00222456	0.000889822	0.00103627	0.000471162	0.00116478	0.00135457	0.00119863	0.000792048	0.00123508	0.00238016	0.00167799	0.00152066	0.000732471	0.00109586	9.67889e-05	0.00137638	0.00033486	0.000570948	0.000670709	0.000708627	0.000400045	0.0017706	0.000447831	0.000901085	0.000204583	0.00253421	0.000561319	0.00152426	0.000568159	0.000589678	0.000562942	0.000848896	0.00972684	0.00151309	0.00156413
NA	0.00156246	0.00705677	0.00186505	0.000810118	0.00125123	0.00128736	0.00682646	0.0011044	0.00170621	0.000161741	0.00744257	0.00476456	0.00128274	0.00130875	0.000722698	7.96855e-05	0.00251593	0.00229692	0.00185547	0.00158342	0.000109966	0.000300978	0.00221557	0.00177128	0.00520412	0.00121947	0.000392395	0.00104137	0.000153724	0.00167079	0.00069822	0.00157171	0.00152922	0.00123555	0.00161352	0.00076252	0.000841922	0.00200696	0.000390567	0.000766651	0.000666979	0.000279197	0.000486993	0.00140343	0.000562942	0.00144178	0.00388361	0.00103865	0.00184964
Euryarchaeota	0.0013095	0.00019741	0.0019905	0.0012453	0.00113416	0.00241562	0.00307101	0.00291727	0.00149651	0	0.000741863	0.00168729	0.00205238	0.00298318	0.000654945	0.00071717	0.00145388	0.000984393	0.0035965	0.00199165	0.000252922	0.000348501	0.00216681	0.00141703	0.00337945	0.000815427	0.000412015	0.000557012	0.000227739	0.00117029	0.00506565	0.000654345	0.000456082	0.00158078	0.000300034	0.00100808	0.00329006	0.00321524	0.000362669	0.000276846	0.00400188	3.01834e-05	0.000595214	0.00215822	0.00065782	0.00180559	8.90736e-05	0.00161567	0.00051517
Campilobacterota	0.00111707	0.00173421	0.00328683	0.000408406	0.00184392	0.00297251	0.000490821	0.00258387	0.00175387	0.000400502	0.00272814	0.00176162	0.00119722	0.00257901	0.000293596	3.98428e-05	0.00038667	0.000100963	0.00336764	0.00295036	0.000170448	0.000205932	0.000167928	0.000287833	0.0035848	0.000117539	0	0.000127144	8.5402e-05	0.00287788	0.00201629	0.000378494	0.00112679	0.00123555	0.000120014	0.000148627	0.000985228	0.00180217	0.000185984	0.000404621	0.00435848	0	0.000432883	0.00704076	0.000373186	0.0015361	0.00115796	0.00164132	6.20686e-05
Bdellovibrionota	0.00050807	0.000249886	0.00231667	4.68663e-05	0.00227564	0.00167068	0.00154901	0.00122942	0.000162042	6.93177e-05	1.59541e-05	0.000275021	0.000705505	0.00192463	0.000237135	1.99214e-05	0.000324803	2.52408e-05	0.00203529	0.00181846	0.000104468	4.75229e-05	0.000395443	0.000154987	2.93355e-05	0.00177043	2.61597e-05	1.2109e-05	1.70804e-05	0.000353294	0.000199491	0.0002117	0.000724366	0.000536013	0.000460052	0	0.000107479	0.0015769	0	0.000702763	3.96225e-05	0	0.000216441	0.000483536	0.0132892	0.00119923	0.000106888	0.000833483	6.20686e-05
Cyanobacteria	0.00015975	7.49657e-05	0.000175632	4.01711e-05	0.000168295	2.89295e-05	9.00589e-06	0.000125026	1.90638e-05	0	0	0	0.000128274	0.000134724	5.64608e-05	0	8.24895e-05	0.000277649	5.72171e-05	0.000148446	0	8.71253e-05	8.66725e-05	0	0.000803792	0	1.30798e-05	3.63269e-05	1.13869e-05	5.15221e-05	4.27481e-05	0.000173209	0	3.63399e-05	5.33394e-05	1.93861e-05	5.97108e-05	0	0.000297575	0	0.000363207	0.00535001	0	3.53807e-05	0	0	2.3753e-05	0	0
SAR324clade.MarinegroupB.	4.69145e-05	3.24851e-05	0.000100361	3.34759e-05	0	0.000130183	2.70177e-05	8.33507e-05	0	0	0	0	4.27579e-05	0	7.90451e-05	0	1.03112e-05	7.57225e-05	3.26955e-05	0	0	0	0.000130009	0	0.000152545	0	0	0	0	5.88824e-05	0	3.20758e-05	8.04851e-05	0.000154444	0.000160018	0	5.97108e-05	6.14376e-05	0	0	0.000125471	0	2.70552e-05	7.07614e-05	3.79511e-05	0	2.3753e-05	2.56456e-05	0
Chloroflexi	9.50058e-06	0	0	0	0	4.33943e-05	9.00589e-06	0	0	2.31059e-05	1.59541e-05	0	0	0	0	0	0	1.68272e-05	2.45216e-05	3.09262e-05	0	0	0	0	0	0	0	1.81634e-05	0	0	0	0	0	0	0	0	0	0	0	0	0	0	0	0	0	0	0	7.69369e-05	1.24137e-05
Sumerlaeota	7.25286e-06	0	0	0	0	0	4.05265e-05	0	0	0	0	5.20311e-05	4.27579e-05	0	0	0	0	2.52408e-05	0	0	0	0	0	0	0	0	0	1.2109e-05	0	0	0	1.92455e-05	0	0	0	0	8.35951e-05	0	0	0	0	0	0	0	0	0	0	0	0
Acidobacteriota	6.44124e-06	0	0	0	0	0	0	0	0	0	0	0	0	0	0	0	0	0	0	0	0	0	0	0	0	0	0	0	0	1.47206e-05	0	0	8.04851e-05	0	0	0	0	6.14376e-05	0	0	0	0	0	0	0	0	0	0.000371862	0
Deinococcota	3.17588e-06	0	0	0	0	0	0	0	2.85957e-05	0	2.39311e-05	0	0	0	0	0	0	0	0	6.18525e-05	0	0	0	0	2.34684e-05	0	0	0	0	0	0	0	0	0	0	0	0	0	0	0	0	0	0	0	0	0	0	0	0
Nanoarchaeota	1.07911e-06	0	0	0	0	0	0	0	0	0	0	0	0	0	0	0	0	0	0	0	0	0	0	0	0	0	0	0	0	0	0	0	0	0	0	0	0	4.09584e-05	0	0	0	0	0	0	1.89756e-05	4.04236e-05	0	0	0
Crenarchaeota	3.80438e-07	0	0	0	0	0	0	0	0	0	0	0	0	0	0	0	0	0	0	0	0	0	0	0	0	0	0	0	0	0	0	0	0	0	0	0	0	0	0	0	0	0	0	3.53807e-05	0	0	0	0	0
Gemmatimonadota	3.03531e-07	0	0	0	0	0	0	0	0	0	0	0	0	0	0	0	0	0	0	0	0	0	0	0	0	0	1.30798e-05	0	0	0	0	0	0	0	0	0	0	0	0	0	0	0	0	0	0	0	0	0	0
Iainarchaeota	2.48738e-07	0	0	0	0	0	0	0	0	0	0	0	0	0	0	0	0	0	0	0	0	0	0	0	0	0	0	0	0	0	0	0	0	0	0	0	0	0	0	0	0	0	0	0	0	0	0	0	0
[truncated: 45 more columns]

## Sheet: Table_S1-5
family	average	T1G10	T1G12	T1G15	T1G16	T1G17	T1G18	T1G2	T1G4	T1G5	T1G6	T1G8	T1G9	T2G1	T2G10	T2G12	T2G13	T2G15	T2G16	T2G2	T2G4	T2G6	T2G7	T2G8	T2G9	T3G10	T3G11	T3G12	T3G13	T3G14	T3G15	T3G16	T3G3	T3G4	T3G5	T3G6	T3G8	T4G1	T4G10	T4G11	T4G17	T4G18	T4G2	T4G3	T4G5	T4G6	T4G7	T4G8	T4G9
NA	0.0883457	0.089559	0.148761	0.0822437	0.0835693	0.140055	0.0862178	0.127839	0.0913536	0.0870322	0.101675	0.0832348	0.111277	0.136168	0.0742798	0.0469281	0.0923625	0.101435	0.149406	0.141147	0.0556594	0.110071	0.079717	0.0772501	0.0897314	0.0438641	0.132473	0.0536911	0.0817411	0.0989813	0.0700286	0.0692195	0.11504	0.107248	0.114466	0.0808078	0.0795646	0.1376	0.0386754	0.0418038	0.113089	0.0441206	0.11213	0.0961294	0.153917	0.0943218	0.0683254	0.12592	0.0661217
Tannerellaceae	0.075387	0.0585532	0.0696173	0.0301886	0.073896	0.0713981	0.0710744	0.0726193	0.0571246	0.0650893	0.0329052	0.0581187	0.0642544	0.0724624	0.0830087	0.100165	0.053943	0.0723571	0.0759189	0.0697634	0.156059	0.0494317	0.0482657	0.0642533	0.0668732	0.110648	0.0685188	0.0943106	0.0543213	0.0723002	0.0818698	0.0896325	0.0628588	0.0537285	0.0800624	0.0671987	0.0897274	0.0750563	0.0511922	0.0422936	0.0617385	0.0909804	0.115309	0.100965	0.0896596	0.0592476	0.0559382	0.0651399	0.0999181
Desulfovibrionaceae	0.0678718	0.101001	0.0811588	0.11969	0.0699667	0.0788764	0.0667741	0.0688268	0.0364404	0.156142	0.0599633	0.121678	0.0663175	0.079468	0.0821166	0.0547373	0.0749366	0.065012	0.0762418	0.0709695	0.0539604	0.0584373	0.0976311	0.0837817	0.0878422	0.0485363	0.0290634	0.053128	0.0103963	0.0509627	0.0393853	0.0934752	0.0845898	0.07645	0.0360841	0.0739709	0.061735	0.0740119	0.0344164	0.0434329	0.0722253	0.0360692	0.0335349	0.0435772	0.0496021	0.0584795	0.109507	0.0832714	0.0573514
Rikenellaceae	0.065241	0.111689	0.047312	0.066664	0.0760473	0.0469888	0.0771219	0.071244	0.125182	0.0447176	0.0952297	0.0869885	0.0757563	0.0592017	0.0854591	0.138029	0.134509	0.0460982	0.049313	0.0553703	0.118346	0.0801948	0.0924904	0.0703089	0.0491252	0.0538329	0.0468128	0.0678707	0.0733603	0.0570939	0.0530504	0.0515072	0.0551323	0.0610782	0.0572398	0.0898805	0.0665775	0.0547819	0.0301852	0.040345	0.0625904	0.0484972	0.0351041	0.0613973	0.0334539	0.0512706	0.0901485	0.054279	0.05791
Bacteroidaceae	0.0618055	0.0189488	0.0411732	0.0214246	0.0232759	0.0397636	0.0179622	0.03607	0.020627	0.015712	0.0134652	0.00877095	0.0222875	0.0422264	0.0593742	0.0426716	0.0307789	0.0703883	0.0396964	0.0425174	0.0918273	0.0736367	0.0234991	0.0242444	0.0270297	0.126714	0.124821	0.054236	0.134611	0.125699	0.0738332	0.0626824	0.0534689	0.0499128	0.0746218	0.133732	0.0579374	0.0486381	0.113153	0.0579886	0.0390546	0.183334	0.113875	0.0681668	0.104239	0.0528741	0.0250238	0.0618829	0.085065
Dysgonomonadaceae	0.0598106	0.0512965	0.0377358	0.0593127	0.0206563	0.0402699	0.0386623	0.0511982	0.0584591	0.0501167	0.0328733	0.022247	0.0254944	0.048058	0.0651106	0.0749575	0.0526747	0.0683101	0.0377674	0.0481089	0.11955	0.0748644	0.0369116	0.0423337	0.0416153	0.0747254	0.0681787	0.117203	0.173013	0.0533695	0.127767	0.0472283	0.0598541	0.0724072	0.0257829	0.0318126	0.0546771	0.0464264	0.101417	0.138923	0.0317839	0.123299	0.130419	0.06444	0.0393996	0.0731803	0.0617518	0.0839894	0.05719
Lachnospiraceae	0.0573427	0.0390821	0.0416332	0.0517605	0.0205759	0.0410004	0.0292961	0.0356324	0.0335427	0.0379476	0.0488673	0.0646672	0.0349439	0.0474999	0.0498888	0.0406861	0.016003	0.0427496	0.0366803	0.0373713	0.0335617	0.0500257	0.0228924	0.0255286	0.070898	0.0695758	0.0438371	0.0693843	0.080887	0.0560929	0.0499441	0.0474529	0.0282503	0.0367032	0.0301768	0.0498611	0.048521	0.0466926	0.0468773	0.0587659	0.0342339	0.098964	0.078433	0.0665747	0.0610634	0.0660522	0.0326128	0.0891314	0.0437336
Marinifilaceae	0.0507299	0.0586607	0.0481483	0.0345338	0.0528592	0.0485799	0.0440793	0.0531569	0.0663991	0.103029	0.0704212	0.0278218	0.0647461	0.0526387	0.0323746	0.0334878	0.0486379	0.0644903	0.0398476	0.0530138	0.027717	0.0138925	0.0257634	0.0475922	0.0480105	0.0570872	0.0521559	0.0507789	0.00552835	0.0428296	0.0235685	0.0302731	0.0283576	0.0337416	0.0541528	0.0542359	0.0310615	0.0435183	0.0373921	0.0445829	0.0895139	0.0399176	0.0206566	0.0478347	0.12052	0.0486296	0.0735986	0.0604596	0.0565631
Enterococcaceae	0.0395972	0.00606722	0.0144771	0.00875061	0.010844	0.0163669	0.00105369	0.018358	0.013459	0.00957354	0.0219209	0.00512878	0.00795297	0.0144925	0.0123085	0.0575529	0.0123837	0.0274704	0.0163232	0.018098	0.0251493	0.104439	0.0122696	0.0975091	0.00153718	0.034314	0.0649872	0.0519293	0.0544523	0.0163251	0.0258484	0.0617971	0.0212481	0.0427447	0.0106079	0.00970598	0.0220631	0.0215237	0.303294	0.189693	0.0403423	0.10405	0.122885	0.0646877	0.0120874	0.0183928	0.0467458	0.0262483	0.0719189
Ruminococcaceae	0.0394887	0.025236	0.0383297	0.0431237	0.0226466	0.03797	0.0259685	0.0248177	0.0162519	0.0423608	0.0300415	0.0458245	0.027333	0.0344317	0.0452025	0.0559591	0.0533759	0.0438097	0.039864	0.0331158	0.0442614	0.0553008	0.0716565	0.0498838	0.0349327	0.0473315	0.0388014	0.0425145	0.0162548	0.0859683	0.0500438	0.0619126	0.0469228	0.0488862	0.0340839	0.035483	0.0548802	0.0304116	0.0431669	0.0278869	0.0387574	0.0124205	0.0199532	0.0375743	0.0283685	0.0273668	0.0182304	0.0371733	0.0270805
Christensenellaceae	0.0331161	0.0173895	0.0498294	0.0239621	0.0254418	0.0466272	0.0624063	0.042613	0.020036	0.0313393	0.022575	0.0286394	0.0300695	0.0444975	0.0356719	0.0233943	0.0283867	0.0390223	0.0489779	0.0410206	0.0555384	0.0211239	0.0568246	0.0302779	0.0468136	0.0248889	0.018508	0.040783	0.00484514	0.0577857	0.0271593	0.0408004	0.0400011	0.0463969	0.0539795	0.0383069	0.0601108	0.0560311	0.00495648	0.0172283	0.0527112	0.00403704	0.019872	0.0448273	0.0322838	0.0366912	0.0179216	0.0338394	0.0342122
Methanosarcinaceae	0.0246352	0.0358061	0.0126372	0.0544787	0.0305272	0.0119407	0.0309847	0.0196083	0.0639876	0.0542989	0.0743299	0.0291746	0.0259861	0.0126063	0.0168253	0.0113817	0.0356767	0.0186277	0.01034	0.0153023	0.0105843	0.00648687	0.0156173	0.00760545	0.00971005	0.018652	0.0422087	0.0480483	0.00228308	0.00978184	0.0130809	0.058936	0.0391694	0.0309979	0.0161485	0.0207754	0.016098	0.00856031	0.0166363	0.0118511	0.0227764	0.0221245	0.00946931	0.00938768	0.0214361	0.0193629	0.0290321	0.00669351	0.0407915
Methanomethylophilaceae	0.0223987	0.0282971	0.02964	0.027698	0.0461128	0.0335944	0.0707277	0.0324651	0.0621765	0.0047136	0.0138401	0.0245066	0.0702405	0.027657	0.0223811	0.00430302	0.0251902	0.0281772	0.0311384	0.0340003	0.00484951	0.00778583	0.0537369	0.0202812	0.0203236	0.00630303	0.00500304	0.0121392	0.00234001	0.0185553	0.0206545	0.0162432	0.025004	0.0227487	0.0496656	0.0243813	0.0297539	0.0243703	0.0120797	0.00604802	0.023549	0.00276933	0.00841416	0.0137159	0.0143076	0.0247258	0.0254751	0.0157079	0.036397
M2PB4.65termitegroup	0.020027	0.0145458	0.0223973	0.00971472	0.0710862	0.0233172	0.0461867	0.0252136	0.0229909	0.0157813	0.0116704	0.0156539	0.0414217	0.0196505	0.0120262	0.00168004	0.0264224	0.0296496	0.0225109	0.0226442	0.00361239	0.00488694	0.0215219	0.028573	0.0203706	0.035989	0.00323072	0.01223	0.00208381	0.0334452	0.0104092	0.0173658	0.00960455	0.0134639	0.0634939	0.0217383	0.0240993	0.0233053	0.00294785	0.00527072	0.0163377	0.00109415	0.00596567	0.0116402	0.0103227	0.0124774	0.0193171	0.0160157	0.0411391
vadinHA21	0.0198021	0.0323652	0.0277248	0.00589177	0.0302931	0.0255086	0.0546747	0.0280058	0.0300922	0.0334034	0.0441369	0.0178764	0.0378621	0.028908	0.0271689	0.00215151	0.00483595	0.0268899	0.0255147	0.0287367	0.00327699	0.00625718	0.0391705	0.0364552	0.0460391	0.0235592	0.00599057	0.0259737	0.00249943	0.0195858	0.0188163	0.0279572	0.0265332	0.024384	0.026403	0.0390307	0.0414811	0.0283228	0.00305014	0.00930629	0.0129368	0.0048218	0.00838711	0.014223	0.00605321	0.0225294	0.0261876	0.0154002	0.00104275
Paludibacteraceae	0.0183679	0.0100354	0.013992	0.00853636	0.0173856	0.0123818	0.0091815	0.0119817	0.0112667	0.0230905	0.0141512	0.0054038	0.0163442	0.0127796	0.0125004	0.00839354	0.0159205	0.0108031	0.0139937	0.0128096	0.00470106	0.0082769	0.00809846	0.00613307	0.00838995	0.015978	0.00712852	0.0139071	0.00203826	0.0103854	0.0488184	0.0116307	0.0189408	0.013155	0.00764753	0.0304943	0.0167489	0.0165882	0.0345001	0.00722994	0.0145151	0.0107453	0.0146774	0.0558661	0.0294121	0.132859	0.0111758	0.0290565	0.0188689
Lactobacillaceae	0.0181007	0.00226646	0.00398936	0.00516199	0.00274394	0.00385486	0.000801524	0.00385497	0.00646262	0.00225668	0.00901404	0.00361244	0.00258685	0.00371454	0.0257123	0.040799	0.00688788	0.00902781	0.00331042	0.00396474	0.00445363	0.024704	0.00565538	0.00366434	0.00296288	0.00473095	0.12713	0.00512814	0.0120815	0.0014647	0.0040112	0.0291633	0.0337769	0.0245567	0.0106545	0.00125363	0.00176744	0.00366578	0.0155762	0.00727253	0.00162452	0.00163745	0.012513	0.00763044	0.00138522	0.00199423	0.00290974	0.00319288	0.0162061
COBP4.1termitegroup	0.0173559	0.0166349	0.00817108	0.0275172	0.0228661	0.0102049	0.0440883	0.016566	0.0476118	0.0222818	0.0223756	0.0143977	0.0224586	0.0103738	0.0335038	0.0122184	0.0427296	0.012713	0.00636745	0.0110097	0.0168468	0.00536216	0.012535	0.0116683	0.0150784	0.0175133	0.0107647	0.0250655	0.00216352	0.0213154	0.013259	0.0093597	0.0113484	0.0105386	0.00764087	0.0343586	0.0275804	0.00909277	0.0070302	0.00900815	0.0274584	0.00183364	0.00608742	0.0154378	0.00781161	0.0101194	0.0174941	0.0120663	0.00942822
Erysipelotrichaceae	0.0160602	0.00238891	0.00436572	0.00745174	0.00642447	0.00418032	0.00558365	0.00627214	0.00774943	0.0213344	0.0106972	0.00710596	0.0042651	0.00748682	0.0167011	0.0330695	0.0068621	0.0122166	0.00619988	0.0047379	0.0231974	0.0416934	0.00906811	0.0129193	0.013465	0.0355776	0.0116803	0.0194107	0.0286153	0.0121592	0.0142138	0.0116114	0.00531201	0.0112108	0.00576732	0.00372859	0.00771463	0.00761827	0.024429	0.0238833	0.030615	0.0397063	0.032358	0.0209336	0.019393	0.00960735	0.00594418	0.0112713	0.030724
PeH15	0.0154355	0.00101953	0.0285444	0.00196169	0.09775	0.0368128	0.0277832	0.0292769	0.0122961	0.0212497	0.00176292	0.00634779	0.0279957	0.0282343	0.00789322	0.000956226	0.0204265	0.0347062	0.0371462	0.0364311	0.00192441	0.00273257	0.00900852	0.016794	0.0136879	0.00571534	0.0019489	0.00842178	0.00144045	0.0123506	0.0135725	0.0117526	0.0186725	0.0157897	0.00376709	0.00506624	0.00706378	0.0245955	0.00141348	0.00367353	0.0269631	0.000452752	0.00631738	0.0211694	0.0223216	0.0197537	0.00132423	0.0176698	0.00156413
Anaerovoracaceae	0.0130914	0.0256857	0.0206242	0.0149771	0.0137489	0.0213283	0.0179127	0.0235049	0.0220949	0.0147031	0.0154276	0.0288921	0.0165687	0.0183225	0.0186208	0.00648109	0.0124198	0.0142947	0.0202017	0.0176403	0.00214434	0.0174963	0.0163703	0.0237352	0.0104552	0.00542883	0.0052254	0.00762259	0.00131519	0.0149193	0.0118911	0.00721063	0.0142459	0.0123374	0.0142149	0.00836187	0.01651	0.0239607	0.00270607	0.00321567	0.0115302	0.000249013	0.00423414	0.0111685	0.00857063	0.0129895	0.0234917	0.0120022	0.0152689
Acholeplasmataceae	0.0122279	0.00206905	0.022782	0.0114354	0.0343394	0.0215308	0.0134368	0.0186289	0.0104851	0.00946571	0.0158982	0.00789386	0.0161197	0.0186112	0.0110324	0.00150738	0.0294952	0.0042657	0.0285554	0.0190877	0.00154503	0.00303354	0.039111	0.00500387	0.00413044	0.00891827	0.00245901	0.00463773	0.001133	0.0108785	0.005771	0.0103925	0.0135215	0.0113199	0.0438983	0.0160582	0.0149337	0.0176736	0.000967118	0.0012884	0.018583	5.2821e-05	0.00304371	0.0104137	0.00891852	0.0111704	0.00169834	0.0123484	0.00702617
Oscillospiraceae	0.0117317	0.0347741	0.0114496	0.0427421	0.00764643	0.0111162	0.00681746	0.00968952	0.0107996	0.016721	0.0172304	0.0401829	0.0142704	0.0103353	0.028253	0.0201206	0.00779526	0.0104245	0.0116519	0.0102366	0.00824747	0.0117619	0.00964773	0.0187313	0.0102733	0.00730946	0.00659878	0.0101957	0.0013095	0.011276	0.0143847	0.010662	0.00568761	0.00811287	0.0111546	0.0103586	0.00982839	0.00856031	0.00479839	0.00399297	0.00752828	0.0132807	0.00447763	0.00700538	0.00482612	0.00630609	0.0280998	0.0100531	0.0147599
Erysipelatoclostridiaceae	0.0113537	0.00230395	0.00644821	0.00768608	0.00390736	0.00489632	0.00675892	0.00756408	0.00785428	0.00418987	0.00674059	0.00442264	0.00483164	0.0088918	0.00827715	0.032764	0.0141109	0.00744605	0.00592197	0.0067914	0.00590519	0.0324502	0.0116195	0.0108159	0.00873611	0.00995409	0.0191358	0.00485569	0.00617741	0.00747807	0.0120763	0.0111688	0.0248699	0.0211407	0.00672076	0.00885945	0.00754744	0.00823264	0.00572831	0.0380131	0.0119	0.0104586	0.0108356	0.00511841	0.0211261	0.0112647	0.00232185	0.00925807	0.0106448
Enterobacteriaceae	0.0101819	0.0119295	0.000150542	0.00244374	0.00213661	0.00145371	0.00163457	0.00179204	0.00482314	0.000593051	0.00257658	0.00143457	0.00105826	0.000923823	0.00257461	0.0270997	0.0144563	0.000656262	0.000290173	0.000698933	0.0213554	0.0200943	0.000433362	0.00207019	0.0129956	0.0305234	0.0120008	0.00173764	0.197307	0.00257611	0.00194504	0.0114126	0.0360036	0.0217948	0.00349373	0.00136349	0.000710558	0.00133115	0.0133165	0.092424	0.00760092	0.0712706	0.0109438	0.00148599	0.000234032	0.000660253	0.0540024	0.000718078	0.00237723
CR.115	0.00996525	0.0344342	0.00273485	0.0420458	0.00529763	0.00386933	0.00512435	0.010523	0.0276234	0.00790992	0.0164327	0.00781209	0.0162266	0.00475384	0.00747541	0.00585688	0.0102545	0.00819486	0.00246034	0.00417504	0.0138667	0.0108352	0.00481032	0.00502602	0.00310956	0.00718457	0.0177886	0.0194167	0.000950808	0.00220073	0.00295675	0.0056325	0.00203895	0.00412457	0.0110879	0.00417447	0.00211973	0.00231415	0.00753236	0.00598413	0.00417357	0.0100284	0.00330073	0.00840881	0.00442763	0.00669685	0.0310926	0.00529582	0.0217613
Butyricicoccaceae	0.0091704	0.0501096	0.00383882	0.0169388	0.0103099	0.00553277	0.00998753	0.00950198	0.0181487	0.0128469	0.0302489	0.0557624	0.0231106	0.00334886	0.00858204	0.00160035	0.00417088	0.00454335	0.00387442	0.00345755	0.0171602	0.00589284	0.00463698	0.0130189	0.0036552	0.00101377	0.00132106	0.0148759	0.00436119	0.00713213	0.0218728	0.00427249	0.000241455	0.00328876	0.00302701	0.001958	0.0026631	0.00190457	0.00271537	0.00538785	0.00976035	0.000558394	0.0167607	0.00393905	0.017078	0.00260059	0.0353325	0.00180802	0.00272481
Spirochaetaceae	0.00838699	0.00419058	0.0199134	0.00850958	0.00866352	0.0184426	0.00802875	0.0116274	0.00543318	0.019278	0.00506541	0.00687553	0.00952432	0.014146	0.00642524	0.000796855	0.0113784	0.0101552	0.0174921	0.0158775	0.00243025	0.00483941	0.0171395	0.0109487	0.0108248	0.00611203	0.0016873	0.00766497	0.00112161	0.0122328	0.00760204	0.00641515	0.00684123	0.00748601	0.0184354	0.0122843	0.013011	0.0171616	0.00082763	0.0059096	0.0103481	0.000913049	0.00346306	0.00719407	0.00754595	0.0100251	0.0046734	0.00789885	0.00920478
Peptostreptococcaceae	0.00823272	0.000424806	0.00945069	0.00633365	0.00692204	0.00794839	0.00297194	0.00687643	0.00141072	0.00522963	0.00425175	0.00253466	0.00452165	0.00894954	0.0175932	0.0576923	0.00214473	0.0134618	0.00875831	0.00807175	0.012888	0.0335115	0.00184179	0.00854644	0.00700532	0.00148393	0.000797871	0.000926335	0.00105898	0.00102308	0.00436031	0.0124069	0.00890701	0.00789483	0.00170019	0.000613893	0.000818037	0.008376	0.00526335	0.006442	0.000356603	0.000460297	0.00137981	0.00346731	0.00108793	0.00594228	0.00105107	0.00518042	0.000558618
Synergistaceae	0.00821747	0.0117821	0.0108056	0.0180435	0.0109538	0.013257	0.0182549	0.0127527	0.0089981	0.0100126	0.0057993	0.0092987	0.00926777	0.00941145	0.00405389	0.00244369	0.00773855	0.00450128	0.0109693	0.00984692	0.00296909	0.00204348	0.0174212	0.0209676	0.00982739	0.00205693	0.00149764	0.00587284	0.0010419	0.00429106	0.00287837	0.00646006	0.00815582	0.00902137	0.00755419	0.00556381	0.00886705	0.0117141	0.00392427	0.00183144	0.00314339	0.000709311	0.00273257	0.00450514	0.00345355	0.00727626	0.00725059	0.00620624	0.00294826
Desulfobacteraceae	0.00772561	0.0128191	0.0137411	0.00642738	0.0086123	0.0138428	0.00585833	0.0126901	0.00767317	0.00190239	0.0111599	0.0118259	0.00912881	0.0125101	0.0033086	0.000757012	0.0203904	0.00272601	0.0147538	0.0121107	0.000824747	0.00184547	0.0233582	0.006122	0.0760611	0.00503214	0.00407437	0.00282139	0.00298338	0.00954631	0.0183746	0.00652421	0.00947041	0.00800385	0.0141283	0.00884006	0.0129095	0.0124923	0.0011624	0.0020657	0.0109886	0.000905503	0.00361187	0.00709973	0.005699	0.00784219	0.00681116	0.00746288	0.00247033
Marinilabiliaceae	0.00769102	0.00663946	0.00395591	0.0138858	0.0063952	0.00409353	0.00388154	0.00710565	0.010914	0.00804855	0.0155392	0.00127848	0.00571887	0.0059856	0.00779159	0.000491394	0.0170753	0.0265618	0.0035965	0.00534405	0.000703784	0.00171082	0.00585581	0.00581202	0.00469368	0.00322498	0.00241977	0.0103653	0.0012184	0.00538038	0.00535064	0.00996273	0.00343403	0.0065866	0.00801424	0.00671405	0.00711752	0.00401393	0.00176685	0.00294948	0.00272735	0.000603669	0.0010281	0.00247665	0.00124606	0.00295093	0.00531473	0.00170543	0.00331446
Desulfosarcinaceae	0.00588146	0.00173671	0.0136408	0.00137251	0.0153221	0.0130472	0.0105594	0.00998125	0.000895998	0.005091	0.000502553	0.00334485	0.0110743	0.0129913	0.0056235	0.000810136	0.00150543	0.00190148	0.0146844	0.0126303	0.00202338	0.00281969	0.000964231	0.000188199	0.0213856	0.00570064	0.00160228	0.000823409	0.000848326	0.00785344	0.005657	0.00540156	0.00729731	0.00651392	0.00395378	0.0127625	0.0121153	0.0120213	0.000502157	0.000713411	0.0208613	9.05503e-05	0.00219147	0.00803142	0.00299182	0.0100251	0.00108076	0.00797579	0.00140896
Clostridiaceae	0.00552186	0.0103603	0.00122106	0.00580473	0.00280247	0.00132353	0.00762798	0.0028756	0.00491845	0.000546839	0.00725112	0.0428364	0.00402993	0.00263675	0.0116874	0.0131481	0.00625374	0.00335703	0.000968604	0.00194835	0.0246599	0.00651855	0.00699339	0.0256947	0.0013025	0.0124738	0.00186388	0.0143249	0.000802778	0.00122917	0.00892011	0.0030472	0.0116703	0.0137728	0.00246695	0.00947334	0.00825203	0.0025599	0.00762535	0.00529202	0.00602923	0.000392385	0.002205	0.0014742	0.00032891	0.0029644	0.00758314	0.00403919	0.00854064
Fusobacteriaceae	0.00435238	0.0161701	0.000434899	0.00800745	0.000739033	0.00105593	0.00216141	0.00322984	0.00748253	0.000231059	0.00753829	0.0126064	0.00701229	0.00223257	0.00181804	0.00422333	0.00514528	0.00109377	0.000281999	0.00147209	0.00721379	0.00201972	0.00913853	0.00314403	0.0237265	0.00367309	0.0030149	0.000998989	0.0189649	0.00139846	0.0237038	0.00335512	0.0039706	0.00360673	0.00132682	0.000930533	0.00583971	0.00139259	0.00276187	0.0074216	0.00572546	0.00129789	0.000838711	0.000908105	5.06015e-05	0.00251974	0.0101247	0.00300054	0.000881374
Williamwhitmaniaceae	0.00420544	0.00345842	0.00178141	0.0424542	0.00147807	0.00195998	0.00343124	0.00210461	0.00246876	0.00100126	0.00437939	0.00323336	0.00371994	0.00342584	0.00470883	0.0163023	0.0033666	0.00180051	0.00150808	0.00260399	0.00220482	0.00963922	0.00409527	0.00267907	0.00206522	0.00894766	0.00111833	0.00107164	0.000700296	0.00306925	0.0297385	0.00160379	0.00131459	0.00295261	0.0026603	0.00467851	0.00395285	0.00210936	0.000976417	0.0145131	0.00832733	0.00377293	0.00127159	0.00116756	0.000259333	0.00207508	0.00296318	0.00441105	0.00165723
.Eubacterium.coprostanoligenesgroup	0.00362152	0.000992046	0.00664057	0.00206881	0.00169758	0.00578591	0.00775857	0.00552198	0.00139166	0.00555312	0.00219368	0.00351581	0.00396579	0.00841064	0.00414422	0.00142106	0.00486173	0.00242312	0.00883596	0.00564095	0.00188592	0.00217813	0.00854807	0.0146242	0.00377254	0.0025124	0.000732471	0.00385065	0.000415623	0.00651387	0.00322748	0.00230304	0.00413157	0.00818555	0.00606069	0.00374152	0.00955969	0.00684006	0.000734638	0.000990257	0.00437829	0	0.00197503	0.00706435	0.00133462	0.00432533	0.00054038	0.00332111	0.00125379
Desulfobulbaceae	0.00327506	0.00552497	0.00638131	0.00174744	0.00310248	0.00640789	0.00215691	0.00456345	0.000915061	0.00223357	0.00432355	0.00477943	0.00408338	0.00692867	0.00295855	0.000929664	0.00454208	0.00200244	0.00615901	0.00502861	0.00123712	0.00167122	0.0102328	0.00472711	0.00464087	0.00177043	0.000523194	0.00129566	0.000415623	0.00268651	0.0028	0.00250191	0.00474862	0.00310706	0.00358041	0.00849111	0.00851475	0.00663527	0.00109731	0.000415269	0.00591036	0.00116206	0.00110926	0.00299557	0.00369391	0.00437923	0.00391924	0.00305183	0.00358757
Acidaminococcaceae	0.00306184	0.00436051	0.00274321	0.00273833	0.00136099	0.00265428	0.0009186	0.00272974	0.00365071	0.00146337	0.00469847	0.0121976	0.0023303	0.00254051	0.00319568	0.00415029	0.00108783	0.00126204	0.00180643	0.00245554	0.00328249	0.00118807	0.00165219	0.00406288	0.00140224	0.00135904	0.00218433	0.00184056	0.00243111	0.00140582	0.00276438	0.00189888	0.00563395	0.00307072	0.000893435	0.00188045	0.00194657	0.00309236	0.00185984	0.000841186	0.00108962	0.00555375	0.00362539	0.00331399	0.00282736	0.00281618	0.00353919	0.0021927	0.00166965
CoriobacterialesIncertaeSedis	0.00296376	0.00604723	0.00235013	0.0247186	0.00489518	0.00224927	0.00603845	0.00479267	0.0131063	0.00645425	0.0140236	0.0180028	0.00628541	0.00229031	0.0025972	0.00253001	0.00177868	0.00208658	0.00155304	0.0018432	0.00149004	0.00374639	0.00138134	0.000708513	0.000862463	0.00105785	0.000771711	0.00180423	0.00222045	0.000875876	0.00183817	0.00123171	0.00169019	0.00173523	0.00103345	0.000581583	0.00190477	0.00198648	0.0011252	0.00188468	0.000746224	0.000256559	0.000852238	0.000790169	0.000809624	0.00113186	0.00375297	0.00132075	0.000539997
Peptococcaceae	0.00253996	0.00452793	0.003981	0.00210229	0.00909523	0.00461426	0.014531	0.00360492	0.00150604	0.00682394	0.00324665	0.00855539	0.00587921	0.0044459	0.00278916	0.000451551	0.00223753	0.00233898	0.00442615	0.00392145	0.00106667	0.000982139	0.00282769	0.00198162	0.0035848	0.00102112	0.000477414	0.00112613	0.00013095	0.00214921	0.00133232	0.00110982	0.00228041	0.00268006	0.00264697	0.00130533	0.00303331	0.00387057	0.000771835	0.00056434	0.00261509	0.000249013	0.000703435	0.00153316	0.00115751	0.00218288	0.0026247	0.00185931	0.00192413
Budviciaceae	0.00235861	0.00303111	0.000786164	0.00141938	0.000248784	0.000716006	4.50294e-05	0.000979371	0.000142978	0.000269569	0.0199984	0.00104062	0.000865847	0.00100081	0.000440394	0.00197886	0	0.00222961	0.000837822	0.00109479	0.00153953	0.000744525	0.00738341	0.00187092	0	0	8.5019e-05	0.00115641	0.00310294	0	0.00120407	0.000558118	0.000724366	0.00109928	0.000160018	0	0.00329603	0.00112636	0.00135768	0.00146941	0.000330188	0	0.000297607	0.000589678	8.85527e-05	0.00117229	0.00228029	0.00128228	0.000353791
Endomicrobiaceae	0.00226838	0.00582733	0.000886525	0.00451925	0.00335126	0.00101253	0.00203533	0.00202125	0.00205889	0.000107828	0.00134014	0.0121753	0.00283271	0.000981562	0.000971126	4.64832e-05	0.00474315	0.00222961	0.000870518	0.00098964	0.000467357	0.000316819	0.0112783	0.00414037	0.00233511	0.00135904	0.000719392	0.000853681	0.000233432	0.00180327	0.00131807	0.00236719	0.00174384	0.00137183	0.00279365	0.00212601	0.00174355	0.00215032	0.00179475	0.00025555	0.00423961	5.2821e-05	0.000514048	0.000400981	0.000265658	0.00171127	0.0027791	0.000487267	0.00647376
Elusimicrobiaceae	0.00214087	0.00133439	0.00332029	0.00204873	0.00252442	0.00384763	0.00042778	0.00200042	0.000171574	0.000207953	0.00335833	0.000483146	0.00591128	0.00248277	0.00177287	0.000245697	0.00455239	0.00520803	0.0027832	0.00325963	0.000560828	0.00049107	0.00456114	0.0196945	0.00623673	0.000639118	0.000634373	0.00113824	0.000347301	0.000905317	0.00185954	0.00235436	0.00343403	0.00254379	0.00192022	0.000743134	0.00883122	0.00288757	0.000334772	0.000330086	0.00171698	0.00356165	0.000757545	0.000967072	0.00318157	0.0021155	0.000855107	0.00147462	0.00121034
UnknownFamily	0.00214056	0	0.0117088	0	5.12201e-05	0.0109354	0	0.00589706	0	0.000454416	0	0	0.0034527	0.00754456	9.03373e-05	0	0.000469159	0	0.010859	0.0101562	0	3.16819e-05	3.79192e-05	0.00580095	0.00476995	0.00015427	0.000170038	0.000187689	0.000142337	0.000419537	0.000441731	0.0002117	0.00386328	0.00300712	0.00167352	0.000180937	0.000173161	0.00767971	2.78976e-05	0.000223606	0	0	0.00108221	0.00300736	0.00384572	0.00417711	2.96912e-05	0.00543687	0.000384825
Deferribacteraceae	0.00175283	0.0072092	0.0015556	0.00439874	0.00162441	0.00131629	0.000603394	0.00214628	0.00279284	0.00249544	0.00329451	0.0054707	0.00180652	0.00146272	0.00222456	0.000889822	0.00103627	0.000471162	0.00116478	0.00135457	0.00119863	0.000792048	0.00123508	0.00238016	0.00167799	0.00152066	0.000732471	0.00109586	9.67889e-05	0.00137638	0.00033486	0.000570948	0.000670709	0.000708627	0.000400045	0.0017706	0.000447831	0.000901085	0.000204583	0.00253421	0.000561319	0.00152426	0.000568159	0.000589678	0.000562942	0.000848896	0.00972684	0.00151309	0.00156413
UCG.010	0.00149301	0.000494774	0.000928342	0.000944022	0.00138294	0.00122951	0.00253065	0.000854345	0.00103898	0.000739389	0.00184269	0.00239343	0.00177445	0.00177066	0.00114051	5.31237e-05	0.00129405	0.00202768	0.00126286	0.000983454	0.000137458	0.000174251	0.00323938	0.00325473	0.000739254	0.00124885	2.61597e-05	0.000629666	6.83216e-05	0.00163399	0.00163155	0.00108416	0.0016097	0.00103569	0.0082676	0.00153796	0.00281238	0.00153594	0.000111591	0.000138423	0.00198113	0	8.11655e-05	0.000837343	0.000442763	0.00110491	0.000207838	0.000692432	0.00179378
Hydrogenoanaerobacterium	0.00139148	0.00160177	0.00163087	0.00402381	0.00523909	0.0015405	0.00710564	0.00291727	0.00342195	0.00708581	0.00775367	0.00112982	0.00235168	0.00171292	0.00173899	0.000272259	0.00176837	0.00100122	0.00205164	0.00131746	0.000274916	0.000198012	0.0017497	0.00138381	0.00259326	0.000639118	0.000183118	0.000429868	0.000102482	0.000500501	0.000484479	0.000994348	0.000778022	0.000835817	0.000693412	0.00105977	0.000883719	0.00235511	0.00012089	0.000181015	0.000680187	0	0.000284079	0.000459949	0.000271983	0.000970167	0.000760095	0.00114123	0.000335171
Fibrobacteraceae	0.00138461	2.24897e-05	0.0118259	0	0	0.00919236	0	0.006418	0.000123915	0	3.98851e-05	4.45981e-05	0.00400855	0.0075638	0.000327473	3.32023e-05	6.70227e-05	2.52408e-05	0.0103931	0.00969847	0	6.33638e-05	0.00495658	0.00151666	0.00014081	0.000146924	0.000150418	9.08172e-05	6.83216e-05	0.000412177	0.000156743	0.000160379	0.00434619	0.00287085	0.000940107	1.93861e-05	0.000316467	0.00813025	0	0	0.000600942	0	0.000987514	0.0042103	0.00259965	0.00580753	0	0.00492396	0.00031655
Victivallaceae	0.00137957	0.000344842	0.00222468	6.69519e-05	0.00225369	0.00240115	0.0018417	0.0025422	0.000876934	0.000315781	0.000526484	0.000981157	0.00136825	0.00215559	0.000666238	5.31237e-05	0.000742406	0.00121997	0.00229686	0.00286996	0.000131959	0.00049899	0.0026706	0.00158308	0.00477582	0.00102847	0.000163498	0.000193743	0.000227739	0.00123653	0.00272876	0.00107133	0.00206578	0.00127189	0.00838095	0.00159612	0.00293777	0.00278517	0	0.000276846	0.00190188	0	0.000852238	0.00140343	0.00103733	0.00168432	0.000326603	0.00133357	0.00160758
Methanobacteriaceae	0.0013095	0.00019741	0.0019905	0.0012453	0.00113416	0.00241562	0.00307101	0.00291727	0.00149651	0	0.000741863	0.00168729	0.00205238	0.00298318	0.000654945	0.00071717	0.00145388	0.000984393	0.0035965	0.00199165	0.000252922	0.000348501	0.00216681	0.00141703	0.00337945	0.000815427	0.000412015	0.000557012	0.000227739	0.00117029	0.00506565	0.000654345	0.000456082	0.00158078	0.000300034	0.00100808	0.00329006	0.00321524	0.000362669	0.000276846	0.00400188	3.01834e-05	0.000595214	0.00215822	0.00065782	0.00180559	8.90736e-05	0.00161567	0.00051517
Methanocorpusculaceae	0.00118036	0.000259881	9.19979e-05	0.000147294	0.00122928	8.67886e-05	0.00108521	0.000125026	0.000571913	0	3.98851e-05	0.000936559	7.48263e-05	0	5.64608e-05	0	1.54668e-05	0.000260822	8.99126e-05	3.71115e-05	5.49831e-05	0.000126728	0.00333689	0.00160523	0.00168386	3.67309e-05	0.000130798	0.0010111	3.98542e-05	0.000301772	0.000463105	0.000243776	0.00064388	0.000263464	0.0141683	0	0.000280641	0.000327667	0	0.000212959	2.6415e-05	0	0.000108221	0.000294839	0.000322585	0.000242542	4.75059e-05	0	7.44823e-05
3M1PL1.52termitegroup	0.00115858	1.24943e-05	0.00210759	2.67808e-05	0	0.00197444	0	0.00108356	3.81276e-05	0.000308079	0	0	0.000534474	0.00200162	0	0	0.00479986	0	0.00268512	0.00166383	0	4.75229e-05	0.00173345	0.000985276	0.00695251	0.000132231	0.000353156	0.000296669	0.000335914	0.000264971	0.000769466	0.000878876	0.00115362	0.00108111	0.000100011	0.000109855	0.000119422	0.00253942	0	5.32396e-05	0	0	0.000216441	0.000141523	0.000234032	0.00133398	0	0.00139769	0
Sulfurospirillaceae	0.00110625	0.00173421	0.00319483	0.000408406	0.00184392	0.00297251	0.000490821	0.00258387	0.00175387	0.000338886	0.00272814	0.00176162	0.00119722	0.00257901	0.000293596	3.98428e-05	0.00038667	0.000100963	0.00336764	0.00281429	0.000170448	0.000182171	0.000167928	0.000287833	0.0035848	0.000102847	0	0.000127144	8.5402e-05	0.00287788	0.00201629	0.000378494	0.00112679	0.00123555	0.000120014	0.000148627	0.000985228	0.00180217	0.000185984	0.000404621	0.00435848	0	0.000432883	0.00704076	0.000373186	0.0015361	0.00115796	0.00164132	6.20686e-05
Oxalobacteraceae	0.000986169	9.74554e-05	0.00099525	0.000267808	0.000190246	0.000672612	0.000103568	0.000854345	0.000285957	0.000385098	0.000263242	0.000156093	0.000363442	0.000635128	0.00278916	0.00311438	0.000427914	0.000530058	0.000931822	0.000785527	0.000434367	0.000712843	0.000595873	0.000464962	0.00123796	0.00071258	0.000582053	0.000732592	0.000330221	0.000706589	0.000691095	0.00107133	0.00126093	0.000808562	0.000626738	0.00151212	0.000465744	0.000757731	0.000967118	0.000468509	0.000449055	0.000256559	0.000514048	0.000742995	0.000366861	0.000565931	0.000172209	0.000551381	0.00051517
Moraxellaceae	0.000934211	0.0015368	0.000250903	0.00143277	0.00265613	0.000535196	0.000423277	0.000208377	0.000419403	0.00219506	0.0157626	0.000958858	0.00127205	0.000250202	0.000666238	0.00102263	0.000350581	0.00607463	0.000130782	0.000451523	2.74916e-05	0.000530672	7.04214e-05	0	0.000334425	0.000286501	9.80988e-05	3.02724e-05	0.000187884	0.000147206	0.000463105	0.00085963	0.000214627	0.000463333	0.000266697	7.75444e-05	0.00011345	0.000573418	0.00023248	7.45355e-05	9.90563e-05	9.05503e-05	8.11655e-05	0.000412775	0.000107528	0.000229067	0.000813539	0.000474444	0.000477928
Syntrophomonadaceae	0.00093377	0.000322353	0.00531079	0.000107123	0.000212198	0.00519285	0.00149498	0.00358408	7.62551e-05	5.39138e-05	4.78622e-05	0.000208124	0.00241582	0.00463836	0.000406518	2.65618e-05	0.00030418	0.000100963	0.00544789	0.00496057	2.74916e-05	0.000118807	0.00029252	0.000653161	0.00524519	0.000264463	0.000228897	9.68717e-05	0.000170804	0.00170023	0.000327736	0.000352833	0.00169019	0.00221673	0.000726749	0.00118255	0.0011345	0.00481262	3.71968e-05	4.25917e-05	0.00126132	0	0.000581686	0.00150958	0.00031626	0.00274881	0.000243468	0.00279537	0.000279309
Rs.E47termitegroup	0.000888876	0.000902087	0.00182323	0	0.000863425	0.00146817	3.15206e-05	0.00108356	0.00070536	0.000169443	0	2.2299e-05	0.000716195	0.0012895	0.0014454	2.65618e-05	0.000185601	0.00125363	0.00147538	0.00142879	0.000214434	0.000340581	0.000167928	0	0.000193614	0.000800735	3.92395e-05	0	2.27739e-05	0.000529942	7.83716e-05	0.000269436	0.000536567	0.000599608	0.000773421	0.000575121	3.58265e-05	0.00155642	0	0.000138423	0	0	0.000175859	0.000636853	0.0137193	0.000821947	0.00057601	0.000807837	0.000980684
Opitutaceae	0.000768117	9.74554e-05	0.00109561	0.00018077	0.000424395	0.00146094	0.000846553	0.000854345	0.000314552	0.000146337	8.77473e-05	2.2299e-05	0.000684126	0.00121252	0.000383934	0.000444911	0.000958941	0	0.00123834	0.00170713	0.000175946	0.000102966	0.0012405	0.000686372	0.000580843	0.000521579	0.000673612	0.00123511	0.000113869	0.000596184	0.000505853	0.00102642	0.000724366	0.000626862	0.00654074	0.00140226	0.00123601	0.00112636	0.00058585	0.000809242	0.00200094	0.000158463	0.000676379	0.00101425	0.000638844	0.00203466	0.000427553	0.000577027	0.00106137
Desulfitobacteriaceae	0.000719054	0.000272375	0.00118761	5.35615e-05	0.000446347	0.00139585	0.000328715	0.00131277	0.00030502	0	0	0.000334485	0.000523784	0.0012895	0.000327473	7.96855e-05	0.00139717	0.000723571	0.00151625	0.00153394	7.69764e-05	0.000221773	0.00170636	0.00225839	0.00256392	0.000242424	0.000104639	0.00017558	0.000193578	0.000309133	0.000434606	0.000307927	0.00048291	0.000754052	0.002907	0.000820679	0.000692645	0.00114684	6.50945e-05	0.000170367	0.000660375	0	0.000202914	0.000554298	0.000246682	0.00117229	0.000433492	0.000461621	0.00454963
Akkermansiaceae	0.00067844	0.000104952	7.5271e-05	0.000234332	0.000431713	0.000339922	0	0.000437591	0.000400339	0.000123231	0.00123644	6.68971e-05	0.000181721	0.000211709	0.0017277	0.00156715	0.00107752	0.00193513	9.80865e-05	0.000154631	0.00149004	0.00252663	0.000568788	4.42821e-05	8.21394e-05	0	0.000568973	0.00163471	0	0.000816993	0	0.000750573	0.000670709	0.00100843	0.000593401	0.000581583	0.00652639	0.000348147	0.00070674	0.000106479	0.000402829	0.000603669	0.000148803	0	0	0.000269491	0.00030285	0	0.000465515
Pirellulaceae	0.000660029	0.000214902	0.00141342	5.35615e-05	0.000292686	0.00167791	0.000905091	0.000729319	2.85957e-05	0.000161741	3.98851e-05	0.000252722	0.000256547	0.000866084	0.000293596	0.000126169	0.000366047	0.000875016	0.0014386	0.0013422	0.000252922	0.00015841	0.00163594	0.000354257	0.000862463	0.000609734	0	0.00035116	5.69346e-05	0.00131013	0.000527227	0.000397739	0.00139507	0.000872156	0.00184688	0.00108562	0.00172564	0.00178169	0.000130189	4.25917e-05	0.000733017	0	0.000311135	0.000365601	0.000524991	0.000538982	0.000154394	0.00041033	0.000608273
Prolixibacteraceae	0.000601074	0.000277373	0.000836344	0.000120513	0.000475616	0.00078833	0.000684447	0.000687643	0.00030502	0.000115529	6.38162e-05	0.000996023	0.000374131	0.000635128	0.000327473	5.97641e-05	0.000190757	0.000353372	0.000711127	0.000717489	6.59797e-05	0.00032474	0.00117008	0.000907783	7.62723e-05	0.000124885	0.000261597	0.000454086	2.84673e-05	0.000368015	0.00139644	0.000134718	0.00104631	0.000436078	0.00220025	0.00239742	0.00240634	0.00110588	0.000102291	9.58313e-05	0.0022915	0	0.000148803	0.00033022	5.69267e-05	0.000323389	0.000308789	0.000307748	0.00120413
Staphylococcaceae	0.000534013	4.24806e-05	0.0010287	0.000241027	0.000117075	0.00126567	2.25147e-05	0.000812669	0.000590977	0.000184847	9.57243e-05	5.94641e-05	0.000662747	0.000635128	0.00831103	0.0014609	0.00126828	0.00233057	0.00085417	0.0022638	0.000665296	0.00565522	0.00132176	0.000619949	0.0013201	0.00030854	0.000464335	0.000157416	0.000307447	0.000669787	0.000954708	0.000763403	0.000804851	0.00113562	0.000260029	0.000135703	7.7624e-05	0.000819169	7.43937e-05	0.000170367	3.30188e-05	0	0.000459938	0.000813756	0.000208731	0.000606355	4.75059e-05	0.00107712	0
MgMjR.022	0.000531272	0.000642206	6.69075e-05	0.00247052	0.000300004	8.67886e-05	3.15206e-05	0.000583455	0.000810211	0	0	0.000118928	0	0.000250202	0.000587192	3.98428e-05	0.00316038	0.000639435	0.000110347	0.000123705	2.74916e-05	0.000118807	0.000476699	0.000154987	4.10697e-05	0.000477502	0.000183118	0.000242179	0.000159417	6.62427e-05	0.000149618	0.000474721	0.00064388	0.000517843	0.00454051	2.58481e-05	0.000477686	0.000122875	4.64961e-05	0.000149071	5.94338e-05	0	8.11655e-05	0.000176903	0	0.000175169	0.000457245	0.000102583	0.00359998
Weeksellaceae	0.000456372	0.000119945	9.19979e-05	0.000562396	0.00169026	0.000274831	1.80118e-05	4.16753e-05	4.76594e-05	0.000608455	0.00707562	0	0.000149653	7.69853e-05	0.000248428	0	3.09336e-05	0.0157335	2.04347e-05	0.000148446	1.64949e-05	0.000419785	2.70852e-05	2.2141e-05	5.8671e-05	0	7.19392e-05	0	0.000125256	2.94412e-05	0.00104733	0.00202719	0	0.00158987	0.000120014	0.000116317	5.37397e-05	0	3.71968e-05	9.58313e-05	1.98113e-05	5.2821e-05	0.000405828	0	2.53008e-05	2.69491e-05	4.75059e-05	3.84684e-05	1.24137e-05
Bacteriovoracaceae	0.000443927	0.000249886	0.00227486	4.68663e-05	0.00227564	0.00167068	0.00148597	0.00122942	0.000162042	2.31059e-05	0	0.000200691	0.000662747	0.00184765	0.000191967	1.99214e-05	0.000134045	2.52408e-05	0.00201486	0.00179991	2.19932e-05	3.16819e-05	0.000140843	0	2.93355e-05	0.00177043	2.61597e-05	1.2109e-05	1.70804e-05	0.000316493	4.27481e-05	0.000115473	0.000563395	0.000490588	2.66697e-05	0	4.77686e-05	0.00151546	0	0.000702763	0	0	0.000216441	0.000483536	0.0132892	0.00107796	0.000106888	0.000782192	1.86206e-05
Mycoplasmataceae	0.000430005	0	0.00178978	0	0.000987817	0.00180086	0.000243159	0.00131277	7.62551e-05	0.000130933	0	4.45981e-05	0.000855158	0.000981562	0.00015809	3.98428e-05	1.54668e-05	0.000100963	0.0015326	0.0017195	2.74916e-05	0	4.87533e-05	0	3.52026e-05	0.00101377	0	0	1.70804e-05	0.000228169	0.000341985	0.0002117	0.000831679	0.000735882	0.00176687	0.000600969	0.000226901	0.00100348	2.78976e-05	0.000127775	0.00134717	0	0.000284079	0.000754788	0.000177105	0.00110491	0	0.000577027	4.3448e-05
Leptospiraceae	0.000363168	0.000107451	0.000225813	8.03423e-05	4.3903e-05	0.000361619	0.000157603	0.000145864	0.000104851	3.85098e-05	7.97703e-05	0.000170959	0.000149653	0.000153971	0.00110663	8.6326e-05	0.000185601	0.000504817	0.000175738	0.000160816	0.000131959	0.000419785	0.00106174	0.000188199	0.000310956	0.000580349	8.5019e-05	0.000290615	2.84673e-05	0.000559383	0.000213741	0.000429815	0.000456082	0.000345229	0.00112013	0.000575121	0.00038812	0.000327667	2.78976e-05	7.45355e-05	0.000112264	3.77293e-05	0	0.000176903	6.95771e-05	0.000134745	9.50119e-05	0.000166697	0.000546204
Sporomusaceae	0.000359392	3.99817e-05	0.000685802	9.37326e-05	0.000124392	0.000802795	0.000418774	0.000479267	0	0.000161741	3.98851e-05	8.17631e-05	0.000630679	0.000596636	0.000293596	2.65618e-05	0.000139201	0.000260822	0.000596693	0.000686563	1.64949e-05	6.33638e-05	0.000173345	0.000232481	0.000885932	0.000514233	0	0.000296669	2.84673e-05	0.000610905	0.000569975	0.000307927	0.0012341	0.000808562	0.00023336	0.000956381	0.000483657	0.000716772	3.71968e-05	0.000223606	0.000468867	0	0.000135276	0.000365601	0.00034156	0.000512033	2.3753e-05	0.000641141	0.000260688
Beijerinckiaceae	0.00035765	4.99771e-05	0	0.000736471	0.000117075	0	0.000472809	0.00054178	0.0011057	0	0.00141193	0	2.13789e-05	7.69853e-05	0.000350057	0.00110896	0.000525871	0	0	0.000142261	0.000681791	0.00542553	0.000157094	4.42821e-05	2.34684e-05	8.81543e-05	0.000405475	6.65993e-05	1.70804e-05	0	0.000142494	0.00019887	0.000348769	0.000635947	8.00091e-05	0.000174475	0.000543368	0.000163834	0.000446362	0.00056434	0	0	0.000108221	0	0	0.000552456	0	0	8.68961e-05
Methanospirillaceae	0.000313942	4.74783e-05	0.000217449	6.69519e-05	0.000578056	0.000325457	0.00361586	0.000250052	0.000266893	0	3.98851e-05	0	0.00019241	0.000307941	0	1.99214e-05	1.54668e-05	0.000100963	0.000281999	0.000154631	0	0	2.70852e-05	0	0.000305089	0	3.92395e-05	4.84358e-05	0	0.00237738	2.84988e-05	2.56606e-05	0	7.26797e-05	0.000220025	0.000174475	0.00101508	0.000225271	0	0	0.000277358	0.000120734	2.70552e-05	8.2555e-05	2.53008e-05	4.04236e-05	0	0.000115405	0.000148965
vadinBE97	0.00030375	4.24806e-05	0.000702529	3.34759e-05	0.00038781	0.000838957	0.000715968	0.000687643	3.81276e-05	0	3.19081e-05	0	0.000416889	0.000500404	0.000169382	0	0	0.000403853	0.000903213	0.000791712	3.84882e-05	0.000126728	0.000362941	0	0.00328558	0	0.000176578	6.65993e-05	7.97085e-05	0.000434258	0.000498728	0.000147548	0.000724366	0.000499673	0.00134015	8.40065e-05	0.000292583	0.000552939	1.85984e-05	6.38876e-05	0.00031698	1.50917e-05	0.000270552	0.000271252	0.00017078	0.000525507	1.18765e-05	0.000371862	0
Pseudomonadaceae	0.000298272	0.000134938	0.000117088	0.000147294	0.000175612	0.000144648	1.35088e-05	0.000104188	2.85957e-05	5.39138e-05	0.00240108	6.68971e-05	0.000128274	0.000269448	0.00110663	0.000112888	0.000108268	0.00106012	0.000102173	0.00012989	3.29899e-05	0.000356422	4.87533e-05	0	0.000381361	6.61157e-05	9.80988e-05	0	3.41608e-05	0.000103044	0.000299237	0.000397739	0.000187798	0.000254379	2.66697e-05	9.04685e-05	1.19422e-05	0.000348147	2.78976e-05	0	0	3.01834e-05	4.05828e-05	8.2555e-05	3.79511e-05	8.08473e-05	0.00010095	0.000166697	5.58618e-05
Brachyspiraceae	0.000274395	0.000497272	0.000125452	5.35615e-05	0.000256101	0.000289295	3.15206e-05	0.000187539	0.000390807	3.08079e-05	0.000486599	0.00145687	0.000374131	0.000327187	0.000135506	0	0.000757873	0.000109377	0.000241129	0.000315448	9.34713e-05	0.000126728	0.0010509	0.000254622	4.69368e-05	0.000315886	0.000130798	0.000242179	3.41608e-05	0.000603545	0.000142494	0.000179624	0.000241455	0.000136274	0.000433382	0.000510501	0.00127184	0.000348147	0	0	0.000647168	0	9.46931e-05	0.000117936	3.1626e-05	0.000215593	0.000130641	0.000230811	0.000552411
Anaerofustaceae	0.00027155	3.99817e-05	0.000401445	0.000120513	0.000234149	0.00045564	0.000513335	0.000437591	6.67232e-05	4.62118e-05	3.19081e-05	0.000579775	0.000309995	0.000750606	3.38765e-05	0.000265618	0.000391825	2.52408e-05	0.000551737	0.00049482	9.34713e-05	0.000245535	0.000390026	0	0.000522172	9.55005e-05	0	0.000224016	0.00029606	0.000309133	0.000883461	9.62273e-05	0.000268284	0.000336144	0.000360041	7.75444e-05	0.000728471	0.000552939	0	0.000149071	0.00015849	9.80962e-05	0.000216441	0.000200491	0.000126504	0.000485084	5.93824e-05	0.000692432	0.00031655
Eubacteriaceae	0.000261154	1.7492e-05	0.000610531	0	0	0.000896816	0	0.000458429	0.000114383	0	4.78622e-05	5.94641e-05	0.000331374	0.000769853	0	0.000205854	0.000484626	0.000100963	0.000935909	0.000964899	0	7.92048e-05	0.000796303	0.000453891	0.00050457	0.000235078	0.000281217	0.000278506	2.84673e-05	0.000169287	8.54963e-05	0.000750573	0.000831679	0.000454248	0.000473387	8.40065e-05	0.000489628	0.000368626	0	0.000159719	0	0	0	0.000247665	7.59023e-05	0.000512033	0	0.000153874	0.000539997
Comamonadaceae	0.000247995	0.000102453	0.000301084	5.35615e-05	0	3.61619e-05	0.000328715	0.000166701	0.000133446	0	0.000279196	9.66291e-05	0.000277926	0.000481158	0.000880789	7.3045e-05	0	0.00021034	0.000110347	0.00074223	3.84882e-05	0.000174251	0.00014626	0	0.00014081	0.000102847	0	8.47627e-05	4.55477e-05	0	7.12469e-05	0.000166794	0	2.72549e-05	0	0	0	0.000675814	0.00047426	0	0	0	0.000527576	0.000306633	8.85527e-05	0.000498558	2.3753e-05	0.000564204	0
Puniceicoccaceae	0.000235826	1.49931e-05	1.67269e-05	0	0.000512201	0	9.00589e-05	0	1.90638e-05	0	4.78622e-05	8.91961e-05	0	0	6.7753e-05	0	0.000159823	0.000260822	2.45216e-05	0	0	0	0.000417111	4.42821e-05	0.00177773	8.08081e-05	7.84791e-05	0.000357214	5.69346e-05	0.000316493	0.000997456	0.000558118	0.000617052	0.000227124	0.000946774	0.000219709	0.000734442	0.000102396	0	0.000202311	0.00021132	0	0	0.000318426	0.00015813	0.000215593	0.000457245	0.000256456	0.000657927
Micrococcaceae	0.000206921	0.00010995	0	0.000388321	0.000263418	0	0	0	0.00114383	0.000331184	0.000797703	0.000475713	0.000277926	0	0.0005759	7.96855e-05	0.000113423	0	3.67824e-05	6.18525e-05	0	0.000419785	8.12555e-05	0	0.000111475	0.000337925	0.000281217	0.000181634	0.000204965	0.000264971	0.000626973	0.000461891	8.04851e-05	0.000281634	0.00023336	7.75444e-05	6.56818e-05	0.000102396	0.000464961	0.000138423	0	6.79127e-05	0.000162331	0.00069582	0.000208731	9.43218e-05	0.000130641	0.000397507	0.00021724
Actinomycetaceae	0.000203951	0.000114947	0.000250903	0.000107123	0	0.000274831	0.000598891	0.00027089	0.000133446	0	0.000223357	0	0.0002031	0.000153971	0.00067753	0.00014609	0.000180446	0.00021034	0.000163477	0.000321633	0.000164949	0.000102966	0.000260017	0.000597808	0.000668849	8.08081e-05	1.96198e-05	0.000211907	6.83216e-05	5.88824e-05	0.000128244	0.00019887	0.000241455	0.000218039	0	0.000303716	0.000626963	0.000348147	0	4.25917e-05	0.00047547	0	8.11655e-05	0.000129729	3.1626e-05	8.08473e-05	0.000178147	0.000230811	0
Sporichthyaceae	0.000154275	0	0.000209086	0	5.12201e-05	0.000188042	0	0.000333403	0	2.31059e-05	3.98851e-05	0	7.48263e-05	9.62316e-05	0.000440394	3.98428e-05	3.60892e-05	0	7.76518e-05	0.000315448	0	3.96024e-05	4.33362e-05	0	0	0	2.61597e-05	0	1.70804e-05	0	0	0	0.000187798	0	0	0	0	0.00051198	0	0	0	4.52752e-05	0	0	0	0.000188644	0	0	0
Spirosomaceae	0.000142132	0.000117446	5.85441e-05	0.000127209	0.000197563	0.000209739	4.50294e-05	0	0.000324084	0.000207953	0	0	0.000160342	0.000230956	0.000700114	5.97641e-05	8.76451e-05	8.41361e-05	4.49563e-05	0.000160816	2.19932e-05	0.000229694	5.95873e-05	0	0	0	0	5.44903e-05	2.84673e-05	0	2.84988e-05	5.77364e-05	0	7.26797e-05	0	5.16963e-05	0	0.000122875	0.000167386	2.12959e-05	0	3.01834e-05	0	0.000129729	0	5.38982e-05	0	3.84684e-05	0
Nitrosomonadaceae	0.000120025	0.000329849	0.000125452	4.68663e-05	0.000307321	0.000137415	0.000391756	0.000125026	0.000247829	0.000284973	3.98851e-05	0.000319619	0.000374131	0.000211709	0	0	6.18672e-05	6.73089e-05	9.39996e-05	0.000167002	4.94848e-05	0	0.000130009	6.64231e-05	0.000258152	6.61157e-05	1.30798e-05	3.02724e-05	7.97085e-05	0.000103044	0.000213741	0.000128303	5.36567e-05	9.08496e-05	0.00018002	0.000400646	0.000244814	0.000307188	0	0	0.000125471	0	0	5.89678e-05	7.59023e-05	0.000134745	0.000207838	0.00032057	8.06892e-05
Microbacteriaceae	0.000111679	0	0.000100361	0.000127209	0	0	0	0.000291727	0	0	0	0	0	0.000115478	0.000316181	0	0	0	9.80865e-05	0.000105149	0	7.92048e-05	5.41703e-05	0	0	0	0	0	0	0	0	0.000109058	0	2.72549e-05	0	7.10824e-05	0	0.000122875	0	0	0	0	0	0.000117936	2.53008e-05	0.000202118	0	0.000205165	0
Burkholderiaceae	9.0468e-05	1.99909e-05	5.01807e-05	0	0	0	0	0	0	0	0.000207403	0	0	0	9.03373e-05	3.32023e-05	7.21783e-05	0.000243995	0	3.09262e-05	0	0.00015841	0	0	2.34684e-05	0	0	0	0	0	7.83716e-05	8.3397e-05	0.000241455	0.000145359	0	0	0	0	0	0	0	0	0	0	0	0	0	0.000141051	0
Corynebacteriaceae	5.61708e-05	9.99543e-06	0	3.34759e-05	0	0	0	0.000145864	4.76594e-05	4.62118e-05	0.000382897	0	5.34474e-05	5.77389e-05	0.000135506	0	0	0	3.67824e-05	0.00183083	1.64949e-05	0.000110887	0	3.32116e-05	0	6.61157e-05	0	0	5.12412e-05	8.09633e-05	0.000220865	1.92455e-05	5.36567e-05	0.000190784	0	9.69305e-05	0	0	6.50945e-05	0	1.32075e-05	4.52752e-05	5.41104e-05	0.000117936	3.1626e-05	0.000107796	0	0.000397507	0
Streptococcaceae	5.38786e-05	0	0	2.67808e-05	0	0	1.80118e-05	0	0.000123915	3.85098e-05	7.97703e-05	0	0	0	0	0	0	5.88953e-05	0	0.000482449	0	3.96024e-05	0	0	4.10697e-05	0	3.26996e-05	0.000102926	9.10954e-05	0.000228169	0.000142494	8.3397e-05	0.00016097	0.000445163	9.33439e-05	7.10824e-05	2.38843e-05	0.000122875	4.64961e-05	7.45355e-05	0	3.77293e-05	0	0.000141523	4.42763e-05	0.000134745	0	0.000743723	0
Coxiellaceae	4.50524e-05	9.99543e-06	0	0	0	6.50915e-05	0	0	0	0	3.19081e-05	0.000245289	0	7.69853e-05	0.000169382	0	3.60892e-05	3.36545e-05	0	0	1.64949e-05	5.54433e-05	4.33362e-05	0	0	0	0	0	0	2.20809e-05	0	8.98121e-05	8.04851e-05	3.63399e-05	2.00023e-05	2.58481e-05	0	0	0	0	0	0	0	0	0	0	0	0	0
Flavobacteriaceae	4.22693e-05	0	8.36344e-05	0	0	6.50915e-05	0	8.33507e-05	0	0	0	9.66291e-05	0	3.84926e-05	0.000191967	0	3.60892e-05	0	0	8.04082e-05	0	6.33638e-05	0	0	0	2.20386e-05	0	0	0	0	0	0	0	6.35947e-05	0	0	0	0.000122875	0	0	0	0	2.70552e-05	0	1.89756e-05	0	0	5.12913e-05	0
Desulfatiglandaceae	3.94781e-05	0	0.00024254	0	0	0.00030376	0	0.000312565	0	0	1.59541e-05	0	4.27579e-05	0.000211709	6.7753e-05	0	0	0	0.000175738	0.000136075	0	0	2.16681e-05	0	5.8671e-05	1.46924e-05	0	0	0	4.41618e-05	0	0	0	1.81699e-05	0	7.10824e-05	2.38843e-05	0.000204792	0	0	7.92451e-05	0	0	5.89678e-05	0	0.000175169	0	0.000205165	0
BacteroidetesvadinHA17	3.74288e-05	4.99771e-06	5.85441e-05	2.00856e-05	4.3903e-05	6.50915e-05	1.35088e-05	0.000187539	0	0	0	0	0	0.000230956	2.25843e-05	0	5.67116e-05	0.000126204	9.39996e-05	0	0	0	7.58384e-05	7.74936e-05	2.34684e-05	0	0	0	0	0	0	4.49061e-05	0	1.81699e-05	0.000160018	0	0	6.14376e-05	0	0	0.00010566	0	0	0	3.1626e-05	8.08473e-05	0	0.000205165	5.58618e-05
Monoglobaceae	3.51715e-05	0	0	0	0	0	2.70177e-05	0.000104188	5.71913e-05	0	7.97703e-05	2.2299e-05	0	0	0	0	3.60892e-05	0	0	0	0	0	0.000119175	0	0	2.93848e-05	0	0	0	0	0.00010687	0	0	0	0.000226692	0	0.000125393	0	0	0	4.62263e-05	0	0	0	0	0	0	0	0
Chitinophagaceae	3.49938e-05	0	5.85441e-05	0	0	3.61619e-05	0	0	0	0	0	0	0	0.000192463	0.000350057	2.65618e-05	1.54668e-05	3.36545e-05	5.31302e-05	3.09262e-05	0	3.96024e-05	0	0	0	0	0	0	0	0	2.13741e-05	1.28303e-05	0	0	0	0	0	0	0	0	0	0	0	2.35871e-05	0	0.000161695	0	0.000217988	1.86206e-05
Anaerococcus	2.6336e-05	0	0	0	0	0	0	0	0	0	0	0	0	7.69853e-05	0	1.32809e-05	1.03112e-05	0	0	0.0019298	0	7.12843e-05	0	0	0	0	0	0	0	0	4.27481e-05	0	0	0	0	2.58481e-05	0	0	0	0	0	0	0	0	0	4.04236e-05	0	0	0
Methylophilaceae	2.35831e-05	0	0	0	0	0	1.80118e-05	6.2513e-05	0	0	0	0	0	0	0	0	0	0	0	0	0	0	0	0	0	0	0	0	0	0	0	0	0	0	0	0	0	0	0	0	0	0	0	0	0	0	0	8.97597e-05	0
Acetobacteraceae	1.89836e-05	0	0	1.33904e-05	4.3903e-05	1.44648e-05	0	0	5.71913e-05	0.000123231	0	7.43301e-05	0	0	0.000180675	0	0	0	0	1.85557e-05	0	0	0	0	2.34684e-05	2.20386e-05	5.88593e-05	0	0	0	0	0	0	2.72549e-05	0	0	0	0	4.64961e-05	0	0	0	2.70552e-05	0	2.53008e-05	0	0	0	0
Promicromonosporaceae	1.79911e-05	0	0	0	0	0	0	0	0.000114383	0	0	0	0	7.69853e-05	9.03373e-05	0.000192573	0	0	0	0	0	0	0	0	0	0	0	2.42179e-05	0	0	0	0	0	0	0	0	0	0	0	0	0	0	5.41104e-05	8.2555e-05	0	4.04236e-05	0.000261283	0	0
Rhodocyclaceae	1.68266e-05	2.24897e-05	0	0	0	0	0	0.000125026	0	0	0	0	0	0	0	0	0.00012889	0	0	0	3.29899e-05	0	2.70852e-05	0	0	0	0	0	2.84673e-05	0	4.27481e-05	0	0	0	0.000126681	0.000168013	0	0	0	2.12959e-05	0	0	0	0	0	0	0	0	0
Xanthomonadaceae	1.65617e-05	0	0	0	0	0	0	0.000291727	0	0	0	0	2.13789e-05	3.84926e-05	0	0	0	0.000126204	0	0.000167002	0	0.000150489	0	0	0	0	0	2.42179e-05	0	0	6.41222e-05	0	0	8.17647e-05	0	0	0	0	0	0	0	0	0	3.53807e-05	1.26504e-05	5.38982e-05	0	8.97597e-05	2.48274e-05
Pasteurellaceae	1.58791e-05	1.24943e-05	0	1.33904e-05	0	0	0	0	0	0	0	0	5.34474e-05	0	0.000191967	0	0	0	0	6.18525e-05	0	0	0	0	0	1.46924e-05	3.92395e-05	3.63269e-05	0	0.000103044	0	3.20758e-05	0	0.000118105	0	0	0	0.000102396	2.78976e-05	3.19438e-05	0	0	0	3.53807e-05	0	6.73727e-05	0	5.12913e-05	0
Leuconostocaceae	1.51061e-05	0	0	0	0	0	0	0	0	0	0	0	0	0	0	0	0	0	0	0	0	0	0	0	0	0	0	0	0	0	0	0	0	0	0	0	0	0	0	0	0	0	0	0	1.26504e-05	0	0	0	0
Sphingomonadaceae	1.42729e-05	4.99771e-06	0	0	0	2.89295e-05	0	0.000145864	0	0	4.78622e-05	0	0	0	0.000124214	1.99214e-05	1.03112e-05	0	0	3.09262e-05	0	3.96024e-05	0	6.64231e-05	0	0	1.96198e-05	0	0	0	0	0	0	0	0	0	0	0	0	0	0	0	0	2.35871e-05	0	2.69491e-05	0	3.84684e-05	1.24137e-05
Rhizobiaceae	1.27785e-05	0	0	3.34759e-05	0	0	0	6.2513e-05	0	0	0	3.7165e-05	0	0	0	0	0	0	0	0	0	0	0	0	0	0	0	0	0	0	0	0	8.04851e-05	0	0	0	0	0	2.78976e-05	0	0	0	0	0.000106142	0	0	0	0	8.68961e-05
Paracaedibacteraceae	1.24829e-05	0	0	1.33904e-05	0	2.89295e-05	0	0	0	0	0	2.2299e-05	0	0	0	1.32809e-05	0	0	0	1.85557e-05	0	0	0	0	0	0	0	0	0	0	0	0	0	5.45098e-05	0	3.23102e-05	0	0	0	0	0	0	0	0	0	0	0	0	2.48274e-05
Dermabacteraceae	1.161e-05	0	0	4.68663e-05	0	0	0	0	0.000133446	3.85098e-05	0.00021538	0	0	0	0	0	0	0	0	0	0	0	0	0	0	0	5.23194e-05	0	0	3.68015e-05	0	3.84909e-05	0	0	0	0	0	0	5.57953e-05	0	0	0	0	0	0	0	0	0	0
Neisseriaceae	1.12172e-05	0	0	4.68663e-05	0	0	0.000135088	0	0	0	0	0	0	0	0	0	0	0	0	0	0	0	0	0	0	0	0	4.23813e-05	0	0.000147206	6.41222e-05	0	0	8.17647e-05	0	0	0	0	0	0	0	0	0	9.43485e-05	0	0	0	0.000102583	0
Rhodobacteraceae	1.06253e-05	0	0	0	0	0	0	0	3.81276e-05	0	0	0	0	0	0	0	0	0	0	0	0	0	0	0	0	0	0	0	0	0	0	0	0	0	0	0	0	0	0	0	0	0	0	0.000106142	0	0	0	0	0
Arcobacteraceae	9.03908e-06	0	9.19979e-05	0	0	0	0	0	0	6.16157e-05	0	0	0	0	0	0	0	0	0	1.23705e-05	0	2.37614e-05	0	0	0	1.46924e-05	0	0	0	0	0	0	0	0	0	0	0	0	0	0	0	0	0	0	0	0	0	0	0
Sphingobacteriaceae	7.64456e-06	0	0	0	0	0	0	0	0	0	0	0	0	0	0	0	0	0	0	0	0	0	0	0	0	0	4.57795e-05	4.23813e-05	2.84673e-05	2.20809e-05	0	0	0	0	2.00023e-05	2.58481e-05	0	0	0	0	0	0	0	0	0	0	1.18765e-05	0.000371862	0
Crocinitomicaceae	7.59735e-06	0	0	0	0	0	0	0	0	0	0	0	4.27579e-05	0	0	0	0	0	0	0	1.64949e-05	0	0	0	0	0	0	0	0	0	0	0	0	0	0	0	0	0	0	0	0	0	0	0	0	0	0	0	0
Sumerlaeaceae	7.25286e-06	0	0	0	0	0	4.05265e-05	0	0	0	0	5.20311e-05	4.27579e-05	0	0	0	0	2.52408e-05	0	0	0	0	0	0	0	0	0	1.2109e-05	0	0	0	1.92455e-05	0	0	0	0	8.35951e-05	0	0	0	0	0	0	0	0	0	0	0	0
DehalococcoidalesIncertaeSedis	7.16215e-06	0	0	0	0	4.33943e-05	9.00589e-06	0	0	2.31059e-05	0	0	0	0	0	0	0	1.68272e-05	2.45216e-05	3.09262e-05	0	0	0	0	0	0	0	0	0	0	0	0	0	0	0	0	0	0	0	0	0	0	0	0	0	0	0	0	1.24137e-05
Desulfatiferula	6.97117e-06	0	4.18172e-05	0	0	0	0	0.000166701	2.85957e-05	0	0	0	0	0	0	0	0	0	3.26955e-05	0	0	0	4.87533e-05	0	0	0	0	1.81634e-05	5.12412e-05	0	0	0	0	0	0	0	0	8.19169e-05	0	0	1.98113e-05	0	0	0	0	5.38982e-05	0	0	0
Veillonellaceae	6.42315e-06	0	0	0	0	0	0	0	0	0	0	0	0	3.84926e-05	0	0	0	0	0	9.27787e-05	0	0	0	0	1.76013e-05	0	0	0	0	9.56839e-05	0	0	0	8.17647e-05	2.00023e-05	0	0	0	0	0	0	0	0	0	0	0	0	0	0
Alcanivoracaceae1	5.68417e-06	0	0	0	0	0	0	0	3.81276e-05	3.85098e-05	0	0	2.13789e-05	0	6.7753e-05	0	0	0	0	0	0	6.33638e-05	0	0	0	0	0	0	0	0	3.56234e-05	4.49061e-05	0	0	0	0	0	0	0	0	0	0	0	0	1.89756e-05	0	0	0	4.3448e-05
Vagococcaceae	5.41477e-06	0	0	0	0	0	0	0	0	0	0	0	0	0	0	0	0	0	0	0	0	0	0	0	0	0	0.000503574	0	0	0	0	0	0	0	0	0	0	0	0	0	0	0	0	0	0	0	0	0	0
Finegoldia	4.57452e-06	0	0	0	0	0	0	0	0	0	0	0	0	0	0	0	0	0	0	0.00024741	0	0	0	0	0	0	0	1.81634e-05	1.13869e-05	0	0	0	0	0	3.33371e-05	0	0	0	0	0	0	0	4.05828e-05	0	0	0	0	3.84684e-05	0
Halomonadaceae	4.50126e-06	0	0	0	0	0	0	0	0	0	0	0	0	0	0	0	0	0	0	0	0	0	0	0	0	0	0	0	0	0	1.42494e-05	0	0	0	2.00023e-05	0	0	0	0	0	0	0	0	3.53807e-05	0	0	0	5.12913e-05	0
Marinomonadaceae	4.27064e-06	0	0	0	0	0	0	0	0	0	0	0	0	0	0	0	0	0	1.22608e-05	0	6.04814e-05	0	0	0	8.80065e-05	0	0	5.44903e-05	0	2.94412e-05	0	5.13212e-05	0	0	2.00023e-05	0	0	0	0	0	0	0	8.11655e-05	0	0	0	0	0	0
Kiritimatiellaceae	4.14717e-06	0	0	0	0	0	0	0	0	0	0	0	0	0	0	0	0	0	1.63477e-05	0	0	0	0	0	0	0	0	0	0	0	0	0	0	0	0	0	0.000161219	0	0	0	4.62263e-05	0	0	0	0	0	0	0	0
Cellvibrionaceae	4.08477e-06	0	0	0	0	0	0	0	0	0	0	0	2.13789e-05	0	0	0	0	0	0	3.71115e-05	0	3.16819e-05	1.08341e-05	0.000132846	0	0	0	0	0	0	0	0	0	0	0	0	0	8.19169e-05	0	0	0	0	0	0	0	0	0	6.41141e-05	0
Pseudoalteromonadaceae	4.07324e-06	0	0	0	0	0	0	0	0	0	0	0	0	0	0	1.99214e-05	0	0	0	0	0	0	0	0	0	0	0	0	0	0	0	0	0	0	0	0	0	0	0	0	0	0	0	0	1.26504e-05	0	0	0	0
Prevotellaceae	4.02871e-06	0	0	0	0	1.44648e-05	0	6.2513e-05	0	0	0	0	0	0	0	0	0	0	0	3.71115e-05	0	0	0	0	0	0	0	0	0	0	2.13741e-05	0	0	1.81699e-05	0	0	0	6.14376e-05	0	0	0	0	0	0	0	5.38982e-05	0	6.41141e-05	0
NS11.12marinegroup	3.9878e-06	0	2.50903e-05	0	0	0	0	0	0	0	0	0	0	5.77389e-05	2.25843e-05	0	0	0	0	0	0	0	0	0	0	0	0	0	0	0	0	0	0	0	0	0	0	0	0	0	0	0	0	0	0	0	0	0	0
Peptoniphilus	3.80769e-06	0	0	0	0	0	0	0	0	0	0	0	0	0	0	0	0	5.04817e-05	0	0.000284521	0	0	0	0	0	0	0	0	0	0	0	0	0	0	0	0	0	0	0	0	0	0	0	0	0	0	0	0	0
Chroococcidiopsaceae	3.53556e-06	0	0	0	0	0	0	0	0	0	0	0	0	5.77389e-05	0	0	0	0	0	6.18525e-05	0	3.96024e-05	0	0	0	0	0	0	0	0	0	0	0	0	0	0	0	0	0	0	0	0	0	0	0	0	0	0	0
Caulobacteraceae	3.47712e-06	4.99771e-06	0	0	0	0	0	0	0	0	2.39311e-05	0	0	3.84926e-05	0	0	0	0	0	0	0	0	0	3.32116e-05	0	0	0	0	1.70804e-05	0	0	0	0	0	0	0	0	0	0	0	0	0	0	9.43485e-05	0	4.04236e-05	0	0	0
Geodermatophilaceae	3.33174e-06	0	0	0	0	0	0	8.33507e-05	0	0	3.19081e-05	0	0	0	0	0	0	0	0	0	0	0	0	0	0	0	0	0	0	0	0	0	0	0	0	0	0	0	0	5.32396e-05	0	0	0	0	2.53008e-05	0	0	0	0
Saccharimonadaceae	2.63705e-06	9.99543e-06	0	0	2.19515e-05	0	9.00589e-06	0	0	0	0	0	0	0	0	0	0	0	1.22608e-05	0	0	0	0	2.2141e-05	0	0	0	0	0	0	0	0	5.36567e-05	0	0	0	0	0	0	0	0	0	0	0	0	2.69491e-05	2.3753e-05	0	0
Ilumatobacteraceae	2.36126e-06	0	0	0	0	0	0	0	0	0	0	0	3.20684e-05	0	0	0	0	0	0	0	0	0	0	0	0	0	0	0	0	0	0	0	5.36567e-05	0	0	0	0	0	0	0	0	0	0	0	0	0	0	0	0
Alcaligenaceae	2.22031e-06	0	0	0	0	0	0	0	0	0	0	0	2.13789e-05	0	0	0	0	0	0	0	0	0	0	0	0	0	0	0	0	0	0	0	0	0	0	0	0	0	0	0	0	0	0	0	0	0	0	0	0
Verrucomicrobiaceae	1.93143e-06	0	0	0	0	0	0	0	0	0	1.59541e-05	0	0	0	0	0	0	0	0	0	0	0	0	0	0	0	0	0	0	0	0	0	0	0	0	0	0	0	0	0	0	0	0	0	0	0	0	0.000153874	0
Xanthobacteraceae	1.85887e-06	0	0	0	0	0	0	0	0	0	0	0	3.20684e-05	0	0	0	0	0	0	0	0	0	0	0	0	0	0	0	0	0	0	0	0	0	0	0	0	0	0	0	0	0	0	0	0	0	0	0.000102583	0
Brevibacteriaceae	1.79326e-06	0	0	0	0	0	0	0	0	0	0	0	0	0	0	0	0	0	0	0	0	0	0	0	0	0	0	0	0	0	0	0	0	0	0	0	0	0	0	0	0	0	0	0	0	0	0	0	0
Diplorickettsiaceae	1.72863e-06	0	0	0	0	0	0	0.000104188	0	0	0	0	0	0	0	0	0	0	0	0	0	0	0	0	0	0	0	0	0	0	0	0	0	0	0	0	0	0	0	0	0	0	0	0	0	0	0	0	0
Cellulomonadaceae	1.57986e-06	0	0	0	0	0	0	0	0	0	0	0	0	0	0	0	0	0	0	0	0	0	0	0	0	0	0	0	0	0	0	0	0	0	0	0	0	0	0	0	0	0	0	0	0	0	0	0	0
env.OPS17	1.46926e-06	0	0	0	0	0	0	0	0	0	0	0	0	0	0	0	0	0	0	0	0	1.5841e-05	0	0	0	0	0	0	0	0	0	0	0	0	0	0	0	0	0	0	0	0	0	0	0	0	0	2.56456e-05	0
Thermaceae	1.39377e-06	0	0	0	0	0	0	0	2.85957e-05	0	0	0	0	0	0	0	0	0	0	6.18525e-05	0	0	0	0	2.34684e-05	0	0	0	0	0	0	0	0	0	0	0	0	0	0	0	0	0	0	0	0	0	0	0	0
Campylobacteraceae	1.33016e-06	0	0	0	0	0	0	0	0	0	0	0	0	0	0	0	0	0	0	0.000123705	0	0	0	0	0	0	0	0	0	0	0	0	0	0	0	0	0	0	0	0	0	0	0	0	0	0	0	0	0
Chthoniobacteraceae	1.31553e-06	0	0	0	0	0	0	0	0	0	0	0	0	0	5.64608e-05	0	0	0	1.63477e-05	0	0	0	0	0	0	0	0	0	0	0	0	0	0	0	0	0	0	0	0	0	0	0	0	0	0	0	0	2.56456e-05	0
Terrimicrobiaceae	1.27128e-06	0	0	0	0	0	0	4.16753e-05	0	0	0	0	0	5.77389e-05	0	0	0	0	0	0	0	0	0	0	0	0	0	0	0	0	0	0	0	0	0	0	0	0	0	0	0	0	0	0	0	0	0	0	0
Nakamurellaceae	1.24092e-06	0	0	0	0	0	0	0	0	0	0	0	0	0	0	0	0	0	0	0	0	0	0	0	0	0	0	0	0	0	0	0	0	0	0	0	0	0	0	0	0	0	0	0	0	0	0	0.000115405	0
Vicinamibacteraceae	1.24092e-06	0	0	0	0	0	0	0	0	0	0	0	0	0	0	0	0	0	0	0	0	0	0	0	0	0	0	0	0	0	0	0	0	0	0	0	0	0	0	0	0	0	0	0	0	0	0	0.000115405	0
Deinococcaceae	1.23812e-06	0	0	0	0	0	0	0	0	0	2.39311e-05	0	0	0	0	0	0	0	0	0	0	0	0	0	0	0	0	0	0	0	0	0	0	0	0	0	0	0	0	0	0	0	0	0	0	0	0	0	0
WD2101soilgroup	1.13549e-06	0	0	0	0	0	0	0	0	0	0	0	0	0	0	0	0	0	0	0	0	1.5841e-05	0	0	0	0	0	0	0	0	0	0	0	0	0	0	0	0	0	0	0	0	0	0	0	0	0	8.97597e-05	0
67.14	9.65158e-07	0	0	0	0	0	0	0	0	0	0	0	0	0	0	0	0	0	0	0	0	0	0	0	0	0	0	0	0	0	0	0	0	0	0	0	0	0	0	0	0	0	0	0	0	0	0	8.97597e-05	0
Nocardioidaceae	8.93437e-07	0	0	0	0	0	0	0	0	0	0	0	0	0	0	0	0	0	0	0	0	0	0	0	0	0	0	0	0	0	0	0	0	0	0	0	0	0	0	0	0	0	0	0	1.89756e-05	0	0	6.41141e-05	0
Solibacteraceae	8.65431e-07	0	0	0	0	0	0	0	0	0	0	0	0	0	0	0	0	0	0	0	0	0	0	0	0	0	0	0	0	0	0	0	8.04851e-05	0	0	0	0	0	0	0	0	0	0	0	0	0	0	0	0
D05.2	8.27278e-07	0	0	0	0	0	0	0	0	0	0	0	0	0	0	0	0	0	0	0	0	0	0	0	0	0	0	0	0	0	0	0	0	0	0	0	0	0	0	0	0	0	0	0	0	0	0	7.69369e-05	0
cvE6	7.8585e-07	0	0	0	0	0	0	0	0	0	0	0	0	0	0	0	0	0	0	0	0	0	0	0	0	0	0	0	0	0	0	0	0	3.63399e-05	0	0	0	0	0	0	0	0	0	0	0	2.69491e-05	0	0	0
Cytophagaceae	7.60875e-07	0	0	0	0	0	0	0	0	0	0	0	0	0	0	0	0	0	0	0	0	0	0	0	0	0	0	0	0	0	0	0	0	0	0	0	0	0	0	0	0	0	0	7.07614e-05	0	0	0	0	0
Rubritaleaceae	7.36062e-07	0	0	0	0	0	0	0	0	0	0	0	0	0	3.38765e-05	0	0	0	0	0	0	0	0	0	0	0	0	0	0	0	0	0	0	0	0	0	0	0	0	0	0	0	0	0	0	0	0	0	0
Nocardiaceae	7.17454e-07	0	0	0	0	0	0	0	6.67232e-05	0	0	0	0	0	0	0	0	0	0	0	0	0	0	0	0	0	0	0	0	0	0	0	0	0	0	0	0	0	0	0	0	0	0	0	0	0	0	0	0
Carnobacteriaceae	7.02405e-07	0	0	0	0	0	0	0	0	4.62118e-05	0	0	0	0	0	0	0	0	0	0	0	0	0	0	0	0	0	0	0	0	0	0	0	0	0	0	0	0	0	0	0	0	0	0	0	0	0	0	0
Dermacoccaceae	6.89399e-07	0	0	0	0	0	0	0	0	0	0	0	0	0	0	0	0	0	0	0	0	0	0	0	0	0	0	0	0	0	0	0	0	0	0	0	0	0	0	0	0	0	0	0	0	0	0	6.41141e-05	0
Gemmataceae	6.87051e-07	0	0	0	0	0	0	0	0	0	0	0	0	0	0	0	0	0	0	0	0	0	0	0	0	0	0	0	0	0	0	0	0	0	0	0	0	0	0	0	0	0	0	0	0	0	0	0	0
Gallicola	6.80281e-07	0	0	0	0	0	0	0	0	1.54039e-05	4.78622e-05	0	0	0	0	0	0	0	0	0	0	0	0	0	0	0	0	0	0	0	0	0	0	0	0	0	0	0	0	0	0	0	0	0	0	0	0	0	0
Acidobacteriaceae.Subgroup1.	6.6062e-07	0	0	0	0	0	0	0	0	0	0	0	0	0	0	0	0	0	0	0	0	0	0	0	0	0	0	0	0	0	0	0	0	0	0	0	0	6.14376e-05	0	0	0	0	0	0	0	0	0	0	0
Gemellaceae	6.41878e-07	0	0	0	0	0	0	0	0	0	0	0	0	0	0	0	0	0	0	0	0	0	0	0	0	0	0	0	0	0	0	0	0	0	0	0	0	0	0	0	0	0	4.05828e-05	0	0	0	0	0	0
Omnitrophaceae	6.16986e-07	0	0	0	0	0	0	4.16753e-05	0	0	0	0	0	0	0	0	0	0	0	0	0	0	0	0	0	0	0	0	0	0	0	0	0	0	0	0	0	0	0	0	0	0	0	0	0	0	0	0	0
CladeIII	6.04011e-07	0	0	0	0	0	0	0	0	0	0	0	0	0	0	0	0	0	0	0	0	0	0	0	0	0	0	0	0	0	0	0	0	0	0	0	0	0	0	0	0	0	0	0	0	0	0	0	0
Exiguobacteraceae	5.86127e-07	0	0	0	0	0	0	0	0	0	0	0	0	0	0	0	0	0	0	0	0	0	0	0	0	0	0	0	0	0	0	0	0	5.45098e-05	0	0	0	0	0	0	0	0	0	0	0	0	0	0	0
JG30.KF.CM45	5.85188e-07	0	0	0	0	0	0	0	0	0	1.59541e-05	0	0	0	0	0	0	0	0	0	0	0	0	0	0	0	0	0	0	0	0	0	0	0	0	0	0	0	0	0	0	0	0	0	0	0	0	3.84684e-05	0
Pedosphaeraceae	5.82475e-07	0	0	0	0	0	0	0	0	0	0	0	0	0	0	0	0	0	0	0	0	0	0	0	0	0	0	0	0	0	0	0	0	0	0	0	0	0	0	0	0	0	0	0	0	0	0	2.56456e-05	0
Bdellovibrionaceae	5.7955e-07	0	0	0	0	0	0	0	0	0	0	0	0	0	0	0	0	0	0	0	0	0	0	0	0	0	0	0	0	0	0	0	0	0	0	0	0	0	0	0	0	0	0	0	0	5.38982e-05	0	0	0
Trueperaceae	5.43983e-07	0	0	0	0	0	0	0	0	0	0	0	0	0	0	0	0	0	0	0	0	0	0	0	0	0	0	0	0	0	0	0	0	0	0	0	0	0	0	0	0	0	0	0	0	0	0	0	0
NS9marinegroup	5.1239e-07	0	0	0	0	0	0	0	0	0	0	0	0	0	0	0	0	0	0	0	0	0	0	0	0	0	0	0	0	0	0	0	0	0	0	0	0	0	0	0	0	0	0	0	0	0	0	0	0
Micavibrionaceae	5.00289e-07	0	0	0	0	0	0	0	0	0	0	0	0	0	3.38765e-05	0	0	0	0	0	0	0	0	0	0	0	0	0	0	0	0	0	0	0	0	0	0	0	0	0	0	0	0	0	1.26504e-05	0	0	0	0
Cyanobiaceae	4.56404e-07	0	0	0	0	0	0	0	0	0	0	0	0	0	0	0	0	0	0	1.85557e-05	0	0	0	0	0	0	0	0	0	0	0	0	0	0	0	0	0	0	0	0	0	0	0	0	0	0	0	0	0
SCGCAAA011.D5	4.40413e-07	0	0	0	0	0	0	0	0	0	0	0	0	0	0	0	0	0	0	0	0	0	0	0	0	0	0	0	0	0	0	0	0	0	0	0	0	4.09584e-05	0	0	0	0	0	0	0	0	0	0	0
Cardiobacteriaceae	4.34663e-07	0	0	0	0	0	0	0	0	0	0	0	0	0	0	0	0	0	0	0	0	0	0	0	0	0	0	0	0	0	0	0	0	0	0	0	0	0	0	0	0	0	0	0	0	4.04236e-05	0	0	0
Rickettsiaceae	4.33331e-07	0	0	0	0	0	0	0	0	0	0	0	2.13789e-05	0	0	0	0	0	0	0	0	0	0	0	0	0	0	0	0	0	0	0	0	0	0	0	0	0	0	0	0	0	0	0	0	0	0	0	0
Solimonadaceae	4.22161e-07	0	0	0	0	0	0	0	0	0	0	0	0	0	0	0	0	0	0	0	0	0	0	0	0	0	0	0	0	0	0	0	0	0	0	0	0	0	0	0	0	0	0	0	0	0	0	0	0
B122	4.13639e-07	0	0	0	0	0	0	0	0	0	0	0	0	0	0	0	0	0	0	0	0	0	0	0	0	0	0	0	0	0	0	0	0	0	0	0	0	0	0	0	0	0	0	0	0	0	0	3.84684e-05	0
Hymenobacteraceae	4.13639e-07	0	0	0	0	0	0	0	0	0	0	0	0	0	0	0	0	0	0	0	0	0	0	0	0	0	0	0	0	0	0	0	0	0	0	0	0	0	0	0	0	0	0	0	0	0	0	3.84684e-05	0
Pyrinomonadaceae	4.13639e-07	0	0	0	0	0	0	0	0	0	0	0	0	0	0	0	0	0	0	0	0	0	0	0	0	0	0	0	0	0	0	0	0	0	0	0	0	0	0	0	0	0	0	0	0	0	0	3.84684e-05	0
Ezakiella	3.99048e-07	0	0	0	0	0	0	0	0	0	0	0	0	0	0	0	0	0	0	3.71115e-05	0	0	0	0	0	0	0	0	0	0	0	0	0	0	0	0	0	0	0	0	0	0	0	0	0	0	0	0	0
Isosphaeraceae	3.9697e-07	0	0	0	0	0	0	0	0	0	0	0	0	0	2.25843e-05	0	0	0	0	0	0	0	0	0	0	0	0	0	0	0	0	0	0	0	0	0	0	0	0	0	0	0	0	0	0	0	0	0	0
Nitrosotaleaceae	3.80438e-07	0	0	0	0	0	0	0	0	0	0	0	0	0	0	0	0	0	0	0	0	0	0	0	0	0	0	0	0	0	0	0	0	0	0	0	0	0	0	0	0	0	0	3.53807e-05	0	0	0	0	0
RhizobialesIncertaeSedis	3.64263e-07	0	0	0	0	0	0	0	0	0	0	0	0	0	3.38765e-05	0	0	0	0	0	0	0	0	0	0	0	0	0	0	0	0	0	0	0	0	0	0	0	0	0	0	0	0	0	0	0	0	0	0
Lentimicrobiaceae	3.61842e-07	0	0	0	0	0	0	0	0	0	0	0	0	0	0	0	0	0	0	0	0	0	0	0	0	0	0	0	0	0	0	0	0	0	0	0	0	0	0	0	0	0	0	0	0	0	0	0	0
bac2nit3	3.43525e-07	0	0	0	0	0	0	0	0	0	0	0	0	0	0	0	0	0	0	0	0	0	0	0	0	0	0	0	0	0	0	0	0	0	0	0	0	0	0	0	0	0	0	0	0	0	0	0	0
Iamiaceae	3.43525e-07	0	0	0	0	0	0	0	0	0	0	0	0	0	0	0	0	0	0	0	0	0	0	0	0	0	0	0	0	0	0	0	0	0	0	0	0	0	0	0	0	0	0	0	0	0	0	0	0
Mycobacteriaceae	3.40666e-07	0	0	0	0	0	0	0	0	0	0	0	0	0	0	0	0	0	0	0	0	3.16819e-05	0	0	0	0	0	0	0	0	0	0	0	0	0	0	0	0	0	0	0	0	0	0	0	0	0	0	0
Rhodospirillaceae	3.21026e-07	0	0	0	0	0	0	0	0	0	0	0	0	0	0	0	0	0	0	0	0	0	0	0	0	0	0	0	0	0	0	0	0	0	0	0	2.98554e-05	0	0	0	0	0	0	0	0	0	0	0	0
Lutispora	3.15972e-07	0	0	0	0	0	0	0	0	0	0	0	0	0	0	0	0	0	0	0	0	0	0	0	0	0	0	0	0	0	0	0	0	0	0	0	0	0	0	0	0	0	0	0	0	0	0	0	0
Bacillaceae	3.08256e-07	0	0	0	0	0	0	0	0	0	0	0	0	0	0	0	0	0	0	0	0	0	0	0	0	0	0	0	0	0	0	0	0	0	0	0	0	0	0	0	0	0	0	0	0	0	0	0	0
Aerococcaceae	3.0748e-07	0	0	0	0	0	0	0	2.85957e-05	0	0	0	0	0	0	0	0	0	0	0	0	0	0	0	0	0	0	0	0	0	0	0	0	0	0	0	0	0	0	0	0	0	0	0	0	0	0	0	0
Pseudohongiellaceae	2.66032e-07	0	0	0	0	0	0	0	0	0	0	0	0	0	0	0	0	0	0	2.4741e-05	0	0	0	0	0	0	0	0	0	0	0	0	0	0	0	0	0	0	0	0	0	0	0	0	0	0	0	0	0
SM2D12	2.59452e-07	0	0	0	0	0	0	0	0	0	0	0	0	0	0	0	0	0	0	0	0	0	0	0	0	0	0	0	0	0	0	0	0	0	0	0	0	0	0	0	0	0	0	0	0	0	0	0	0
BacteroidetesBD2.2	2.53296e-07	0	0	0	0	0	0	0	0	0	0	0	0	0	0	0	0	0	0	0	0	0	0	0	0	0	0	0	0	0	0	0	0	0	0	0	0	0	0	0	0	0	0	0	0	0	0	0	0
Cyclobacteriaceae	2.53296e-07	0	0	0	0	0	0	0	0	0	0	0	0	0	0	0	0	0	0	0	0	0	0	0	0	0	0	0	0	0	0	0	0	0	0	0	0	0	0	0	0	0	0	0	0	0	0	0	0
CandidatusIainarchaeum	2.48738e-07	0	0	0	0	0	0	0	0	0	0	0	0	0	0	0	0	0	0	0	0	0	0	0	0	0	0	0	0	0	0	0	0	0	0	0	0	0	0	0	0	0	0	0	0	0	0	0	0
ActinomycetalesIncertaeSedis	2.39775e-07	0	0	0	0	0	0	0	0	0	0	2.2299e-05	0	0	0	0	0	0	0	0	0	0	0	0	0	0	0	0	0	0	0	0	0	0	0	0	0	0	0	0	0	0	0	0	0	0	0	0	0
Helicobacteraceae	2.29017e-07	0	0	0	0	0	0	0	0	0	0	0	0	0	0	0	0	0	0	0	0	0	0	0	0	0	0	0	0	0	0	0	0	0	0	0	0	0	0	0	0	0	0	0	0	0	0	0	0
Selenomonadaceae	2.29017e-07	0	0	0	0	0	0	0	0	0	0	0	0	0	0	0	0	0	0	0	0	0	0	0	0	0	0	0	0	0	0	0	0	0	0	0	0	0	0	0	0	0	0	0	0	0	0	0	0
Pseudanabaenaceae	2.10648e-07	0	0	0	0	0	0	0	0	0	0	0	0	0	0	0	0	0	0	0	0	0	0	0	0	0	0	0	0	0	0	0	0	0	0	0	0	0	0	0	0	0	0	0	0	0	0	0	0
Desulfarculaceae	2.07478e-07	0	0	0	0	0	0	0	0	0	0	0	0	0	0	0	0	0	0	0	0	0	0	0	0	0	0	0	0	0	0	0	0	0	0	0	0	0	0	0	0	0	0	0	0	0	0	0	0
Roseiflexaceae	1.95306e-07	0	0	0	0	0	0	0	0	0	0	0	0	0	0	0	0	0	0	0	0	0	0	0	0	0	0	1.81634e-05	0	0	0	0	0	0	0	0	0	0	0	0	0	0	0	0	0	0	0	0	0
Gemmatimonadaceae	1.62887e-07	0	0	0	0	0	0	0	0	0	0	0	0	0	0	0	0	0	0	0	0	0	0	0	0	0	0	0	0	0	0	0	0	0	0	0	0	0	0	0	0	0	0	0	0	0	0	0	0
Pseudonocardiaceae	1.62706e-07	0	0	0	0	0	0	0	0	0	0	0	0	0	0	0	0	0	0	0	0	0	0	0	0	0	0	0	0	0	0	0	0	0	0	0	0	0	0	0	0	0	0	0	0	0	0	0	0
Blastocatellaceae	1.58286e-07	0	0	0	0	0	0	0	0	0	0	0	0	0	0	0	0	0	0	0	0	0	0	0	0	0	0	0	0	1.47206e-05	0	0	0	0	0	0	0	0	0	0	0	0	0	0	0	0	0	0	0
Geobacteraceae	1.57986e-07	0	0	0	0	0	0	0	0	0	0	0	0	0	0	0	0	0	0	0	0	0	0	0	0	0	0	0	0	0	0	0	0	0	0	0	0	0	0	0	0	0	0	0	0	0	0	0	0
Holophagaceae	1.57986e-07	0	0	0	0	0	0	0	0	0	0	0	0	0	0	0	0	0	0	0	0	0	0	0	0	0	0	0	0	0	0	0	0	0	0	0	0	0	0	0	0	0	0	0	0	0	0	0	0
A0839	1.54128e-07	0	0	0	0	0	0	0	0	0	0	0	0	0	0	0	0	0	0	0	0	0	0	0	0	0	0	0	0	0	0	0	0	0	0	0	0	0	0	0	0	0	0	0	0	0	0	0	0
Longimicrobiaceae	1.40644e-07	0	0	0	0	0	0	0	0	0	0	0	0	0	0	0	0	0	0	0	0	0	0	0	0	0	1.30798e-05	0	0	0	0	0	0	0	0	0	0	0	0	0	0	0	0	0	0	0	0	0	0
Porphyromonadaceae	1.33016e-07	0	0	0	0	0	0	0	0	0	0	0	0	0	0	0	0	0	0	1.23705e-05	0	0	0	0	0	0	0	0	0	0	0	0	0	0	0	0	0	0	0	0	0	0	0	0	0	0	0	0	0
Simkaniaceae	1.05324e-07	0	0	0	0	0	0	0	0	0	0	0	0	0	0	0	0	0	0	0	0	0	0	0	0	0	0	0	0	0	0	0	0	0	0	0	0	0	0	0	0	0	0	0	0	0	0	0	0
Methylomonadaceae	1.02752e-07	0	0	0	0	0	0	0	0	0	0	0	0	0	0	0	0	0	0	0	0	0	0	0	0	0	0	0	0	0	0	0	0	0	0	0	0	0	0	0	0	0	0	0	0	0	0	0	0
[truncated: 45 more columns]

## Sheet: Table_S1-6
genus	avg	T1G10	T1G12	T1G15	T1G16	T1G17	T1G18	T1G2	T1G4	T1G5	T1G6	T1G8	T1G9	T2G1	T2G10	T2G12	T2G13	T2G15	T2G16	T2G2	T2G4	T2G6	T2G7	T2G8	T2G9	T3G10	T3G11	T3G12	T3G13	T3G14	T3G15	T3G16	T3G3	T3G4	T3G5	T3G6	T3G8	T4G1	T4G10	T4G11	T4G17	T4G18	T4G2	T4G3	T4G5	T4G6	T4G7	T4G8	T4G9
NA	0.373462	0.366217	0.432039	0.410931	0.462928	0.43847	0.46157	0.425193	0.415991	0.38144	0.389343	0.333631	0.415339	0.423284	0.357521	0.242051	0.398012	0.407581	0.43492	0.431873	0.263144	0.299061	0.372421	0.397941	0.429202	0.300915	0.34589	0.404112	0.237577	0.359941	0.387669	0.341511	0.351934	0.37599	0.408013	0.337868	0.384669	0.417592	0.300262	0.273503	0.394469	0.319575	0.41224	0.388893	0.350485	0.436346	0.334828	0.389249	0.322372
Parabacteroides	0.0627451	0.055827	0.064549	0.0272159	0.0697399	0.0659159	0.0632528	0.0666597	0.0523301	0.0582192	0.0297064	0.0545063	0.0609407	0.0658994	0.0695371	0.0795195	0.0472717	0.0566152	0.069764	0.0629906	0.135209	0.0437448	0.0409257	0.0528617	0.0622206	0.0959265	0.0537778	0.0738949	0.0484115	0.0568878	0.0451777	0.0774694	0.0521007	0.044807	0.0666276	0.0529693	0.0797736	0.0666803	0.0293204	0.0309855	0.0520904	0.0503611	0.0406234	0.0755024	0.0854091	0.0528741	0.0500238	0.0444311	0.0880319
Desulfovibrio	0.0618711	0.0991446	0.0665897	0.117219	0.0640325	0.0652867	0.0614201	0.0584288	0.0340479	0.135608	0.0560386	0.119909	0.0613041	0.0677855	0.0731732	0.0527252	0.0707812	0.0580539	0.0625015	0.0592361	0.050491	0.0570116	0.0918674	0.0739954	0.0794992	0.0407199	0.0269379	0.0499071	0.0096675	0.0425499	0.0369558	0.0907295	0.0793314	0.0708445	0.0347039	0.0614927	0.0592092	0.0606594	0.032789	0.0422616	0.0621083	0.0330282	0.0310729	0.0385178	0.0359018	0.0497346	0.107494	0.0679481	0.0514611
Bacteroides	0.0618055	0.0189488	0.0411732	0.0214246	0.0232759	0.0397636	0.0179622	0.03607	0.020627	0.015712	0.0134652	0.00877095	0.0222875	0.0422264	0.0593742	0.0426716	0.0307789	0.0703883	0.0396964	0.0425174	0.0918273	0.0736367	0.0234991	0.0242444	0.0270297	0.126714	0.124821	0.054236	0.134611	0.125699	0.0738332	0.0626824	0.0534689	0.0499128	0.0746218	0.133732	0.0579374	0.0486381	0.113153	0.0579886	0.0390546	0.183334	0.113875	0.0681668	0.104239	0.0528741	0.0250238	0.0618829	0.085065
Alistipes	0.0401413	0.0637158	0.0139335	0.0416976	0.0150441	0.0158751	0.0356678	0.025797	0.0458389	0.0229596	0.0502154	0.035671	0.033458	0.0269256	0.066477	0.133294	0.0986472	0.0291532	0.0156121	0.0227246	0.113837	0.0734624	0.0367871	0.0330787	0.0198425	0.0349605	0.0422937	0.0605448	0.070041	0.0424763	0.0366993	0.0375864	0.0305307	0.0425358	0.0205157	0.0621906	0.0402988	0.0232439	0.0262238	0.0352872	0.0441395	0.0435547	0.026717	0.0423979	0.0233083	0.0226372	0.05231	0.0348011	0.0374212
Odoribacter	0.0366282	0.0549324	0.0284524	0.0221343	0.0335785	0.0320033	0.017575	0.0390706	0.0599746	0.0485301	0.0627313	0.0195117	0.0522608	0.0379922	0.0243798	0.0309578	0.014977	0.0575575	0.0250774	0.0382991	0.0249953	0.011453	0.00683629	0.0128307	0.0161756	0.0454068	0.0474471	0.0441795	0.00292644	0.0285138	0.0159949	0.0203039	0.0173311	0.0239389	0.00772088	0.0404847	0.0206181	0.0277493	0.0356625	0.0337433	0.0792186	0.0380613	0.0163954	0.038848	0.0941505	0.0377961	0.0684976	0.0514195	0.0416232
ChristensenellaceaeR.7group	0.0291068	0.0150531	0.0423023	0.0200119	0.0195149	0.0390404	0.0513426	0.0351532	0.0175768	0.0268953	0.0193682	0.0261939	0.0222982	0.0360291	0.0317874	0.0230756	0.0264585	0.0356485	0.0410042	0.0348353	0.0542573	0.0199042	0.0525344	0.0284512	0.0339529	0.0216125	0.018096	0.0389485	0.00430995	0.0500869	0.0231837	0.0378879	0.0360305	0.042881	0.0484188	0.0344362	0.0504735	0.0445832	0.0047705	0.0164298	0.0462329	0.00396912	0.0181946	0.0410416	0.0291655	0.0310184	0.0162233	0.029236	0.0324495
Enterococcus	0.0264786	0.00559244	0.0129717	0.00719063	0.00600739	0.0147541	0.00105369	0.0161284	0.00971299	0.00791762	0.0134493	0.00431115	0.00702298	0.0137996	0.00890952	0.0302008	0.00850673	0.0196458	0.0151707	0.0167435	0.0223286	0.084068	0.00966398	0.095915	0.00122036	0.0294729	0.00655954	0.0271786	0.0406001	0.0158614	0.017313	0.0328392	0.0169823	0.0226306	0.00705413	0.00918255	0.0171609	0.0195781	0.207149	0.145397	0.00874337	0.0380689	0.0749023	0.0624705	0.010911	0.013771	0.0410392	0.0244403	0.0600079
Methanimicrococcus	0.0246352	0.0358061	0.0126372	0.0544787	0.0305272	0.0119407	0.0309847	0.0196083	0.0639876	0.0542989	0.0743299	0.0291746	0.0259861	0.0126063	0.0168253	0.0113817	0.0356767	0.0186277	0.01034	0.0153023	0.0105843	0.00648687	0.0156173	0.00760545	0.00971005	0.018652	0.0422087	0.0480483	0.00228308	0.00978184	0.0130809	0.058936	0.0391694	0.0309979	0.0161485	0.0207754	0.016098	0.00856031	0.0166363	0.0118511	0.0227764	0.0221245	0.00946931	0.00938768	0.0214361	0.0193629	0.0290321	0.00669351	0.0407915
RikenellaceaeRC9gutgroup	0.0233494	0.0420907	0.0308778	0.0231051	0.0564665	0.0284377	0.0357624	0.0429673	0.0772083	0.0208569	0.0429244	0.0497343	0.0406734	0.0305824	0.0158316	0.00203198	0.0287218	0.0145808	0.0313754	0.0302088	0.00397528	0.00585323	0.0530706	0.032503	0.0284906	0.018123	0.00404821	0.00705347	0.00299476	0.013278	0.0155461	0.0124839	0.0240382	0.0174068	0.0355974	0.0262876	0.0249412	0.029101	0.00364529	0.00470638	0.0177179	0.00492745	0.00800833	0.0179852	0.0092664	0.0269221	0.0343705	0.0180032	0.0194709
Dysgonomonas	0.0187745	0.000347341	0.00782818	0.00224958	0.00616105	0.00722515	0.00518739	0.00693895	0.00553803	0.00601523	0.00382897	0.00116698	0.00302512	0.0124139	0.0200775	0.0320402	0.00528964	0.0178284	0.00859892	0.0116716	0.0481707	0.0447665	0.0119608	0.00532492	0.0227467	0.0432103	0.0312805	0.0371927	0.113032	0.0117912	0.063196	0.0117076	0.0326501	0.0340232	0.0023736	0.012336	0.0264519	0.0189433	0.0774624	0.0759304	0.0138745	0.0352693	0.0667857	0.0287645	0.00402915	0.037082	0.00501781	0.0442131	0.00901857
Lactobacillus	0.0181007	0.00226646	0.00398936	0.00516199	0.00274394	0.00385486	0.000801524	0.00385497	0.00646262	0.00225668	0.00901404	0.00361244	0.00258685	0.00371454	0.0257123	0.040799	0.00688788	0.00902781	0.00331042	0.00396474	0.00445363	0.024704	0.00565538	0.00366434	0.00296288	0.00473095	0.12713	0.00512814	0.0120815	0.0014647	0.0040112	0.0291633	0.0337769	0.0245567	0.0106545	0.00125363	0.00176744	0.00366578	0.0155762	0.00727253	0.00162452	0.00163745	0.012513	0.00763044	0.00138522	0.00199423	0.00290974	0.00319288	0.0162061
Sanguibacteroides	0.0141017	0.00372829	0.0196959	0.0123995	0.0192807	0.0165766	0.0265043	0.0140863	0.00642449	0.0544991	0.00768985	0.00831011	0.0124853	0.0146464	0.00799485	0.00253001	0.0336609	0.00693282	0.0147702	0.0147147	0.00272166	0.00243951	0.0189271	0.0347614	0.0318349	0.0116804	0.00470874	0.00659938	0.00260191	0.0143158	0.00757354	0.00996914	0.0110265	0.00980267	0.0464319	0.0137512	0.0104434	0.015769	0.00172965	0.0108396	0.0102953	0.00185628	0.00426119	0.0089867	0.0263697	0.0108335	0.00510095	0.00904008	0.0149399
Acholeplasma	0.0122278	0.00206905	0.022782	0.0114354	0.0343394	0.0215308	0.0134368	0.0186289	0.0104851	0.00946571	0.0158982	0.00789386	0.0161197	0.0186112	0.0110324	0.00150738	0.0294952	0.0042657	0.0285554	0.0190877	0.00154503	0.00303354	0.039111	0.00500387	0.00413044	0.00891827	0.00245901	0.00463773	0.001133	0.0108785	0.005771	0.0103925	0.0135215	0.0113199	0.0438983	0.0160582	0.0149337	0.0176736	0.000967118	0.0012884	0.018583	5.2821e-05	0.00304371	0.0104137	0.00891852	0.0111704	0.00169834	0.0123484	0.00702617
Breznakia	0.0120587	0.000704678	0.00132979	0.00351497	0.00292686	0.00115718	0.00285487	0.00147947	0.00305974	0.014187	0.00737077	0.00138997	0.001721	0.0031564	0.0117551	0.0262697	0.00343363	0.00542678	0.00183503	0.00167002	0.0190571	0.0313809	0.00575289	0.0060445	0.00252872	0.0334766	0.0107582	0.0164863	0.0251196	0.00908997	0.00944021	0.00908385	0.00249504	0.00853078	0.00408046	0.00301777	0.00397674	0.00393201	0.0231736	0.0224671	0.0233509	0.0394045	0.0316004	0.0172186	0.0159585	0.00649473	0.00440024	0.00705255	0.0276267
IncertaeSedis	0.0112394	0.00245638	0.00158069	0.00170058	0.0031976	0.00105593	0.000715968	0.00108356	0.000428935	0.00162511	0.00173101	0.000602074	0.00153928	0.00200162	0.00636878	0.0133274	0.00134045	0.00476211	0.0016593	0.00121849	0.0107162	0.00490278	0.00219931	0.00304439	0.00843689	0.0192103	0.0232887	0.00813722	0.0145468	0.0396205	0.0244591	0.0209455	0.0178677	0.0153808	0.00167352	0.00414863	0.00641294	0.00348147	0.00803452	0.0255018	0.008083	0.0544887	0.0221447	0.00583781	0.0126377	0.00487779	0.00351544	0.022363	0.0129537
Tyzzerella	0.0108326	0.0131065	0.00919142	0.0203266	0.00895621	0.00894646	0.00920401	0.00954365	0.00774943	0.0270416	0.0255823	0.0298212	0.0174025	0.009142	0.00973384	0.00335343	0.00482564	0.0108199	0.0079164	0.00663059	0.00270517	0.00546513	0.00571497	0.0111702	0.00729867	0.00766942	0.00240015	0.00456508	0.000683216	0.0252238	0.00488041	0.0037272	0.00335354	0.00420634	0.00251362	0.0206074	0.0061323	0.00894942	0.00145068	0.00320503	0.00880941	0.00835327	0.00390947	0.00666336	0.00975977	0.00458135	0.00678147	0.00932219	0.00264412
CandidatusMethanogranum	0.0107547	0.00649703	0.0143098	0.008215	0.0127611	0.015	0.0216952	0.011294	0.0087884	0.00202562	0.00390077	0.0120489	0.0109888	0.0135302	0.0160123	0.00395771	0.0216896	0.0131925	0.0132253	0.0153147	0.00321101	0.00421369	0.0339052	0.0147127	0.00769763	0.00269605	0.00274677	0.00733803	0.00155432	0.00786816	0.0100102	0.00907102	0.013441	0.0122829	0.0227092	0.0080517	0.0118705	0.0108949	0.00958749	0.00315179	0.00985941	0.0025505	0.0037742	0.00537787	0.00798239	0.0101059	0.00779691	0.00688585	0.0279061
Shimwellia	0.0101779	0.0119295	0.000150542	0.00244374	0.00213661	0.00145371	0.00163457	0.00179204	0.00482314	0.000593051	0.00257658	0.00143457	0.00105826	0.000923823	0.00257461	0.0270997	0.0144563	0.000656262	0.000290173	0.000698933	0.0213554	0.0200943	0.000433362	0.00207019	0.0129956	0.0305234	0.0120008	0.00173764	0.197307	0.00257611	0.00194504	0.0114126	0.0360036	0.0217948	0.00349373	0.00133764	0.000710558	0.00133115	0.0133165	0.092424	0.00760092	0.0712706	0.0109438	0.00148599	0.000234032	0.000660253	0.0540024	0.000718078	0.00237723
Erysipelatoclostridium	0.00828828	0.000974554	0.00194868	0.00316682	0.00259759	0.00180086	0.00295393	0.00358408	0.00495658	0.00364303	0.00318283	0.0015089	0.0024372	0.00431117	0.00563479	0.0266681	0.00642387	0.00510706	0.00171651	0.00295655	0.00361239	0.022011	0.00526535	0.00944315	0.00721066	0.00764738	0.0143159	0.0037114	0.00488499	0.00621945	0.0107654	0.0085963	0.0191018	0.0176703	0.00248695	0.00672698	0.00550533	0.00298997	0.00261308	0.0375765	0.00871696	0.00727421	0.00818419	0.00303095	0.0201331	0.00703371	0.0010867	0.00614213	0.00715031
Romboutsia	0.00821246	0.000424806	0.00940887	0.00633365	0.00692204	0.00794839	0.00297194	0.00687643	0.00141072	0.00522963	0.00425175	0.00253466	0.00452165	0.00894954	0.0175932	0.0576923	0.00214473	0.0134618	0.00875831	0.00807175	0.012888	0.0335115	0.00184179	0.00854644	0.00700532	0.00148393	0.000797871	0.000926335	0.00105898	0.00102308	0.00436031	0.0124069	0.00890701	0.00789483	0.00170019	0.000613893	0.000818037	0.008376	0.00526335	0.006442	0.000356603	0.000460297	0.00137981	0.00346731	0.00108793	0.00594228	0.00105107	0.00518042	0.000558618
Desulfobotulus	0.00772561	0.0128191	0.0137411	0.00642738	0.0086123	0.0138428	0.00585833	0.0126901	0.00767317	0.00190239	0.0111599	0.0118259	0.00912881	0.0125101	0.0033086	0.000757012	0.0203904	0.00272601	0.0147538	0.0121107	0.000824747	0.00184547	0.0233582	0.006122	0.0760611	0.00503214	0.00407437	0.00282139	0.00298338	0.00954631	0.0183746	0.00652421	0.00947041	0.00800385	0.0141283	0.00884006	0.0129095	0.0124923	0.0011624	0.0020657	0.0109886	0.000905503	0.00361187	0.00709973	0.005699	0.00784219	0.00681116	0.00746288	0.00247033
CandidatusSoleaferrea	0.00702705	0.011982	0.00539442	0.0166911	0.00762448	0.00570635	0.0108566	0.00577204	0.00525207	0.0134784	0.00662093	0.0210354	0.0158739	0.00638978	0.00740766	0.00182613	0.00750139	0.00726936	0.00671075	0.0050719	0.00206737	0.00287513	0.00710173	0.00357578	0.00524519	0.0110707	0.00126875	0.00709585	0.000586427	0.0121445	0.00292825	0.00681289	0.00246821	0.00419725	0.00519392	0.0113279	0.00741011	0.00671718	0.00193424	0.00360965	0.00946318	0.00210529	0.00212383	0.00615624	0.00760288	0.00494516	0.00519596	0.00984792	0.00611997
Lachnoclostridium	0.00672485	0.0013069	0.00144688	0.00632695	0.0053708	0.0018081	0.00332317	0.0016045	0.00521394	0.000808706	0.00706765	0.00950682	0.0029396	0.00267524	0.00213422	0.00272923	0.00182508	0.00169114	0.00141817	0.00144735	0.000527838	0.00473645	0.00800095	0.00169379	0.00102674	0.0205546	0.00202084	0.00489807	0.00460032	0.00938438	0.00455268	0.00828837	0.000778022	0.00171706	0.0156951	0.00469144	0.0141634	0.00276469	0.00165526	0.00300272	0.0052764	0.00147899	0.00622269	0.00781913	0.0117332	0.0146603	0.00220903	0.014259	0.00939719
CandidatusMethanoplasma	0.00656418	0.00957812	0.0102285	0.00563735	0.0125855	0.0116875	0.0384416	0.0132944	0.0280047	0.00180226	0.0032626	0.00145687	0.0420951	0.00898803	0.00370383	0	0	0.00957469	0.0114557	0.0118942	0.00107217	0.00198012	0.0111428	0.00252408	0.00729867	0.00127089	0.0014911	0.00234308	0.000324527	0.00680092	0.00798678	0.00461891	0.00863873	0.00684098	0.00706747	0.0120388	0.014653	0.00839648	0.00138558	0.00154395	0.00846601	0	0.00278668	0.00497688	0.00332705	0.01113	0.00700119	0.00597543	0.00263171
UCG.009	0.00537099	0.0499347	0.00295229	0.0162961	0.00821717	0.00490356	0.00991548	0.00887685	0.0173671	0.0126158	0.0175654	0.0507229	0.0231106	0.00254051	0.0054767	0.000551158	0.00379452	0.00332338	0.00326546	0.00282047	0.000450862	0.00164746	0.00422528	0.00699657	0.00320344	0.000727273	0.000470874	0.00112008	0.00014803	0.00119237	0.00229415	0.00357965	0.000241455	0.00172614	0.00262696	0.001958	0.00182118	0.00190457	0.00108801	0.00144812	0.00320282	9.05503e-05	0.000297607	0.00339655	0.000967754	0.0021155	0.0346615	0.00107712	0.00236481
Sediminispirochaeta	0.00525717	0.0034934	0.0138331	0.00745844	0.00652691	0.0132063	0.00652476	0.00866847	0.00419403	0.0175836	0.00400447	0.00632549	0.00706574	0.00954617	0.00390709	0.000272259	0.00806335	0.00691599	0.0124815	0.0108118	0.00091272	0.00110887	0.0118416	0.00862393	0.00735147	0.00393756	0.00117065	0.00543692	0.000791391	0.00521109	0.00211603	0.00401588	0.00493642	0.00484229	0.0129748	0.00543457	0.0051411	0.0117755	0.000316173	0.00214023	0.00625376	0.000233922	0.0019615	0.0051302	0.0042189	0.00660253	0.00264846	0.00559075	0.00605169
Robinsoniella	0.0043906	0.00074216	0.00132142	0.00116496	0.000329272	0.00120781	0.000252165	0.00108356	0.00271659	0.000369694	0.00158743	0.00219274	0.000630679	0.00144347	0.00361349	0.00747716	0.000670227	0.009642	0.00118521	0.0011752	0.00334297	0.0137103	0.000915478	0.00226946	0.000457634	0.00371717	0.00127528	0.00873056	0.00579025	0.00182535	0.008685	0.0023287	0.00158287	0.00300712	0.000560063	0.00482068	0.00170773	0.00198648	0.00676053	0.0127136	0.00112264	0.00190156	0.00205619	0.00334937	0.000164455	0.00502601	0.0011342	0.0106814	0.00189309
Butyricicoccus	0.00379528	0.00017492	0.000886525	0.000642738	0.00209271	0.000629217	7.20471e-05	0.00062513	0.000781615	0.000231059	0.0126835	0.00503958	0	0.000808345	0.00310534	0.00104919	0.000376358	0.00121997	0.000608954	0.000637081	0.0167094	0.00424538	0.000411694	0.00602236	0.000451767	0.000286501	0.00085019	0.0137558	0.00421316	0.00593976	0.0195786	0.000692836	0	0.00156261	0.000400045	0	0.000841922	0	0.00162736	0.00393973	0.00655753	0.000467843	0.0164631	0.000542504	0.0161103	0.000485084	0.000671021	0.0007309	0.000359998
Desulfobulbus	0.00327506	0.00552497	0.00638131	0.00174744	0.00310248	0.00640789	0.00215691	0.00456345	0.000915061	0.00223357	0.00432355	0.00477943	0.00408338	0.00692867	0.00295855	0.000929664	0.00454208	0.00200244	0.00615901	0.00502861	0.00123712	0.00167122	0.0102328	0.00472711	0.00464087	0.00177043	0.000523194	0.00129566	0.000415623	0.00268651	0.0028	0.00250191	0.00474862	0.00310706	0.00358041	0.00849111	0.00851475	0.00663527	0.00109731	0.000415269	0.00591036	0.00116206	0.00110926	0.00299557	0.00369391	0.00437923	0.00391924	0.00305183	0.00358757
Intestinimonas	0.00319217	0.0156453	0.000794527	0.0263523	0.00198295	0.00134522	0.0010672	0.00164618	0.00296442	0.00605374	0.00504946	0.0156465	0.00405131	0.00186689	0.00804002	0.0108904	0.00131983	0.0027176	0.000837822	0.000915417	0.00527838	0.00559186	0.00155469	0.00426215	0.00105608	0.00185124	0.00320456	0.0025671	0.000244819	0.0014279	0.00211603	0.00220681	0.00107313	0.00190784	0.00122014	0.00227464	0.00118824	0.000675814	0.00294785	0.00149071	0.00119528	0.00288252	0.000960459	0.00158034	0.000531316	0.000983642	0.0124941	0.000987357	0.00301654
Colidextribacter	0.00312415	0.00826872	0.00261776	0.0058449	0.00328541	0.00287126	0.00294492	0.00210461	0.00227812	0.00624629	0.00334237	0.00939532	0.00254409	0.00180915	0.00591709	0.00278235	0.0015209	0.00342434	0.00274233	0.00266584	0.000758767	0.00329492	0.00332064	0.00505923	0.00457047	0.00177778	0.000536274	0.00290615	0.000535186	0.005822	0.00185242	0.00329097	0.00101948	0.00122647	0.00438716	0.00354766	0.0027467	0.00227319	0.000139488	0.000404621	0.00221226	0.000701765	0.00136629	0.00285404	0.00282104	0.00175169	0.00859857	0.00428282	0.00551169
.Anaerorhabdus.furcosagroup	0.00309646	0.00143434	0.00199886	0.00374931	0.0020049	0.0022565	0.00169761	0.00366743	0.00455624	0.00660058	0.00315093	0.00477943	0.00213789	0.00290619	0.00359091	0.0042831	0.00273247	0.00627656	0.00326546	0.00204732	0.00278215	0.00571859	0.00238349	0.00616628	0.00235271	0.00152801	0.000745551	0.00204641	0.00149169	0.00277483	0.00339848	0.00178341	0.00252187	0.00214405	0.00117347	0.000639742	0.00224512	0.00288757	0.000716039	0.000638876	0.00225848	9.05503e-05	0.000514048	0.00271252	0.00299182	0.00223677	0.00141924	0.00289796	0.00272481
UCG.004	0.00296452	0.00110449	0.00449953	0.00411754	0.000995134	0.00309546	0.00356183	0.00398	0.0028405	0.000546839	0.00287173	0.00208124	0.00216996	0.00458062	0.00211163	0.00609594	0.00759935	0.00221278	0.00420546	0.00383485	0.0022928	0.0102887	0.00635418	0.00137274	0.00151371	0.0023067	0.00481992	0.00108981	0.00129242	0.00125861	0.00131094	0.00254681	0.00568761	0.00347046	0.00423381	0.00213247	0.00204211	0.00524268	0.00309664	0.000436565	0.00318301	0.00318435	0.00265141	0.00208746	0.000581918	0.00423101	0.00104513	0.00311594	0.00349446
Paludibacter	0.00261646	0.00117696	0.00573732	0.000455273	0.000563422	0.00486739	0.0009186	0.00420921	0.00180153	0.00090113	0.000757817	0.00061694	0.00197755	0.00461912	0.00364737	0.000424989	0.0034594	0.0011106	0.00606093	0.00522653	0.000588319	0.00146529	0.00176595	0.00198162	0.000815527	0.000470156	0.00162844	0.000593339	0.000125256	0.0028558	0.00128244	0.00100718	0.00279015	0.00184425	0.00128681	0.00305008	0.00159428	0.00626664	2.78976e-05	0.000340734	0.000917922	0.00012828	0.00133923	0.00717049	0.0154714	0.00423101	0.000938242	0.00842459	0.000968271
Raoultibacter	0.00252217	0.00598226	0.00183159	0.0244374	0.00470494	0.001743	0.00530447	0.00466764	0.0128871	0.00609225	0.0137843	0.0178838	0.00590059	0.00159744	0.00195354	0.00219135	0.00111361	0.00157335	0.00113617	0.00142261	0.00127561	0.00298602	0.00114299	0.000520314	0.000357893	0.00071258	0.000575513	0.00144097	0.00201549	0.000419537	0.00151756	0.000994348	0.00107313	0.00133549	0.000613403	0.000394184	0.00134946	0.00172025	0.000911323	0.00171432	0.000508489	0.000173555	0.000649324	0.00053071	0.000423788	0.000848896	0.00369359	0.00116688	0.000273102
Desulfosarcina	0.00242245	0	0.0090827	0	0.00350492	0.00861377	0.000567371	0.00700146	0.000171574	0.000115529	0	0	0.00763228	0.00858386	0.00242781	0.000424989	0.000500093	0.000504817	0.010295	0.00877068	0.00124812	0.00105342	0.000427945	0	0.000492836	0.00152801	0.000313916	0	9.10954e-05	0.00262763	0.000470229	0.00022453	0.00405108	0.00345229	0.000133348	0.00657835	0.000710558	0.00780258	0.000111591	0	0.0058113	0	0.00165037	0.00509482	0.00110691	0.00600965	0	0.00560357	0
Fournierella	0.00228054	0.00223648	0.000518533	0.00199517	0.000292686	0.000578591	4.95324e-05	0.00102105	0.000266893	0	0.00296745	0.00324079	0.00138963	0.00165518	0.00776901	0.0213956	0.00284073	0.00601573	0.000498606	0.00110097	0.00367287	0.0178528	0.00439863	0.00663124	0	0.000139578	0.00968563	0.00366901	0.000182191	0.000375375	0.000733843	0.00144982	0.00048291	0.00246202	0.000380043	0.00028433	0.00245411	0	0.00367319	0.000734707	0.000587734	0	0.00148803	0.000400981	0.00314362	0.000363813	0.0012886	0.00153874	0.00137792
CandidatusTammella	0.00227089	0.00571988	0.00649003	0.00212237	0.00908792	0.00495418	0.00801074	0.00725151	0.00142025	0.00285743	0.00163529	0.00137511	0.00632817	0.00571616	0.00101629	0	0.0010105	0.000740398	0.00736466	0.00533168	0.00042337	0.000285137	0.0017822	0	0.00389575	0.000220386	0.000202738	0.000199798	0.000176497	0.00228905	0.00116132	0.000936612	0.00163653	0.00385202	0.00154684	0.00392892	0.00759521	0.00866271	0.000102291	0.000202311	0.00114905	7.54586e-05	0.00109573	0.00173365	0.00122076	0.00463524	0.00218527	0.00400072	0.000968271
Endomicrobium	0.00226838	0.00582733	0.000886525	0.00451925	0.00335126	0.00101253	0.00203533	0.00202125	0.00205889	0.000107828	0.00134014	0.0121753	0.00283271	0.000981562	0.000971126	4.64832e-05	0.00474315	0.00222961	0.000870518	0.00098964	0.000467357	0.000316819	0.0112783	0.00414037	0.00233511	0.00135904	0.000719392	0.000853681	0.000233432	0.00180327	0.00131807	0.00236719	0.00174384	0.00137183	0.00279365	0.00212601	0.00174355	0.00215032	0.00179475	0.00025555	0.00423961	5.2821e-05	0.000514048	0.000400981	0.000265658	0.00171127	0.0027791	0.000487267	0.00647376
CandidatusVestibaculum	0.00217178	0.000339845	0.000710893	0.000582481	0.00100245	0.000694309	0.000675441	0.000479267	0.000324084	0.000623859	0.0005903	0.00110752	0.000384821	0.000596636	0.00284562	0.000351944	0.000876451	0.00206134	0.000727475	0.000791712	0.00125911	0.0015841	0.00159261	0.00173807	0.000932869	0.00100643	0.000490494	0.00350554	0.000535186	0.000264971	0.0179471	0.00136001	0.00279015	0.00227124	0.000613403	0.00123425	0.000824009	0.00120827	0.011001	0.00150136	0.000594338	0.00974171	0.00173153	0.0116049	0.000860226	0.000336864	0.000635392	0.000589849	0.000211033
Elusimicrobium	0.00214087	0.00133439	0.00332029	0.00204873	0.00252442	0.00384763	0.00042778	0.00200042	0.000171574	0.000207953	0.00335833	0.000483146	0.00591128	0.00248277	0.00177287	0.000245697	0.00455239	0.00520803	0.0027832	0.00325963	0.000560828	0.00049107	0.00456114	0.0196945	0.00623673	0.000639118	0.000634373	0.00113824	0.000347301	0.000905317	0.00185954	0.00235436	0.00343403	0.00254379	0.00192022	0.000743134	0.00883122	0.00288757	0.000334772	0.000330086	0.00171698	0.00356165	0.000757545	0.000967072	0.00318157	0.0021155	0.000855107	0.00147462	0.00121034
possiblegenus02	0.00214026	0	0.0117088	0	5.12201e-05	0.0109354	0	0.00589706	0	0.000454416	0	0	0.0034527	0.00754456	9.03373e-05	0	0.000469159	0	0.010859	0.0101562	0	3.16819e-05	3.79192e-05	0.00580095	0.00476995	0.00015427	0.000170038	0.000187689	0.000142337	0.000419537	0.000441731	0.0002117	0.00386328	0.00300712	0.00167352	0.000180937	0.000173161	0.00767971	2.78976e-05	0.000223606	0	0	0.00108221	0.00300736	0.00384572	0.00417711	2.96912e-05	0.00543687	0.000384825
Tannerella	0.00204563	0.000219899	0.00051017	0.00131895	0.000563422	0.000260366	0.00175615	0.000208377	0.000648168	6.93177e-05	0.000741863	0.000200691	0.000342063	0.000769853	0.00338765	0.00125505	0.00160855	0.00330655	0.000339216	0.000705118	0.00140207	0.00112471	0.00237808	0.00118455	0.00122622	0.00265932	0.00134068	0.00292431	0.000375769	0.00354031	0.00952571	0.00170001	0.00155604	0.00158078	0.000346706	0.00751535	0.00304525	0.00200696	0.001181	0.00225736	0.000825469	0.00159972	0.00255671	0.00207567	4.42763e-05	0.00123966	0.000718527	0.0043854	0.00163861
Treponema	0.00201862	0.000617218	0.00589623	0.000702995	0.00160246	0.00499758	0.00136439	0.00268806	0.00101991	0.00131704	0.000518507	0.000527744	0.00236237	0.00459987	0.00214551	1.99214e-05	0.00175806	0.00249043	0.00482259	0.00497294	0.000401377	0.000530672	0.00502159	0.00162737	0.000346159	0.00187328	0.000281217	0.00138648	9.10954e-05	0.00660955	0.000819339	0.00155888	0.00150239	0.0018715	0.00512058	0.00480775	0.00721903	0.00432111	0.000102291	0.000330086	0.00376414	0.000143371	0.000798128	0.00173365	0.00264393	0.00249279	0.000498812	0.00205165	0.00283033
Mucispirillum	0.00171488	0.0072092	0.00127961	0.00439874	0.00162441	0.00103423	0.000603394	0.00179204	0.00279284	0.00249544	0.00329451	0.0054707	0.00180652	0.001328	0.00222456	0.000889822	0.00103627	0.000471162	0.000895039	0.00107005	0.00119863	0.000792048	0.00123508	0.00238016	0.00167799	0.00130028	0.000732471	0.00109586	9.67889e-05	0.00137638	0.00033486	0.000570948	0.000563395	0.000572353	0.000400045	0.00149919	0.000447831	0.000798689	0.000204583	0.00253421	0.000561319	0.00152426	0.000500521	0.000589678	0.000506015	0.000768049	0.00972684	0.0013464	0.00156413
FamilyXIIIAD3011group	0.00158392	0.0175845	0.000284357	0.00550344	0.000819522	0.00177193	0.000661933	0.00658471	0.010018	0.000654667	0.0031589	0.0190657	0.000897916	0.000423419	0.00128731	0.000697248	0.000726939	0.00211182	0.000286086	0.000383485	0.000131959	0.00110095	0.000352107	0.00129525	8.21394e-05	0.000191001	0.000425095	0.000375378	9.10954e-05	0	0.000370484	0.000378494	0.000375597	0.000317974	0.000173353	0.000122779	6.56818e-05	0.000675814	4.64961e-05	0.00030879	0.000349999	3.01834e-05	0	0.000589678	0.00196713	0.000579406	0.0117162	0.00032057	0.000428273
Catenibacillus	0.00154189	0.000712174	0.000493443	0.00517538	0.000314638	0.00045564	0	0.000145864	0.000514722	0.000462118	0.00208998	0.000408816	0.000331374	0.00621656	0.00232619	0.000411708	0.00012889	0.00731143	0.000388259	0.00366785	0.0019409	0.00358006	0.00185262	0.00241337	0	0.000536272	0.000510114	0.00265186	0.0034844	0.000529942	0.00436743	0.00223889	0.000295112	0.0015081	0.000640073	0.000355412	0.00714141	0.00135163	0.00982927	0.000809242	0	0	0.000744017	0.000518917	0	0.0022772	0.0010095	0.000846306	6.20686e-05
LachnospiraceaeUCG.010	0.00151688	0.00559494	0.000309447	0.00190143	0	0.000491802	0	0.000937695	0.0022114	0.000292675	0.00258456	0.00800535	0.000876537	0.000327187	0.00127601	0.00331359	0.000118579	0.000731984	0.000245216	0.000327818	0.00245225	0.00222565	0.000162511	0.000321045	0.000844862	0.000359963	0.00207316	0.000980825	0.00894443	9.56839e-05	0.0017028	0.000724912	0.000241455	0.000227124	4.00045e-05	0.000374798	0.00027467	0.000327667	0.00152507	0.00318373	0.000257546	0.00410495	0.00553278	0.000542504	0.000189756	0.000943218	0.00478622	0.0007309	0.00130344
Anaerovorax	0.00148629	0.00159427	0.00183996	0.000488749	0.00357078	0.002054	0.00278732	0.00220879	0.00264987	0.00082411	0.00100511	0.000416249	0.00218065	0.00153971	0.00257461	0.000564439	0.000510404	0.00141349	0.00218242	0.00215865	0.000280414	0.000974219	0.00296312	0.00159415	0.000398963	0.000734619	0.000156958	0.000314833	0.000102482	0.00241418	0.0017028	0.000416985	0.0016097	0.00171706	0.00140016	0.000749596	0.00326021	0.00272374	5.57953e-05	0.000330086	0.00256226	0	0.000216441	0.000884517	0.00104998	0.00136093	0.00194774	0.00157721	0.000676548
Phascolarctobacterium	0.00143666	0.00266878	4.18172e-05	0.000964107	6.58545e-05	0.00030376	0	0.000958533	0.00325037	0	0.000486599	0.0113725	7.48263e-05	0.000211709	0.000587192	0.00211831	0.000474315	0.000336545	0.00010626	0.000154631	0.00197939	0.000681161	0.000920895	0.00246873	0	0	0.00218433	0.00131382	0.00230016	2.94412e-05	0.00143919	0.0008468	0.00407791	0.00208046	0.000666742	1.93861e-05	0	0.000614376	0.0011531	0.000521748	0.000204716	0.000211284	0.00252966	0.000400981	3.79511e-05	0.00160347	0.00279097	0.000461621	0.00124758
Rs.D38termitegroup	0.0014229	0.00072217	0.000468353	0.000897155	0.00038781	0.000405013	0.0003062	0.000458429	0.000695828	0.000269569	0.000686024	0.00194002	0.000983431	0.000615882	0.00252944	0.00990092	0.00176837	0.00114425	0.000220695	0.000668007	0.000632306	0.000277217	0.00322855	0.00129525	0.00050457	0.00686134	0.000588593	0.000205852	0.000341608	0.00161927	0.0217374	0.000654345	0.000214627	0.00148085	0.000166686	0.00334733	0.00234663	0.000307188	0.000306874	0.000362029	0.00436508	1.50917e-05	0.000257024	0.000283046	0	0.000835422	0.000445368	0.000333393	0.00103655
Fibrobacter	0.00133066	1.49931e-05	0.0118259	0	0	0.00919236	0	0.00633465	0.000123915	0	3.98851e-05	4.45981e-05	0.00400855	0.0075638	0.00015809	3.32023e-05	6.70227e-05	2.52408e-05	0.010344	0.00967991	0	4.75229e-05	0.00494575	0.00151666	0.00014081	0.000146924	0.000150418	9.08172e-05	6.83216e-05	0.000412177	0.000156743	0.000160379	0.00434619	0.00287085	0.000940107	1.93861e-05	1.79132e-05	0.00798689	0	0	0.000600942	0	0.000987514	0.0042103	0.00259965	0.00578058	0	0.00489832	0.00031655
Rikenella	0.00132366	0.00107951	0.00201559	0.00186126	0.00185124	0.00206846	0.00569172	0.00166701	0.000324084	3.08079e-05	0.00208998	0.00158323	0.00120791	0.00136649	0.00311664	0.00270267	0.00700645	0.000689916	0.00180234	0.0020535	0.000533336	0.000776207	0.0015276	0.00399646	0.000657115	0.000749311	0.000470874	0.000272452	0.000324527	0.00133957	0.000584225	0.00103284	0.000348769	0.000872156	0.000846763	0.00140226	0.00130169	0.0020684	0.000167386	0.000202311	0.000733017	1.50917e-05	0.000257024	0.000684027	0.00048704	0.00113186	0.000629454	0.00125664	0.000242068
Methanobrevibacter	0.0013095	0.00019741	0.0019905	0.0012453	0.00113416	0.00241562	0.00307101	0.00291727	0.00149651	0	0.000741863	0.00168729	0.00205238	0.00298318	0.000654945	0.00071717	0.00145388	0.000984393	0.0035965	0.00199165	0.000252922	0.000348501	0.00216681	0.00141703	0.00337945	0.000815427	0.000412015	0.000557012	0.000227739	0.00117029	0.00506565	0.000654345	0.000456082	0.00158078	0.000300034	0.00100808	0.00329006	0.00321524	0.000362669	0.000276846	0.00400188	3.01834e-05	0.000595214	0.00215822	0.00065782	0.00180559	8.90736e-05	0.00161567	0.00051517
H1	0.00121065	0.000519762	0	0.000187465	0.00127319	3.61619e-05	0	0.000166701	0.000123915	8.47216e-05	0	0	5.34474e-05	0	0.000846912	4.64832e-05	0.000546493	0.00297842	0.000241129	9.27787e-05	0	3.96024e-05	0.000807137	0.000476032	0	0.000683196	0.000555893	0.000647829	0	0.000677148	0.0102596	0.00087246	0.00236089	0.00242569	0.00018002	0.00905331	0.00203017	0.000327667	0.00224111	0.000202311	0.000997167	0.000845136	0.000689907	0.000459949	0.000917153	0.0229202	0.000552257	0.000269279	0.00122275
Methanocorpusculum	0.00118036	0.000259881	9.19979e-05	0.000147294	0.00122928	8.67886e-05	0.00108521	0.000125026	0.000571913	0	3.98851e-05	0.000936559	7.48263e-05	0	5.64608e-05	0	1.54668e-05	0.000260822	8.99126e-05	3.71115e-05	5.49831e-05	0.000126728	0.00333689	0.00160523	0.00168386	3.67309e-05	0.000130798	0.0010111	3.98542e-05	0.000301772	0.000463105	0.000243776	0.00064388	0.000263464	0.0141683	0	0.000280641	0.000327667	0	0.000212959	2.6415e-05	0	0.000108221	0.000294839	0.000322585	0.000242542	4.75059e-05	0	7.44823e-05
Sulfurospirillum	0.00110625	0.00173421	0.00319483	0.000408406	0.00184392	0.00297251	0.000490821	0.00258387	0.00175387	0.000338886	0.00272814	0.00176162	0.00119722	0.00257901	0.000293596	3.98428e-05	0.00038667	0.000100963	0.00336764	0.00281429	0.000170448	0.000182171	0.000167928	0.000287833	0.0035848	0.000102847	0	0.000127144	8.5402e-05	0.00287788	0.00201629	0.000378494	0.00112679	0.00123555	0.000120014	0.000148627	0.000985228	0.00180217	0.000185984	0.000404621	0.00435848	0	0.000432883	0.00704076	0.000373186	0.0015361	0.00115796	0.00164132	6.20686e-05
Tuzzerella	0.00107852	0.00648703	0	0.0031936	0.000175612	0.000491802	0	0.000500104	0.00154417	0.000916534	0.00271219	0.00610993	0.000470337	0.000153971	0.00219068	0.00237728	0.000438226	0.000546885	2.86086e-05	0.000253595	0.000252922	0.00179795	0.000260017	0.00063102	0.00102088	0.000337925	0.00146494	0.000236125	0.00194716	0.000198728	0.000904836	0.000975103	0.00064388	0.000708627	0.000453385	0.000568659	0.000370207	0.000245751	0.00424974	0.000500453	0.000838677	0	0.00159626	0.000389188	0.000139154	0.000188644	0.00436461	0	0.005431
Oxalobacter	0.000968571	9.74554e-05	0.000869798	0.000254417	0.000190246	0.000672612	0.000103568	0.000854345	0.000285957	0.000385098	0.000263242	0.000156093	0.000149653	0.000635128	0.00278916	0.00311438	0.000427914	0.000530058	0.000858257	0.000785527	0.000434367	0.00066532	0.000595873	0.000464962	0.00123796	0.00071258	0.000582053	0.000732592	0.000330221	0.000640346	0.000641222	0.00100718	0.00126093	0.000808562	0.000586733	0.00151212	0.000465744	0.000757731	0.000967118	0.000468509	0.000449055	0.000256559	0.000486993	0.000742995	0.000366861	0.000565931	0.000172209	0.00032057	0.00051517
CandidatusSymbiothrix	0.000951578	0.000102453	0.00475043	0.000100428	0	0.00478061	0	0.00402167	0.000381276	0.00297296	0.000135609	0	0.00194548	0.00354132	0.000519439	3.32023e-05	0.00017529	0.000370199	0.00472041	0.00450905	0	0	0.00118091	0.000896712	0	0.000499541	0.000189658	0.000363269	0	0.000750751	0	0.000134718	0.00426571	0.00287085	0.000893435	0.000271405	0.00137335	0.00444399	0	0.000127775	0.000950941	0	0.000541104	0.00112039	0.00128401	0.00319347	0	0.00324417	0.00107379
Acinetobacter	0.000877101	0.00150681	0.000250903	0.0013926	0.00256832	0.000470105	0.000423277	0.000208377	0.000123915	0.00201021	0.0155791	0.000899394	0.00116515	0.000192463	0.000621069	0.00100271	0.000340269	0.0060578	6.94779e-05	0.000383485	2.74916e-05	0.000451467	0	0	0.000310956	0.000205693	2.61597e-05	3.02724e-05	0.000142337	0.000147206	0.000363359	0.000731327	0.000214627	0.000426993	0.000213358	7.75444e-05	0.00011345	0.000573418	0.000158087	7.45355e-05	7.92451e-05	0	2.70552e-05	0.000247665	0.000107528	0.000229067	0.00077791	0.000102583	0.000403446
Pygmaiobacter	0.000859714	0.000144934	0	0.000468663	0.00010244	8.67886e-05	4.05265e-05	0.000125026	0	0	0.000542438	0	0	0.000615882	0.00455074	0.00896462	0.000788806	0.00213706	0	0.00050719	0.0071698	0.00342165	0.000975065	0.00118455	9.38736e-05	0.000146924	0.000797871	0.00332996	0.0051355	5.15221e-05	0.00101171	0.000763403	0.000187798	0.000990261	0.000733416	0	0.00100911	0	0.00126469	0.00169302	0	0.00102624	0.0032872	0.000106142	0	0.000229067	0.000267221	0.0013464	0.00145241
NK4A214group	0.00082607	0.000514764	0.000811254	0.00104445	4.3903e-05	0.000947442	0.000175615	0.000395916	0.000724424	7.70196e-05	0.000127632	0.00037165	0.000213789	0.000827592	0.00423456	0.00252337	0.00161886	0.00137142	0.00107078	0.00061234	0.000296909	0.00109303	0.000942563	0.0032658	0.000844862	0.00015427	0.000745551	0.00138648	0.000210658	0.000176647	0.000840713	0.00120605	0.00126093	0.00138091	0.00166686	0.000426494	0.000573223	0.000430063	0.000604449	0.000276846	0.00021132	3.01834e-05	4.05828e-05	0.000247665	0.000221382	0.000309915	0.000374109	0.000307748	0.00236481
Ereboglobus	0.000747878	9.74554e-05	0.00109561	0.00018077	0.000424395	0.00146094	0.000846553	0.000854345	0.000314552	0.000146337	8.77473e-05	2.2299e-05	0.000684126	0.00121252	0.000383934	0.000444911	0.00094863	0	0.00123834	0.00168239	0.000175946	0.000102966	0.00112674	0.000686372	0.000563241	0.000521579	0.000673612	0.00123511	0.000113869	0.000596184	0.000384733	0.000994348	0.000724366	0.000536013	0.00632072	0.00140226	0.00123601	0.00112636	0.00058585	0.000809242	0.00200094	0.000158463	0.000649324	0.00101425	0.000638844	0.00179211	0.000427553	0.000525735	0.00103655
LachnospiraceaeAC2044group	0.000687398	0	0	0	0	0	0	0	0	0	0	0	0	0.000192463	0.00041781	0	0	0	6.13041e-05	0	0.000104468	0	0	0	0	0.00292378	0.000510114	0	0	0.00228169	0.000356234	0.000763403	0.000295112	0.000390653	0	0.00510501	0.000537397	0.000860127	0.000344071	0	0.00021132	0	0.000378773	0.000365601	0.00611013	0	0	0.00144898	0
Akkermansia	0.00067844	0.000104952	7.5271e-05	0.000234332	0.000431713	0.000339922	0	0.000437591	0.000400339	0.000123231	0.00123644	6.68971e-05	0.000181721	0.000211709	0.0017277	0.00156715	0.00107752	0.00193513	9.80865e-05	0.000154631	0.00149004	0.00252663	0.000568788	4.42821e-05	8.21394e-05	0	0.000568973	0.00163471	0	0.000816993	0	0.000750573	0.000670709	0.00100843	0.000593401	0.000581583	0.00652639	0.000348147	0.00070674	0.000106479	0.000402829	0.000603669	0.000148803	0	0	0.000269491	0.00030285	0	0.000465515
Termiteplanctomycetecluster	0.000558001	0.000189913	0.00114579	5.35615e-05	0.000292686	0.00147541	0.000770003	0.000729319	2.85957e-05	0.000161741	3.98851e-05	0.000200691	0.000224479	0.000750606	0.000237135	0.000126169	0.000366047	0.000731984	0.00129556	0.00115664	0.000252922	0.000110887	0.00108341	0.000354257	0.000692318	0.000609734	0	0.00035116	4.55477e-05	0.00118501	0.000463105	0.000320758	0.00115362	0.000708627	0.00123347	0.00106624	0.00141515	0.0014745	0.000130189	4.25917e-05	0.000733017	0	0.000257024	0.000365601	0.000506015	0.000538982	0.000154394	0.00041033	0.000608273
CandidatusArmantifilum	0.000537422	0	0	0	0	0	0	0	0	0	0	0	0	0	0	0	0	0	0	0	0.0253307	0	0	0	0	0	0	0	0.00381462	0	0	0	0	0	0	0	0	0	0	0.00175691	0	0	0	0	0	0	0	0	0
Staphylococcus	0.000534013	4.24806e-05	0.0010287	0.000241027	0.000117075	0.00126567	2.25147e-05	0.000812669	0.000590977	0.000184847	9.57243e-05	5.94641e-05	0.000662747	0.000635128	0.00831103	0.0014609	0.00126828	0.00233057	0.00085417	0.0022638	0.000665296	0.00565522	0.00132176	0.000619949	0.0013201	0.00030854	0.000464335	0.000157416	0.000307447	0.000669787	0.000954708	0.000763403	0.000804851	0.00113562	0.000260029	0.000135703	7.7624e-05	0.000819169	7.43937e-05	0.000170367	3.30188e-05	0	0.000459938	0.000813756	0.000208731	0.000606355	4.75059e-05	0.00107712	0
ZOR0006	0.000466449	0	0.000602168	7.36471e-05	0	0.000397781	0.000126082	0.000604293	3.81276e-05	0.000546839	7.17932e-05	0	0.000224479	0.000769853	0.00107276	0.00142106	0.000159823	0.00051323	0.000510867	0.000686563	0.000340895	0.00385727	0.000249183	0.000287833	0.000293355	2.93848e-05	0	0.000435922	0.0018276	6.62427e-05	0.000705344	0.000320758	0.000107313	0.000327059	0.000173353	0	0.00109868	0.000286709	0.000362669	0.000777299	0.000244339	0.000211284	0.000243497	0.000731201	6.32519e-05	0.000633304	2.3753e-05	0.00103865	0.000372412
Erysipelothrix	0.000438229	0.000249886	0.000434899	0.000113818	0.0014927	0.000368852	0.000905091	0.000520942	9.53189e-05	0	0.000103701	0.000936559	0.000181721	0.000654375	0.000282304	0.00109568	0.000536182	0	0.000588519	0.000334003	0.00101719	0.000736604	0.000682546	0.00042068	0.00829021	0.000543618	0.000176578	0.000441977	0.000176497	0.000228169	0.000669721	0.0004234	0.000187798	0.000208954	0.000340039	7.10824e-05	0.000394091	0.00051198	0.000176685	0	0.00476131	0	0	0.000271252	0.000379511	0.000242542	0.00010095	0.000282102	0
Mycoplasma	0.000430005	0	0.00178978	0	0.000987817	0.00180086	0.000243159	0.00131277	7.62551e-05	0.000130933	0	4.45981e-05	0.000855158	0.000981562	0.00015809	3.98428e-05	1.54668e-05	0.000100963	0.0015326	0.0017195	2.74916e-05	0	4.87533e-05	0	3.52026e-05	0.00101377	0	0	1.70804e-05	0.000228169	0.000341985	0.0002117	0.000831679	0.000735882	0.00176687	0.000600969	0.000226901	0.00100348	2.78976e-05	0.000127775	0.00134717	0	0.000284079	0.000754788	0.000177105	0.00110491	0	0.000577027	4.3448e-05
Peredibacter	0.00042811	0	0.00227486	4.68663e-05	0.00227564	0.00167068	0.00148597	0.00122942	4.76594e-05	0	0	0	0.000662747	0.00171292	0.000191967	1.99214e-05	5.1556e-05	2.52408e-05	0.00201486	0.00179991	0	3.16819e-05	0	0	2.93355e-05	0.00177043	2.61597e-05	1.2109e-05	1.70804e-05	0.000316493	4.27481e-05	8.3397e-05	0.000563395	0.000490588	1.33348e-05	0	2.38843e-05	0.00151546	0	0.000702763	0	0	0.000216441	0.000483536	0.0132892	0.00107796	2.3753e-05	0.000782192	1.86206e-05
Pelospora	0.000426229	0.000309858	0.00219959	0.000107123	0.000168295	0.00219141	0.000720471	0.00162534	7.62551e-05	5.39138e-05	4.78622e-05	0	0.00114377	0.00192463	0.000191967	1.32809e-05	0.000195913	0	0.0019413	0.00197928	0	0.000118807	0.00029252	0.000487103	0.00210042	5.14233e-05	0.000156958	9.68717e-05	0.000102482	0.000382736	3.56234e-05	0.000147548	0.00115362	0.00109928	0.000560063	0.000420032	0.000561281	0.00210936	3.71968e-05	0	0.000561319	0	0.0003923	0.00053071	0.00017078	0.00125313	0.000243468	0.00124381	0.000279309
Elizabethkingia	0.000423056	0.000119945	9.19979e-05	0.000562396	0.000841474	0.000274831	1.80118e-05	0	0	0.000608455	0.00707562	0	0.000149653	7.69853e-05	6.7753e-05	0	3.09336e-05	0.0157335	2.04347e-05	0.000148446	0	0.00032474	0	2.2141e-05	3.52026e-05	0	4.57795e-05	0	0.000102482	2.94412e-05	0.00101171	0.00202719	0	0.00158987	0.000120014	0.000116317	5.37397e-05	0	0	4.25917e-05	1.98113e-05	0	0	0	2.53008e-05	0	2.96912e-05	0	0
Anaerocolumna	0.000405039	0	0.00048508	0	0	0.000296528	0	0.00035424	7.62551e-05	0	0	0	0.000160342	0.000230956	0.00182933	9.29664e-05	0.000170135	0.000387026	0.000396433	0.000278336	0.000164949	0.000633638	0.000102924	0	0.000316823	0	0	0	0.00042701	0	5.69975e-05	8.98121e-05	0	0.000263464	0	7.75444e-05	0	0.000573418	0	0	0	0	0	0.000212284	0	0.000256016	0	0.000166697	0
Rs.H88termitegroup	0.000363168	0.000107451	0.000225813	8.03423e-05	4.3903e-05	0.000361619	0.000157603	0.000145864	0.000104851	3.85098e-05	7.97703e-05	0.000170959	0.000149653	0.000153971	0.00110663	8.6326e-05	0.000185601	0.000504817	0.000175738	0.000160816	0.000131959	0.000419785	0.00106174	0.000188199	0.000310956	0.000580349	8.5019e-05	0.000290615	2.84673e-05	0.000559383	0.000213741	0.000429815	0.000456082	0.000345229	0.00112013	0.000575121	0.00038812	0.000327667	2.78976e-05	7.45355e-05	0.000112264	3.77293e-05	0	0.000176903	6.95771e-05	0.000134745	9.50119e-05	0.000166697	0.000546204
Dendrosporobacter	0.00035925	3.99817e-05	0.000685802	9.37326e-05	0.000124392	0.000802795	0.000418774	0.000479267	0	0.000161741	3.98851e-05	8.17631e-05	0.000630679	0.000596636	0.000293596	2.65618e-05	0.000139201	0.000260822	0.000596693	0.000686563	1.64949e-05	6.33638e-05	0.000173345	0.000232481	0.000885932	0.000514233	0	0.000296669	2.84673e-05	0.000610905	0.000569975	0.000307927	0.0012341	0.000808562	0.00023336	0.000956381	0.000483657	0.000716772	3.71968e-05	0.000223606	0.000468867	0	0.000135276	0.000365601	0.00034156	0.000512033	2.3753e-05	0.000641141	0.000260688
Methanospirillum	0.000313942	4.74783e-05	0.000217449	6.69519e-05	0.000578056	0.000325457	0.00361586	0.000250052	0.000266893	0	3.98851e-05	0	0.00019241	0.000307941	0	1.99214e-05	1.54668e-05	0.000100963	0.000281999	0.000154631	0	0	2.70852e-05	0	0.000305089	0	3.92395e-05	4.84358e-05	0	0.00237738	2.84988e-05	2.56606e-05	0	7.26797e-05	0.000220025	0.000174475	0.00101508	0.000225271	0	0	0.000277358	0.000120734	2.70552e-05	8.2555e-05	2.53008e-05	4.04236e-05	0	0.000115405	0.000148965
BCf9.17termitegroup	0.000309609	8.746e-05	0.000217449	0.000120513	4.3903e-05	0.000238669	6.75441e-05	0.000333403	1.90638e-05	3.08079e-05	2.39311e-05	9.66291e-05	9.62052e-05	0.000346434	0.000440394	4.64832e-05	0.000113423	0.000193513	0.000249303	0.00024741	6.04814e-05	0	0.000227515	0.000398539	5.28039e-05	0.000227732	3.92395e-05	3.02724e-05	0	0.000198728	0.000178117	0.0002117	0.000697537	0.000463333	0.00220692	1.93861e-05	7.7624e-05	0.00053246	5.57953e-05	5.32396e-05	0	0	0	0.000224078	0	0.000134745	5.93824e-05	0.000256456	0.000273102
Fusobacterium	0.000299727	0	0	0	0	0	0	0.000208377	0.000324084	0	0.000526484	3.7165e-05	0	0	0	0	0	0	0	0	0	0	0	0	0	0	0	0	0.0106582	0	0	0.000186039	0	0	0	0	0	0	0	0	0	0	0	0	0	0	0	0	0
Pseudomonas	0.000298272	0.000134938	0.000117088	0.000147294	0.000175612	0.000144648	1.35088e-05	0.000104188	2.85957e-05	5.39138e-05	0.00240108	6.68971e-05	0.000128274	0.000269448	0.00110663	0.000112888	0.000108268	0.00106012	0.000102173	0.00012989	3.29899e-05	0.000356422	4.87533e-05	0	0.000381361	6.61157e-05	9.80988e-05	0	3.41608e-05	0.000103044	0.000299237	0.000397739	0.000187798	0.000254379	2.66697e-05	9.04685e-05	1.19422e-05	0.000348147	2.78976e-05	0	0	3.01834e-05	4.05828e-05	8.2555e-05	3.79511e-05	8.08473e-05	0.00010095	0.000166697	5.58618e-05
FFCH5858	0.000292876	4.99771e-05	0	0.000736471	0.000117075	0	0	0.00054178	0.0011057	0	0.00141193	0	2.13789e-05	7.69853e-05	0.000237135	0.00110896	0.000525871	0	0	0.00011752	0.000681791	0.000403944	0.000157094	4.42821e-05	2.34684e-05	8.81543e-05	0.000379316	6.65993e-05	1.70804e-05	0	0.000142494	0.00019887	0.000295112	0.000635947	8.00091e-05	0.000174475	0.000543368	0.000163834	0.000446362	0.00056434	0	0	0.000108221	0	0	0.000552456	0	0	8.68961e-05
Anaerotruncus	0.000288001	0.000129941	0	0.00280528	0	0.00015188	0.000279182	0	0.000162042	0.000385098	0	0	0	0.00036568	0.000508147	0.000989428	0.000226846	0.000336545	5.72171e-05	0	0.000225431	0.000435626	0.000130009	9.96347e-05	0.00102674	0.000132231	0.000300836	0.000260343	0	0.000522581	0.000819339	0	0.00032194	0.000345229	9.33439e-05	5.81583e-05	0.00195851	0.000184313	3.71968e-05	0.000638876	0.000330188	0	0	0	0	0.000323389	0.00023753	0.00124381	0
Papillibacter	0.000283166	3.4984e-05	0.000384718	0	0	0	0	0	0	0	5.58392e-05	0	0	0	0.000519439	0.00124841	8.76451e-05	0.000572126	0.000478172	0.000241225	0	0.000118807	0.000379192	0	0.000944603	0.000205693	0	0	0	0.000441618	0.00726718	0.000230945	0	0.000299804	0.000693412	0	0.000185103	0.000450543	0	0	0	0	0	0	5.06015e-05	0.000471609	0.000118765	0	0
Ruminococcus	0.000282718	0	0	0	9.51231e-05	0	7.20471e-05	0	0	0	0	0	0	0	0	0	0	0	0	0	7.14781e-05	0	0	0	0	0.00301194	0	0	0	0.00711741	0	0.000814724	0	0	0.0038471	0.000180937	0.00126587	0.000163834	9.29921e-05	0.000330086	0.000719809	0	0	0	0.000120179	0	0	0	0
Brachyspira	0.000274395	0.000497272	0.000125452	5.35615e-05	0.000256101	0.000289295	3.15206e-05	0.000187539	0.000390807	3.08079e-05	0.000486599	0.00145687	0.000374131	0.000327187	0.000135506	0	0.000757873	0.000109377	0.000241129	0.000315448	9.34713e-05	0.000126728	0.0010509	0.000254622	4.69368e-05	0.000315886	0.000130798	0.000242179	3.41608e-05	0.000603545	0.000142494	0.000179624	0.000241455	0.000136274	0.000433382	0.000510501	0.00127184	0.000348147	0	0	0.000647168	0	9.46931e-05	0.000117936	3.1626e-05	0.000215593	0.000130641	0.000230811	0.000552411
Anaerofustis	0.00027155	3.99817e-05	0.000401445	0.000120513	0.000234149	0.00045564	0.000513335	0.000437591	6.67232e-05	4.62118e-05	3.19081e-05	0.000579775	0.000309995	0.000750606	3.38765e-05	0.000265618	0.000391825	2.52408e-05	0.000551737	0.00049482	9.34713e-05	0.000245535	0.000390026	0	0.000522172	9.55005e-05	0	0.000224016	0.00029606	0.000309133	0.000883461	9.62273e-05	0.000268284	0.000336144	0.000360041	7.75444e-05	0.000728471	0.000552939	0	0.000149071	0.00015849	9.80962e-05	0.000216441	0.000200491	0.000126504	0.000485084	5.93824e-05	0.000692432	0.00031655
Eubacterium	0.000261154	1.7492e-05	0.000610531	0	0	0.000896816	0	0.000458429	0.000114383	0	4.78622e-05	5.94641e-05	0.000331374	0.000769853	0	0.000205854	0.000484626	0.000100963	0.000935909	0.000964899	0	7.92048e-05	0.000796303	0.000453891	0.00050457	0.000235078	0.000281217	0.000278506	2.84673e-05	0.000169287	8.54963e-05	0.000750573	0.000831679	0.000454248	0.000473387	8.40065e-05	0.000489628	0.000368626	0	0.000159719	0	0	0	0.000247665	7.59023e-05	0.000512033	0	0.000153874	0.000539997
Cerasicoccus	0.000214689	0	0	0	1.46343e-05	0	0	0	1.90638e-05	0	4.78622e-05	5.20311e-05	0	0	6.7753e-05	0	0.000159823	0.000260822	2.45216e-05	0	0	0	0.000341273	4.42821e-05	0.00174253	8.08081e-05	7.84791e-05	0.000357214	5.69346e-05	0.000272331	0.000997456	0.000558118	0.000617052	0.000227124	0.000920104	0.000219709	0.000632934	0.000102396	0	0.000202311	0.000138679	0	0	0.000318426	0.00015813	5.38982e-05	0.00043943	0.000256456	0.000657927
Syntrophomonas	0.000212689	0	0.00163087	0	0	0.001743	7.20471e-05	0.00131277	0	0	0	4.45981e-05	0.000523784	0.0015782	6.7753e-05	1.32809e-05	0	0	0.00176147	0.00154013	0	0	0	0	0.0022823	9.55005e-05	0	0	5.12412e-05	0.000375375	0.000185242	0.000115473	0	0.000536013	0	0.000168013	0.00011345	0.00114684	0	4.25917e-05	0.000323584	0	0	0.000471743	0	0.000687202	0	0.000602672	0
Actinomyces	0.000203793	0.000114947	0.000250903	0.000107123	0	0.000274831	0.000598891	0.00027089	0.000133446	0	0.000223357	0	0.0002031	0.000153971	0.00067753	0.00014609	0.000180446	0.00021034	0.000163477	0.000321633	0.000164949	0.000102966	0.000260017	0.000597808	0.000668849	8.08081e-05	1.96198e-05	0.000211907	6.83216e-05	5.88824e-05	0.000128244	0.00019887	0.000241455	0.000218039	0	0.000303716	0.000626963	0.000348147	0	4.25917e-05	0.00047547	0	8.11655e-05	0.000129729	3.1626e-05	8.08473e-05	0.000178147	0.000230811	0
Kocuria	0.000199747	0.00010995	0	0.000388321	0.000263418	0	0	0	0.00114383	0.000331184	0.000797703	0.000475713	0.000277926	0	0.0005759	7.96855e-05	0.000113423	0	3.67824e-05	0	0	0.000372262	8.12555e-05	0	0.000111475	0.000301194	0.000281217	0.000181634	0.000204965	0.000264971	0.00045598	0.00043623	0	0.000218039	0.00023336	7.75444e-05	6.56818e-05	0.000102396	0.000464961	0.000138423	0	6.79127e-05	0.000162331	0.000625059	0.000208731	9.43218e-05	0.000130641	0.00032057	0.00021724
UCG.001	0.000185942	0	0	0	0	0	4.05265e-05	0	0	0	0	0	0	0	0	6.64046e-05	4.64004e-05	0	0	0	9.89696e-05	0	0	0	0	0.000808081	0	0	0.0013949	0	0	0.000153964	0.000751194	0.000526928	0	0.000678514	0	0	0	0	0.000191509	0	0	0	0	6.73727e-05	0	0	0
Pseudarcicella	0.000139894	0.000117446	5.85441e-05	0.000127209	0.000197563	0.000209739	4.50294e-05	0	0.000324084	0.000207953	0	0	0.000160342	0.000173217	0.000700114	5.97641e-05	8.76451e-05	8.41361e-05	4.49563e-05	0.000148446	2.19932e-05	0.000229694	5.95873e-05	0	0	0	0	5.44903e-05	2.84673e-05	0	2.84988e-05	5.77364e-05	0	7.26797e-05	0	5.16963e-05	0	0	0.000167386	2.12959e-05	0	3.01834e-05	0	0.000129729	0	5.38982e-05	0	3.84684e-05	0
Shuttleworthia	0.000111758	0	6.69075e-05	0	0	0	0	0	0	0	0	0	0.000128274	0.000269448	0.000101629	0	0.000262935	0	0.00020026	5.56672e-05	0	0	0.000352107	0.000343186	0	0	0	0	0.000649055	0	0	0	0.00016097	0	0	0	0	0	0	0	0	0	0	0	0	6.73727e-05	0	0.00103865	0
Simplicispira	0.000108119	8.99588e-05	0	0	0	0	0.000328715	0.000166701	0.000133446	0	0	0	0.000277926	0	0.000485563	0	0	0	6.5391e-05	0.000439153	3.84882e-05	0	0	0	0	0	0	0	0	0	0	0	0	0	0	0	0	0	0	0	0	0	0	0.000153316	0	0.000404236	2.3753e-05	0	0
Nitrosomonas	0.000103157	0.000329849	0.000125452	4.68663e-05	0.000307321	0.000137415	0.000121579	0.000125026	0.000247829	0.000284973	3.98851e-05	0.000319619	0.000374131	0.000211709	0	0	6.18672e-05	6.73089e-05	8.17387e-05	0.000167002	4.94848e-05	0	0.000130009	6.64231e-05	0.000234684	6.61157e-05	1.30798e-05	3.02724e-05	7.97085e-05	0.000103044	0.000213741	0.000128303	5.36567e-05	9.08496e-05	0.00018002	0.000264943	0.00016719	0.000307188	0	0	0.000125471	0	0	5.89678e-05	7.59023e-05	0.000134745	0.000207838	3.84684e-05	8.06892e-05
CPla.4termitegroup	0.00010167	2.49886e-05	0.00026763	0	0	0.000202507	0.000135088	0	0	0	0	5.20311e-05	3.20684e-05	0.000115478	5.64608e-05	0	0	0.000143031	0.000143043	0.000185557	0	4.75229e-05	0.000552537	0	0.000170146	0	0	0	1.13869e-05	0.000125125	6.41222e-05	7.69818e-05	0.000241455	0.000163529	0.000613403	1.93861e-05	0.000310496	0.000307188	0	0	0	0	5.41104e-05	0	1.89756e-05	0	0	0	0
Limnohabitans	8.56816e-05	0	0.000301084	0	0	0	0	0	0	0	0	0	0	0.000481158	0.000180675	7.3045e-05	0	0.00021034	0	0	0	0.000174251	9.20895e-05	0	0	0	0	0	0	0	0	0	0	0	0	0	0	0.000675814	0.000418465	0	0	0	0	0	6.95771e-05	0	0	0.000307748	0
Harryflintia	8.00872e-05	0	0.000401445	0	0	0.000260366	0	0.000208377	0	0.000839514	0	0.000141227	9.62052e-05	0.000153971	0	0	5.1556e-05	0	0.000363737	0.000235039	0	0	0	0	0.000117342	0	0	0	0	0	0	0	0	0.000127189	0	1.93861e-05	0	0	0	0	0	0	0	0.000212284	6.32519e-05	0	0	0.000243633	0
Fretibacterium	7.92007e-05	0.00069968	0.000384718	0	0	0.00033269	0	0.000333403	0	0	0	0	0.00019241	0.000211709	0	0	0	0	0.000245216	0.000278336	0	0	0.000195013	0	0	0	0	0	0	0	0	0	0	0.000218039	0.000186688	0	0.000262727	0.000204792	3.71968e-05	0	0	0	0	0.000117936	0	0	0.000801663	0.000346216	7.44823e-05
Rhodoluna	7.4376e-05	0	0.000100361	0.000127209	0	0	0	0.000208377	0	0	0	0	0	0.000115478	0.000316181	0	0	0	9.80865e-05	0	0	0	5.41703e-05	0	0	0	0	0	0	0	0	0.000109058	0	2.72549e-05	0	0	0	0	0	0	0	0	0	0.000117936	2.53008e-05	0.000202118	0	0.000205165	0
Methylobacterium.Methylorubrum	6.45193e-05	0	0	0	0	0	0.000472809	0	0	0	0	0	0	0	0.000112922	0	0	0	0	2.4741e-05	0	0.00499782	0	0	0	0	2.61597e-05	0	0	0	0	0	5.36567e-05	0	0	0	0	0	0	0	0	0	0	0	0	0	0	0	0
CandidatusPlanktophila	6.42906e-05	0	0.000100361	0	5.12201e-05	0.000101253	0	0	0	0	3.98851e-05	0	0	0	0.000350057	3.98428e-05	0	0	0	0.000123705	0	0	4.33362e-05	0	0	0	0	0	1.70804e-05	0	0	0	0.000187798	0	0	0	0	0	0	0	0	4.52752e-05	0	0	0	0.000188644	0	0	0
Enhydrobacter	5.47177e-05	2.99863e-05	0	4.01711e-05	8.78059e-05	2.89295e-05	0	0	0.000295489	0.000184847	0.000183472	5.94641e-05	0.000106895	0	4.51686e-05	1.99214e-05	1.03112e-05	1.68272e-05	0	3.71115e-05	0	7.92048e-05	7.04214e-05	0	2.34684e-05	8.08081e-05	7.19392e-05	0	4.55477e-05	0	9.97456e-05	0.000128303	0	0	5.33394e-05	0	0	0	7.43937e-05	0	1.98113e-05	9.05503e-05	5.41104e-05	0.00016511	0	0	3.56295e-05	0.000371862	7.44823e-05
M2PB4.61termitegroup	5.40332e-05	0	0.00048508	0	0	0.00060752	0	0.000375078	2.85957e-05	0	0	0	0.000277926	0.000327187	3.38765e-05	0	0	0	0.000523128	0.000383485	0	0	0	0	0	0	0	0	0	0	0	0	0.000214627	6.35947e-05	0	0	0	0.000368626	0	0	0	0	6.76379e-05	0.000153316	1.26504e-05	0.000336864	0	0.000217988	0
possiblegenus05	5.39486e-05	7.49657e-06	0	0	0	0	0	8.33507e-05	0	0	0	0	0	0	0.000169382	0	0	0	4.90432e-05	1.85557e-05	0	1.5841e-05	1.08341e-05	0	0	0	0	0	0	0	0	0	0	0	0	0	0.000298554	0.000143354	0	0	0	0	0	0	0	2.69491e-05	0	2.56456e-05	0
Corynebacterium	5.23072e-05	9.99543e-06	0	3.34759e-05	0	0	0	0.000145864	4.76594e-05	4.62118e-05	0.000382897	0	5.34474e-05	5.77389e-05	3.38765e-05	0	0	0	3.67824e-05	0.00168857	1.64949e-05	7.92048e-05	0	3.32116e-05	0	6.61157e-05	0	0	5.12412e-05	8.09633e-05	0.000220865	0	5.36567e-05	0.000190784	0	9.69305e-05	0	0	6.50945e-05	0	0	4.52752e-05	5.41104e-05	0.000117936	3.1626e-05	0.000107796	0	0.000346216	0
Burkholderia.Caballeronia.Paraburkholderia	5.20192e-05	0	0	0	0	0	0	0	0	0	0.000207403	0	0	0	0	3.32023e-05	5.1556e-05	0.000243995	0	0	0	0	0	0	0	0	0	0	0	0	7.83716e-05	8.3397e-05	0.000241455	0.000145359	0	0	0	0	0	0	0	0	0	0	0	0	0	0	0
Streptococcus	4.99885e-05	0	0	2.67808e-05	0	0	1.80118e-05	0	0.000123915	3.85098e-05	7.97703e-05	0	0	0	0	0	0	5.88953e-05	0	0.000482449	0	3.96024e-05	0	0	4.10697e-05	0	3.26996e-05	0.000102926	9.10954e-05	0.000228169	0.000142494	8.3397e-05	0.00016097	0.000445163	9.33439e-05	7.10824e-05	2.38843e-05	0.000122875	4.64961e-05	7.45355e-05	0	3.77293e-05	0	0.000106142	4.42763e-05	0.000134745	0	0.000577027	0
Coxiella	4.50524e-05	9.99543e-06	0	0	0	6.50915e-05	0	0	0	0	3.19081e-05	0.000245289	0	7.69853e-05	0.000169382	0	3.60892e-05	3.36545e-05	0	0	1.64949e-05	5.54433e-05	4.33362e-05	0	0	0	0	0	0	2.20809e-05	0	8.98121e-05	8.04851e-05	3.63399e-05	2.00023e-05	2.58481e-05	0	0	0	0	0	0	0	0	0	0	0	0	0
Flavobacterium	4.14808e-05	0	8.36344e-05	0	0	6.50915e-05	0	8.33507e-05	0	0	0	9.66291e-05	0	3.84926e-05	0.000191967	0	3.60892e-05	0	0	8.04082e-05	0	6.33638e-05	0	0	0	0	0	0	0	0	0	0	0	6.35947e-05	0	0	0	0.000122875	0	0	0	0	2.70552e-05	0	1.89756e-05	0	0	0	0
Desulfatiglans	3.94781e-05	0	0.00024254	0	0	0.00030376	0	0.000312565	0	0	1.59541e-05	0	4.27579e-05	0.000211709	6.7753e-05	0	0	0	0.000175738	0.000136075	0	0	2.16681e-05	0	5.8671e-05	1.46924e-05	0	0	0	4.41618e-05	0	0	0	1.81699e-05	0	7.10824e-05	2.38843e-05	0.000204792	0	0	7.92451e-05	0	0	5.89678e-05	0	0.000175169	0	0.000205165	0
UCG.007	3.94468e-05	0	0	0	0	0	0	0	0	0.00097815	0	0	0	0	0	0	0	0	0	0	0	0	0	0	0.000246418	0	0	0	0	0	0	0	0	0	0	0	0	0	0	0	0	0	0	0	0	0	0	0	0
Paludicola	3.75827e-05	0	0	0	0	0	0	0	0	0	0	0	0	0	0	0.000172652	3.60892e-05	0.000134618	0	0	3.84882e-05	0.000142569	0.000417111	0.000321045	0	0	7.19392e-05	0.000290615	0	0	0	0.000205285	0	0	0.000266697	0	5.97108e-05	0	0	0.000127775	0	0	0	0	0	0	0	0	0
Polynucleobacter	3.70623e-05	1.99909e-05	5.01807e-05	0	0	0	0	0	0	0	0	0	0	0	9.03373e-05	0	2.06224e-05	0	0	0	0	0.00015841	0	0	0	0	0	0	0	0	0	0	0	0	0	0	0	0	0	0	0	0	0	0	0	0	0	0.000141051	0
Monoglobus	3.51715e-05	0	0	0	0	0	2.70177e-05	0.000104188	5.71913e-05	0	7.97703e-05	2.2299e-05	0	0	0	0	3.60892e-05	0	0	0	0	0	0.000119175	0	0	2.93848e-05	0	0	0	0	0.00010687	0	0	0	0.000226692	0	0.000125393	0	0	0	4.62263e-05	0	0	0	0	0	0	0	0
Sediminibacterium	2.74769e-05	0	5.85441e-05	0	0	3.61619e-05	0	0	0	0	0	0	0	0.000192463	0.000203259	2.65618e-05	1.54668e-05	0	2.86086e-05	1.85557e-05	0	3.96024e-05	0	0	0	0	0	0	0	0	0	1.28303e-05	0	0	0	0	0	0	0	0	0	0	0	0	0	0.000121271	0	0	1.86206e-05
UCG.005	2.42508e-05	4.74783e-05	0	0	0	0	0	0	0	0	0	0	0	0	0.00015809	0	0	3.36545e-05	4.90432e-05	9.8964e-05	0	0	5.41703e-05	0	4.10697e-05	0	0	3.63269e-05	0	0	0	8.98121e-05	0	0	0	0	0	0	0	0	0	0	0	0	0	0	0	0	0
hgcIclade	2.37426e-05	0	0	0	0	0	0	0	0	0	0	0	7.48263e-05	0	4.51686e-05	0	0	0	1.63477e-05	5.56672e-05	0	0	0	0	0	0	2.61597e-05	0	0	0	0	0	0	0	0	0	0	0.000204792	0	0	0	0	0	0	0	0	0	0	0
CandidatusMethylopumilus	2.33894e-05	0	0	0	0	0	0	6.2513e-05	0	0	0	0	0	0	0	0	0	0	0	0	0	0	0	0	0	0	0	0	0	0	0	0	0	0	0	0	0	0	0	0	0	0	0	0	0	0	0	8.97597e-05	0
.Eubacterium.brachygroup	2.30386e-05	0	0	0.000415102	0	0	0	0	0	0	0	0	0	0	0	3.98428e-05	0.000139201	0	0	0	0	8.71253e-05	4.33362e-05	0.000287833	0	0	0	8.47627e-05	2.84673e-05	2.94412e-05	7.83716e-05	0	0	0.000190784	0	0	0	0	0	0	0	0	0	0	0	0	0	0.000243633	0
Sphaerochaeta	2.22907e-05	0	0	0	0	0	0	0	0	0	8.77473e-05	0	0	0	0	0	0	0	0	0	0	3.96024e-05	0	0	0	0	0	0	0	0	0	0	0	0	0	0	0	0	0	0	0	0	0	0	0	0	0.00121734	0	0
CandidatusLimnoluna	2.02479e-05	0	0	0	0	0	0	0	0	0	0	0	0	0	0	0	0	0	0	0.000105149	0	0	0	0	0	0	0	0	0	0	0	0	0	0	0	0	0	0.000122875	0	0	0	0	0	0	0	0	0	0	0
Diplosphaera	1.81284e-05	0	0	0	0	0	0	0	0	0	0	0	0	0	0	0	1.03112e-05	0	0	0	0	0	0.000113758	0	1.76013e-05	0	0	0	0	0	0.00012112	3.20758e-05	0	6.35947e-05	0.000220025	0	0	0	0	0	0	0	0	0	0	0.000242542	0	5.12913e-05	2.48274e-05
Aquabacterium	1.79867e-05	0	0	5.35615e-05	0	0	0	0	0	0	0.000279196	9.66291e-05	0	0	0.00015809	0	0	0	0	0	0	0	5.41703e-05	0	0	0	0	0	4.55477e-05	0	7.12469e-05	0.000166794	0	0	0	0	0	0	5.57953e-05	0	0	0	0.000432883	7.07614e-05	0	0	0	0.000115405	0
Roseomonas	1.77658e-05	0	0	1.33904e-05	4.3903e-05	1.44648e-05	0	0	5.71913e-05	0.000123231	0	7.43301e-05	0	0	0.000180675	0	0	0	0	1.85557e-05	0	0	0	0	2.34684e-05	2.20386e-05	5.88593e-05	0	0	0	0	0	0	0	0	0	0	0	4.64961e-05	0	0	0	2.70552e-05	0	2.53008e-05	0	0	0	0
Cellulosimicrobium	1.70299e-05	0	0	0	0	0	0	0	0.000114383	0	0	0	0	7.69853e-05	9.03373e-05	0.000192573	0	0	0	0	0	0	0	0	0	0	0	2.42179e-05	0	0	0	0	0	0	0	0	0	0	0	0	0	0	5.41104e-05	8.2555e-05	0	0	0.000261283	0	0
Haemophilus	1.57738e-05	1.24943e-05	0	1.33904e-05	0	0	0	0	0	0	0	0	5.34474e-05	0	0.000191967	0	0	0	0	6.18525e-05	0	0	0	0	0	1.46924e-05	3.92395e-05	3.63269e-05	0	0.000103044	0	3.20758e-05	0	0.000118105	0	0	0	0.000102396	2.78976e-05	3.19438e-05	0	0	0	3.53807e-05	0	6.73727e-05	0	5.12913e-05	0
Leuconostoc	1.51061e-05	0	0	0	0	0	0	0	0	0	0	0	0	0	0	0	0	0	0	0	0	0	0	0	0	0	0	0	0	0	0	0	0	0	0	0	0	0	0	0	0	0	0	0	1.26504e-05	0	0	0	0
Amnipila	1.45998e-05	0	0	0	0	0	0	0.000250052	0	0	0	0	0	0.000211709	0	0	0	0.000134618	0	0.00011752	0	0	0	0	0	0	0	0	0	0	0	0	0	0	0	0	0	0.00026623	0	0	0	0	0	0	0	0	0	0.000166697	0
CandidatusPlanktoluna	1.43637e-05	0	0	0	0	0	0	0	0	0	0	0	0	0	0	0	0	0	0	0	0	7.92048e-05	0	0	0	0	0	0	0	0	0	0	0	0	0	0	0	0	0	0	0	0	0	0	0	0	0	0	0
Brachybacterium	1.161e-05	0	0	4.68663e-05	0	0	0	0	0.000133446	3.85098e-05	0.00021538	0	0	0	0	0	0	0	0	0	0	0	0	0	0	0	5.23194e-05	0	0	3.68015e-05	0	3.84909e-05	0	0	0	0	0	0	5.57953e-05	0	0	0	0	0	0	0	0	0	0
Cloacibacterium	1.03223e-05	0	0	0	0	0	0	0	4.76594e-05	0	0	0	0	0	4.51686e-05	0	0	0	0	0	0	9.50457e-05	0	0	0	0	2.61597e-05	0	0	0	3.56234e-05	0	0	0	0	0	0	0	0	3.19438e-05	0	0	0.000405828	0	0	0	0	3.84684e-05	0
Neisseria	9.24156e-06	0	0	4.68663e-05	0	0	0	0	0	0	0	0	0	0	0	0	0	0	0	0	0	0	0	0	0	0	0	4.23813e-05	0	0.000147206	6.41222e-05	0	0	8.17647e-05	0	0	0	0	0	0	0	0	0	9.43485e-05	0	0	0	0.000102583	0
Arcobacter	8.73863e-06	0	9.19979e-05	0	0	0	0	0	0	6.16157e-05	0	0	0	0	0	0	0	0	0	0	0	2.37614e-05	0	0	0	1.46924e-05	0	0	0	0	0	0	0	0	0	0	0	0	0	0	0	0	0	0	0	0	0	0	0
Rhodobacter	8.57768e-06	0	0	0	0	0	0	0	0	0	0	0	0	0	0	0	0	0	0	0	0	0	0	0	0	0	0	0	0	0	0	0	0	0	0	0	0	0	0	0	0	0	0	0	0	0	0	0	0
Massilia	8.50859e-06	0	0	1.33904e-05	0	0	0	0	0	0	0	0	4.27579e-05	0	0	0	0	0	0	0	0	4.75229e-05	0	0	0	0	0	0	0	6.62427e-05	4.98728e-05	6.41515e-05	0	0	4.00045e-05	0	0	0	0	0	0	0	2.70552e-05	0	0	0	0	0	0
Fluviicola	7.59735e-06	0	0	0	0	0	0	0	0	0	0	0	4.27579e-05	0	0	0	0	0	0	0	1.64949e-05	0	0	0	0	0	0	0	0	0	0	0	0	0	0	0	0	0	0	0	0	0	0	0	0	0	0	0	0
Novosphingobium	7.55359e-06	0	0	0	0	0	0	6.2513e-05	0	0	0	0	0	0	9.03373e-05	0	0	0	0	0	0	0	0	0	0	0	0	0	0	0	0	0	0	0	0	0	0	0	0	0	0	0	0	0	0	0	0	3.84684e-05	0
Stenotrophomonas	7.36259e-06	0	0	0	0	0	0	0	0	0	0	0	0	0	0	0	0	0.000126204	0	0	0	0.000150489	0	0	0	0	0	2.42179e-05	0	0	6.41222e-05	0	0	0	0	0	0	0	0	0	0	0	0	0	1.26504e-05	0	0	0	2.48274e-05
Aureimonas	7.25869e-06	0	0	3.34759e-05	0	0	0	6.2513e-05	0	0	0	0	0	0	0	0	0	0	0	0	0	0	0	0	0	0	0	0	0	0	0	0	0	0	0	0	0	0	2.78976e-05	0	0	0	0	0.000106142	0	0	0	0	8.68961e-05
Sumerlaea	7.25286e-06	0	0	0	0	0	4.05265e-05	0	0	0	0	5.20311e-05	4.27579e-05	0	0	0	0	2.52408e-05	0	0	0	0	0	0	0	0	0	1.2109e-05	0	0	0	1.92455e-05	0	0	0	0	8.35951e-05	0	0	0	0	0	0	0	0	0	0	0	0
Dehalobium	7.16215e-06	0	0	0	0	4.33943e-05	9.00589e-06	0	0	2.31059e-05	0	0	0	0	0	0	0	1.68272e-05	2.45216e-05	3.09262e-05	0	0	0	0	0	0	0	0	0	0	0	0	0	0	0	0	0	0	0	0	0	0	0	0	0	0	0	0	1.24137e-05
M2PT2.76termitegroup	6.60735e-06	0	0	0	0	0	0	0	2.85957e-05	0	0	0	0	0	0	0	0	0	0	0	0	0	0	0	1.17342e-05	0	0	1.81634e-05	0	0	0	0	0	0	0	0	0	4.09584e-05	0	0	0	0	0	0	0	0	0	0	0
Veillonella	6.42315e-06	0	0	0	0	0	0	0	0	0	0	0	0	3.84926e-05	0	0	0	0	0	9.27787e-05	0	0	0	0	1.76013e-05	0	0	0	0	9.56839e-05	0	0	0	8.17647e-05	2.00023e-05	0	0	0	0	0	0	0	0	0	0	0	0	0	0
Xanthomonas	6.00542e-06	0	0	0	0	0	0	0.000291727	0	0	0	0	2.13789e-05	3.84926e-05	0	0	0	0	0	0	0	0	0	0	0	0	0	0	0	0	0	0	0	8.17647e-05	0	0	0	0	0	0	0	0	0	3.53807e-05	0	0	0	8.97597e-05	0
Alcanivorax	5.68417e-06	0	0	0	0	0	0	0	3.81276e-05	3.85098e-05	0	0	2.13789e-05	0	6.7753e-05	0	0	0	0	0	0	6.33638e-05	0	0	0	0	0	0	0	0	3.56234e-05	4.49061e-05	0	0	0	0	0	0	0	0	0	0	0	0	1.89756e-05	0	0	0	4.3448e-05
Vagococcus	5.41477e-06	0	0	0	0	0	0	0	0	0	0	0	0	0	0	0	0	0	0	0	0	0	0	0	0	0	0.000503574	0	0	0	0	0	0	0	0	0	0	0	0	0	0	0	0	0	0	0	0	0	0
Tepidimonas	5.29326e-06	1.24943e-05	0	0	0	0	0	0	0	0	0	0	0	0	0	0	0	0	0	0.000303077	0	0	0	0	0	0	0	0	0	0	0	0	0	2.72549e-05	0	0	0	0	0	0	0	0	0	8.2555e-05	0	0	0	0	0
Chryseobacterium	4.27651e-06	0	0	0	0	0	0	0	0	0	0	0	0	0	6.7753e-05	0	0	0	0	0	1.64949e-05	0	2.70852e-05	0	0	0	0	0	2.27739e-05	0	0	0	0	0	0	0	0	0	3.71968e-05	0	0	1.50917e-05	0	0	0	0	0	0	1.24137e-05
Marinomonas	4.27064e-06	0	0	0	0	0	0	0	0	0	0	0	0	0	0	0	0	0	1.22608e-05	0	6.04814e-05	0	0	0	8.80065e-05	0	0	5.44903e-05	0	2.94412e-05	0	5.13212e-05	0	0	2.00023e-05	0	0	0	0	0	0	0	8.11655e-05	0	0	0	0	0	0
Sphingomonas	4.25847e-06	0	0	0	0	0	0	8.33507e-05	0	0	0	0	0	0	3.38765e-05	1.99214e-05	0	0	0	0	0	3.96024e-05	0	6.64231e-05	0	0	0	0	0	0	0	0	0	0	0	0	0	0	0	0	0	0	0	2.35871e-05	0	0	0	0	0
Sphingobacterium	4.19757e-06	0	0	0	0	0	0	0	0	0	0	0	0	0	0	0	0	0	0	0	0	0	0	0	0	0	4.57795e-05	4.23813e-05	2.84673e-05	2.20809e-05	0	0	0	0	2.00023e-05	2.58481e-05	0	0	0	0	0	0	0	0	0	0	1.18765e-05	5.12913e-05	0
MSBL3	4.14717e-06	0	0	0	0	0	0	0	0	0	0	0	0	0	0	0	0	0	1.63477e-05	0	0	0	0	0	0	0	0	0	0	0	0	0	0	0	0	0	0.000161219	0	0	0	4.62263e-05	0	0	0	0	0	0	0	0
Clostridiumsensustricto4	4.1223e-06	0	0	0	0	0	0	0	0	0	0	0	0	0	0	0	0	0	0	0	0	0	0	0	0	0	0	0	0	0	0	0	0	0	0	0	0	0	0	0	0	0	0	0	0	0	0	0	0
Cellvibrio	4.08477e-06	0	0	0	0	0	0	0	0	0	0	0	2.13789e-05	0	0	0	0	0	0	3.71115e-05	0	3.16819e-05	1.08341e-05	0.000132846	0	0	0	0	0	0	0	0	0	0	0	0	0	8.19169e-05	0	0	0	0	0	0	0	0	0	6.41141e-05	0
Pseudoalteromonas	4.07324e-06	0	0	0	0	0	0	0	0	0	0	0	0	0	0	1.99214e-05	0	0	0	0	0	0	0	0	0	0	0	0	0	0	0	0	0	0	0	0	0	0	0	0	0	0	0	0	1.26504e-05	0	0	0	0
Klebsiella	3.90889e-06	0	0	0	0	0	0	0	0	0	0	0	0	0	0	0	0	0	0	0	0	0	0	0	0	0	0	0	0	0	0	0	0	0	0	2.58481e-05	0	0	0	0	0	0	0	0	0	0	0	0	0
Lactococcus	3.89018e-06	0	0	0	0	0	0	0	0	0	0	0	0	0	0	0	0	0	0	0	0	0	0	0	0	0	0	0	0	0	0	0	0	0	0	0	0	0	0	0	0	0	0	3.53807e-05	0	0	0	0.000166697	0
Micrococcus	3.65493e-06	0	0	0	0	0	0	0	0	0	0	0	0	0	0	0	0	0	0	6.18525e-05	0	0	0	0	0	0	0	0	0	0	4.98728e-05	0	8.04851e-05	0	0	0	0	0	0	0	0	0	0	7.07614e-05	0	0	0	7.69369e-05	0
Rothia	3.51983e-06	0	0	0	0	0	0	0	0	0	0	0	0	0	0	0	0	0	0	0	0	4.75229e-05	0	0	0	3.67309e-05	0	0	0	0	0.00012112	2.56606e-05	0	6.35947e-05	0	0	0	0	0	0	0	0	0	0	0	0	0	0	0
Pedobacter	3.44699e-06	0	0	0	0	0	0	0	0	0	0	0	0	0	0	0	0	0	0	0	0	0	0	0	0	0	0	0	0	0	0	0	0	0	0	0	0	0	0	0	0	0	0	0	0	0	0	0.00032057	0
Moheibacter	3.16271e-06	0	0	0	0	0	0	0	0	0	0	0	0	0	6.7753e-05	0	0	0	0	0	0	0	0	0	0	0	0	0	0	0	0	0	0	0	0	0	0	0	0	2.12959e-05	0	1.50917e-05	0	0	0	0	0	0	0
Ellin6067	3.03335e-06	0	0	0	0	0	0	0	0	0	0	0	0	0	0	0	0	0	0	0	0	0	0	0	0	0	0	0	0	0	0	0	0	0	0	0	0	0	0	0	0	0	0	0	0	0	0	0.000282102	0
Lawsonella	2.77083e-06	0	0	0	0	0	0	0	0	0	0	0	0	0	0	0	0	0	0	0.000142261	0	3.16819e-05	0	0	0	0	0	0	0	0	0	1.92455e-05	0	0	0	0	0	0	0	0	1.32075e-05	0	0	0	0	0	0	5.12913e-05	0
CAG.352	2.74647e-06	0	0	0	0	0	0	0	0	0	0	0	0	0	0	0	0	0	0	0	0	0	0	0	0	0	0	0	0	0	0	0	0	0	0	8.40065e-05	0	0	0	0	0	0	0	0	0	0	0	0	0
Vulcaniibacterium	2.68352e-06	0	0	0	0	0	0	0	0	0	0	0	0	0	0	0	0	0	0	0.000167002	0	0	0	0	0	0	0	0	0	0	0	0	0	0	0	0	0	0	0	0	0	0	0	0	0	5.38982e-05	0	0	0
Chromohalobacter	2.67921e-06	0	0	0	0	0	0	0	0	0	0	0	0	0	0	0	0	0	0	0	0	0	0	0	0	0	0	0	0	0	0	0	0	0	2.00023e-05	0	0	0	0	0	0	0	0	0	0	0	0	0	0
Xylophilus	2.62255e-06	0	0	0	0	0	0	0	0	0	0	0	0	0	0	0	0	0	0	0	0	0	0	0	0	0.000102847	0	0	0	0	0	0	0	0	0	0	0	0	0	0	0	0	0	0	0	0	0	0.000141051	0
CandidatusSaccharimonas	2.47416e-06	9.99543e-06	0	0	2.19515e-05	0	9.00589e-06	0	0	0	0	0	0	0	0	0	0	0	1.22608e-05	0	0	0	0	2.2141e-05	0	0	0	0	0	0	0	0	5.36567e-05	0	0	0	0	0	0	0	0	0	0	0	0	2.69491e-05	2.3753e-05	0	0
Brevundimonas	2.4422e-06	4.99771e-06	0	0	0	0	0	0	0	0	2.39311e-05	0	0	3.84926e-05	0	0	0	0	0	0	0	0	0	3.32116e-05	0	0	0	0	1.70804e-05	0	0	0	0	0	0	0	0	0	0	0	0	0	0	9.43485e-05	0	0	0	0	0
Psychrobacter	2.39216e-06	0	0	0	0	3.61619e-05	0	0	0	0	0	0	0	5.77389e-05	0	0	0	0	6.13041e-05	3.09262e-05	0	0	0	0	0	0	0	0	0	0	0	0	0	3.63399e-05	0	0	0	0	0	0	0	0	0	0	0	0	0	0	0
CL500.29marinegroup	2.36126e-06	0	0	0	0	0	0	0	0	0	0	0	3.20684e-05	0	0	0	0	0	0	0	0	0	0	0	0	0	0	0	0	0	0	0	5.36567e-05	0	0	0	0	0	0	0	0	0	0	0	0	0	0	0	0
Alloprevotella	2.30195e-06	0	0	0	0	0	0	6.2513e-05	0	0	0	0	0	0	0	0	0	0	0	1.85557e-05	0	0	0	0	0	0	0	0	0	0	2.13741e-05	0	0	1.81699e-05	0	0	0	6.14376e-05	0	0	0	0	0	0	0	0	0	0	0
Achromobacter	2.22031e-06	0	0	0	0	0	0	0	0	0	0	0	2.13789e-05	0	0	0	0	0	0	0	0	0	0	0	0	0	0	0	0	0	0	0	0	0	0	0	0	0	0	0	0	0	0	0	0	0	0	0	0
Blastococcus	2.17265e-06	0	0	0	0	0	0	0	0	0	3.19081e-05	0	0	0	0	0	0	0	0	0	0	0	0	0	0	0	0	0	0	0	0	0	0	0	0	0	0	0	0	5.32396e-05	0	0	0	0	2.53008e-05	0	0	0	0
Edaphobaculum	2.04647e-06	0	0	0	0	0	0	0	0	0	0	0	0	0	0	0	0	0	2.45216e-05	1.23705e-05	0	0	0	0	0	0	0	0	0	0	0	0	0	0	0	0	0	0	0	0	0	0	0	2.35871e-05	0	0	0	0	0
Pseudoflavitalea	1.94035e-06	0	0	0	0	0	0	0	0	0	0	0	0	0	0.000146798	0	0	3.36545e-05	0	0	0	0	0	0	0	0	0	0	0	0	0	0	0	0	0	0	0	0	0	0	0	0	0	0	0	0	0	0	0
Rhodoferax	1.86282e-06	0	0	0	0	0	0	0	0	0	0	0	0	0	5.64608e-05	0	0	0	0	0	0	0	0	0	0	0	0	0	0	0	0	0	0	0	0	0	0	0	0	0	0	0	0	0	0	0	0	0	0
Catabacter	1.84016e-06	0	0	0	0	0	0	0	0	0	0	0	0	0	7.90451e-05	0	0	0	0	0	0	0	9.20895e-05	0	0	0	0	0	0	0	0	0	0	0	0	0	0	0	0	0	0	0	0	0	0	0	0	0	0
Halomonas	1.82205e-06	0	0	0	0	0	0	0	0	0	0	0	0	0	0	0	0	0	0	0	0	0	0	0	0	0	0	0	0	0	1.42494e-05	0	0	0	0	0	0	0	0	0	0	0	0	3.53807e-05	0	0	0	5.12913e-05	0
Brevibacterium	1.79326e-06	0	0	0	0	0	0	0	0	0	0	0	0	0	0	0	0	0	0	0	0	0	0	0	0	0	0	0	0	0	0	0	0	0	0	0	0	0	0	0	0	0	0	0	0	0	0	0	0
Aquicella	1.72863e-06	0	0	0	0	0	0	0.000104188	0	0	0	0	0	0	0	0	0	0	0	0	0	0	0	0	0	0	0	0	0	0	0	0	0	0	0	0	0	0	0	0	0	0	0	0	0	0	0	0	0
Prosthecobacter	1.65456e-06	0	0	0	0	0	0	0	0	0	0	0	0	0	0	0	0	0	0	0	0	0	0	0	0	0	0	0	0	0	0	0	0	0	0	0	0	0	0	0	0	0	0	0	0	0	0	0.000153874	0
Cellulomonas	1.57986e-06	0	0	0	0	0	0	0	0	0	0	0	0	0	0	0	0	0	0	0	0	0	0	0	0	0	0	0	0	0	0	0	0	0	0	0	0	0	0	0	0	0	0	0	0	0	0	0	0
Taibaiella	1.51668e-06	0	0	0	0	0	0	0	0	0	0	0	0	0	0	0	0	0	0	0	0	0	0	0	0	0	0	0	0	0	0	0	0	0	0	0	0	0	0	0	0	0	0	0	0	0	0	0.000141051	0
Ottowia	1.50161e-06	0	0	0	0	0	0	0	0	0	0	0	0	0	0	0	0	0	4.49563e-05	0	0	0	0	0	0	0	0	0	0	0	0	0	0	0	0	0	0	0	0	0	0	0	9.46931e-05	0	0	0	0	0	0
Thermus	1.39377e-06	0	0	0	0	0	0	0	2.85957e-05	0	0	0	0	0	0	0	0	0	0	6.18525e-05	0	0	0	0	2.34684e-05	0	0	0	0	0	0	0	0	0	0	0	0	0	0	0	0	0	0	0	0	0	0	0	0
Ramlibacter	1.38715e-06	0	0	0	0	0	0	0	0	0	0	0	0	0	0	0	0	0	0	0	0	0	0	0	0	0	0	0	0	0	0	0	0	0	0	0	0	0	0	0	0	0	0	0	0	0	0	0	0
Paracoccus	1.37291e-06	0	0	0	0	0	0	0	3.81276e-05	0	0	0	0	0	0	0	0	0	0	0	0	0	0	0	0	0	0	0	0	0	0	0	0	0	0	0	0	0	0	0	0	0	0	5.89678e-05	0	0	0	0	0
Dechloromonas	1.34437e-06	0	0	0	0	0	0	0.000125026	0	0	0	0	0	0	0	0	0	0	0	0	0	0	0	0	0	0	0	0	0	0	0	0	0	0	0	0	0	0	0	0	0	0	0	0	0	0	0	0	0
Campylobacter	1.33016e-06	0	0	0	0	0	0	0	0	0	0	0	0	0	0	0	0	0	0	0.000123705	0	0	0	0	0	0	0	0	0	0	0	0	0	0	0	0	0	0	0	0	0	0	0	0	0	0	0	0	0
Flectobacillus	1.32124e-06	0	0	0	0	0	0	0	0	0	0	0	0	0	0	0	0	0	0	0	0	0	0	0	0	0	0	0	0	0	0	0	0	0	0	0	0	0.000122875	0	0	0	0	0	0	0	0	0	0	0
Allorhizobium.Neorhizobium.Pararhizobium.Rhizobium	1.29671e-06	0	0	0	0	0	0	0	0	0	0	0	0	0	0	0	0	0	0	0	0	0	0	0	0	0	0	0	0	0	0	0	0	0	0	0	0	0	0	0	0	0	0	0	0	0	0	0	0
Nakamurella	1.24092e-06	0	0	0	0	0	0	0	0	0	0	0	0	0	0	0	0	0	0	0	0	0	0	0	0	0	0	0	0	0	0	0	0	0	0	0	0	0	0	0	0	0	0	0	0	0	0	0.000115405	0
Deinococcus	1.23812e-06	0	0	0	0	0	0	0	0	0	2.39311e-05	0	0	0	0	0	0	0	0	0	0	0	0	0	0	0	0	0	0	0	0	0	0	0	0	0	0	0	0	0	0	0	0	0	0	0	0	0	0
Geodermatophilus	1.15909e-06	0	0	0	0	0	0	8.33507e-05	0	0	0	0	0	0	0	0	0	0	0	0	0	0	0	0	0	0	0	0	0	0	0	0	0	0	0	0	0	0	0	0	0	0	0	0	0	0	0	0	0
Cephaloticoccus	1.10562e-06	0	0	0	0	0	0	0	0	0	0	0	0	0	0	0	0	0	0	0	0	0	0	0	0	0	0	0	0	0	0	0	0	0	0	0	0	0	0	0	0	0	0	0	0	0	0	0	0
Angelakisella	1.05633e-06	0	0	0	0	0	0	0	0	0	0	0	0	0	0	0	0	0	0	0	0	0	0	0	0	0	0	0	0	0	0	0	0	0	0	0	0	0	0	0	5.283e-05	0	0	0	0	0	0	0	0
Chthoniobacter	1.03977e-06	0	0	0	0	0	0	0	0	0	0	0	0	0	5.64608e-05	0	0	0	1.63477e-05	0	0	0	0	0	0	0	0	0	0	0	0	0	0	0	0	0	0	0	0	0	0	0	0	0	0	0	0	0	0
Prevotella	1.03736e-06	0	0	0	0	1.44648e-05	0	0	0	0	0	0	0	0	0	0	0	0	0	1.85557e-05	0	0	0	0	0	0	0	0	0	0	0	0	0	0	0	0	0	0	0	0	0	0	0	0	0	5.38982e-05	0	0	0
CandidatusFlaviluna	1.03058e-06	0	0	0	0	0	0	0	0	0	0	0	0	0	0	0	0	0	0	0	0	0	0	0	0	0	0	0	0	0	0	0	0	0	0	0	0	0	0	0	0	0	0	0	0	0	0	0	0
Isoptericola	9.61283e-07	0	0	0	0	0	0	0	0	0	0	0	0	0	0	0	0	0	0	0	0	0	0	0	0	0	0	0	0	0	0	0	0	0	0	0	0	0	0	0	0	0	0	0	0	4.04236e-05	0	0	0
Aurantimicrobium	8.96244e-07	0	0	0	0	0	0	8.33507e-05	0	0	0	0	0	0	0	0	0	0	0	0	0	0	0	0	0	0	0	0	0	0	0	0	0	0	0	0	0	0	0	0	0	0	0	0	0	0	0	0	0
Nocardioides	8.93437e-07	0	0	0	0	0	0	0	0	0	0	0	0	0	0	0	0	0	0	0	0	0	0	0	0	0	0	0	0	0	0	0	0	0	0	0	0	0	0	0	0	0	0	0	1.89756e-05	0	0	6.41141e-05	0
Brucella	8.78663e-07	0	0	0	0	0	0	0	0	0	0	0	0	0	0	0	0	0	0	0	0	0	0	0	0	0	0	0	0	0	0	0	0	0	0	0	0	0	0	0	0	0	0	0	0	0	0	0	0
CandidatusSolibacter	8.65431e-07	0	0	0	0	0	0	0	0	0	0	0	0	0	0	0	0	0	0	0	0	0	0	0	0	0	0	0	0	0	0	0	8.04851e-05	0	0	0	0	0	0	0	0	0	0	0	0	0	0	0	0
Lachnoanaerobaculum	8.64605e-07	0	0	0	0	0	0	0	0	0	0	0	0	0	0	0	0	0	0	8.04082e-05	0	0	0	0	0	0	0	0	0	0	0	0	0	0	0	0	0	0	0	0	0	0	0	0	0	0	0	0	0
Polaromonas	8.4076e-07	0	0	0	0	0	0	0	0	0	0	0	0	0	0	0	0	0	0	0	0	0	0	0	0	0	0	0	0	0	0	0	0	0	0	0	0	0	0	0	0	0	0	0	0	0	0	0	0
Ferruginibacter	8.27278e-07	0	0	0	0	0	0	0	0	0	0	0	0	0	0	0	0	0	0	0	0	0	0	0	0	0	0	0	0	0	0	0	0	0	0	0	0	0	0	0	0	0	0	0	0	0	0	7.69369e-05	0
C39	8.12764e-07	0	0	0	0	0	0	0	0	0	0	0	0	0	0	0	0	0	0	0	3.29899e-05	0	0	0	0	0	0	0	0	0	0	0	0	0	0	0	0	0	0	0	0	0	0	0	0	0	0	0	0
Limnobacter	8.01559e-07	0	0	0	0	0	0	0	0	0	0	0	0	0	0	0	0	0	0	0	0	0	0	0	0	0	0	0	0	0	0	0	0	0	0	0	0	0	0	0	0	0	0	0	0	0	0	0	0
Capnocytophaga	7.88493e-07	0	0	0	0	0	0	0	0	0	0	0	0	0	0	0	0	0	0	0	0	0	0	0	0	2.20386e-05	0	0	0	0	0	0	0	0	0	0	0	0	0	0	0	0	0	0	0	0	0	5.12913e-05	0
Siphonobacter	7.60875e-07	0	0	0	0	0	0	0	0	0	0	0	0	0	0	0	0	0	0	0	0	0	0	0	0	0	0	0	0	0	0	0	0	0	0	0	0	0	0	0	0	0	0	7.07614e-05	0	0	0	0	0
Luteolibacter	7.36062e-07	0	0	0	0	0	0	0	0	0	0	0	0	0	3.38765e-05	0	0	0	0	0	0	0	0	0	0	0	0	0	0	0	0	0	0	0	0	0	0	0	0	0	0	0	0	0	0	0	0	0	0
Rhodococcus	7.17454e-07	0	0	0	0	0	0	0	6.67232e-05	0	0	0	0	0	0	0	0	0	0	0	0	0	0	0	0	0	0	0	0	0	0	0	0	0	0	0	0	0	0	0	0	0	0	0	0	0	0	0	0
Opitutus	7.11076e-07	0	0	0	0	0	0	0	0	0	0	0	0	0	0	0	0	0	0	2.4741e-05	0	0	0	0	0	0	0	0	0	0	0	0	0	0	0	0	0	0	0	0	0	0	2.70552e-05	0	0	0	0	0	0
Dermacoccus	6.89399e-07	0	0	0	0	0	0	0	0	0	0	0	0	0	0	0	0	0	0	0	0	0	0	0	0	0	0	0	0	0	0	0	0	0	0	0	0	0	0	0	0	0	0	0	0	0	0	6.41141e-05	0
Aliterella	6.6508e-07	0	0	0	0	0	0	0	0	0	0	0	0	0	0	0	0	0	0	6.18525e-05	0	0	0	0	0	0	0	0	0	0	0	0	0	0	0	0	0	0	0	0	0	0	0	0	0	0	0	0	0
Terrimicrobium	6.5043e-07	0	0	0	0	0	0	4.16753e-05	0	0	0	0	0	0	0	0	0	0	0	0	0	0	0	0	0	0	0	0	0	0	0	0	0	0	0	0	0	0	0	0	0	0	0	0	0	0	0	0	0
Gemella	6.41878e-07	0	0	0	0	0	0	0	0	0	0	0	0	0	0	0	0	0	0	0	0	0	0	0	0	0	0	0	0	0	0	0	0	0	0	0	0	0	0	0	0	0	4.05828e-05	0	0	0	0	0	0
FukuN18freshwatergroup	6.20849e-07	0	0	0	0	0	0	0	0	0	0	0	0	5.77389e-05	0	0	0	0	0	0	0	0	0	0	0	0	0	0	0	0	0	0	0	0	0	0	0	0	0	0	0	0	0	0	0	0	0	0	0
CandidatusOmnitrophus	6.16986e-07	0	0	0	0	0	0	4.16753e-05	0	0	0	0	0	0	0	0	0	0	0	0	0	0	0	0	0	0	0	0	0	0	0	0	0	0	0	0	0	0	0	0	0	0	0	0	0	0	0	0	0
Endobacter	6.16512e-07	0	0	0	0	0	0	0	0	0	0	0	0	0	0	0	0	0	0	0	0	0	0	0	0	0	0	0	0	0	0	0	0	0	0	0	0	0	0	0	0	0	0	0	0	0	0	0	0
Caulobacter	6.00264e-07	0	0	0	0	0	0	0	0	0	0	0	0	0	0	0	0	0	0	0	0	0	0	0	0	0	0	0	0	0	0	0	0	0	0	0	0	0	0	0	0	0	0	0	0	0	0	0	0
Exiguobacterium	5.86127e-07	0	0	0	0	0	0	0	0	0	0	0	0	0	0	0	0	0	0	0	0	0	0	0	0	0	0	0	0	0	0	0	0	5.45098e-05	0	0	0	0	0	0	0	0	0	0	0	0	0	0	0
Bdellovibrio	5.7955e-07	0	0	0	0	0	0	0	0	0	0	0	0	0	0	0	0	0	0	0	0	0	0	0	0	0	0	0	0	0	0	0	0	0	0	0	0	0	0	0	0	0	0	0	0	5.38982e-05	0	0	0
BSV13	5.72542e-07	0	0	0	0	0	0	0	0	0	0	0	0	0	0	0	0	0	0	0	0	0	0	0	0	0	0	0	0	0	0	0	0	0	0	0	0	0	0	0	0	0	0	0	0	0	0	0	0
Truepera	5.43983e-07	0	0	0	0	0	0	0	0	0	0	0	0	0	0	0	0	0	0	0	0	0	0	0	0	0	0	0	0	0	0	0	0	0	0	0	0	0	0	0	0	0	0	0	0	0	0	0	0
Pseudoxanthomonas	5.10176e-07	0	0	0	0	0	0	0	0	0	0	0	0	0	0	0	0	0	0	0	0	0	0	0	0	0	0	0	0	0	0	0	0	0	0	0	0	0	0	0	0	0	0	0	0	0	0	0	0
Soonwooa	5.08936e-07	0	0	0	0	0	0	0	0	0	0	0	0	0	0	0	0	0	0	0	0	0	0	0	0	0	0	0	0	0	0	0	0	0	0	0	0	0	0	0	0	0	0	0	0	0	0	0	0
Pseudorhodobacter	5.0725e-07	0	0	0	0	0	0	0	0	0	0	0	0	0	0	0	0	0	0	0	0	0	0	0	0	0	0	0	0	0	0	0	0	0	0	0	0	0	0	0	0	0	0	4.71743e-05	0	0	0	0	0
Rhizorhapis	5.03722e-07	0	0	0	0	0	0	0	0	0	0	0	0	0	0	0	0	0	0	0	0	0	0	0	0	0	0	0	0	0	0	0	0	0	0	0	0	0	0	0	0	0	0	0	0	0	0	0	0
Granulicatella	4.96901e-07	0	0	0	0	0	0	0	0	4.62118e-05	0	0	0	0	0	0	0	0	0	0	0	0	0	0	0	0	0	0	0	0	0	0	0	0	0	0	0	0	0	0	0	0	0	0	0	0	0	0	0
CyanobiumPCC.6307	4.56404e-07	0	0	0	0	0	0	0	0	0	0	0	0	0	0	0	0	0	0	1.85557e-05	0	0	0	0	0	0	0	0	0	0	0	0	0	0	0	0	0	0	0	0	0	0	0	0	0	0	0	0	0
.Eubacterium.tenuegroup	4.49647e-07	0	4.18172e-05	0	0	0	0	0	0	0	0	0	0	0	0	0	0	0	0	0	0	0	0	0	0	0	0	0	0	0	0	0	0	0	0	0	0	0	0	0	0	0	0	0	0	0	0	0	0
Cruoricaptor	4.48122e-07	0	0	0	0	0	0	4.16753e-05	0	0	0	0	0	0	0	0	0	0	0	0	0	0	0	0	0	0	0	0	0	0	0	0	0	0	0	0	0	0	0	0	0	0	0	0	0	0	0	0	0
Asticcacaulis	4.34663e-07	0	0	0	0	0	0	0	0	0	0	0	0	0	0	0	0	0	0	0	0	0	0	0	0	0	0	0	0	0	0	0	0	0	0	0	0	0	0	0	0	0	0	0	0	4.04236e-05	0	0	0
Cardiobacterium	4.34663e-07	0	0	0	0	0	0	0	0	0	0	0	0	0	0	0	0	0	0	0	0	0	0	0	0	0	0	0	0	0	0	0	0	0	0	0	0	0	0	0	0	0	0	0	0	4.04236e-05	0	0	0
Rurimicrobium	4.34663e-07	0	0	0	0	0	0	0	0	0	0	0	0	0	0	0	0	0	0	0	0	0	0	0	0	0	0	0	0	0	0	0	0	0	0	0	0	0	0	0	0	0	0	0	0	4.04236e-05	0	0	0
DapisostemonumCCIBt3536	4.25832e-07	0	0	0	0	0	0	0	0	0	0	0	0	0	0	0	0	0	0	0	0	3.96024e-05	0	0	0	0	0	0	0	0	0	0	0	0	0	0	0	0	0	0	0	0	0	0	0	0	0	0	0
Alkanibacter	4.22161e-07	0	0	0	0	0	0	0	0	0	0	0	0	0	0	0	0	0	0	0	0	0	0	0	0	0	0	0	0	0	0	0	0	0	0	0	0	0	0	0	0	0	0	0	0	0	0	0	0
Ellin6055	4.21943e-07	0	0	0	0	2.89295e-05	0	0	0	0	0	0	0	0	0	0	1.03112e-05	0	0	0	0	0	0	0	0	0	0	0	0	0	0	0	0	0	0	0	0	0	0	0	0	0	0	0	0	0	0	0	0
Adhaeribacter	4.13639e-07	0	0	0	0	0	0	0	0	0	0	0	0	0	0	0	0	0	0	0	0	0	0	0	0	0	0	0	0	0	0	0	0	0	0	0	0	0	0	0	0	0	0	0	0	0	0	3.84684e-05	0
RB41	4.13639e-07	0	0	0	0	0	0	0	0	0	0	0	0	0	0	0	0	0	0	0	0	0	0	0	0	0	0	0	0	0	0	0	0	0	0	0	0	0	0	0	0	0	0	0	0	0	0	3.84684e-05	0
Bradyrhizobium	4.11008e-07	0	0	0	0	0	0	0	0	0	0	0	0	0	0	0	0	0	0	0	0	0	0	0	0	0	0	0	0	0	0	0	0	0	0	0	0	0	0	0	0	0	0	0	0	0	0	0	0
Extensimonas	3.88838e-07	0	0	0	0	3.61619e-05	0	0	0	0	0	0	0	0	0	0	0	0	0	0	0	0	0	0	0	0	0	0	0	0	0	0	0	0	0	0	0	0	0	0	0	0	0	0	0	0	0	0	0
CandidatusNitrosotalea	3.80438e-07	0	0	0	0	0	0	0	0	0	0	0	0	0	0	0	0	0	0	0	0	0	0	0	0	0	0	0	0	0	0	0	0	0	0	0	0	0	0	0	0	0	0	3.53807e-05	0	0	0	0	0
Phreatobacter	3.64263e-07	0	0	0	0	0	0	0	0	0	0	0	0	0	3.38765e-05	0	0	0	0	0	0	0	0	0	0	0	0	0	0	0	0	0	0	0	0	0	0	0	0	0	0	0	0	0	0	0	0	0	0
Lentimicrobium	3.61842e-07	0	0	0	0	0	0	0	0	0	0	0	0	0	0	0	0	0	0	0	0	0	0	0	0	0	0	0	0	0	0	0	0	0	0	0	0	0	0	0	0	0	0	0	0	0	0	0	0
Iamia	3.43525e-07	0	0	0	0	0	0	0	0	0	0	0	0	0	0	0	0	0	0	0	0	0	0	0	0	0	0	0	0	0	0	0	0	0	0	0	0	0	0	0	0	0	0	0	0	0	0	0	0
Pseudochrobactrum	3.43525e-07	0	0	0	0	0	0	0	0	0	0	0	0	0	0	0	0	0	0	0	0	0	0	0	0	0	0	0	0	0	0	0	0	0	0	0	0	0	0	0	0	0	0	0	0	0	0	0	0
Mycobacterium	3.40666e-07	0	0	0	0	0	0	0	0	0	0	0	0	0	0	0	0	0	0	0	0	3.16819e-05	0	0	0	0	0	0	0	0	0	0	0	0	0	0	0	0	0	0	0	0	0	0	0	0	0	0	0
Ralstonia	3.3254e-07	0	0	0	0	0	0	0	0	0	0	0	0	0	0	0	0	0	0	3.09262e-05	0	0	0	0	0	0	0	0	0	0	0	0	0	0	0	0	0	0	0	0	0	0	0	0	0	0	0	0	0
Acidibacter	3.08256e-07	0	0	0	0	0	0	0	0	0	0	0	0	0	0	0	0	0	0	0	0	0	0	0	0	0	0	0	0	0	0	0	0	0	0	0	0	0	0	0	0	0	0	0	0	0	0	0	0
Geobacillus	3.08256e-07	0	0	0	0	0	0	0	0	0	0	0	0	0	0	0	0	0	0	0	0	0	0	0	0	0	0	0	0	0	0	0	0	0	0	0	0	0	0	0	0	0	0	0	0	0	0	0	0
Rhodovastum	3.08256e-07	0	0	0	0	0	0	0	0	0	0	0	0	0	0	0	0	0	0	0	0	0	0	0	0	0	0	0	0	0	0	0	0	0	0	0	0	0	0	0	0	0	0	0	0	0	0	0	0
Aerococcus	3.0748e-07	0	0	0	0	0	0	0	2.85957e-05	0	0	0	0	0	0	0	0	0	0	0	0	0	0	0	0	0	0	0	0	0	0	0	0	0	0	0	0	0	0	0	0	0	0	0	0	0	0	0	0
SH3.11	3.06715e-07	0	0	0	0	0	0	0	0	0	0	0	0	0	0	0	0	0	0	0	0	0	0	0	0	0	0	0	0	0	0	0	0	0	0	0	0	0	0	0	0	0	0	0	0	0	0	0	0
Pseudarcobacter	3.00445e-07	0	0	0	0	0	0	0	0	0	0	0	0	0	0	0	0	0	0	1.23705e-05	0	0	0	0	0	0	0	0	0	0	0	0	0	0	0	0	0	0	0	0	0	0	0	0	0	0	0	0	0
Belnapia	2.93063e-07	0	0	0	0	0	0	0	0	0	0	0	0	0	0	0	0	0	0	0	0	0	0	0	0	0	0	0	0	0	0	0	0	2.72549e-05	0	0	0	0	0	0	0	0	0	0	0	0	0	0	0
IMCC26134	2.93063e-07	0	0	0	0	0	0	0	0	0	0	0	0	0	0	0	0	0	0	0	0	0	0	0	0	0	0	0	0	0	0	0	0	2.72549e-05	0	0	0	0	0	0	0	0	0	0	0	0	0	0	0
CandidatusUdaeobacter	2.75759e-07	0	0	0	0	0	0	0	0	0	0	0	0	0	0	0	0	0	0	0	0	0	0	0	0	0	0	0	0	0	0	0	0	0	0	0	0	0	0	0	0	0	0	0	0	0	0	2.56456e-05	0
BIyi10	2.66032e-07	0	0	0	0	0	0	0	0	0	0	0	0	0	0	0	0	0	0	2.4741e-05	0	0	0	0	0	0	0	0	0	0	0	0	0	0	0	0	0	0	0	0	0	0	0	0	0	0	0	0	0
Psychroglaciecola	2.55499e-07	0	0	0	0	0	0	0	0	0	0	0	0	0	0	0	0	0	0	0	0	2.37614e-05	0	0	0	0	0	0	0	0	0	0	0	0	0	0	0	0	0	0	0	0	0	0	0	0	0	0	0
Algoriphagus	2.53296e-07	0	0	0	0	0	0	0	0	0	0	0	0	0	0	0	0	0	0	0	0	0	0	0	0	0	0	0	0	0	0	0	0	0	0	0	0	0	0	0	0	0	0	0	0	0	0	0	0
Lautropia	2.52348e-07	0	0	0	0	0	0	0	0	0	0	0	0	0	0	0	0	0	0	0	0	0	0	0	2.34684e-05	0	0	0	0	0	0	0	0	0	0	0	0	0	0	0	0	0	0	0	0	0	0	0	0
CandidatusAncillula	2.39775e-07	0	0	0	0	0	0	0	0	0	0	2.2299e-05	0	0	0	0	0	0	0	0	0	0	0	0	0	0	0	0	0	0	0	0	0	0	0	0	0	0	0	0	0	0	0	0	0	0	0	0	0
CandidatusCryptoprodotis	2.29881e-07	0	0	0	0	0	0	0	0	0	0	0	2.13789e-05	0	0	0	0	0	0	0	0	0	0	0	0	0	0	0	0	0	0	0	0	0	0	0	0	0	0	0	0	0	0	0	0	0	0	0	0
Propionispira	2.29017e-07	0	0	0	0	0	0	0	0	0	0	0	0	0	0	0	0	0	0	0	0	0	0	0	0	0	0	0	0	0	0	0	0	0	0	0	0	0	0	0	0	0	0	0	0	0	0	0	0
Wolinella	2.29017e-07	0	0	0	0	0	0	0	0	0	0	0	0	0	0	0	0	0	0	0	0	0	0	0	0	0	0	0	0	0	0	0	0	0	0	0	0	0	0	0	0	0	0	0	0	0	0	0	0
Altererythrobacter	2.10965e-07	0	0	0	0	0	0	0	0	0	0	0	0	0	0	0	0	0	0	0	0	0	0	0	0	0	1.96198e-05	0	0	0	0	0	0	0	0	0	0	0	0	0	0	0	0	0	0	0	0	0	0
PseudanabaenaPCC.7429	2.10648e-07	0	0	0	0	0	0	0	0	0	0	0	0	0	0	0	0	0	0	0	0	0	0	0	0	0	0	0	0	0	0	0	0	0	0	0	0	0	0	0	0	0	0	0	0	0	0	0	0
Dolosigranulum	2.05504e-07	0	0	0	0	0	0	0	0	0	0	0	0	0	0	0	0	0	0	0	0	0	0	0	0	0	0	0	0	0	0	0	0	0	0	0	0	0	0	0	0	0	0	0	0	0	0	0	0
Malikia	2.04038e-07	0	0	0	0	0	0	0	0	0	0	0	0	0	0	0	0	0	0	0	0	0	0	0	0	0	0	0	0	0	0	0	0	0	0	0	0	0	0	0	0	0	0	0	1.89756e-05	0	0	0	0
Verrucomicrobium	1.71549e-07	0	0	0	0	0	0	0	0	0	1.59541e-05	0	0	0	0	0	0	0	0	0	0	0	0	0	0	0	0	0	0	0	0	0	0	0	0	0	0	0	0	0	0	0	0	0	0	0	0	0	0
Rubellimicrobium	1.67429e-07	0	0	0	0	0	0	0	0	0	0	0	0	0	0	0	0	0	0	0	0	0	0	0	0	0	0	0	0	0	0	0	0	0	0	0	0	0	0	0	0	0	0	0	0	0	0	0	0
Roseisolibacter	1.62887e-07	0	0	0	0	0	0	0	0	0	0	0	0	0	0	0	0	0	0	0	0	0	0	0	0	0	0	0	0	0	0	0	0	0	0	0	0	0	0	0	0	0	0	0	0	0	0	0	0
TM7a	1.62887e-07	0	0	0	0	0	0	0	0	0	0	0	0	0	0	0	0	0	0	0	0	0	0	0	0	0	0	0	0	0	0	0	0	0	0	0	0	0	0	0	0	0	0	0	0	0	0	0	0
Spirosoma	1.62754e-07	0	0	0	0	0	0	0	0	0	0	0	0	0	0	0	0	0	0	0	0	0	0	0	0	0	0	0	0	0	0	0	0	0	0	0	0	0	0	0	0	0	0	0	0	0	0	0	0
Actinomycetospora	1.62706e-07	0	0	0	0	0	0	0	0	0	0	0	0	0	0	0	0	0	0	0	0	0	0	0	0	0	0	0	0	0	0	0	0	0	0	0	0	0	0	0	0	0	0	0	0	0	0	0	0
CandidatusPhytoplasma	1.57986e-07	0	0	0	0	0	0	0	0	0	0	0	0	0	0	0	0	0	0	0	0	0	0	0	0	0	0	0	0	0	0	0	0	0	0	0	0	0	0	0	0	0	0	0	0	0	0	0	0
Geothrix	1.57986e-07	0	0	0	0	0	0	0	0	0	0	0	0	0	0	0	0	0	0	0	0	0	0	0	0	0	0	0	0	0	0	0	0	0	0	0	0	0	0	0	0	0	0	0	0	0	0	0	0
Spirochaeta2	1.57986e-07	0	0	0	0	0	0	0	0	0	0	0	0	0	0	0	0	0	0	0	0	0	0	0	0	0	0	0	0	0	0	0	0	0	0	0	0	0	0	0	0	0	0	0	0	0	0	0	0
Varibaculum	1.57986e-07	0	0	0	0	0	0	0	0	0	0	0	0	0	0	0	0	0	0	0	0	0	0	0	0	0	0	0	0	0	0	0	0	0	0	0	0	0	0	0	0	0	0	0	0	0	0	0	0
Oribacterium	1.54128e-07	0	0	0	0	0	0	0	0	0	0	0	0	0	0	0	0	0	0	0	0	0	0	0	0	0	0	0	0	0	0	0	0	0	0	0	0	0	0	0	0	0	0	0	0	0	0	0	0
Pirellula	1.52587e-07	0	0	0	0	0	0	0	0	0	0	0	0	0	0	0	0	0	0	0	0	0	0	0	0	0	0	0	0	0	0	0	0	0	0	0	0	0	0	0	0	0	0	0	0	0	0	0	0
Anaerospora	1.42343e-07	0	0	0	0	0	0	0	0	0	0	0	0	0	0	0	0	0	0	0	0	0	0	0	0	0	0	0	0	0	0	0	0	0	0	0	0	0	0	0	0	0	0	0	0	0	0	0	0
Porphyrobacter	1.33481e-07	0	0	0	0	0	0	0	0	0	0	0	0	0	0	0	0	0	0	0	0	0	0	0	0	0	0	0	0	0	0	0	0	0	0	0	0	0	0	0	0	0	0	0	0	0	0	0	1.24137e-05
Arcicella	1.33016e-07	0	0	0	0	0	0	0	0	0	0	0	0	0	0	0	0	0	0	1.23705e-05	0	0	0	0	0	0	0	0	0	0	0	0	0	0	0	0	0	0	0	0	0	0	0	0	0	0	0	0	0
DSSF69	1.33016e-07	0	0	0	0	0	0	0	0	0	0	0	0	0	0	0	0	0	0	1.23705e-05	0	0	0	0	0	0	0	0	0	0	0	0	0	0	0	0	0	0	0	0	0	0	0	0	0	0	0	0	0
Porphyromonas	1.33016e-07	0	0	0	0	0	0	0	0	0	0	0	0	0	0	0	0	0	0	1.23705e-05	0	0	0	0	0	0	0	0	0	0	0	0	0	0	0	0	0	0	0	0	0	0	0	0	0	0	0	0	0
Mannheimia	1.05324e-07	0	0	0	0	0	0	0	0	0	0	0	0	0	0	0	0	0	0	0	0	0	0	0	0	0	0	0	0	0	0	0	0	0	0	0	0	0	0	0	0	0	0	0	0	0	0	0	0
Methylomonas	1.02752e-07	0	0	0	0	0	0	0	0	0	0	0	0	0	0	0	0	0	0	0	0	0	0	0	0	0	0	0	0	0	0	0	0	0	0	0	0	0	0	0	0	0	0	0	0	0	0	0	0
Bacteriovorax	1.01725e-07	0	0	0	0	0	0	0	0	0	0	0	0	0	0	0	0	0	0	0	0	0	0	0	0	0	0	0	0	0	0	0	0	0	0	0	0	0	0	0	0	0	0	0	0	0	0	0	0
Sandaracinobacter	5.37389e-08	4.99771e-06	0	0	0	0	0	0	0	0	0	0	0	0	0	0	0	0	0	0	0	0	0	0	0	0	0	0	0	0	0	0	0	0	0	0	0	0	0	0	0	0	0	0	0	0	0	0	0
[truncated: 45 more columns]

## Sheet: Table_S1-7
SAG_1	SAG_2	ANI	total_fragments_aligned	fraction_of_SAG_1_aligned
Desulfosarcina_G17__AH-928-G17	Desulfosarcina_A07__AH-928-A07	0.9981	612	0.892157
Desulfosarcina_A07__AH-928-A07	Desulfosarcina_G17__AH-928-G17	0.997778	817	0.652387
Bacteroidales_E04__AH-928-E04	Bacteroidales_A14__AH-928-A14	0.997716	418	0.605263
Bacteroidales_A14__AH-928-A14	Bacteroidales_B11__AH-928-B11	0.99745	574	0.770035
Methanobrevibacter_I08__AH-928-I08	Methanobrevibacter_K11__AH-928-K11	0.996702	333	0.690691
Bacteroidales_B11__AH-928-B11	Bacteroidales_A14__AH-928-A14	0.996317	784	0.580357
Bacteroidales_K22__AH-928-K22	Bacteroidales_L14__AH-928-L14	0.995735	490	0.757143
Bacteroidales_L14__AH-928-L14	Bacteroidales_K22__AH-928-K22	0.995492	543	0.668508
Odoribacter_J03__AH-928-J03	Odoribacter_G04__AH-928-G04	0.994917	440	0.302273
Bacteroidales_B11__AH-928-B11	Bacteroidales_E04__AH-928-E04	0.994876	784	0.423469
Bacteroidales_E04__AH-928-E04	Bacteroidales_B11__AH-928-B11	0.994513	418	0.799043
Bacteroidales_A14__AH-928-A14	Bacteroidales_C03__AH-928-C03	0.994279	574	0.601045
Bacteroidales_C03__AH-928-C03	Bacteroidales_A14__AH-928-A14	0.994039	555	0.61982
Frigididesulfovibrio_F20__AH-928-F20	Frigididesulfovibrio_M16__AH-928-M16	0.993632	314	0.302548
Methanobrevibacter_K11__AH-928-K11	Methanobrevibacter_I08__AH-928-I08	0.993489	324	0.70679
Bacteroidales_L14__AH-928-L14	Bacteroidales_L05__AH-928-L05	0.993441	543	0.629834
Odoribacter_G04__AH-928-G04	Odoribacter_J03__AH-928-J03	0.992925	236	0.563559
Bacteroidales_C03__AH-928-C03	Bacteroidales_B11__AH-928-B11	0.992915	555	0.753153
Odoribacter_L07__AH-928-L07	Odoribacter_J03__AH-928-J03	0.992583	289	0.66436
Odoribacter_L07__AH-928-L07	Odoribacter_A06__AH-928-A06	0.992455	289	0.408304
Bacteroidales_B11__AH-928-B11	Bacteroidales_C03__AH-928-C03	0.992393	784	0.52551
Bacteroidales_A14__AH-928-A14	Bacteroidales_E04__AH-928-E04	0.992377	574	0.447735
Odoribacter_J03__AH-928-J03	Odoribacter_A06__AH-928-A06	0.991909	440	0.463636
Bacteroidales_L05__AH-928-L05	Bacteroidales_L14__AH-928-L14	0.991807	499	0.689379
Odoribacter_J03__AH-928-J03	Odoribacter_L07__AH-928-L07	0.991496	440	0.436364
Odoribacter_A06__AH-928-A06	Odoribacter_J03__AH-928-J03	0.991297	363	0.564738
Bacteroidales_K03__AH-928-K03	Bacteroidales_L05__AH-928-L05	0.990531	411	0.681265
Bacteroidales_L05__AH-928-L05	Bacteroidales_K03__AH-928-K03	0.990523	499	0.557114
Bacteroidales_E04__AH-928-E04	Bacteroidales_C03__AH-928-C03	0.990492	418	0.555024
Bacteroidales_L05__AH-928-L05	Bacteroidales_K22__AH-928-K22	0.990131	499	0.593186
Odoribacter_A06__AH-928-A06	Odoribacter_L07__AH-928-L07	0.989493	363	0.341598
Bacteroides_N06__AH-928-N06	Bacteroides_D19__AH-928-D19	0.988678	569	0.644991
Parabacteroides_G21__AH-928-G21	Parabacteroides_G07__AH-928-G07	0.988564	529	0.697543
Bacteroidales_K03__AH-928-K03	Bacteroidales_L14__AH-928-L14	0.988561	411	0.6618
Odoribacter_A06__AH-928-A06	Odoribacter_G04__AH-928-G04	0.988446	363	0.264463
Bacteroidales_K22__AH-928-K22	Bacteroidales_L05__AH-928-L05	0.988376	490	0.591837
Odoribacter_G04__AH-928-G04	Odoribacter_A06__AH-928-A06	0.98819	236	0.419492
Bacteroidales_L14__AH-928-L14	Bacteroidales_K03__AH-928-K03	0.986933	543	0.502762
Bacteroidales_C03__AH-928-C03	Bacteroidales_E04__AH-928-E04	0.986796	555	0.418018
Parabacteroides_G07__AH-928-G07	Parabacteroides_G21__AH-928-G21	0.986343	724	0.505525
Bacteroides_D19__AH-928-D19	Bacteroides_N06__AH-928-N06	0.985016	938	0.39339
Frigididesulfovibrio_M16__AH-928-M16	Frigididesulfovibrio_F20__AH-928-F20	0.984261	282	0.347518
Bacteroidales_K03__AH-928-K03	Bacteroidales_K22__AH-928-K22	0.983492	411	0.632603
Bacteroidales_K22__AH-928-K22	Bacteroidales_K03__AH-928-K03	0.982817	490	0.532653
Bacteroides_D19__AH-928-D19	Bacteroides_E20__AH-928-E20	0.982786	938	0.223881
Bacteroides_E20__AH-928-E20	Bacteroides_D19__AH-928-D19	0.980331	321	0.641745
Bacteroides_N06__AH-928-N06	Bacteroides_E20__AH-928-E20	0.978608	569	0.314587
Parabacteroides_G06__AH-928-G06	Parabacteroides_K15__AH-928-K15	0.978214	462	0.439394
Parabacteroides_K15__AH-928-K15	Parabacteroides_G06__AH-928-G06	0.978017	547	0.374771
Desulfosarcina_G10__AH-928-G10	Desulfosarcina_B08__AH-928-B08	0.977503	431	0.487239
Bacteroides_E20__AH-928-E20	Bacteroides_N06__AH-928-N06	0.973737	321	0.548287
Desulfosarcina_B08__AH-928-B08	Desulfosarcina_G10__AH-928-G10	0.970953	469	0.460554
Bacteroides_J23__AH-928-J23	Bacteroides_D19__AH-928-D19	0.968856	316	0.582278
Bacteroides_D19__AH-928-D19	Bacteroides_J23__AH-928-J23	0.967296	938	0.197228
Frigididesulfovibrio_F20__AH-928-F20	Frigididesulfovibrio_M14__AH-928-M14	0.959376	314	0.257962
Parabacteroides_O15__AH-928-O15	Parabacteroides_J18__AH-928-J18	0.911244	397	0.571788
Parabacteroides_J18__AH-928-J18	Parabacteroides_O15__AH-928-O15	0.910798	766	0.289817
Parabacteroides_O15__AH-928-O15	Parabacteroides_B22__AH-928-B22	0.881331	397	0.229219
Parabacteroides_B22__AH-928-B22	Parabacteroides_O15__AH-928-O15	0.879522	311	0.305466
Parabacteroides_B22__AH-928-B22	Parabacteroides_J18__AH-928-J18	0.87937	311	0.565916
Parabacteroides_J18__AH-928-J18	Parabacteroides_B22__AH-928-B22	0.879084	766	0.224543
Ruminococcaceae_D13__AH-928-D13	Ruminococcaceae_A11__AH-928-A11	0.850578	669	0.161435
Desulfosarcina_G17__AH-928-G17	Desulfosarcina_B08__AH-928-B08	0.839	612	0.284314
Desulfosarcina_B08__AH-928-B08	Desulfosarcina_G17__AH-928-G17	0.83643	469	0.366738
Desulfosarcina_B08__AH-928-B08	Desulfosarcina_A07__AH-928-A07	0.836017	469	0.490405
Desulfosarcina_A07__AH-928-A07	Desulfosarcina_B08__AH-928-B08	0.835696	817	0.268054
Desulfosarcina_G17__AH-928-G17	Desulfosarcina_G10__AH-928-G10	0.832667	612	0.25817
Desulfosarcina_A07__AH-928-A07	Desulfosarcina_G10__AH-928-G10	0.831294	817	0.259486
Desulfosarcina_G10__AH-928-G10	Desulfosarcina_A07__AH-928-A07	0.829687	431	0.489559
Desulfosarcina_G10__AH-928-G10	Desulfosarcina_G17__AH-928-G17	0.828055	431	0.37355
Parabacteroides_J18__AH-928-J18	Parabacteroides_K15__AH-928-K15	0.804234	766	0.219321
Parabacteroides_G06__AH-928-G06	Parabacteroides_J18__AH-928-J18	0.803813	462	0.359307
Parabacteroides_J18__AH-928-J18	Parabacteroides_G06__AH-928-G06	0.802928	766	0.21671
Parabacteroides_K15__AH-928-K15	Parabacteroides_J18__AH-928-J18	0.799504	547	0.303473

## Sheet: Table_S1-8
	R1 sortmerna input	R2 sortmerna input	R1 bbsplit input	R2 bbsplit input	R1 percent notRNA	R2 percent notRNA	R1 mapped to Blatta/P.americana	R1 percent mapped to Blatta/P.americana	R2 mapped to Blatta/P.americana	R2 percent mapped to Blatta/P.americana	R1 percent not Blatta/P. americana	R2 percent not Blatta/P. americana	repair input (total)	repair output (total)	percent paired	merged	percent merged
bran11	8603175	8601803	3586718	3614416	0.416906	0.420193	842477	0.234888	836759	0.231506	0.765112	0.768494	5521898	5267038	0.953846	1461615	0.555005
bran14	10231044	10229341	5174379	5192235	0.505753	0.507583	3134788	0.605829	3106174	0.598234	0.394171	0.401766	4125652	3612110	0.875525	694465	0.38452
bran15	8397235	8395768	3695106	3711674	0.440038	0.442089	1536347	0.415779	1522858	0.410289	0.584221	0.589711	4347575	3855138	0.886733	600585	0.311576
bran16	6422949	6422377	2933360	2951684	0.4567	0.459594	1046186	0.356651	1036328	0.351097	0.643349	0.648903	3802530	3479408	0.915024	737225	0.423765
butter12	8205581	8204376	3757133	3789912	0.457875	0.461938	1703748	0.45347	1687035	0.445138	0.54653	0.554862	4156262	3721708	0.895446	736263	0.395659
butter14	8522129	8521577	5077323	5097883	0.595781	0.598232	2077496	0.409172	2060215	0.404131	0.590828	0.595869	6037495	5551790	0.919552	1692317	0.609647
butter15	34430337	34424745	20423199	20463966	0.593175	0.594455	16969953	0.830916	16840157	0.822918	0.169084	0.177082	7077055	4737424	0.669406	1120748	0.473147
butter9	8629338	8628076	5294924	5302478	0.613596	0.614561	2901882	0.54805	2876028	0.542393	0.45195	0.457607	4819492	4405462	0.914093	992953	0.450783
chow10	8075558	8074224	3734004	3753929	0.462383	0.464928	1136826	0.304452	1126944	0.300204	0.695548	0.699796	5224163	4967476	0.950865	1171638	0.471724
chow11	3469349	3468826	1757705	1766067	0.506638	0.509125	494731	0.281464	490024	0.277466	0.718536	0.722534	2539017	2427140	0.955937	530979	0.437535
chow12	11839445	11837760	4904859	4935803	0.414281	0.416954	2536435	0.517127	2516126	0.50977	0.482873	0.49023	4788101	4418732	0.922857	1024917	0.463896
chow7	7288042	7287064	3614102	3634157	0.495895	0.498713	2105590	0.582604	2085470	0.573852	0.417396	0.426148	3057199	2679728	0.87653	541178	0.403905
starve10	8281577	8280244	4284054	4297608	0.517299	0.519019	2907123	0.678592	2882587	0.670742	0.321408	0.329258	2791952	2354658	0.843373	516531	0.438731
starve11	6666456	6665292	2112763	2135962	0.316924	0.32046	697521	0.330146	688866	0.322509	0.669854	0.677491	2862338	2607730	0.911049	285562	0.219012
starve14	9475524	9474328	5617922	5636799	0.592888	0.594955	2840117	0.505546	2819137	0.500131	0.494454	0.499869	5595467	5216030	0.932189	1738569	0.666625
starve6	9510393	9509546	4342526	4377142	0.456608	0.460289	1825281	0.420327	1813953	0.414415	0.579673	0.585585	5080434	4640290	0.913365	1470596	0.633838
tuna10	8981325	8979275	4044015	4065242	0.450269	0.452736	1229269	0.303972	1217642	0.299525	0.696028	0.700475	5662346	5367378	0.947907	1245502	0.464101
tuna13	6308848	6307667	1209526	1233600	0.191719	0.195572	695394	0.574931	687843	0.55759	0.425069	0.44241	1059889	891624	0.841243	140715	0.315638
tuna14	8702548	8701424	4924109	4940140	0.565824	0.567739	2915261	0.592038	2893559	0.585724	0.407962	0.414276	4055429	3670468	0.905075	879507	0.479234
tuna15	6753719	6752676	2768879	2792990	0.409978	0.413612	561307	0.20272	556533	0.199261	0.79728	0.800739	4444029	4150758	0.934008	609268	0.29357

## Sheet: Table_S1-9
order	Diet Treatment	Sample Name	Number of raw sequences	Number of clean input sequences for DIAMOND	Number of seqs w matches in SCGs	Percent of seqs matching SCGs	Number of seqs w matches in RefSeq	Percent of seqs matching RefSeq	Number of seqs matching either	Percent of seqs w matches in either	Numer of matches attributed to SAGs	Percent of clean seqs attributed to SAGs	Percent of matched seqs attributed to SAGs
1	bran	bran11	8603719	2551805	1518264	0.594976	1811458	0.709873	1868924	0.732393	457247	0.179186	0.244658
2		bran14	10231814	2026762	959340	0.473336	1181993	0.583193	1246722	0.61513	434390	0.214327	0.348426
3		bran15	8397548	1833153	917148	0.500312	1133949	0.618578	1173277	0.640032	262636	0.14327	0.223848
4		bran16	6423721	1670499	852864	0.510544	1083326	0.648504	1107221	0.662809	203571	0.121862	0.183858
5	butter	butter9	8206157	2371432	1177269	0.496438	1407353	0.593461	1485616	0.626464	560688	0.236434	0.377411
6		butter12	8523431	1877705	893784	0.475998	1063989	0.566643	1141932	0.608153	458244	0.244045	0.401288
7		butter14	34431547	2533899	1458046	0.575416	1698239	0.670208	1801983	0.71115	759236	0.299632	0.421334
8		butter15	8629787	2249313	468384	0.208234	853762	0.379566	863801	0.384029	96754	0.0430149	0.11201
9	chow	chow7	8076102	1360524	482002	0.354277	652397	0.479519	669212	0.491878	144709	0.106363	0.216238
10		chow10	3469525	2466306	1316414	0.533759	1579379	0.640382	1650378	0.66917	518969	0.210424	0.314455
11		chow11	11840285	1207209	719166	0.595726	807247	0.668689	854356	0.707712	329708	0.273116	0.385914
12		chow12	7288665	2427242	1174753	0.483987	1617999	0.6666	1667741	0.687093	288998	0.119064	0.173287
13	starvation	starve6	8282053	2082081	830552	0.398905	1104621	0.530537	1145833	0.550331	269495	0.129435	0.235196
14		starve10	6666660	1359582	488039	0.358963	673045	0.495038	704238	0.517981	203235	0.149483	0.288589
15		starve11	9476257	1300975	708207	0.544366	845358	0.649788	884511	0.679883	272506	0.209463	0.308087
16		starve14	9511575	2647609	1299863	0.490957	1571153	0.593423	1663807	0.628419	610181	0.230465	0.366738
17	tuna	tuna10	8983878	2679830	1506332	0.5621	1832664	0.683873	1899590	0.708847	532608	0.198747	0.280381
18		tuna13	6309118	468838	211539	0.451198	261701	0.558191	277083	0.590999	85931	0.183285	0.310127
19		tuna14	8703290	2031555	893510	0.439816	1161141	0.571553	1222817	0.601912	396942	0.195388	0.324613
20		tuna15	6754519	1939652	1036388	0.534316	1250753	0.644834	1304951	0.672776	373686	0.192656	0.28636

## Sheet: Table_S1-10
Sample	reads in (BBSplit)	R1 reads matching (BBSplit)	R2 reads matching (BBSplit)	R1 percent matching (BBSplit)	R2 percent matching (BBSplit)	repair in (total)	repair out (total)	percent paired	merge in	merge out	percent merged
bran17_H	35886468	7888584	7833051	0.219821	0.218273	56051301	55082450	0.982715	27541225	1119741	0.0406569
bran19_H	36844449	26548379	26330589	0.720553	0.714642	20809930	19175182	0.921444	9587591	573539	0.059821
bran20_H	39473833	10362646	10262687	0.262519	0.259987	58322333	56626750	0.970927	28313375	234924	0.00829728
bran22_H	321113142	47683060	47450912	0.148493	0.14777	547092312	533070442	0.97437	266535221	22003440	0.0825536
bran24_H	24861373	7325276	7261446	0.294645	0.292077	35136024	34555568	0.98348	17277784	820937	0.047514
butt20_H	26387314	12346713	12264261	0.467903	0.464779	28163654	27421188	0.973637	13710594	1172682	0.0855311
butt21_H	31447725	26877570	26610264	0.854675	0.846175	9407616	7608634	0.808774	3804317	155830	0.0409614
butt22_H	37421411	30893382	30286319	0.825554	0.809331	13663121	10340070	0.756787	5170035	269206	0.0520704
butt23_H	32554154	16778481	16621670	0.515402	0.510585	31708157	30475472	0.961124	15237736	1408173	0.0924135
chow17_H	45503329	28915744	28434767	0.635464	0.624894	33656147	27615834	0.820529	13807917	463865	0.0335941
chow18_H	39174757	23018185	22395106	0.587577	0.571672	32936223	26919128	0.817311	13459564	205772	0.0152882
chow21_H	30726170	11747456	11636995	0.382327	0.378732	38067889	37244880	0.97838	18622440	810603	0.0435283
chow23_H	28238104	12284736	12204429	0.435041	0.432197	31987043	31121370	0.972937	15560685	1842304	0.118395
star18_H	32121492	30663111	30025484	0.954598	0.934747	3554389	880354	0.247681	440177	44640	0.101414
star19_H	31116443	23707738	23534892	0.761904	0.756349	14990256	13632596	0.90943	6816298	518777	0.0761083
star23_H	29380729	22888983	22350979	0.779047	0.760736	13521496	9521658	0.704187	4760829	281543	0.0591374
star25_H	29408393	18183670	18013943	0.618316	0.612544	22619173	21381778	0.945294	10690889	559422	0.052327
tuna19_H	25553200	11444067	11348562	0.447853	0.444115	28313771	27534590	0.97248	13767295	1116654	0.0811092
tuna20_H	9888905	1235736	1234213	0.124962	0.124808	17307861	17193296	0.993381	8596648	992122	0.115408
tuna24_H	31009542	15259431	15005190	0.492088	0.483889	31754463	28242644	0.889407	14121322	255986	0.0181276
butt24_H	25756218	24425127	23884983	0.94832	0.927348	3202326	1253352	0.391388	626676	45681	0.0728941
chow20_H	45499761	43507133	42889598	0.956206	0.942633	4602791	1175460	0.25538	587730	49620	0.0844265
tuna17_H	33904993	32261221	31772341	0.951518	0.937099	3776424	1167452	0.309142	583726	40118	0.0687275
tuna22_H	27860704	26562621	26155261	0.953408	0.938787	3003526	927806	0.308906	463903	37805	0.0814933
star17_H	30274347	29079601	28884242	0.960536	0.954083	2584851	870360	0.336716	435180	53435	0.122788

[truncated: 1 more sheets: Table_S1-11]
