# Supplementary material for: Disentangling hindgut metabolism in the American cockroach through single-cell genomics and metatranscriptomics
Source: Front Microbiol. 2023 May 30;14:1156809. doi: 10.3389/fmicb.2023.1156809 (PMC10266427; doi:10.3389/fmicb.2023.1156809)
Supplement: Supplementary file 2 [file Table_2.XLSX]

## Sheet: Table_S2-1
Table_S2-2	KEGG ortholog hitcounts per single-cell genome
Table_S2-3	KEGG ortholog proportions per SAG in metagenome
Table_S2-4	KEGG ortholog proportions per SAG in metatranscriptome
Table_S2-5	Accessions for KEGG ortholog (KO) hits to SAGs

## Sheet: Table_S2-2
	Odoribacter_A06	Desulfosarcina_A07	Oscillospiraceae_A11	Bacteroidales_A14	Ruminococcaceae_A16	Azobacteroidaceae_A17	Frigididesulfovibrio_A18	Christensenellales_A19	Alistipes_B03	Desulfosarcina_B08	Bacteroidales_B11	Parabacteroides_B22	Bacteroidales_C03	Frigididesulfovibrio_C06	Frigididesulfovibrio_C14	Peptoniphilaceae_C18	Bacteroidales_C19	Synergistaceae_D05	Lachnospiraceae_D06	Ruminococcaceae_D13	Dysgonomonas_D17	Bacteroides_D19	Butyricicoccaceae_D20	Bacteroidales_E04	Acholeplasma_E16	Lachnospiraceae_E19	Bacteroides_E20	Oscillospiraceae_F05	Frigididesulfovibrio_F07	Desulfobacterales_F15	Paludibacteraceae_F17	Frigididesulfovibrio_F20	Bacteroides_F21	Clostridia_F22	Oscillospirales_G02	Odoribacter_G04	Parabacteroides_G06	Parabacteroides_G07	Breznakia_G09	Desulfosarcina_G10	Frigididesulfovibrio_G11	Frigididesulfovibrio_G15	Desulfosarcina_G17	Parabacteroides_G21	Oscillospiraceae_G22	Frigididesulfovibrio_I05	Selenomonadales_I06	Methanobrevibacter_I08	Synergistaceae_I11
K00003	NA	NA	NA	NA	1	NA	NA	NA	NA	NA	NA	NA	NA	NA	NA	NA	NA	1	1	1	NA	NA	NA	NA	NA	NA	NA	1	NA	1	NA	NA	NA	NA	NA	NA	NA	NA	1	1	1	NA	NA	NA	1	NA	1	1	1
K00004	NA	NA	NA	NA	NA	NA	NA	NA	NA	NA	NA	NA	NA	NA	NA	NA	NA	NA	NA	NA	NA	NA	NA	NA	NA	NA	NA	NA	NA	NA	NA	NA	NA	NA	NA	NA	NA	NA	NA	NA	NA	NA	NA	NA	NA	NA	NA	NA	NA
K00005	NA	NA	NA	NA	NA	NA	NA	NA	NA	NA	NA	NA	NA	NA	NA	NA	NA	NA	NA	NA	NA	NA	NA	NA	NA	NA	NA	NA	NA	NA	NA	NA	NA	NA	NA	NA	NA	NA	NA	NA	NA	1	NA	NA	NA	NA	NA	NA	NA
K00008	NA	NA	NA	NA	NA	NA	NA	NA	NA	NA	NA	NA	NA	NA	NA	NA	NA	NA	1	NA	NA	NA	NA	NA	NA	NA	NA	NA	NA	NA	NA	NA	NA	NA	NA	NA	NA	NA	NA	NA	NA	NA	NA	NA	NA	NA	NA	NA	NA
K00009	NA	NA	1	NA	NA	NA	NA	NA	NA	NA	NA	NA	NA	NA	NA	NA	NA	NA	NA	NA	NA	NA	NA	NA	NA	NA	NA	NA	NA	NA	NA	NA	NA	NA	NA	NA	NA	NA	NA	NA	NA	NA	NA	NA	NA	NA	NA	NA	NA
K00010	NA	NA	NA	NA	NA	NA	NA	NA	NA	NA	NA	NA	NA	NA	NA	NA	NA	NA	NA	NA	NA	NA	NA	NA	NA	NA	NA	NA	NA	NA	NA	NA	NA	NA	NA	NA	NA	NA	NA	NA	NA	NA	NA	NA	NA	NA	NA	NA	NA
K00012	2	1	NA	NA	NA	NA	NA	NA	NA	NA	1	NA	1	1	1	NA	NA	NA	1	NA	NA	1	NA	NA	1	NA	NA	NA	1	NA	NA	NA	NA	NA	NA	1	1	1	NA	NA	NA	1	NA	NA	NA	NA	NA	NA	1
K00013	NA	1	NA	NA	1	NA	NA	NA	NA	1	NA	NA	NA	1	NA	1	NA	1	NA	1	NA	NA	NA	NA	NA	NA	1	NA	NA	NA	NA	NA	NA	NA	NA	NA	NA	1	NA	NA	NA	NA	NA	NA	1	NA	1	1	1
K00014	NA	1	NA	1	1	NA	1	NA	1	NA	1	NA	NA	NA	NA	1	NA	NA	NA	NA	NA	1	NA	1	NA	NA	NA	1	NA	NA	NA	1	NA	NA	1	1	1	NA	1	1	1	1	1	1	1	NA	NA	1	NA
K00015	NA	NA	NA	NA	NA	NA	NA	NA	NA	NA	NA	NA	NA	NA	NA	NA	NA	NA	NA	NA	NA	NA	NA	NA	NA	NA	NA	NA	NA	NA	NA	NA	NA	NA	NA	NA	NA	NA	NA	1	NA	NA	NA	NA	NA	NA	NA	NA	NA
K00016	NA	NA	NA	NA	1	NA	NA	NA	NA	NA	NA	NA	NA	NA	NA	NA	NA	NA	NA	NA	NA	NA	NA	NA	NA	1	NA	NA	NA	NA	NA	NA	NA	NA	NA	NA	NA	NA	1	NA	NA	NA	NA	NA	NA	NA	NA	NA	NA
K00018	NA	NA	NA	NA	1	NA	1	NA	1	NA	NA	NA	NA	NA	1	1	NA	NA	NA	1	NA	NA	NA	NA	NA	NA	NA	NA	1	NA	NA	NA	NA	NA	NA	NA	NA	NA	NA	NA	NA	1	NA	NA	1	1	NA	NA	NA
K00019	NA	NA	NA	NA	1	NA	NA	NA	NA	NA	NA	NA	NA	NA	NA	NA	NA	NA	NA	NA	NA	NA	NA	NA	NA	NA	NA	NA	NA	NA	NA	NA	NA	NA	NA	NA	NA	NA	NA	NA	NA	NA	NA	NA	NA	NA	NA	NA	NA
K00020	NA	NA	NA	NA	NA	NA	NA	1	NA	NA	NA	NA	NA	NA	NA	NA	NA	1	NA	NA	NA	NA	NA	NA	NA	NA	NA	NA	NA	NA	NA	NA	NA	NA	NA	NA	NA	NA	NA	NA	NA	NA	NA	NA	NA	NA	NA	NA	NA
K00021	NA	NA	NA	NA	NA	NA	NA	NA	NA	NA	NA	NA	NA	NA	NA	NA	NA	NA	NA	NA	NA	NA	NA	NA	NA	NA	NA	NA	NA	NA	NA	NA	NA	NA	NA	NA	NA	NA	NA	NA	NA	NA	NA	NA	NA	NA	NA	NA	NA
K00024	1	1	NA	NA	NA	1	NA	NA	1	1	NA	NA	NA	NA	NA	NA	NA	NA	NA	NA	NA	1	NA	NA	NA	NA	NA	NA	NA	NA	NA	NA	NA	NA	NA	NA	1	1	NA	NA	NA	NA	NA	1	NA	NA	NA	NA	NA
K00027	NA	NA	NA	NA	1	NA	NA	NA	NA	NA	NA	NA	NA	1	NA	1	NA	1	NA	NA	NA	NA	1	NA	1	NA	NA	NA	NA	NA	NA	NA	NA	NA	NA	NA	NA	NA	NA	NA	NA	NA	NA	NA	1	NA	NA	NA	1
K00029	NA	NA	NA	NA	NA	1	NA	NA	NA	NA	NA	NA	NA	NA	NA	NA	NA	NA	NA	NA	NA	NA	NA	NA	NA	NA	NA	NA	NA	NA	NA	NA	NA	NA	NA	NA	NA	1	NA	NA	NA	NA	NA	NA	NA	NA	NA	NA	NA
K00030	NA	NA	NA	NA	NA	NA	NA	NA	NA	NA	NA	NA	NA	NA	NA	1	NA	NA	NA	NA	NA	NA	NA	NA	NA	NA	NA	NA	NA	NA	NA	NA	NA	NA	NA	NA	NA	NA	NA	NA	NA	NA	NA	NA	NA	NA	NA	NA	NA
K00031	NA	NA	NA	NA	NA	NA	NA	NA	NA	NA	NA	NA	NA	NA	NA	1	NA	NA	1	NA	1	NA	1	NA	NA	NA	NA	NA	NA	NA	NA	NA	NA	1	1	NA	NA	NA	NA	NA	NA	1	1	NA	NA	NA	NA	NA	NA
K00033	NA	NA	NA	NA	NA	NA	NA	1	NA	NA	NA	NA	NA	NA	NA	NA	NA	NA	NA	NA	NA	2	NA	NA	NA	1	NA	NA	NA	NA	NA	NA	NA	NA	NA	NA	NA	NA	NA	NA	NA	NA	NA	NA	1	NA	NA	NA	NA
K00036	NA	NA	NA	NA	NA	NA	NA	NA	NA	NA	NA	NA	NA	NA	NA	NA	NA	NA	NA	NA	NA	1	NA	NA	NA	NA	NA	NA	NA	NA	NA	NA	NA	NA	NA	NA	NA	NA	NA	NA	NA	NA	NA	NA	NA	NA	NA	NA	NA
K00038	NA	NA	NA	NA	NA	NA	NA	NA	NA	NA	NA	NA	NA	NA	NA	NA	NA	NA	NA	NA	1	NA	NA	NA	NA	NA	NA	NA	NA	NA	NA	NA	NA	NA	NA	NA	NA	NA	NA	NA	NA	NA	NA	NA	NA	NA	NA	NA	NA
K00041	NA	NA	NA	NA	1	NA	NA	NA	NA	NA	NA	NA	NA	NA	NA	NA	NA	NA	NA	NA	NA	2	NA	NA	NA	NA	NA	NA	NA	NA	NA	NA	NA	NA	NA	NA	1	NA	NA	NA	NA	NA	NA	1	NA	1	NA	NA	NA
K00042	NA	1	NA	NA	NA	NA	NA	1	NA	NA	NA	NA	NA	NA	NA	NA	NA	NA	NA	NA	NA	NA	NA	NA	NA	NA	NA	NA	NA	NA	NA	NA	NA	NA	NA	NA	NA	NA	NA	NA	NA	NA	1	NA	NA	NA	NA	NA	NA
K00046	NA	NA	NA	NA	NA	NA	NA	1	NA	NA	NA	NA	NA	NA	NA	NA	NA	NA	NA	NA	NA	NA	NA	NA	NA	NA	NA	NA	NA	NA	NA	NA	NA	NA	NA	NA	NA	1	NA	NA	NA	NA	NA	NA	NA	NA	NA	NA	NA
K00048	NA	NA	NA	NA	NA	NA	NA	NA	NA	NA	NA	NA	NA	NA	NA	NA	NA	NA	NA	NA	NA	NA	NA	NA	NA	NA	NA	NA	NA	NA	NA	NA	NA	NA	NA	NA	NA	NA	NA	NA	NA	NA	NA	NA	NA	NA	NA	NA	NA
K00052	NA	1	NA	NA	1	NA	1	NA	NA	NA	NA	NA	NA	NA	1	1	NA	NA	1	NA	NA	NA	NA	NA	NA	NA	NA	NA	NA	NA	NA	NA	NA	1	NA	NA	NA	NA	NA	NA	1	1	NA	1	NA	1	1	NA	NA
K00053	NA	1	NA	NA	1	1	1	NA	NA	NA	NA	1	NA	NA	NA	1	NA	1	NA	1	NA	1	NA	NA	NA	NA	NA	NA	NA	1	NA	1	1	1	NA	NA	1	NA	NA	NA	NA	NA	1	NA	NA	1	1	NA	NA
K00055	NA	NA	NA	NA	NA	NA	NA	NA	NA	NA	NA	NA	NA	NA	NA	NA	NA	NA	NA	NA	NA	NA	NA	NA	NA	NA	NA	NA	NA	NA	NA	NA	NA	NA	NA	NA	NA	NA	NA	NA	NA	NA	NA	NA	NA	NA	1	NA	NA
K00057	1	1	1	1	1	1	1	NA	NA	NA	1	NA	NA	1	NA	1	1	1	NA	NA	NA	NA	NA	NA	NA	NA	NA	NA	NA	NA	1	1	NA	NA	NA	NA	1	1	NA	NA	1	NA	1	NA	NA	1	NA	NA	NA
K00058	NA	1	1	NA	1	NA	NA	NA	NA	1	NA	NA	NA	NA	NA	NA	NA	2	NA	1	NA	NA	1	NA	NA	2	NA	NA	NA	NA	NA	NA	NA	NA	1	NA	NA	NA	NA	1	NA	NA	1	NA	1	NA	NA	1	2
K00059	2	3	NA	1	3	NA	2	NA	1	1	1	1	2	1	NA	1	1	2	NA	3	NA	NA	NA	1	NA	1	NA	NA	2	NA	NA	NA	NA	2	NA	NA	1	1	1	2	1	NA	3	NA	NA	NA	1	1	NA
K00060	NA	NA	NA	NA	NA	NA	NA	NA	NA	NA	NA	NA	NA	NA	1	NA	NA	1	NA	NA	NA	NA	NA	NA	NA	NA	NA	NA	NA	NA	1	NA	NA	NA	NA	NA	NA	NA	NA	NA	NA	NA	NA	NA	NA	NA	NA	NA	NA
K00065	NA	NA	NA	NA	NA	NA	NA	NA	NA	NA	NA	NA	NA	NA	NA	NA	NA	NA	NA	NA	NA	NA	NA	NA	NA	1	NA	NA	NA	NA	NA	NA	NA	NA	NA	NA	NA	NA	NA	NA	NA	NA	NA	NA	NA	NA	NA	NA	NA
K00067	1	1	NA	1	1	NA	1	NA	1	NA	1	NA	1	1	1	NA	1	1	NA	1	1	1	NA	1	1	NA	NA	NA	1	NA	NA	NA	NA	NA	NA	NA	1	2	1	NA	NA	NA	1	NA	NA	1	NA	1	NA
K00068	NA	NA	NA	NA	NA	NA	NA	NA	NA	NA	NA	NA	NA	NA	NA	NA	NA	NA	NA	1	NA	1	NA	NA	NA	NA	NA	NA	NA	NA	NA	NA	NA	NA	NA	NA	NA	NA	NA	NA	NA	NA	NA	NA	NA	NA	NA	NA	NA
K00073	NA	NA	NA	NA	NA	NA	NA	NA	NA	NA	NA	NA	NA	NA	NA	NA	NA	NA	NA	NA	NA	NA	NA	NA	NA	NA	NA	NA	NA	NA	NA	NA	NA	NA	NA	NA	NA	NA	NA	NA	NA	NA	NA	NA	NA	1	NA	NA	NA
K00074	NA	1	NA	NA	1	NA	NA	NA	NA	NA	NA	NA	NA	1	1	NA	NA	NA	1	NA	NA	NA	NA	NA	NA	NA	NA	NA	NA	1	NA	NA	NA	NA	NA	NA	NA	NA	NA	1	NA	NA	1	NA	NA	NA	NA	NA	NA
K00075	1	NA	1	NA	1	NA	1	NA	1	NA	NA	NA	1	NA	NA	1	1	1	1	NA	NA	2	NA	NA	NA	1	NA	NA	NA	1	NA	NA	1	NA	1	NA	NA	1	1	NA	NA	1	NA	NA	1	NA	1	NA	1
K00077	NA	3	NA	NA	NA	NA	NA	NA	NA	NA	NA	NA	NA	NA	NA	NA	NA	NA	NA	NA	1	1	NA	NA	NA	NA	NA	NA	NA	NA	NA	NA	NA	NA	NA	NA	NA	NA	NA	NA	NA	NA	1	NA	NA	NA	NA	NA	1
K00078	NA	NA	1	NA	1	NA	NA	1	NA	NA	NA	NA	NA	NA	NA	NA	NA	NA	NA	1	1	NA	NA	NA	NA	1	NA	1	NA	NA	NA	NA	NA	NA	NA	NA	NA	NA	NA	NA	NA	NA	NA	NA	NA	NA	NA	NA	NA
K00087	NA	NA	NA	NA	1	NA	NA	NA	NA	NA	NA	NA	NA	NA	NA	NA	NA	NA	NA	1	NA	NA	NA	NA	NA	NA	NA	1	NA	NA	NA	NA	NA	NA	NA	NA	NA	NA	NA	NA	NA	NA	NA	NA	NA	NA	NA	NA	NA
K00088	1	1	NA	1	1	1	NA	1	NA	NA	NA	NA	NA	NA	NA	NA	1	1	NA	1	1	2	1	1	NA	NA	NA	1	NA	1	NA	1	1	NA	1	1	1	2	NA	NA	NA	NA	1	1	1	1	1	NA	NA
K00091	1	1	NA	NA	NA	NA	NA	NA	1	NA	NA	NA	NA	NA	NA	NA	NA	NA	NA	NA	NA	NA	NA	NA	NA	NA	NA	NA	NA	NA	NA	NA	NA	NA	NA	NA	NA	NA	NA	NA	NA	NA	NA	NA	NA	NA	NA	NA	NA
K00096	NA	NA	NA	NA	NA	NA	1	2	NA	NA	NA	NA	NA	NA	NA	NA	NA	NA	NA	NA	NA	NA	NA	NA	NA	NA	NA	NA	NA	NA	NA	NA	NA	NA	NA	NA	NA	NA	NA	NA	NA	1	NA	NA	NA	NA	NA	1	NA
K00097	NA	NA	NA	NA	NA	NA	NA	NA	NA	NA	NA	NA	NA	NA	NA	NA	NA	NA	NA	NA	NA	1	NA	NA	NA	NA	NA	NA	NA	NA	1	NA	NA	NA	NA	NA	1	NA	NA	NA	NA	NA	NA	1	NA	NA	NA	NA	NA
K00099	NA	1	NA	1	NA	1	NA	1	1	1	1	NA	1	NA	NA	NA	1	1	NA	1	NA	1	NA	1	1	NA	1	NA	NA	NA	1	NA	NA	NA	NA	1	1	1	1	1	NA	1	1	NA	1	NA	1	NA	1
K00104	NA	1	NA	NA	NA	NA	NA	NA	NA	NA	NA	NA	NA	NA	NA	NA	NA	1	NA	NA	NA	NA	NA	NA	NA	NA	NA	NA	NA	2	NA	1	NA	NA	NA	NA	NA	NA	NA	NA	1	NA	1	NA	NA	NA	NA	NA	NA
K00111	NA	NA	1	NA	1	NA	NA	NA	NA	1	NA	NA	NA	NA	NA	NA	NA	1	NA	NA	2	NA	NA	NA	1	NA	NA	NA	NA	NA	NA	NA	NA	NA	NA	NA	NA	1	NA	NA	NA	NA	NA	1	NA	2	NA	NA	NA
K00112	NA	NA	NA	NA	NA	NA	NA	NA	NA	1	NA	NA	NA	NA	NA	NA	NA	NA	NA	NA	1	NA	NA	NA	NA	NA	NA	NA	NA	NA	NA	NA	NA	NA	NA	NA	NA	NA	NA	NA	NA	NA	NA	NA	NA	2	NA	NA	NA
K00113	NA	1	NA	NA	NA	NA	NA	NA	NA	1	NA	NA	NA	NA	NA	NA	NA	NA	NA	NA	1	NA	NA	NA	NA	NA	NA	NA	NA	NA	NA	NA	NA	NA	NA	NA	NA	NA	NA	NA	NA	NA	1	NA	NA	1	NA	NA	NA
K00123	NA	NA	NA	NA	NA	NA	NA	NA	NA	NA	NA	NA	NA	NA	NA	NA	NA	NA	NA	NA	NA	NA	NA	NA	NA	NA	NA	NA	NA	NA	NA	NA	NA	NA	NA	NA	NA	NA	NA	NA	NA	NA	NA	NA	NA	NA	NA	1	NA
K00124	NA	NA	NA	NA	NA	NA	1	NA	NA	NA	NA	NA	NA	NA	NA	NA	NA	NA	NA	NA	NA	NA	NA	NA	NA	NA	NA	NA	1	NA	NA	NA	NA	NA	NA	NA	NA	NA	NA	NA	NA	1	NA	NA	NA	1	NA	NA	NA
K00125	NA	1	NA	NA	NA	NA	1	NA	NA	1	NA	NA	NA	NA	NA	NA	NA	NA	NA	NA	NA	NA	NA	NA	NA	NA	NA	NA	1	1	NA	1	NA	1	NA	NA	NA	NA	NA	1	NA	NA	1	NA	NA	1	NA	2	NA
K00127	NA	NA	NA	NA	NA	NA	NA	NA	NA	NA	NA	NA	NA	NA	NA	NA	NA	NA	NA	NA	NA	NA	NA	NA	NA	NA	NA	NA	NA	NA	NA	NA	NA	NA	NA	NA	NA	NA	NA	NA	NA	NA	NA	NA	NA	NA	1	NA	NA
K00132	NA	NA	NA	NA	NA	NA	NA	NA	NA	NA	NA	NA	NA	NA	NA	NA	NA	NA	NA	NA	NA	NA	NA	NA	NA	NA	NA	NA	NA	NA	NA	NA	NA	NA	NA	NA	NA	NA	NA	NA	NA	1	NA	NA	NA	NA	NA	NA	NA
K00133	NA	1	NA	1	NA	NA	NA	1	1	NA	1	1	1	NA	1	1	NA	1	NA	NA	1	1	1	NA	NA	NA	NA	1	NA	1	NA	1	NA	NA	1	NA	1	1	1	NA	NA	1	1	1	1	NA	NA	1	NA
K00134	1	1	NA	1	1	NA	1	1	NA	1	1	NA	NA	NA	1	NA	1	NA	1	1	1	1	NA	1	1	NA	NA	1	1	NA	2	1	NA	NA	1	NA	1	1	1	1	1	2	NA	NA	NA	NA	1	NA	1
K00135	NA	NA	NA	NA	NA	NA	NA	NA	NA	NA	NA	NA	NA	NA	NA	NA	NA	NA	NA	NA	NA	NA	NA	NA	NA	NA	NA	NA	NA	NA	NA	NA	NA	NA	NA	NA	NA	NA	NA	NA	NA	1	NA	NA	NA	NA	NA	NA	NA
K00140	NA	NA	NA	NA	NA	NA	NA	NA	NA	NA	NA	NA	NA	NA	NA	NA	NA	NA	NA	NA	NA	NA	NA	NA	NA	NA	NA	NA	NA	NA	NA	NA	NA	NA	NA	NA	NA	NA	NA	NA	NA	NA	NA	NA	NA	NA	NA	NA	NA
K00145	NA	1	NA	NA	1	NA	NA	NA	NA	1	NA	1	NA	NA	NA	1	NA	NA	1	NA	NA	1	NA	NA	NA	1	1	NA	NA	NA	NA	NA	NA	NA	NA	NA	NA	NA	1	NA	NA	1	1	1	NA	1	1	1	NA
K00147	NA	1	NA	NA	1	NA	NA	1	NA	1	NA	1	NA	NA	NA	NA	NA	NA	1	NA	NA	NA	NA	NA	NA	NA	NA	1	NA	NA	NA	NA	NA	NA	NA	NA	NA	NA	NA	1	NA	NA	1	NA	NA	1	1	NA	NA
K00150	NA	NA	NA	NA	NA	NA	NA	NA	NA	NA	NA	NA	NA	NA	NA	NA	NA	NA	NA	NA	NA	NA	NA	NA	NA	NA	NA	NA	NA	NA	NA	NA	NA	NA	NA	NA	NA	NA	NA	NA	NA	NA	NA	NA	NA	NA	NA	NA	NA
K00163	NA	NA	NA	NA	NA	NA	NA	NA	NA	NA	NA	NA	NA	NA	NA	NA	NA	NA	NA	NA	NA	NA	NA	NA	NA	NA	NA	NA	NA	NA	NA	NA	NA	NA	NA	NA	NA	NA	NA	NA	NA	NA	NA	NA	NA	NA	NA	NA	NA
K00164	NA	NA	NA	NA	NA	NA	NA	NA	NA	NA	NA	NA	NA	NA	NA	NA	NA	NA	NA	NA	NA	NA	NA	NA	NA	NA	NA	NA	NA	NA	NA	NA	NA	NA	NA	NA	NA	NA	NA	NA	NA	NA	NA	NA	NA	NA	NA	NA	NA
K00169	NA	NA	NA	NA	NA	NA	NA	NA	NA	NA	NA	NA	NA	2	NA	NA	NA	1	NA	NA	NA	NA	NA	NA	NA	NA	NA	NA	1	1	NA	NA	NA	NA	NA	NA	NA	NA	NA	NA	NA	NA	NA	NA	NA	NA	NA	1	1
K00170	NA	NA	NA	NA	NA	NA	NA	NA	NA	NA	NA	NA	NA	NA	NA	NA	NA	1	NA	NA	NA	NA	NA	NA	NA	NA	NA	NA	NA	1	NA	NA	NA	NA	NA	NA	NA	NA	NA	NA	NA	NA	NA	NA	NA	NA	NA	1	NA
K00171	NA	NA	NA	NA	NA	NA	NA	NA	NA	NA	NA	NA	NA	1	NA	NA	NA	1	NA	NA	NA	NA	NA	NA	NA	NA	NA	NA	1	1	NA	NA	NA	NA	NA	NA	NA	NA	NA	NA	NA	NA	NA	NA	NA	NA	NA	1	1
K00172	NA	NA	NA	NA	NA	NA	NA	NA	NA	NA	NA	NA	NA	2	NA	NA	NA	1	NA	NA	NA	NA	NA	NA	NA	NA	NA	NA	1	1	NA	NA	NA	NA	NA	NA	NA	NA	NA	NA	NA	NA	NA	NA	NA	NA	NA	1	1
K00174	1	NA	NA	2	NA	1	1	NA	1	NA	2	NA	2	NA	1	NA	1	2	NA	NA	NA	3	1	1	NA	NA	1	1	NA	NA	1	NA	NA	NA	NA	1	1	NA	NA	NA	NA	2	NA	2	1	1	2	2	2
K00175	1	NA	NA	2	NA	1	1	NA	1	NA	2	NA	2	NA	1	NA	1	2	NA	NA	NA	1	1	1	NA	NA	1	1	NA	NA	1	NA	2	NA	NA	1	2	NA	NA	NA	NA	1	NA	2	1	NA	2	1	2
K00176	1	1	NA	1	NA	NA	1	NA	1	NA	1	NA	1	NA	1	NA	NA	NA	NA	NA	NA	2	1	1	NA	NA	1	1	NA	NA	NA	1	NA	NA	NA	1	1	NA	NA	NA	NA	2	NA	1	1	1	2	1	NA
K00177	1	NA	NA	1	NA	NA	1	NA	1	NA	1	NA	1	NA	2	NA	NA	1	NA	NA	NA	2	1	NA	NA	NA	1	1	NA	NA	NA	NA	1	NA	NA	1	1	NA	NA	NA	NA	2	NA	1	1	1	1	2	1
K00179	NA	4	NA	NA	NA	1	1	NA	NA	3	1	1	1	1	NA	NA	NA	2	NA	NA	NA	1	1	NA	NA	NA	NA	NA	NA	2	NA	NA	1	1	1	NA	1	1	NA	1	NA	NA	2	1	NA	NA	1	1	1
K00180	NA	3	NA	NA	NA	1	1	NA	NA	1	1	1	1	1	NA	NA	NA	2	NA	NA	NA	1	NA	NA	NA	NA	NA	NA	NA	2	NA	NA	1	1	1	NA	1	1	NA	NA	NA	NA	2	1	NA	1	1	1	1
K00186	NA	NA	NA	NA	NA	NA	NA	NA	NA	NA	NA	NA	NA	NA	NA	NA	NA	NA	NA	NA	NA	NA	NA	NA	NA	NA	NA	NA	NA	NA	NA	NA	NA	NA	NA	NA	NA	NA	NA	NA	NA	NA	NA	NA	NA	NA	NA	1	NA
K00187	NA	NA	NA	NA	NA	NA	NA	NA	NA	NA	NA	NA	NA	NA	NA	NA	NA	NA	NA	NA	NA	NA	NA	NA	NA	NA	NA	NA	NA	NA	NA	NA	NA	NA	NA	NA	NA	NA	NA	NA	NA	NA	NA	NA	NA	NA	NA	1	NA
K00188	NA	NA	NA	NA	NA	NA	NA	NA	NA	NA	NA	NA	NA	NA	NA	NA	NA	NA	NA	NA	NA	NA	NA	NA	NA	NA	NA	NA	NA	NA	NA	NA	NA	NA	NA	NA	NA	NA	NA	NA	NA	NA	NA	NA	NA	NA	NA	1	NA
K00194	NA	1	NA	NA	NA	NA	NA	NA	NA	1	NA	NA	NA	NA	NA	NA	NA	NA	NA	NA	NA	NA	NA	NA	NA	NA	NA	NA	NA	NA	NA	NA	NA	NA	NA	NA	NA	NA	NA	1	NA	NA	1	NA	NA	NA	NA	NA	NA
K00196	NA	NA	NA	NA	NA	NA	NA	NA	NA	NA	NA	NA	NA	NA	NA	NA	NA	NA	NA	NA	NA	NA	NA	NA	NA	NA	NA	NA	NA	NA	NA	NA	NA	NA	NA	NA	NA	NA	NA	NA	NA	NA	NA	NA	NA	NA	NA	NA	NA
K00197	NA	1	NA	NA	NA	NA	NA	NA	NA	NA	NA	NA	NA	NA	NA	NA	NA	NA	NA	NA	NA	NA	NA	NA	NA	NA	NA	NA	NA	NA	NA	NA	NA	NA	NA	NA	NA	NA	NA	1	NA	NA	NA	NA	NA	NA	NA	NA	NA
K00198	NA	1	NA	NA	NA	NA	NA	NA	NA	NA	NA	NA	NA	NA	NA	NA	NA	NA	NA	NA	NA	NA	NA	NA	NA	NA	NA	NA	NA	NA	NA	NA	NA	NA	NA	NA	NA	NA	NA	NA	NA	NA	1	NA	NA	NA	NA	NA	NA
K00200	NA	NA	NA	NA	NA	NA	NA	NA	NA	NA	NA	NA	NA	NA	NA	NA	NA	NA	NA	NA	NA	NA	NA	NA	NA	NA	NA	NA	NA	NA	NA	NA	NA	NA	NA	NA	NA	NA	NA	NA	NA	NA	NA	NA	NA	NA	NA	1	NA
K00201	NA	NA	NA	NA	NA	NA	NA	NA	NA	NA	NA	NA	NA	NA	NA	NA	NA	NA	NA	NA	NA	NA	NA	NA	NA	NA	NA	NA	NA	NA	NA	NA	NA	NA	NA	NA	NA	NA	NA	NA	NA	NA	NA	NA	NA	NA	NA	1	NA
K00202	NA	NA	NA	NA	NA	NA	NA	NA	NA	NA	NA	NA	NA	NA	NA	NA	NA	NA	NA	NA	NA	NA	NA	NA	NA	NA	NA	NA	NA	NA	NA	NA	NA	NA	NA	NA	NA	NA	NA	NA	NA	NA	NA	NA	NA	NA	NA	1	NA
K00203	NA	NA	NA	NA	NA	NA	NA	NA	NA	NA	NA	NA	NA	NA	NA	NA	NA	NA	NA	NA	NA	NA	NA	NA	NA	NA	NA	NA	NA	NA	NA	NA	NA	NA	NA	NA	NA	NA	NA	NA	NA	NA	NA	NA	NA	NA	NA	1	NA
K00204	NA	NA	NA	NA	NA	NA	NA	NA	NA	NA	NA	NA	NA	NA	NA	NA	NA	NA	NA	NA	NA	NA	NA	NA	NA	NA	NA	NA	NA	NA	NA	NA	NA	NA	NA	NA	NA	NA	NA	NA	NA	NA	NA	NA	NA	NA	NA	1	NA
K00205	NA	NA	NA	NA	NA	NA	NA	NA	NA	NA	NA	NA	NA	NA	NA	NA	NA	NA	NA	NA	NA	NA	NA	NA	NA	NA	NA	NA	NA	NA	NA	NA	NA	NA	NA	NA	NA	NA	NA	NA	NA	NA	NA	NA	NA	NA	NA	2	NA
K00208	1	NA	NA	NA	NA	NA	1	NA	NA	NA	NA	NA	NA	1	NA	NA	NA	NA	NA	NA	NA	NA	NA	NA	NA	1	NA	NA	NA	NA	NA	NA	NA	NA	NA	NA	NA	NA	NA	NA	NA	NA	NA	1	NA	NA	NA	NA	NA
K00209	NA	NA	NA	NA	NA	NA	NA	NA	NA	NA	NA	NA	NA	NA	NA	NA	NA	NA	NA	NA	NA	NA	NA	NA	NA	NA	NA	NA	NA	NA	NA	NA	NA	NA	NA	NA	NA	NA	NA	NA	NA	NA	NA	NA	NA	NA	NA	NA	NA
K00215	1	1	NA	1	NA	NA	1	NA	1	NA	1	NA	1	1	NA	1	1	1	NA	NA	NA	NA	1	1	NA	1	1	1	NA	NA	NA	NA	NA	NA	1	1	1	NA	NA	1	NA	1	1	1	1	NA	1	1	4
K00219	NA	2	NA	NA	NA	NA	NA	NA	NA	NA	NA	NA	NA	NA	NA	NA	NA	NA	1	NA	NA	NA	NA	NA	NA	NA	NA	NA	NA	NA	NA	NA	NA	NA	NA	NA	NA	NA	NA	NA	NA	NA	1	NA	NA	NA	NA	NA	NA
K00226	1	NA	NA	NA	NA	1	NA	NA	NA	NA	NA	NA	NA	NA	NA	NA	NA	NA	NA	NA	NA	NA	NA	NA	NA	NA	NA	NA	NA	NA	NA	NA	NA	NA	NA	NA	NA	NA	NA	NA	NA	NA	NA	1	NA	NA	NA	NA	NA
K00230	NA	NA	NA	NA	NA	NA	NA	1	NA	NA	NA	NA	NA	NA	NA	NA	NA	NA	NA	NA	NA	NA	NA	NA	NA	NA	NA	NA	NA	NA	NA	NA	NA	NA	NA	NA	NA	NA	1	NA	NA	NA	NA	NA	NA	NA	NA	NA	NA
K00231	NA	NA	NA	NA	NA	NA	NA	NA	NA	NA	NA	NA	NA	NA	NA	NA	NA	NA	NA	NA	NA	NA	NA	NA	NA	NA	NA	NA	NA	NA	NA	NA	NA	NA	NA	NA	NA	NA	NA	NA	NA	NA	NA	NA	NA	NA	NA	NA	NA
K00239	NA	NA	NA	NA	NA	NA	NA	NA	1	1	NA	NA	NA	NA	NA	NA	NA	NA	NA	NA	1	1	NA	NA	NA	NA	NA	NA	NA	NA	NA	NA	NA	NA	NA	NA	1	1	NA	NA	NA	NA	NA	NA	NA	NA	1	NA	NA
K00240	NA	1	NA	NA	NA	NA	1	NA	1	1	NA	NA	NA	NA	NA	NA	NA	NA	NA	NA	1	1	NA	NA	NA	NA	NA	NA	NA	NA	NA	NA	NA	NA	NA	NA	1	1	NA	NA	NA	NA	NA	NA	NA	NA	2	2	NA
K00241	NA	1	NA	NA	NA	NA	NA	NA	1	1	NA	NA	NA	NA	NA	NA	NA	NA	NA	NA	1	1	NA	NA	NA	NA	NA	NA	NA	NA	NA	NA	NA	NA	NA	NA	NA	1	NA	1	NA	NA	NA	NA	NA	NA	2	NA	NA
K00243	NA	NA	NA	NA	NA	NA	NA	NA	NA	NA	NA	NA	NA	NA	NA	NA	NA	NA	1	NA	NA	NA	NA	NA	1	1	NA	NA	NA	NA	NA	NA	1	NA	NA	1	1	1	NA	NA	NA	NA	NA	NA	NA	NA	1	NA	NA
K00244	NA	NA	NA	NA	NA	NA	NA	NA	NA	NA	NA	NA	NA	2	NA	NA	NA	NA	NA	1	NA	NA	NA	NA	NA	NA	NA	NA	NA	NA	NA	NA	NA	NA	NA	NA	NA	NA	NA	NA	NA	NA	NA	NA	NA	NA	NA	NA	NA
K00245	NA	NA	NA	NA	NA	NA	1	NA	NA	NA	NA	NA	NA	NA	NA	NA	NA	NA	NA	NA	NA	NA	NA	NA	NA	NA	NA	NA	NA	NA	NA	NA	NA	NA	NA	NA	NA	NA	NA	NA	NA	NA	NA	NA	NA	NA	NA	NA	NA
K00246	NA	NA	NA	NA	NA	NA	1	NA	NA	NA	NA	NA	NA	NA	NA	NA	NA	NA	NA	NA	NA	NA	NA	NA	NA	NA	NA	NA	NA	NA	NA	NA	NA	NA	NA	NA	NA	NA	NA	NA	1	NA	NA	NA	NA	NA	NA	NA	NA
K00248	1	2	NA	NA	1	NA	NA	NA	NA	NA	NA	NA	1	NA	1	NA	NA	NA	1	1	NA	NA	NA	1	NA	NA	NA	NA	NA	NA	NA	NA	NA	NA	NA	1	NA	NA	NA	2	NA	NA	1	NA	NA	NA	NA	NA	NA
K00249	1	12	NA	1	1	NA	NA	NA	NA	2	NA	NA	2	1	1	NA	NA	NA	2	1	NA	NA	NA	1	NA	NA	NA	NA	NA	2	NA	NA	NA	NA	NA	1	NA	NA	NA	3	NA	NA	8	NA	NA	NA	1	NA	NA
K00254	NA	NA	NA	NA	NA	NA	NA	NA	1	NA	NA	NA	NA	NA	NA	NA	NA	NA	NA	NA	NA	NA	NA	NA	NA	NA	NA	NA	NA	NA	NA	NA	NA	NA	NA	NA	NA	NA	NA	NA	NA	NA	NA	NA	NA	NA	NA	NA	NA
K00259	1	NA	1	NA	NA	1	1	NA	NA	NA	NA	1	NA	1	NA	NA	NA	NA	NA	1	NA	NA	NA	NA	NA	NA	NA	NA	NA	NA	NA	1	NA	NA	NA	NA	1	NA	1	NA	NA	1	NA	1	NA	NA	NA	NA	NA
K00260	NA	NA	NA	NA	NA	NA	NA	NA	NA	NA	NA	NA	NA	NA	NA	NA	NA	NA	NA	NA	NA	NA	NA	NA	NA	1	NA	NA	NA	NA	NA	NA	NA	NA	NA	NA	NA	NA	NA	NA	NA	NA	NA	NA	NA	NA	NA	NA	NA
K00261	NA	NA	NA	NA	NA	NA	NA	NA	NA	NA	NA	NA	NA	NA	NA	NA	NA	NA	NA	1	NA	NA	NA	NA	NA	NA	NA	NA	NA	NA	NA	NA	NA	NA	NA	NA	NA	NA	NA	NA	NA	NA	NA	NA	NA	NA	NA	NA	NA
K00262	1	1	NA	NA	1	1	1	NA	1	1	NA	1	1	NA	NA	NA	1	NA	NA	NA	NA	NA	1	NA	1	NA	NA	NA	NA	1	NA	NA	NA	NA	NA	NA	2	2	1	NA	NA	1	NA	NA	NA	NA	NA	NA	NA
K00265	NA	NA	NA	NA	NA	NA	NA	NA	NA	NA	NA	NA	NA	NA	NA	NA	NA	NA	NA	NA	NA	1	NA	NA	NA	NA	1	NA	NA	NA	NA	NA	NA	NA	NA	NA	NA	NA	NA	NA	NA	NA	NA	NA	NA	NA	NA	NA	NA
K00266	1	1	NA	NA	1	NA	1	NA	1	1	NA	1	1	1	NA	NA	1	NA	1	1	NA	2	NA	NA	NA	NA	1	NA	1	NA	NA	NA	NA	NA	NA	NA	1	NA	NA	NA	NA	1	NA	1	NA	1	NA	NA	NA
K00275	NA	NA	NA	NA	NA	NA	NA	NA	NA	NA	NA	NA	NA	NA	NA	NA	NA	NA	NA	NA	NA	NA	NA	NA	NA	NA	NA	NA	NA	NA	NA	NA	NA	NA	NA	NA	NA	NA	NA	NA	NA	NA	NA	NA	NA	NA	NA	NA	NA
K00278	NA	1	NA	1	NA	1	1	NA	NA	NA	1	1	1	NA	NA	NA	NA	NA	NA	NA	NA	NA	NA	1	NA	NA	1	1	NA	1	1	NA	NA	NA	1	1	NA	1	NA	1	NA	1	1	1	1	NA	NA	NA	NA
K00281	1	NA	NA	1	NA	NA	NA	NA	NA	NA	1	NA	NA	NA	NA	NA	1	NA	NA	NA	1	1	NA	1	NA	NA	NA	NA	NA	NA	1	NA	NA	NA	NA	NA	NA	1	NA	NA	NA	NA	NA	NA	NA	NA	NA	NA	NA
K00282	NA	NA	1	NA	1	NA	1	1	NA	NA	NA	NA	NA	1	1	1	NA	1	NA	1	NA	NA	NA	NA	NA	NA	NA	NA	1	1	NA	NA	NA	NA	NA	NA	NA	NA	NA	NA	1	1	NA	NA	NA	NA	NA	NA	1
K00283	NA	NA	1	NA	1	NA	NA	1	NA	NA	NA	NA	NA	1	1	1	NA	1	NA	1	NA	NA	NA	NA	NA	NA	NA	NA	1	NA	NA	NA	NA	NA	NA	NA	NA	NA	NA	NA	1	1	NA	NA	NA	1	NA	NA	1
K00286	NA	1	1	NA	NA	NA	NA	1	NA	1	NA	1	NA	1	NA	1	NA	1	NA	NA	1	1	NA	NA	NA	1	1	1	NA	1	NA	NA	NA	NA	NA	NA	NA	2	NA	1	NA	1	1	2	1	NA	NA	NA	1
K00287	NA	1	NA	1	1	1	NA	NA	NA	NA	1	1	NA	NA	NA	3	1	NA	1	NA	NA	1	1	1	1	NA	NA	NA	NA	1	1	NA	1	NA	NA	NA	1	NA	NA	NA	NA	NA	NA	1	NA	NA	NA	NA	NA
K00290	NA	NA	NA	1	NA	1	NA	NA	NA	NA	1	NA	NA	1	NA	NA	NA	NA	NA	NA	NA	1	NA	NA	NA	NA	NA	NA	NA	1	NA	NA	NA	1	NA	NA	1	1	NA	NA	NA	NA	NA	1	NA	NA	NA	NA	NA
K00294	NA	NA	NA	NA	NA	NA	NA	NA	NA	NA	1	1	1	NA	NA	NA	NA	NA	NA	NA	NA	NA	NA	1	NA	NA	NA	NA	NA	NA	NA	NA	NA	NA	NA	NA	1	1	NA	NA	NA	NA	NA	1	NA	NA	NA	NA	NA
K00297	NA	NA	NA	NA	NA	NA	1	NA	1	NA	NA	NA	NA	1	1	NA	1	1	NA	NA	NA	1	NA	NA	NA	NA	1	NA	1	NA	NA	NA	NA	NA	NA	NA	NA	NA	NA	1	1	1	NA	NA	NA	1	1	NA	1
K00298	NA	NA	NA	NA	NA	NA	NA	NA	NA	NA	NA	NA	NA	NA	NA	NA	NA	NA	NA	NA	NA	NA	NA	NA	NA	NA	NA	NA	NA	NA	NA	NA	NA	NA	NA	NA	NA	NA	NA	NA	NA	NA	NA	NA	NA	NA	NA	NA	NA
K00303	NA	NA	NA	NA	NA	NA	NA	NA	NA	NA	NA	NA	NA	NA	NA	NA	NA	1	NA	NA	NA	NA	NA	NA	NA	NA	NA	NA	NA	NA	NA	NA	NA	NA	NA	NA	NA	NA	NA	NA	NA	NA	NA	NA	NA	NA	NA	NA	2
K00311	NA	1	NA	NA	NA	NA	NA	NA	NA	NA	NA	NA	NA	NA	NA	NA	NA	NA	NA	NA	NA	NA	NA	NA	NA	NA	NA	NA	NA	NA	NA	NA	NA	NA	NA	NA	NA	NA	NA	NA	NA	NA	1	NA	NA	NA	NA	NA	NA
K00313	NA	NA	NA	NA	NA	NA	NA	NA	NA	NA	NA	NA	NA	NA	NA	NA	NA	NA	NA	NA	NA	NA	NA	NA	NA	NA	NA	NA	NA	NA	NA	NA	NA	NA	NA	NA	NA	NA	NA	NA	NA	NA	NA	NA	NA	NA	NA	NA	NA
K00318	NA	NA	NA	NA	NA	NA	NA	NA	NA	NA	NA	1	NA	NA	NA	NA	NA	NA	NA	NA	NA	NA	NA	NA	NA	NA	NA	NA	NA	NA	NA	NA	NA	NA	NA	NA	1	1	NA	NA	NA	NA	NA	1	NA	NA	NA	NA	NA
K00319	NA	NA	NA	NA	NA	NA	NA	NA	NA	NA	NA	NA	NA	NA	NA	NA	NA	NA	NA	NA	NA	NA	NA	NA	NA	NA	NA	NA	NA	NA	NA	NA	NA	NA	NA	NA	NA	NA	NA	NA	NA	NA	NA	NA	NA	NA	NA	1	NA
K00320	NA	NA	NA	NA	NA	NA	NA	NA	NA	NA	NA	NA	NA	NA	NA	NA	NA	NA	NA	NA	NA	NA	NA	NA	NA	NA	NA	NA	NA	NA	NA	NA	NA	NA	NA	NA	NA	NA	NA	NA	NA	NA	NA	NA	NA	NA	NA	1	NA
K00324	NA	NA	NA	NA	NA	NA	NA	1	NA	NA	NA	NA	NA	NA	NA	NA	NA	NA	NA	NA	NA	1	NA	NA	NA	NA	1	NA	NA	NA	NA	NA	NA	NA	NA	NA	NA	NA	NA	NA	NA	NA	NA	NA	NA	NA	NA	NA	NA
K00325	NA	NA	NA	NA	NA	NA	NA	1	NA	NA	NA	NA	NA	NA	NA	NA	NA	NA	NA	NA	NA	1	NA	NA	NA	NA	1	NA	NA	NA	NA	NA	NA	NA	NA	NA	NA	NA	NA	NA	NA	NA	NA	NA	NA	NA	NA	NA	NA
K00330	NA	NA	NA	NA	NA	NA	NA	NA	NA	NA	NA	NA	NA	NA	NA	NA	NA	NA	NA	NA	NA	1	NA	NA	NA	NA	1	NA	NA	NA	NA	NA	NA	NA	NA	1	NA	NA	NA	NA	NA	NA	NA	NA	NA	NA	NA	NA	NA
K00331	NA	NA	NA	NA	NA	NA	NA	NA	NA	NA	NA	NA	NA	NA	NA	NA	NA	NA	NA	NA	NA	1	NA	NA	NA	NA	1	NA	NA	NA	NA	NA	1	NA	NA	1	NA	NA	NA	NA	NA	NA	NA	NA	NA	NA	NA	NA	NA
K00332	NA	NA	NA	NA	NA	NA	NA	NA	NA	NA	NA	NA	NA	NA	NA	NA	NA	NA	NA	NA	NA	NA	NA	NA	NA	NA	NA	NA	NA	NA	NA	NA	NA	NA	NA	NA	NA	NA	NA	NA	NA	NA	NA	NA	NA	NA	NA	NA	NA
K00333	NA	NA	NA	NA	NA	NA	NA	NA	NA	NA	NA	NA	NA	NA	NA	NA	NA	NA	NA	NA	NA	NA	NA	NA	NA	NA	NA	NA	NA	NA	NA	NA	NA	NA	NA	NA	NA	NA	NA	NA	NA	NA	NA	NA	NA	NA	NA	NA	NA
K00334	NA	2	NA	NA	1	NA	NA	NA	1	1	2	NA	NA	NA	NA	1	NA	1	NA	1	NA	1	NA	1	NA	NA	NA	NA	NA	NA	NA	1	NA	1	1	NA	1	NA	1	1	NA	NA	2	1	1	NA	NA	NA	1
K00335	NA	2	NA	NA	1	NA	NA	NA	1	1	2	NA	1	NA	NA	1	NA	1	NA	1	NA	1	NA	1	1	NA	NA	NA	NA	NA	NA	NA	NA	1	1	NA	2	2	1	1	NA	NA	2	2	1	NA	NA	NA	2
K00336	NA	NA	NA	NA	NA	NA	NA	NA	NA	NA	NA	NA	NA	NA	NA	NA	NA	NA	NA	NA	NA	NA	NA	NA	NA	NA	NA	NA	NA	NA	NA	NA	NA	NA	NA	NA	NA	NA	NA	NA	NA	NA	NA	NA	NA	NA	NA	NA	NA
K00337	NA	NA	NA	NA	NA	NA	NA	NA	NA	NA	NA	NA	NA	NA	NA	NA	NA	NA	NA	NA	NA	1	NA	NA	NA	NA	1	NA	NA	NA	NA	NA	NA	NA	NA	1	NA	NA	NA	NA	NA	NA	NA	NA	NA	1	NA	NA	NA
K00338	NA	NA	NA	NA	NA	NA	NA	NA	NA	NA	NA	NA	NA	NA	NA	NA	NA	NA	NA	NA	NA	NA	NA	NA	NA	NA	NA	NA	NA	NA	NA	NA	NA	NA	NA	NA	NA	NA	NA	NA	NA	NA	NA	NA	NA	NA	NA	NA	NA
K00339	NA	NA	NA	NA	NA	NA	NA	NA	NA	NA	NA	NA	NA	NA	NA	NA	NA	NA	NA	NA	NA	1	NA	NA	NA	NA	1	NA	NA	NA	NA	NA	NA	NA	NA	1	NA	NA	NA	NA	NA	NA	NA	NA	NA	NA	NA	NA	NA
K00340	NA	NA	NA	NA	NA	NA	NA	NA	NA	NA	NA	NA	NA	NA	NA	NA	NA	NA	NA	NA	NA	1	NA	NA	NA	NA	1	NA	NA	NA	NA	NA	NA	NA	NA	1	NA	NA	NA	NA	NA	NA	NA	NA	NA	NA	NA	NA	NA
K00341	NA	NA	NA	NA	NA	NA	NA	NA	NA	NA	NA	NA	NA	NA	NA	NA	NA	NA	NA	NA	NA	1	NA	NA	NA	NA	1	NA	NA	NA	NA	NA	NA	NA	NA	1	NA	NA	NA	NA	NA	NA	NA	NA	NA	NA	NA	NA	NA
K00342	NA	NA	NA	NA	NA	NA	NA	NA	NA	NA	NA	NA	NA	NA	NA	NA	NA	NA	NA	NA	NA	NA	NA	NA	NA	NA	NA	NA	NA	NA	NA	NA	NA	NA	NA	NA	NA	NA	NA	1	NA	NA	NA	NA	NA	1	NA	NA	NA
K00343	NA	NA	NA	NA	NA	NA	NA	NA	NA	NA	NA	NA	NA	NA	NA	NA	NA	NA	NA	NA	NA	1	NA	NA	NA	NA	NA	NA	NA	NA	NA	NA	NA	NA	NA	1	NA	NA	NA	1	NA	NA	NA	NA	NA	NA	NA	NA	NA
K00344	NA	NA	NA	NA	NA	NA	1	NA	NA	NA	NA	NA	NA	NA	NA	NA	NA	NA	NA	NA	NA	NA	NA	NA	NA	NA	NA	NA	NA	NA	NA	NA	NA	NA	NA	NA	NA	NA	NA	NA	NA	NA	NA	NA	NA	NA	NA	NA	NA
K00346	NA	NA	NA	1	NA	NA	NA	NA	1	NA	1	NA	1	NA	NA	NA	1	NA	NA	NA	NA	1	NA	NA	NA	NA	NA	NA	NA	NA	NA	NA	NA	NA	NA	NA	NA	1	NA	NA	NA	NA	NA	1	NA	NA	NA	NA	NA
K00347	NA	NA	NA	1	NA	NA	NA	NA	1	1	1	NA	1	NA	NA	NA	1	NA	NA	NA	NA	1	NA	NA	NA	NA	NA	NA	NA	NA	NA	NA	NA	NA	NA	NA	NA	1	NA	NA	NA	NA	NA	1	NA	NA	NA	NA	NA
K00348	NA	NA	NA	1	NA	NA	NA	NA	1	1	1	NA	NA	NA	NA	NA	1	NA	NA	NA	NA	1	NA	NA	NA	NA	NA	NA	NA	NA	NA	NA	NA	NA	NA	NA	NA	1	NA	NA	NA	NA	NA	1	NA	NA	NA	NA	NA
K00349	NA	NA	NA	1	NA	NA	NA	NA	1	1	1	NA	NA	NA	NA	NA	1	NA	NA	NA	NA	1	NA	NA	NA	NA	NA	NA	NA	NA	NA	NA	NA	NA	NA	NA	NA	1	NA	NA	NA	NA	NA	1	NA	NA	NA	NA	NA
K00350	NA	NA	NA	1	NA	NA	NA	NA	1	1	1	NA	NA	NA	NA	NA	1	NA	NA	NA	NA	1	NA	NA	NA	NA	NA	NA	NA	NA	NA	NA	NA	NA	NA	NA	NA	1	NA	NA	NA	NA	NA	1	NA	NA	NA	NA	NA
K00351	NA	NA	NA	1	NA	NA	NA	NA	1	1	1	NA	NA	NA	NA	NA	1	NA	NA	NA	NA	1	NA	NA	NA	NA	NA	NA	NA	NA	NA	NA	NA	NA	NA	NA	NA	1	NA	NA	NA	NA	NA	1	NA	NA	NA	NA	NA
K00355	NA	NA	NA	NA	NA	NA	NA	NA	NA	NA	NA	NA	NA	NA	NA	NA	NA	NA	NA	NA	2	NA	NA	NA	NA	NA	NA	NA	NA	NA	NA	NA	NA	NA	NA	NA	NA	NA	NA	NA	NA	NA	NA	NA	NA	NA	NA	NA	NA
K00374	NA	NA	NA	NA	NA	NA	NA	NA	NA	NA	NA	NA	NA	NA	NA	NA	NA	NA	NA	NA	NA	NA	NA	NA	NA	NA	NA	NA	NA	NA	NA	NA	NA	NA	NA	NA	NA	NA	NA	NA	NA	1	NA	NA	NA	NA	NA	NA	NA
K00375	NA	NA	NA	NA	1	NA	NA	NA	NA	NA	NA	NA	NA	NA	NA	NA	NA	1	NA	1	NA	NA	NA	NA	NA	1	NA	NA	NA	NA	NA	NA	NA	NA	NA	NA	NA	NA	NA	NA	NA	NA	NA	NA	NA	1	1	NA	NA
K00382	NA	1	NA	NA	1	1	NA	NA	1	NA	1	NA	1	1	NA	1	NA	NA	NA	1	NA	1	NA	1	NA	NA	1	NA	NA	NA	1	NA	NA	1	NA	NA	1	1	NA	1	NA	NA	1	NA	1	NA	NA	NA	NA
K00384	1	2	NA	NA	NA	NA	1	NA	NA	1	1	NA	NA	1	NA	NA	NA	1	1	1	NA	1	NA	NA	NA	1	NA	NA	NA	1	NA	1	NA	NA	NA	NA	1	1	1	1	NA	1	1	1	NA	NA	NA	NA	1
K00385	NA	NA	1	NA	NA	NA	NA	NA	NA	NA	NA	NA	NA	NA	NA	NA	NA	NA	NA	NA	NA	NA	NA	NA	NA	NA	NA	1	NA	NA	NA	NA	NA	NA	NA	NA	NA	NA	NA	NA	NA	NA	NA	NA	NA	NA	NA	NA	NA
K00389	NA	NA	NA	NA	NA	NA	NA	NA	NA	NA	NA	NA	NA	NA	NA	NA	NA	NA	NA	NA	NA	NA	NA	NA	NA	NA	NA	NA	NA	NA	1	NA	NA	NA	NA	NA	NA	NA	NA	NA	NA	NA	NA	NA	NA	NA	NA	NA	NA
K00390	NA	NA	NA	NA	NA	NA	NA	NA	NA	NA	1	NA	1	NA	NA	NA	NA	NA	NA	NA	NA	NA	NA	1	NA	NA	NA	NA	NA	NA	NA	NA	NA	NA	NA	NA	NA	NA	NA	NA	NA	NA	NA	NA	NA	NA	NA	NA	1
K00394	NA	1	NA	NA	NA	NA	1	NA	NA	NA	NA	NA	NA	1	NA	NA	NA	NA	NA	NA	NA	NA	NA	NA	NA	NA	NA	NA	NA	1	NA	NA	NA	NA	NA	NA	NA	NA	NA	NA	1	1	1	NA	NA	NA	NA	NA	NA
K00395	NA	1	NA	NA	NA	NA	1	NA	NA	NA	NA	NA	NA	2	2	NA	NA	NA	NA	NA	NA	NA	NA	NA	NA	NA	NA	NA	NA	1	NA	NA	NA	NA	NA	NA	NA	NA	NA	NA	1	1	1	NA	NA	NA	NA	NA	NA
K00399	NA	NA	NA	NA	NA	NA	NA	NA	NA	NA	NA	NA	NA	NA	NA	NA	NA	NA	NA	NA	NA	NA	NA	NA	NA	NA	NA	NA	NA	NA	NA	NA	NA	NA	NA	NA	NA	NA	NA	NA	NA	NA	NA	NA	NA	NA	NA	1	NA
K00400	NA	NA	NA	NA	NA	NA	NA	NA	NA	NA	NA	NA	NA	NA	NA	NA	NA	NA	NA	NA	NA	NA	NA	NA	NA	NA	NA	NA	NA	NA	NA	NA	NA	NA	NA	NA	NA	NA	NA	NA	NA	NA	NA	NA	NA	NA	NA	1	NA
K00401	NA	NA	NA	NA	NA	NA	NA	NA	NA	NA	NA	NA	NA	NA	NA	NA	NA	NA	NA	NA	NA	NA	NA	NA	NA	NA	NA	NA	NA	NA	NA	NA	NA	NA	NA	NA	NA	NA	NA	NA	NA	NA	NA	NA	NA	NA	NA	1	NA
K00402	NA	NA	NA	NA	NA	NA	NA	NA	NA	NA	NA	NA	NA	NA	NA	NA	NA	NA	NA	NA	NA	NA	NA	NA	NA	NA	NA	NA	NA	NA	NA	NA	NA	NA	NA	NA	NA	NA	NA	NA	NA	NA	NA	NA	NA	NA	NA	1	NA
K00425	NA	2	NA	NA	NA	NA	NA	NA	NA	NA	NA	1	NA	NA	NA	NA	NA	NA	NA	NA	NA	1	NA	NA	NA	NA	NA	NA	NA	1	NA	NA	NA	NA	NA	NA	1	NA	NA	NA	NA	1	2	NA	NA	NA	NA	NA	NA
K00426	NA	2	NA	NA	NA	NA	NA	NA	NA	NA	NA	1	NA	NA	NA	NA	NA	NA	NA	NA	NA	1	NA	NA	NA	NA	NA	NA	NA	1	NA	NA	NA	NA	NA	NA	1	NA	NA	NA	NA	1	2	NA	NA	NA	NA	NA	NA
K00428	NA	NA	NA	1	NA	NA	NA	NA	NA	NA	NA	NA	1	NA	NA	NA	NA	NA	NA	NA	NA	NA	NA	NA	NA	NA	NA	NA	NA	NA	NA	NA	NA	NA	NA	NA	NA	NA	NA	NA	NA	NA	NA	NA	NA	NA	NA	NA	NA
K00432	NA	NA	NA	NA	1	NA	NA	NA	NA	NA	NA	NA	NA	NA	NA	NA	NA	NA	NA	NA	NA	NA	1	NA	NA	NA	NA	NA	NA	NA	NA	NA	NA	NA	NA	NA	1	NA	NA	NA	NA	NA	NA	NA	NA	NA	NA	NA	NA
K00433	NA	NA	NA	NA	NA	NA	NA	NA	NA	NA	NA	NA	NA	NA	NA	NA	NA	NA	NA	NA	NA	NA	NA	NA	NA	NA	NA	NA	NA	NA	NA	NA	NA	NA	NA	NA	NA	NA	NA	NA	NA	NA	NA	NA	NA	NA	NA	NA	NA
K00437	NA	NA	NA	NA	NA	NA	NA	NA	NA	NA	NA	NA	NA	NA	NA	NA	NA	NA	NA	NA	NA	NA	NA	NA	NA	NA	NA	NA	NA	NA	NA	NA	NA	NA	NA	NA	NA	NA	NA	NA	NA	1	NA	NA	NA	NA	NA	NA	NA
K00440	NA	NA	NA	NA	NA	NA	NA	NA	NA	NA	NA	NA	NA	NA	NA	NA	NA	NA	NA	NA	NA	NA	NA	NA	NA	NA	NA	NA	NA	NA	NA	NA	NA	NA	NA	NA	NA	NA	NA	NA	NA	NA	NA	NA	NA	NA	NA	1	NA
K00441	NA	1	NA	NA	NA	NA	NA	NA	NA	NA	NA	NA	NA	NA	NA	NA	NA	NA	NA	NA	NA	NA	NA	NA	NA	NA	NA	NA	NA	1	NA	NA	NA	NA	NA	NA	NA	NA	NA	NA	NA	NA	1	NA	NA	NA	NA	1	NA
K00442	NA	NA	NA	NA	NA	NA	NA	NA	NA	NA	NA	NA	NA	NA	NA	NA	NA	NA	NA	NA	NA	NA	NA	NA	NA	NA	NA	NA	NA	NA	NA	NA	NA	NA	NA	NA	NA	NA	NA	NA	NA	NA	NA	NA	NA	NA	NA	1	NA
K00443	NA	NA	NA	NA	NA	NA	NA	NA	NA	NA	NA	NA	NA	NA	NA	NA	NA	NA	NA	NA	NA	NA	NA	NA	NA	NA	NA	NA	NA	NA	NA	NA	NA	NA	NA	NA	NA	NA	NA	NA	NA	NA	NA	NA	NA	NA	NA	1	NA
K00446	NA	NA	NA	NA	1	NA	NA	NA	NA	NA	NA	NA	NA	NA	NA	NA	NA	NA	NA	NA	NA	NA	NA	NA	NA	NA	NA	NA	NA	NA	NA	NA	NA	NA	NA	NA	NA	NA	1	NA	NA	NA	NA	NA	NA	NA	NA	NA	NA
K00459	NA	1	NA	NA	NA	NA	NA	NA	NA	NA	NA	NA	NA	NA	1	2	1	1	NA	1	NA	NA	NA	NA	NA	1	NA	NA	NA	NA	NA	1	NA	NA	NA	1	NA	2	2	NA	1	1	2	2	NA	NA	1	NA	1
K00525	NA	1	NA	1	1	1	1	NA	1	NA	1	1	NA	NA	NA	1	1	NA	NA	1	NA	NA	NA	1	NA	NA	NA	1	1	NA	1	1	1	NA	NA	NA	1	NA	NA	NA	NA	NA	NA	1	NA	1	NA	NA	NA
K00526	NA	NA	NA	NA	1	NA	NA	NA	NA	NA	NA	NA	NA	NA	NA	1	NA	NA	NA	NA	NA	NA	NA	NA	NA	NA	NA	NA	NA	NA	NA	NA	NA	NA	NA	NA	NA	NA	NA	NA	NA	NA	NA	NA	NA	NA	NA	NA	NA
K00528	1	1	NA	NA	1	NA	1	NA	1	1	NA	1	1	1	NA	NA	1	NA	1	1	NA	NA	NA	NA	NA	NA	1	NA	1	NA	NA	NA	NA	NA	NA	NA	1	1	NA	NA	NA	1	1	1	NA	1	NA	NA	NA
K00537	NA	NA	NA	NA	1	NA	NA	NA	NA	NA	NA	NA	NA	NA	NA	NA	NA	NA	NA	NA	1	NA	NA	NA	NA	NA	NA	NA	NA	NA	1	NA	NA	NA	NA	NA	NA	NA	NA	NA	NA	NA	NA	NA	NA	NA	NA	NA	NA
K00548	NA	NA	NA	NA	NA	NA	1	NA	1	NA	NA	NA	NA	1	NA	NA	1	1	NA	NA	NA	1	NA	NA	NA	NA	1	NA	NA	NA	1	1	1	NA	NA	NA	NA	NA	NA	NA	1	1	NA	1	NA	1	NA	NA	1
K00549	NA	NA	NA	NA	NA	NA	NA	NA	NA	NA	NA	NA	NA	NA	NA	NA	NA	NA	NA	NA	NA	NA	NA	NA	NA	NA	NA	NA	NA	NA	NA	NA	1	NA	NA	NA	NA	NA	NA	NA	NA	NA	NA	NA	NA	NA	NA	1	NA
K00554	1	1	NA	NA	NA	1	NA	NA	NA	NA	1	NA	NA	NA	NA	NA	1	1	NA	1	NA	1	NA	NA	1	1	NA	NA	1	NA	NA	NA	NA	1	NA	1	NA	1	NA	NA	NA	NA	1	NA	1	1	NA	NA	NA
K00555	NA	NA	NA	NA	NA	NA	NA	NA	NA	NA	NA	NA	NA	NA	NA	NA	NA	NA	NA	NA	NA	NA	NA	NA	NA	NA	NA	NA	NA	NA	NA	NA	NA	NA	NA	NA	NA	NA	NA	NA	NA	NA	NA	NA	NA	NA	NA	NA	NA
K00556	NA	NA	NA	1	NA	NA	NA	NA	NA	NA	1	NA	NA	1	NA	NA	1	NA	NA	NA	NA	NA	NA	1	NA	NA	NA	NA	NA	NA	NA	NA	NA	NA	NA	1	NA	NA	NA	NA	1	NA	NA	NA	NA	NA	NA	NA	NA
K00558	NA	NA	NA	2	1	NA	1	6	NA	NA	3	NA	3	NA	NA	1	NA	2	3	NA	NA	NA	1	NA	NA	NA	NA	NA	NA	NA	NA	2	NA	NA	1	1	NA	NA	NA	NA	NA	NA	NA	NA	2	1	NA	NA	NA
K00560	NA	NA	NA	1	1	NA	NA	NA	NA	NA	2	1	1	NA	NA	1	1	NA	NA	NA	1	1	1	NA	1	NA	NA	NA	NA	NA	1	NA	NA	NA	NA	NA	1	NA	NA	NA	NA	NA	NA	1	NA	NA	NA	1	NA
K00561	NA	NA	NA	NA	NA	NA	NA	NA	NA	NA	NA	NA	NA	NA	NA	NA	NA	NA	NA	NA	NA	NA	NA	NA	NA	NA	NA	NA	NA	NA	NA	NA	NA	NA	NA	NA	NA	NA	NA	NA	NA	NA	NA	NA	NA	NA	NA	NA	NA
K00563	NA	NA	NA	NA	NA	NA	NA	NA	NA	NA	NA	NA	NA	NA	NA	NA	NA	NA	NA	NA	NA	NA	NA	NA	NA	NA	NA	NA	NA	NA	NA	NA	NA	1	NA	NA	NA	NA	NA	NA	NA	NA	NA	NA	NA	NA	NA	NA	NA
K00564	NA	NA	NA	NA	NA	NA	NA	NA	NA	NA	NA	NA	NA	NA	NA	NA	NA	NA	NA	NA	NA	NA	NA	NA	1	NA	NA	NA	NA	NA	NA	NA	NA	NA	1	NA	NA	NA	NA	NA	NA	NA	NA	NA	NA	NA	NA	NA	NA
K00566	2	1	1	1	1	1	1	NA	1	NA	1	NA	1	NA	1	1	NA	1	1	NA	1	2	NA	1	1	NA	NA	NA	NA	NA	1	1	1	NA	NA	1	NA	NA	NA	1	NA	1	NA	NA	1	NA	1	NA	NA
K00567	NA	1	NA	1	NA	NA	1	2	NA	1	1	NA	1	1	NA	NA	NA	2	1	2	NA	NA	NA	NA	1	1	NA	1	NA	1	NA	NA	NA	NA	NA	NA	1	1	NA	1	1	NA	1	1	1	NA	1	NA	NA
K00570	NA	NA	NA	NA	NA	NA	NA	NA	NA	NA	NA	NA	NA	NA	NA	NA	NA	NA	NA	NA	NA	NA	NA	NA	NA	NA	NA	NA	NA	NA	NA	NA	NA	NA	NA	NA	NA	NA	NA	NA	NA	NA	NA	NA	NA	1	NA	NA	1
K00571	NA	NA	1	NA	NA	1	1	1	NA	1	NA	NA	NA	NA	NA	NA	NA	NA	NA	2	NA	NA	NA	NA	NA	1	1	1	NA	NA	NA	1	NA	NA	NA	NA	NA	NA	NA	NA	1	1	NA	NA	NA	NA	NA	NA	NA
K00573	NA	1	NA	1	NA	NA	1	NA	NA	NA	1	NA	NA	NA	NA	NA	1	NA	NA	NA	NA	NA	NA	NA	NA	NA	NA	NA	1	NA	NA	1	NA	NA	NA	NA	NA	NA	NA	NA	NA	1	NA	NA	NA	NA	NA	NA	NA
K00574	NA	NA	NA	NA	NA	NA	NA	NA	NA	NA	NA	NA	NA	NA	NA	NA	NA	NA	NA	NA	NA	NA	NA	NA	NA	NA	NA	NA	NA	NA	NA	NA	NA	NA	NA	NA	NA	NA	NA	NA	NA	NA	NA	NA	NA	NA	NA	NA	NA
K00575	NA	NA	NA	NA	NA	NA	1	1	NA	1	NA	NA	NA	NA	NA	NA	NA	NA	NA	1	NA	NA	NA	NA	NA	NA	NA	1	NA	NA	NA	NA	NA	NA	1	NA	NA	NA	NA	NA	NA	1	NA	NA	1	NA	NA	NA	1
K00577	NA	NA	NA	NA	NA	NA	NA	NA	NA	NA	NA	NA	NA	NA	NA	NA	NA	NA	NA	NA	NA	NA	NA	NA	NA	NA	NA	NA	NA	NA	NA	NA	NA	NA	NA	NA	NA	NA	NA	NA	NA	NA	NA	NA	NA	NA	NA	1	NA
K00578	NA	NA	NA	NA	NA	NA	NA	NA	NA	NA	NA	NA	NA	NA	NA	NA	NA	NA	NA	NA	NA	NA	NA	NA	NA	NA	NA	NA	NA	NA	NA	NA	NA	NA	NA	NA	NA	NA	NA	NA	NA	NA	NA	NA	NA	NA	NA	1	NA
K00579	NA	NA	NA	NA	NA	NA	NA	NA	NA	NA	NA	NA	NA	NA	NA	NA	NA	NA	NA	NA	NA	NA	NA	NA	NA	NA	NA	NA	NA	NA	NA	NA	NA	NA	NA	NA	NA	NA	NA	NA	NA	NA	NA	NA	NA	NA	NA	1	NA
K00580	NA	NA	NA	NA	NA	NA	NA	NA	NA	NA	NA	NA	NA	NA	NA	NA	NA	NA	NA	NA	NA	NA	NA	NA	NA	NA	NA	NA	NA	NA	NA	NA	NA	NA	NA	NA	NA	NA	NA	NA	NA	NA	NA	NA	NA	NA	NA	1	NA
K00581	NA	NA	NA	NA	NA	NA	NA	NA	NA	NA	NA	NA	NA	NA	NA	NA	NA	NA	NA	NA	NA	NA	NA	NA	NA	NA	NA	NA	NA	NA	NA	NA	NA	NA	NA	NA	NA	NA	NA	NA	NA	NA	NA	NA	NA	NA	NA	1	NA
K00582	NA	NA	NA	NA	NA	NA	NA	NA	NA	NA	NA	NA	NA	NA	NA	NA	NA	NA	NA	NA	NA	NA	NA	NA	NA	NA	NA	NA	NA	NA	NA	NA	NA	NA	NA	NA	NA	NA	NA	NA	NA	NA	NA	NA	NA	NA	NA	1	NA
K00583	NA	NA	NA	NA	NA	NA	NA	NA	NA	NA	NA	NA	NA	NA	NA	NA	NA	NA	NA	NA	NA	NA	NA	NA	NA	NA	NA	NA	NA	NA	NA	NA	NA	NA	NA	NA	NA	NA	NA	NA	NA	NA	NA	NA	NA	NA	NA	1	NA
K00584	NA	NA	NA	NA	NA	NA	NA	NA	NA	NA	NA	NA	NA	NA	NA	NA	NA	NA	NA	NA	NA	NA	NA	NA	NA	NA	NA	NA	NA	NA	NA	NA	NA	NA	NA	NA	NA	NA	NA	NA	NA	NA	NA	NA	NA	NA	NA	NA	NA
K00588	NA	1	NA	NA	NA	NA	NA	NA	NA	NA	1	NA	NA	NA	NA	NA	1	NA	NA	NA	1	1	NA	NA	NA	NA	1	NA	NA	NA	NA	NA	NA	NA	NA	NA	1	NA	NA	NA	NA	NA	NA	1	NA	NA	NA	NA	NA
K00590	NA	NA	NA	NA	NA	NA	NA	NA	NA	1	NA	NA	NA	NA	NA	NA	NA	NA	NA	NA	NA	NA	NA	NA	NA	NA	NA	NA	NA	NA	NA	NA	NA	NA	NA	NA	NA	NA	NA	NA	NA	NA	NA	NA	NA	NA	NA	NA	NA
K00595	1	1	NA	NA	NA	NA	NA	1	NA	1	NA	NA	NA	NA	NA	NA	NA	NA	NA	NA	NA	NA	NA	NA	NA	NA	NA	NA	NA	NA	NA	NA	NA	NA	NA	NA	NA	NA	NA	NA	NA	NA	NA	NA	NA	NA	NA	NA	NA
K00598	NA	NA	NA	NA	NA	NA	NA	NA	NA	NA	NA	NA	NA	NA	NA	NA	NA	NA	NA	NA	NA	NA	NA	NA	NA	NA	NA	NA	NA	NA	NA	NA	NA	NA	NA	NA	NA	NA	NA	NA	NA	NA	NA	NA	NA	NA	1	NA	NA
K00600	1	1	1	NA	1	NA	1	1	NA	NA	NA	NA	1	NA	NA	1	1	1	1	1	1	1	NA	NA	NA	NA	NA	1	NA	1	1	NA	NA	NA	1	1	NA	1	1	1	NA	NA	1	1	1	NA	NA	1	1
K00602	NA	2	NA	1	1	1	2	NA	NA	NA	1	NA	1	1	1	NA	NA	NA	NA	NA	NA	NA	NA	NA	NA	NA	NA	NA	2	2	NA	1	NA	NA	1	NA	1	NA	NA	NA	NA	2	NA	1	NA	1	1	NA	NA
K00603	NA	NA	NA	NA	NA	NA	NA	1	NA	NA	NA	NA	NA	NA	NA	NA	NA	1	NA	NA	NA	1	NA	NA	NA	NA	NA	1	NA	NA	NA	NA	NA	NA	NA	NA	NA	1	NA	NA	NA	NA	NA	NA	NA	1	NA	NA	NA
K00604	NA	1	NA	1	NA	1	1	NA	NA	1	NA	NA	1	NA	1	NA	NA	NA	NA	NA	1	1	NA	NA	NA	1	NA	1	NA	1	1	1	1	1	1	NA	NA	1	1	NA	1	1	1	1	NA	1	NA	NA	NA
K00605	NA	NA	1	NA	1	NA	NA	1	NA	NA	NA	NA	NA	1	NA	1	1	NA	NA	1	1	1	NA	1	NA	NA	NA	NA	NA	NA	NA	NA	NA	NA	NA	NA	NA	1	NA	NA	1	NA	NA	1	NA	NA	NA	NA	NA
K00606	NA	1	NA	1	NA	NA	NA	NA	1	NA	2	NA	2	NA	NA	NA	NA	NA	NA	NA	NA	1	NA	NA	NA	NA	NA	NA	NA	NA	1	NA	1	NA	NA	1	NA	2	NA	NA	NA	1	NA	2	NA	NA	1	NA	NA
K00609	NA	NA	NA	NA	1	NA	NA	NA	1	NA	1	NA	1	1	1	NA	NA	NA	NA	NA	NA	1	1	NA	NA	NA	NA	1	NA	1	NA	NA	NA	NA	1	NA	1	1	1	NA	1	NA	1	1	1	NA	1	1	1
K00610	NA	NA	NA	NA	1	NA	NA	NA	1	NA	1	NA	1	NA	NA	NA	NA	NA	NA	NA	NA	1	1	NA	NA	NA	NA	NA	NA	NA	NA	NA	NA	NA	1	NA	1	1	1	NA	NA	NA	NA	1	NA	NA	NA	1	NA
K00611	NA	NA	NA	1	1	NA	1	NA	NA	NA	1	NA	NA	NA	NA	NA	NA	1	NA	NA	NA	NA	NA	NA	NA	1	NA	NA	1	NA	NA	NA	NA	1	NA	NA	NA	NA	2	NA	1	1	1	NA	1	1	1	1	1
K00612	NA	NA	NA	NA	NA	NA	NA	NA	NA	NA	NA	NA	NA	NA	NA	NA	NA	NA	NA	NA	NA	NA	NA	NA	NA	NA	NA	NA	NA	NA	NA	NA	NA	NA	NA	NA	NA	NA	NA	NA	NA	NA	NA	NA	NA	1	NA	NA	NA
K00615	1	1	2	3	2	1	2	NA	NA	1	2	1	NA	1	1	1	2	NA	NA	NA	NA	1	2	1	1	1	NA	1	NA	NA	NA	1	NA	NA	NA	NA	1	2	NA	1	NA	1	1	NA	1	2	NA	NA	1
K00616	1	1	NA	NA	1	1	NA	NA	NA	1	NA	NA	NA	NA	NA	1	NA	NA	NA	NA	1	NA	NA	NA	NA	NA	NA	NA	NA	NA	NA	NA	NA	NA	NA	NA	NA	1	NA	NA	NA	NA	1	1	NA	NA	NA	NA	NA
K00619	NA	NA	NA	NA	NA	NA	1	NA	NA	NA	NA	NA	NA	1	NA	NA	NA	NA	NA	NA	NA	NA	NA	NA	NA	NA	NA	NA	NA	NA	NA	NA	NA	NA	NA	NA	NA	NA	NA	NA	1	1	NA	NA	NA	1	NA	NA	NA
K00620	NA	1	NA	NA	1	NA	1	NA	NA	NA	NA	NA	NA	NA	NA	1	NA	NA	1	NA	NA	NA	NA	NA	NA	1	NA	NA	NA	1	NA	NA	NA	NA	NA	NA	NA	NA	1	NA	1	1	1	NA	NA	NA	1	1	NA
K00625	NA	NA	NA	NA	NA	NA	NA	1	NA	NA	NA	NA	NA	NA	1	NA	NA	NA	NA	NA	NA	NA	NA	NA	NA	NA	NA	NA	1	NA	NA	NA	NA	1	NA	NA	NA	NA	NA	NA	NA	NA	NA	NA	NA	NA	NA	NA	NA
K00626	1	9	NA	1	2	NA	1	1	NA	2	1	NA	1	1	1	NA	NA	1	2	1	NA	NA	NA	1	NA	NA	NA	NA	NA	3	NA	NA	NA	NA	NA	1	NA	NA	NA	2	NA	NA	8	NA	1	NA	1	NA	1
K00627	NA	NA	NA	NA	NA	NA	NA	NA	NA	NA	NA	NA	NA	NA	NA	NA	NA	NA	NA	NA	NA	NA	NA	NA	NA	NA	NA	NA	NA	NA	NA	NA	NA	NA	NA	NA	NA	NA	NA	NA	NA	NA	NA	NA	NA	NA	NA	NA	NA
K00631	NA	2	NA	NA	NA	NA	NA	NA	NA	1	NA	NA	NA	NA	NA	NA	NA	NA	NA	NA	NA	NA	NA	NA	NA	NA	NA	NA	NA	1	NA	NA	NA	NA	NA	NA	NA	NA	NA	NA	NA	NA	1	NA	NA	NA	NA	NA	NA
K00632	NA	NA	NA	NA	NA	NA	NA	NA	NA	NA	NA	NA	NA	NA	NA	NA	NA	NA	NA	NA	NA	NA	NA	NA	NA	NA	NA	NA	NA	NA	NA	NA	NA	NA	NA	NA	NA	NA	NA	NA	NA	NA	NA	NA	NA	NA	NA	NA	NA
K00633	NA	NA	NA	NA	NA	NA	NA	NA	NA	NA	NA	NA	NA	NA	NA	NA	NA	NA	NA	NA	NA	NA	NA	NA	NA	NA	NA	1	NA	NA	NA	NA	NA	NA	NA	NA	NA	NA	NA	NA	NA	NA	NA	NA	NA	NA	NA	NA	NA
K00634	NA	NA	NA	NA	NA	NA	NA	NA	NA	NA	NA	NA	NA	NA	NA	NA	NA	1	NA	NA	NA	NA	NA	NA	NA	NA	NA	NA	NA	NA	NA	NA	NA	NA	NA	NA	NA	NA	NA	NA	NA	NA	NA	NA	NA	NA	NA	NA	NA
K00639	NA	NA	NA	1	NA	NA	NA	NA	1	NA	1	NA	NA	NA	NA	NA	1	1	NA	NA	NA	NA	NA	NA	NA	NA	NA	NA	NA	NA	NA	NA	1	NA	NA	NA	NA	1	NA	NA	NA	NA	NA	1	NA	NA	NA	NA	NA
K00640	1	1	NA	NA	1	NA	NA	1	NA	NA	NA	1	NA	1	1	NA	NA	1	NA	1	NA	1	NA	NA	1	1	NA	NA	NA	NA	1	1	NA	NA	1	NA	1	2	NA	NA	NA	NA	NA	1	NA	NA	NA	NA	NA
K00641	NA	NA	NA	1	NA	NA	NA	NA	NA	NA	1	NA	NA	NA	NA	NA	NA	1	NA	NA	NA	NA	NA	NA	NA	NA	NA	NA	NA	NA	NA	NA	NA	NA	NA	NA	NA	NA	NA	NA	NA	NA	NA	NA	NA	NA	NA	2	NA
K00645	NA	NA	NA	1	NA	1	NA	NA	NA	1	1	NA	NA	NA	NA	1	NA	NA	NA	NA	1	2	NA	1	NA	NA	NA	1	NA	NA	NA	NA	NA	NA	NA	1	1	1	1	1	NA	NA	NA	NA	NA	1	1	NA	NA
K00647	NA	1	NA	NA	NA	NA	NA	NA	NA	NA	NA	NA	NA	NA	NA	NA	NA	NA	NA	NA	NA	NA	NA	NA	NA	NA	NA	NA	NA	NA	NA	NA	NA	NA	NA	NA	1	NA	NA	1	NA	NA	1	NA	NA	NA	NA	NA	NA
K00648	NA	NA	NA	1	NA	NA	1	NA	1	NA	2	1	2	2	1	1	1	NA	NA	NA	1	1	NA	1	NA	1	NA	NA	1	NA	1	NA	NA	NA	NA	NA	1	2	1	NA	1	NA	NA	1	NA	NA	1	NA	1
K00651	NA	NA	NA	NA	1	1	1	NA	NA	NA	NA	NA	NA	1	NA	NA	NA	NA	1	1	NA	1	NA	NA	NA	NA	1	NA	NA	NA	NA	NA	NA	NA	1	NA	NA	1	NA	NA	1	NA	NA	NA	1	NA	NA	NA	NA
K00652	NA	1	NA	NA	NA	1	1	NA	NA	NA	NA	NA	NA	NA	NA	NA	NA	NA	NA	NA	NA	NA	NA	NA	NA	NA	NA	NA	NA	NA	1	1	NA	NA	NA	NA	2	NA	NA	NA	1	NA	1	NA	NA	NA	1	NA	NA
K00655	NA	2	NA	1	1	1	1	NA	NA	1	NA	NA	NA	1	NA	1	NA	1	1	1	2	2	NA	NA	2	1	1	NA	NA	NA	NA	NA	NA	NA	NA	NA	1	1	1	NA	1	NA	2	2	1	NA	NA	NA	1
K00656	NA	NA	NA	NA	1	NA	NA	NA	NA	NA	NA	NA	NA	NA	NA	NA	NA	NA	1	NA	NA	1	NA	NA	1	NA	1	NA	NA	NA	NA	NA	NA	NA	NA	NA	NA	NA	NA	NA	NA	NA	NA	NA	NA	NA	NA	NA	NA
K00657	NA	NA	NA	1	1	1	NA	NA	NA	NA	1	NA	NA	NA	NA	1	NA	NA	NA	NA	NA	1	1	NA	1	NA	NA	NA	NA	NA	NA	NA	NA	NA	NA	1	1	1	1	NA	NA	NA	NA	1	NA	NA	NA	NA	NA
K00658	NA	NA	NA	NA	NA	NA	NA	NA	NA	NA	NA	NA	NA	NA	NA	NA	NA	NA	NA	NA	NA	NA	NA	NA	NA	NA	NA	NA	NA	NA	NA	NA	NA	NA	NA	NA	NA	NA	NA	NA	NA	NA	NA	NA	NA	NA	NA	NA	NA
K00661	NA	NA	NA	NA	NA	1	2	NA	NA	NA	NA	NA	NA	NA	1	NA	NA	NA	1	NA	1	NA	NA	NA	NA	NA	1	2	NA	NA	NA	NA	1	NA	NA	NA	NA	2	NA	NA	1	1	NA	2	NA	1	NA	1	NA
K00662	NA	NA	NA	NA	1	NA	NA	NA	NA	NA	NA	NA	NA	NA	NA	NA	NA	NA	NA	NA	NA	NA	NA	NA	NA	NA	NA	NA	NA	NA	NA	NA	NA	NA	1	NA	NA	NA	NA	NA	NA	NA	NA	NA	NA	NA	NA	NA	NA
K00663	NA	NA	NA	NA	NA	NA	NA	NA	NA	NA	NA	NA	NA	NA	NA	NA	NA	NA	NA	NA	NA	NA	NA	NA	NA	NA	NA	NA	NA	NA	NA	NA	NA	NA	NA	NA	NA	NA	NA	NA	NA	NA	NA	NA	NA	NA	NA	NA	NA
K00666	NA	2	NA	NA	NA	NA	2	1	NA	2	NA	1	NA	NA	NA	NA	NA	NA	NA	NA	NA	1	1	NA	NA	NA	NA	NA	NA	NA	NA	NA	NA	NA	NA	NA	NA	NA	NA	1	2	1	1	1	1	NA	NA	NA	NA
K00672	NA	NA	NA	NA	NA	NA	NA	NA	NA	NA	NA	NA	NA	NA	NA	NA	NA	NA	NA	NA	NA	NA	NA	NA	NA	NA	NA	NA	NA	NA	NA	NA	NA	NA	NA	NA	NA	NA	NA	NA	NA	NA	NA	NA	NA	NA	NA	2	NA
K00674	NA	NA	NA	NA	NA	NA	NA	NA	1	NA	1	NA	NA	NA	NA	NA	1	NA	NA	NA	NA	NA	NA	1	NA	NA	NA	NA	NA	NA	NA	NA	NA	NA	NA	NA	NA	NA	NA	NA	NA	NA	NA	NA	NA	NA	NA	NA	NA
K00677	1	1	NA	NA	NA	NA	1	NA	NA	NA	NA	NA	NA	NA	NA	NA	NA	NA	NA	NA	NA	NA	NA	NA	NA	1	NA	NA	NA	1	NA	NA	NA	NA	NA	NA	1	1	NA	NA	NA	1	NA	1	NA	NA	1	NA	1
K00681	NA	NA	NA	NA	NA	NA	NA	NA	NA	NA	NA	NA	NA	NA	NA	NA	NA	1	NA	NA	NA	NA	NA	NA	NA	NA	NA	NA	NA	NA	NA	NA	NA	NA	NA	NA	NA	NA	NA	NA	NA	NA	NA	NA	NA	NA	NA	NA	1
K00682	NA	NA	NA	NA	NA	NA	NA	1	NA	NA	NA	NA	NA	NA	NA	1	NA	NA	NA	1	NA	NA	NA	NA	NA	NA	NA	NA	NA	NA	NA	NA	NA	NA	NA	NA	NA	NA	NA	NA	NA	NA	NA	NA	1	NA	NA	NA	NA
K00683	NA	NA	NA	NA	NA	NA	NA	NA	NA	NA	1	NA	1	NA	NA	NA	1	NA	NA	NA	NA	1	NA	NA	NA	NA	NA	NA	NA	NA	1	NA	NA	NA	NA	NA	NA	NA	NA	NA	NA	NA	NA	1	NA	NA	NA	NA	NA
K00684	NA	1	NA	NA	NA	NA	1	NA	NA	1	NA	NA	NA	1	NA	NA	NA	NA	NA	NA	NA	NA	NA	NA	NA	NA	NA	NA	NA	1	NA	1	NA	NA	NA	NA	NA	NA	NA	1	1	1	NA	NA	NA	1	NA	NA	NA
K00688	1	2	NA	NA	2	1	NA	NA	1	NA	NA	NA	NA	1	NA	NA	NA	NA	1	NA	NA	NA	1	1	1	NA	NA	1	NA	NA	NA	NA	NA	1	1	NA	1	1	NA	1	NA	1	1	1	2	1	2	NA	NA
K00691	1	NA	NA	NA	NA	NA	NA	NA	NA	NA	NA	NA	NA	NA	NA	NA	NA	NA	NA	NA	NA	NA	NA	NA	NA	NA	NA	NA	NA	NA	NA	NA	NA	NA	NA	NA	NA	NA	NA	NA	NA	NA	NA	NA	NA	NA	NA	NA	NA
K00694	NA	NA	NA	NA	NA	NA	NA	1	NA	NA	NA	NA	NA	NA	NA	NA	NA	NA	NA	NA	NA	NA	NA	NA	NA	NA	NA	1	NA	NA	NA	NA	NA	NA	NA	NA	NA	1	NA	NA	NA	NA	NA	NA	1	NA	NA	NA	NA
K00700	1	NA	NA	NA	1	1	1	NA	1	NA	1	1	NA	1	1	NA	1	1	2	NA	1	NA	1	NA	1	NA	NA	NA	NA	NA	1	NA	NA	NA	1	NA	1	1	NA	NA	NA	1	NA	NA	1	NA	1	NA	1
K00702	NA	NA	NA	NA	NA	NA	NA	NA	NA	NA	NA	NA	NA	NA	NA	NA	NA	NA	NA	NA	NA	NA	1	NA	NA	NA	1	NA	NA	NA	NA	NA	NA	NA	NA	NA	NA	NA	NA	NA	NA	NA	NA	NA	NA	NA	NA	NA	NA
K00703	NA	NA	NA	NA	1	NA	1	NA	NA	NA	NA	NA	NA	1	1	NA	NA	NA	1	NA	NA	NA	1	NA	1	NA	NA	1	NA	NA	NA	1	NA	NA	1	NA	NA	NA	NA	NA	NA	NA	NA	NA	1	NA	1	NA	NA
K00705	NA	NA	NA	NA	2	NA	NA	NA	NA	NA	NA	1	NA	1	NA	NA	NA	1	1	NA	NA	NA	1	NA	2	1	NA	NA	NA	NA	NA	NA	1	NA	NA	NA	1	1	NA	NA	1	1	NA	1	1	NA	1	NA	NA
K00710	NA	NA	NA	NA	NA	NA	NA	NA	NA	NA	NA	NA	NA	NA	NA	NA	NA	NA	NA	NA	NA	NA	NA	NA	NA	NA	NA	NA	NA	NA	NA	NA	NA	NA	NA	NA	NA	NA	NA	NA	NA	NA	NA	NA	NA	NA	NA	NA	NA
K00718	NA	NA	NA	NA	NA	NA	NA	NA	NA	NA	NA	NA	NA	NA	NA	NA	NA	NA	NA	NA	NA	NA	NA	NA	NA	NA	NA	NA	NA	NA	NA	NA	NA	NA	NA	NA	NA	NA	NA	NA	NA	NA	NA	NA	NA	NA	NA	NA	NA
K00721	NA	NA	NA	1	NA	1	NA	NA	NA	1	1	NA	1	NA	NA	NA	1	NA	NA	NA	NA	1	NA	1	NA	NA	NA	NA	NA	NA	NA	1	NA	NA	NA	NA	1	1	NA	1	1	NA	NA	NA	NA	NA	NA	NA	NA
K00728	NA	NA	NA	NA	NA	NA	NA	NA	NA	NA	NA	NA	NA	NA	NA	NA	NA	NA	NA	NA	NA	NA	1	NA	NA	NA	NA	NA	NA	NA	NA	NA	NA	1	NA	NA	NA	NA	NA	NA	NA	NA	NA	NA	NA	NA	NA	NA	NA
K00748	NA	1	NA	1	NA	1	1	NA	NA	1	1	NA	1	1	1	NA	NA	NA	NA	NA	NA	NA	NA	NA	NA	1	NA	NA	1	1	1	NA	NA	NA	NA	NA	NA	NA	NA	NA	NA	NA	1	NA	NA	1	1	NA	1
K00754	NA	NA	NA	NA	NA	NA	NA	NA	NA	NA	NA	NA	NA	NA	NA	NA	NA	NA	NA	NA	NA	NA	NA	NA	NA	NA	NA	NA	NA	NA	NA	NA	NA	NA	NA	NA	NA	NA	NA	NA	NA	NA	NA	NA	NA	NA	NA	1	NA
K00756	NA	NA	NA	NA	NA	NA	NA	NA	NA	NA	NA	NA	NA	NA	NA	NA	NA	NA	NA	NA	NA	NA	1	NA	1	NA	NA	1	NA	NA	NA	NA	NA	NA	1	NA	NA	NA	NA	NA	NA	NA	NA	NA	NA	NA	NA	NA	1
K00757	1	NA	NA	NA	1	NA	NA	NA	NA	NA	NA	NA	NA	NA	NA	1	NA	NA	1	1	NA	NA	NA	NA	NA	NA	NA	NA	NA	NA	NA	NA	NA	NA	NA	NA	1	1	NA	NA	NA	1	NA	1	1	NA	NA	NA	NA
K00759	NA	NA	NA	NA	NA	1	NA	NA	NA	NA	1	NA	1	NA	NA	1	NA	NA	NA	NA	1	1	NA	NA	1	NA	NA	NA	NA	NA	NA	NA	NA	NA	NA	NA	NA	NA	1	NA	NA	NA	NA	NA	NA	NA	NA	NA	NA
K00760	1	1	NA	1	1	NA	1	NA	1	NA	1	NA	1	1	NA	NA	NA	1	NA	1	NA	NA	NA	NA	1	NA	NA	1	NA	NA	1	NA	NA	NA	NA	NA	1	1	NA	NA	1	1	1	NA	NA	1	1	NA	1
K00761	NA	NA	NA	NA	1	NA	NA	NA	NA	NA	NA	NA	NA	NA	1	NA	NA	1	1	1	NA	NA	NA	NA	1	NA	NA	NA	NA	NA	NA	NA	NA	NA	NA	NA	NA	NA	1	NA	NA	1	NA	NA	NA	NA	NA	NA	1
K00762	1	NA	NA	1	1	1	1	1	NA	NA	1	NA	NA	NA	NA	NA	NA	NA	NA	1	NA	NA	1	1	NA	NA	NA	1	NA	NA	1	NA	NA	1	1	NA	NA	NA	1	1	NA	1	NA	1	1	1	NA	2	1
K00763	NA	NA	1	NA	1	NA	NA	1	NA	NA	NA	NA	NA	NA	NA	1	NA	NA	1	NA	NA	NA	NA	NA	2	2	NA	NA	NA	NA	NA	NA	NA	NA	NA	NA	NA	NA	NA	NA	NA	NA	NA	NA	NA	NA	1	NA	1
K00764	1	1	NA	1	1	1	1	NA	1	NA	1	NA	NA	1	NA	NA	NA	NA	1	NA	NA	1	NA	NA	NA	NA	NA	NA	NA	2	1	NA	NA	1	1	NA	NA	1	1	1	1	1	1	1	NA	NA	1	1	NA
K00765	NA	2	NA	NA	1	NA	1	NA	NA	1	NA	NA	NA	NA	1	1	NA	1	NA	1	NA	NA	NA	NA	NA	NA	1	NA	NA	1	NA	NA	NA	NA	NA	NA	NA	1	NA	2	1	1	2	NA	1	NA	1	1	1
K00766	NA	2	NA	NA	NA	NA	1	NA	NA	NA	NA	NA	NA	NA	NA	NA	NA	NA	NA	NA	1	NA	NA	NA	NA	NA	1	NA	NA	1	NA	NA	NA	NA	NA	NA	NA	NA	NA	NA	NA	NA	1	1	NA	NA	NA	1	1
K00767	NA	1	NA	1	NA	NA	NA	NA	NA	1	1	NA	1	NA	NA	NA	NA	NA	NA	NA	NA	1	NA	1	NA	NA	NA	1	NA	NA	NA	NA	NA	NA	NA	1	1	NA	NA	1	NA	1	1	NA	1	NA	NA	1	NA
K00768	1	1	NA	NA	NA	NA	1	NA	NA	NA	NA	NA	NA	NA	NA	NA	NA	NA	NA	NA	NA	1	NA	NA	NA	NA	NA	NA	1	NA	NA	NA	NA	NA	NA	NA	NA	1	NA	NA	NA	1	1	NA	NA	1	2	NA	NA
K00769	NA	NA	NA	NA	NA	NA	NA	NA	NA	NA	NA	NA	NA	1	NA	NA	NA	1	NA	NA	NA	NA	NA	NA	NA	NA	NA	NA	NA	NA	NA	NA	NA	NA	NA	NA	NA	NA	NA	NA	NA	1	NA	NA	NA	NA	NA	NA	1
K00772	NA	NA	NA	NA	NA	NA	NA	NA	NA	NA	NA	NA	NA	NA	NA	NA	NA	NA	NA	NA	NA	NA	NA	NA	NA	NA	NA	NA	NA	NA	NA	NA	NA	NA	NA	NA	NA	NA	NA	NA	NA	NA	NA	NA	NA	NA	1	NA	NA
K00773	1	1	NA	1	NA	NA	1	1	NA	1	1	NA	1	1	NA	1	NA	1	1	NA	NA	1	NA	1	1	1	NA	1	1	2	1	1	NA	NA	NA	NA	NA	1	NA	NA	1	1	NA	1	1	NA	NA	NA	1
K00782	NA	1	NA	NA	NA	NA	1	NA	NA	NA	NA	NA	NA	NA	NA	NA	NA	NA	NA	NA	NA	NA	NA	NA	NA	NA	NA	NA	NA	NA	1	NA	NA	NA	NA	NA	NA	NA	NA	NA	NA	1	1	NA	NA	NA	NA	1	NA
K00783	1	NA	NA	1	1	1	1	1	NA	NA	1	NA	1	NA	NA	NA	1	NA	1	NA	NA	1	NA	1	1	NA	1	1	1	NA	NA	1	NA	NA	NA	1	1	NA	NA	NA	1	NA	NA	NA	NA	NA	1	NA	NA
K00784	NA	1	NA	NA	NA	1	NA	NA	NA	1	NA	NA	NA	1	NA	NA	1	NA	NA	NA	NA	NA	NA	NA	NA	1	NA	NA	NA	NA	NA	NA	NA	NA	NA	NA	1	NA	NA	1	NA	NA	1	NA	NA	NA	NA	1	NA
K00788	NA	1	NA	NA	NA	NA	1	NA	NA	NA	NA	NA	NA	2	NA	NA	NA	1	NA	NA	1	NA	NA	NA	NA	NA	NA	NA	NA	NA	NA	1	NA	NA	NA	NA	NA	1	NA	NA	NA	NA	1	2	NA	NA	NA	1	1
K00789	1	1	1	NA	NA	NA	1	1	1	NA	1	NA	1	NA	NA	1	NA	NA	NA	NA	NA	NA	1	NA	1	1	NA	1	NA	NA	NA	NA	NA	NA	NA	NA	NA	1	NA	NA	NA	NA	NA	1	NA	1	NA	1	1
K00790	1	1	NA	1	1	1	NA	NA	1	NA	NA	NA	NA	NA	NA	1	1	1	1	NA	NA	1	NA	1	NA	1	1	1	NA	1	NA	1	NA	1	1	NA	1	NA	NA	NA	1	NA	1	NA	1	NA	NA	NA	1
K00791	NA	1	NA	NA	1	1	1	1	1	NA	1	1	1	NA	1	NA	NA	NA	NA	1	NA	1	NA	2	NA	NA	1	1	1	1	NA	1	NA	1	NA	1	1	2	1	1	NA	NA	NA	NA	NA	NA	1	NA	NA
K00793	NA	1	NA	1	NA	NA	1	NA	1	NA	NA	1	1	NA	NA	NA	1	NA	NA	NA	NA	1	NA	NA	NA	NA	NA	NA	NA	1	NA	NA	NA	NA	NA	NA	NA	1	NA	1	NA	NA	1	1	NA	1	NA	NA	NA
K00794	NA	1	NA	1	NA	1	1	NA	1	NA	NA	1	1	NA	NA	NA	NA	NA	NA	NA	1	1	NA	NA	NA	NA	NA	NA	1	1	NA	NA	NA	NA	NA	NA	1	1	NA	1	NA	NA	1	NA	NA	1	NA	1	NA
K00795	NA	NA	NA	NA	NA	NA	NA	NA	NA	1	NA	NA	NA	NA	NA	NA	NA	NA	NA	NA	NA	NA	NA	NA	NA	NA	NA	NA	NA	NA	NA	NA	NA	NA	NA	NA	NA	NA	NA	1	NA	NA	NA	NA	NA	NA	NA	NA	NA
K00796	NA	1	NA	1	NA	1	1	NA	NA	NA	1	NA	NA	NA	NA	1	1	1	1	NA	1	NA	NA	NA	NA	NA	NA	NA	NA	1	NA	NA	NA	NA	NA	1	1	1	NA	NA	1	NA	1	1	NA	NA	1	NA	1
K00797	NA	1	NA	NA	NA	NA	NA	NA	NA	1	NA	NA	NA	1	NA	NA	NA	2	NA	NA	NA	NA	NA	NA	NA	NA	NA	NA	NA	NA	NA	NA	NA	1	NA	NA	NA	NA	NA	NA	NA	NA	1	NA	NA	NA	2	NA	2
K00798	1	NA	NA	1	1	NA	NA	NA	NA	NA	1	NA	1	NA	NA	NA	1	NA	NA	NA	1	1	NA	NA	NA	1	NA	NA	NA	NA	NA	NA	NA	NA	NA	NA	NA	1	NA	NA	NA	NA	NA	1	NA	NA	1	NA	NA
K00799	NA	NA	NA	NA	NA	NA	NA	NA	NA	NA	NA	NA	NA	NA	NA	NA	NA	NA	NA	NA	NA	NA	NA	NA	NA	NA	NA	NA	NA	NA	NA	NA	NA	NA	NA	NA	NA	NA	NA	NA	NA	NA	NA	NA	NA	NA	NA	NA	NA
K00800	1	1	NA	1	1	NA	NA	NA	NA	NA	1	NA	1	NA	NA	1	1	NA	1	NA	NA	2	NA	NA	1	NA	NA	1	NA	NA	NA	NA	NA	NA	1	NA	NA	1	1	1	1	1	1	NA	1	NA	NA	1	NA
K00803	NA	NA	NA	NA	NA	NA	NA	NA	NA	NA	NA	NA	NA	NA	NA	NA	NA	NA	NA	NA	NA	NA	NA	NA	NA	NA	NA	NA	NA	NA	NA	NA	NA	NA	NA	NA	NA	NA	NA	NA	NA	NA	NA	NA	NA	NA	NA	NA	NA
K00806	NA	1	NA	NA	NA	1	1	NA	NA	1	NA	NA	1	NA	NA	NA	1	1	NA	1	1	NA	NA	1	NA	NA	NA	NA	NA	NA	NA	NA	NA	NA	NA	1	NA	NA	NA	1	NA	NA	1	1	1	NA	1	NA	1
K00808	NA	NA	NA	NA	NA	NA	NA	NA	NA	NA	NA	NA	NA	NA	NA	NA	NA	NA	NA	NA	NA	NA	NA	NA	NA	NA	NA	NA	NA	NA	NA	NA	NA	NA	NA	NA	NA	NA	NA	NA	NA	NA	NA	NA	NA	NA	NA	NA	NA
K00809	1	1	NA	NA	NA	NA	NA	NA	NA	NA	NA	NA	NA	NA	NA	NA	NA	NA	NA	NA	NA	NA	NA	NA	NA	NA	NA	NA	NA	NA	NA	NA	NA	NA	NA	NA	NA	NA	NA	1	NA	NA	1	NA	NA	NA	NA	1	NA
K00812	NA	NA	NA	1	NA	NA	1	1	NA	NA	1	1	1	1	1	NA	NA	NA	NA	2	NA	1	NA	NA	NA	NA	NA	1	1	NA	NA	NA	NA	1	NA	NA	1	1	NA	NA	NA	NA	NA	1	NA	1	NA	NA	NA
K00817	NA	NA	NA	NA	1	NA	1	NA	NA	NA	NA	NA	NA	1	NA	1	NA	1	NA	1	NA	NA	NA	NA	NA	NA	1	NA	1	NA	NA	NA	NA	NA	NA	NA	NA	1	NA	NA	NA	1	NA	NA	NA	NA	1	1	1
K00819	NA	NA	NA	1	NA	NA	NA	NA	NA	NA	NA	NA	NA	NA	NA	NA	NA	NA	NA	NA	NA	NA	NA	NA	NA	NA	NA	NA	NA	NA	NA	NA	NA	NA	NA	NA	NA	1	NA	NA	NA	NA	NA	1	NA	NA	NA	NA	NA
K00820	1	1	1	NA	NA	NA	1	NA	NA	NA	NA	1	NA	NA	NA	NA	1	NA	1	NA	NA	NA	NA	NA	NA	NA	NA	NA	1	1	1	NA	NA	1	NA	NA	NA	NA	NA	NA	1	1	NA	NA	NA	NA	1	2	NA
K00821	NA	1	NA	NA	1	NA	1	NA	NA	1	NA	NA	NA	1	NA	NA	NA	NA	1	NA	NA	NA	NA	NA	NA	1	NA	NA	NA	1	NA	NA	NA	1	NA	NA	NA	NA	1	NA	NA	1	1	NA	NA	1	1	1	NA
K00824	NA	NA	NA	NA	NA	NA	NA	NA	NA	NA	NA	NA	NA	NA	NA	NA	NA	NA	NA	NA	NA	NA	NA	NA	NA	NA	NA	NA	NA	NA	NA	NA	NA	NA	NA	NA	NA	NA	NA	NA	NA	NA	NA	NA	NA	NA	NA	NA	NA
K00826	NA	1	NA	NA	1	NA	1	NA	1	NA	1	NA	1	1	1	NA	1	NA	1	1	1	1	NA	NA	NA	NA	NA	1	1	NA	1	NA	NA	1	1	NA	1	NA	NA	1	NA	1	NA	NA	NA	NA	1	1	NA
K00830	NA	NA	NA	NA	NA	NA	NA	NA	NA	NA	NA	NA	NA	NA	NA	NA	NA	NA	NA	NA	NA	NA	NA	NA	NA	NA	NA	NA	NA	NA	NA	1	NA	NA	NA	NA	NA	NA	NA	NA	NA	1	NA	NA	1	NA	NA	1	NA
K00831	NA	1	1	NA	1	1	NA	NA	1	NA	1	NA	NA	NA	NA	NA	NA	NA	1	1	1	1	1	NA	NA	NA	NA	NA	NA	NA	NA	NA	NA	1	1	NA	NA	1	NA	1	NA	NA	1	1	1	NA	NA	NA	NA
K00833	NA	NA	NA	NA	NA	NA	1	NA	NA	NA	NA	NA	NA	1	NA	NA	NA	NA	NA	NA	NA	NA	NA	NA	NA	NA	NA	NA	NA	NA	NA	NA	NA	NA	NA	NA	1	NA	NA	1	NA	NA	NA	NA	NA	1	1	NA	NA
K00836	NA	NA	1	NA	NA	NA	NA	NA	NA	NA	NA	NA	NA	NA	NA	NA	NA	NA	NA	NA	NA	NA	NA	NA	NA	NA	NA	NA	NA	NA	NA	NA	NA	NA	NA	NA	NA	NA	NA	NA	NA	NA	NA	NA	NA	NA	NA	NA	NA
K00844	NA	NA	NA	NA	NA	NA	NA	NA	NA	NA	NA	1	NA	NA	NA	NA	NA	NA	NA	NA	NA	NA	NA	NA	NA	NA	NA	NA	NA	NA	NA	NA	NA	NA	NA	NA	NA	1	NA	NA	NA	NA	NA	NA	NA	NA	NA	NA	NA
K00845	NA	NA	1	NA	1	1	NA	1	1	NA	1	1	1	NA	NA	NA	NA	NA	1	2	1	2	1	NA	1	1	NA	1	NA	NA	NA	NA	NA	NA	NA	NA	1	1	NA	NA	NA	NA	NA	1	1	NA	NA	NA	NA
K00847	NA	NA	NA	NA	NA	NA	NA	1	NA	NA	NA	NA	NA	NA	NA	NA	NA	NA	NA	2	NA	1	NA	NA	NA	1	NA	NA	NA	NA	NA	NA	NA	NA	NA	NA	1	NA	NA	NA	NA	NA	NA	NA	NA	NA	NA	NA	NA
K00848	NA	NA	NA	1	NA	1	NA	NA	NA	NA	1	1	NA	NA	NA	NA	NA	NA	NA	1	NA	1	NA	NA	NA	NA	NA	NA	NA	NA	NA	NA	NA	NA	NA	NA	NA	1	NA	NA	NA	NA	NA	1	NA	NA	NA	NA	NA
K00849	NA	NA	NA	NA	NA	1	NA	NA	NA	NA	NA	1	NA	NA	NA	NA	NA	NA	NA	NA	NA	NA	NA	NA	NA	1	1	1	NA	NA	NA	NA	NA	NA	NA	NA	1	1	NA	NA	NA	NA	NA	NA	NA	NA	NA	NA	NA
K00850	NA	NA	NA	NA	1	NA	NA	NA	NA	NA	NA	NA	NA	NA	NA	1	NA	NA	NA	NA	NA	1	NA	NA	1	1	NA	NA	NA	NA	NA	NA	NA	NA	NA	NA	NA	1	NA	NA	NA	NA	NA	1	1	NA	NA	NA	1
K00852	NA	NA	NA	NA	NA	NA	NA	1	NA	NA	NA	NA	NA	NA	NA	NA	NA	NA	NA	1	NA	2	NA	NA	NA	NA	NA	NA	NA	NA	NA	NA	NA	NA	1	NA	NA	NA	NA	NA	NA	NA	NA	NA	NA	1	NA	NA	NA
K00853	NA	NA	NA	NA	NA	NA	NA	2	NA	NA	NA	NA	NA	NA	NA	NA	NA	NA	NA	NA	NA	NA	NA	NA	NA	NA	NA	NA	NA	NA	NA	NA	NA	NA	NA	NA	NA	NA	NA	NA	NA	NA	NA	NA	NA	NA	NA	NA	NA
K00854	NA	NA	NA	NA	1	NA	NA	NA	NA	NA	NA	NA	NA	NA	NA	1	NA	NA	1	NA	NA	NA	NA	NA	NA	1	NA	NA	NA	NA	NA	NA	NA	NA	NA	NA	NA	NA	NA	NA	NA	NA	NA	NA	NA	1	NA	NA	NA
K00856	NA	NA	NA	NA	NA	NA	NA	NA	NA	NA	1	1	1	NA	NA	NA	NA	NA	NA	NA	NA	1	NA	NA	NA	NA	1	NA	NA	1	NA	NA	NA	NA	NA	NA	NA	1	NA	NA	NA	NA	NA	NA	NA	NA	NA	NA	NA
K00857	NA	NA	NA	NA	NA	1	NA	1	NA	NA	1	NA	1	NA	NA	NA	NA	NA	NA	NA	1	1	1	1	1	1	NA	NA	NA	NA	NA	NA	NA	NA	NA	NA	NA	NA	NA	NA	NA	NA	NA	NA	NA	NA	NA	NA	NA
K00858	NA	1	NA	NA	1	1	NA	NA	NA	NA	1	NA	NA	NA	NA	1	1	NA	NA	NA	NA	1	NA	1	NA	NA	1	1	NA	NA	NA	NA	1	NA	NA	1	NA	1	1	NA	NA	1	NA	1	1	NA	NA	1	NA
K00859	NA	1	NA	NA	1	NA	NA	NA	NA	NA	1	NA	1	NA	NA	NA	NA	1	NA	1	NA	1	NA	1	NA	NA	1	1	NA	NA	NA	NA	NA	1	1	NA	1	1	NA	1	NA	1	1	1	NA	NA	1	NA	NA
K00863	NA	NA	NA	NA	NA	NA	NA	NA	NA	NA	NA	NA	NA	NA	NA	NA	NA	NA	NA	NA	NA	NA	NA	NA	NA	NA	NA	NA	NA	NA	NA	NA	NA	NA	NA	NA	NA	NA	NA	NA	NA	NA	NA	NA	NA	NA	NA	NA	NA
K00864	NA	NA	NA	NA	1	NA	NA	NA	NA	1	NA	NA	NA	NA	NA	1	NA	NA	NA	NA	1	NA	NA	NA	1	NA	NA	NA	NA	1	NA	NA	NA	NA	NA	NA	NA	2	NA	NA	NA	NA	NA	1	NA	1	NA	NA	1
K00865	1	NA	1	NA	1	NA	NA	NA	NA	NA	NA	NA	NA	NA	NA	NA	NA	1	NA	1	NA	NA	NA	NA	NA	NA	NA	NA	NA	NA	NA	1	NA	NA	NA	NA	NA	1	NA	NA	NA	1	NA	NA	1	1	NA	NA	NA
K00867	NA	NA	NA	NA	NA	NA	NA	NA	NA	NA	NA	NA	NA	NA	NA	NA	NA	NA	NA	NA	NA	NA	NA	NA	NA	NA	NA	NA	NA	NA	NA	NA	NA	NA	NA	NA	NA	NA	NA	NA	NA	NA	NA	NA	NA	NA	NA	NA	NA
K00868	1	NA	NA	1	NA	1	NA	NA	NA	NA	1	NA	1	NA	1	NA	1	NA	NA	NA	NA	NA	NA	NA	NA	NA	NA	NA	1	NA	NA	NA	NA	NA	NA	NA	NA	NA	NA	NA	NA	NA	NA	NA	1	NA	NA	NA	NA
K00869	NA	NA	NA	NA	NA	NA	NA	NA	NA	NA	NA	NA	NA	NA	NA	NA	NA	NA	NA	NA	NA	NA	NA	NA	NA	NA	NA	NA	NA	NA	NA	NA	NA	NA	NA	NA	NA	NA	NA	NA	NA	NA	NA	NA	NA	NA	NA	1	NA
K00872	NA	NA	NA	NA	1	NA	NA	NA	NA	NA	NA	NA	NA	NA	NA	1	NA	1	NA	NA	NA	NA	NA	NA	NA	NA	NA	1	NA	NA	NA	NA	NA	NA	NA	NA	NA	NA	1	NA	NA	NA	NA	NA	1	NA	1	NA	NA
K00873	NA	1	NA	NA	NA	NA	1	1	1	NA	NA	NA	NA	NA	NA	1	NA	1	1	1	1	1	NA	NA	1	NA	1	NA	NA	NA	1	1	NA	NA	1	NA	1	NA	NA	1	NA	1	1	1	NA	2	1	NA	NA
K00874	NA	NA	NA	NA	2	NA	NA	NA	NA	NA	NA	1	NA	NA	NA	NA	NA	NA	1	2	NA	1	NA	NA	NA	NA	NA	NA	NA	NA	NA	NA	NA	NA	1	NA	1	1	NA	NA	NA	NA	NA	NA	NA	NA	NA	NA	NA
K00876	NA	NA	NA	1	NA	NA	NA	NA	NA	NA	1	NA	NA	NA	NA	NA	1	NA	NA	NA	NA	1	NA	1	1	NA	NA	NA	NA	NA	NA	NA	NA	NA	NA	NA	NA	NA	NA	NA	NA	NA	NA	NA	NA	NA	NA	NA	1
K00878	NA	1	NA	NA	NA	NA	NA	NA	NA	1	NA	NA	NA	1	NA	NA	NA	1	NA	NA	1	NA	NA	NA	NA	NA	NA	NA	NA	1	NA	1	NA	NA	NA	NA	NA	NA	NA	1	NA	NA	1	1	NA	NA	NA	1	1
K00880	NA	NA	NA	NA	NA	NA	NA	NA	NA	NA	NA	NA	NA	NA	NA	NA	NA	NA	NA	NA	NA	NA	NA	NA	NA	NA	NA	NA	NA	NA	NA	NA	NA	NA	NA	NA	NA	NA	NA	NA	NA	NA	NA	NA	NA	NA	NA	NA	NA
K00882	NA	NA	NA	NA	1	NA	NA	1	NA	NA	NA	NA	NA	NA	NA	NA	NA	NA	NA	NA	NA	NA	NA	NA	NA	NA	NA	NA	NA	NA	NA	NA	NA	NA	NA	NA	NA	NA	NA	NA	NA	NA	NA	NA	NA	NA	NA	NA	NA
K00883	NA	NA	NA	NA	NA	NA	NA	NA	NA	NA	NA	NA	NA	NA	NA	NA	NA	NA	NA	NA	NA	NA	NA	NA	NA	NA	NA	NA	NA	NA	NA	NA	NA	NA	NA	NA	NA	NA	NA	NA	NA	NA	NA	NA	NA	1	NA	NA	NA
K00884	NA	NA	NA	NA	NA	NA	NA	NA	NA	NA	NA	NA	NA	NA	NA	NA	NA	NA	NA	NA	NA	NA	NA	NA	NA	NA	NA	NA	NA	NA	NA	NA	NA	NA	NA	NA	NA	NA	NA	NA	NA	NA	NA	NA	NA	NA	NA	NA	NA
K00887	NA	NA	NA	NA	NA	1	NA	NA	NA	NA	NA	NA	NA	NA	NA	NA	NA	NA	NA	NA	NA	NA	NA	NA	NA	NA	NA	NA	NA	NA	1	NA	NA	NA	NA	NA	NA	NA	NA	NA	NA	NA	NA	NA	NA	NA	NA	NA	NA
K00891	NA	1	NA	NA	1	1	NA	NA	NA	NA	NA	1	1	1	NA	1	NA	NA	1	NA	1	1	NA	1	NA	3	NA	1	NA	NA	NA	NA	1	NA	1	NA	1	NA	1	1	NA	NA	1	1	1	NA	NA	NA	NA
K00895	NA	1	NA	NA	NA	NA	NA	NA	NA	1	NA	NA	NA	NA	NA	NA	NA	NA	NA	NA	NA	1	NA	NA	NA	NA	NA	NA	NA	NA	1	NA	1	NA	NA	NA	1	1	NA	NA	NA	NA	1	1	NA	NA	NA	NA	NA
K00912	1	1	NA	1	NA	NA	NA	NA	1	NA	1	NA	NA	NA	NA	NA	NA	NA	NA	NA	NA	NA	NA	NA	NA	NA	NA	NA	1	1	NA	NA	1	NA	NA	1	1	1	NA	NA	NA	1	1	1	NA	NA	1	NA	NA
K00917	NA	NA	NA	NA	NA	NA	NA	NA	NA	NA	NA	NA	NA	NA	NA	1	NA	NA	NA	NA	NA	NA	NA	NA	NA	NA	NA	NA	NA	NA	NA	NA	NA	NA	NA	NA	NA	NA	NA	NA	NA	NA	NA	NA	NA	NA	NA	NA	NA
K00919	1	1	1	NA	1	NA	1	NA	NA	NA	1	NA	1	NA	NA	NA	1	1	1	1	NA	1	NA	1	1	1	1	NA	NA	NA	1	1	NA	NA	NA	NA	NA	NA	1	NA	NA	1	NA	NA	NA	1	1	NA	1
K00925	1	NA	1	1	1	1	1	2	1	NA	1	NA	1	NA	NA	NA	NA	NA	NA	1	NA	NA	NA	NA	1	1	NA	NA	NA	1	NA	1	NA	1	NA	NA	1	1	1	NA	1	NA	NA	NA	1	NA	1	NA	NA
K00926	NA	NA	NA	1	1	NA	1	NA	NA	NA	1	NA	NA	NA	NA	1	1	1	1	1	NA	NA	NA	NA	NA	1	NA	NA	NA	NA	NA	NA	NA	NA	NA	NA	NA	NA	1	NA	NA	NA	NA	NA	NA	NA	NA	NA	1
K00927	1	1	NA	NA	1	1	NA	NA	1	NA	1	NA	NA	1	NA	NA	1	NA	1	1	NA	NA	NA	1	1	1	NA	1	NA	NA	NA	NA	NA	1	NA	NA	NA	1	NA	NA	1	1	NA	1	NA	NA	NA	1	1
K00928	NA	1	NA	NA	1	NA	NA	NA	NA	NA	NA	NA	NA	NA	1	1	NA	NA	NA	1	NA	NA	NA	NA	NA	NA	NA	1	NA	NA	NA	NA	NA	NA	NA	NA	NA	NA	NA	NA	NA	1	NA	NA	NA	NA	1	NA	NA
K00929	1	NA	NA	NA	NA	NA	NA	1	NA	NA	1	NA	NA	2	1	NA	NA	2	NA	1	NA	1	2	1	NA	NA	NA	NA	1	NA	1	NA	NA	NA	NA	NA	NA	NA	NA	NA	NA	NA	NA	NA	NA	NA	NA	NA	1
K00930	NA	1	NA	NA	1	NA	1	NA	NA	1	NA	NA	NA	1	NA	NA	NA	NA	1	NA	1	1	NA	NA	NA	NA	NA	NA	1	1	NA	NA	1	1	NA	NA	1	1	1	NA	NA	NA	1	1	NA	NA	1	1	NA
K00931	NA	1	NA	NA	1	NA	NA	NA	NA	1	NA	1	NA	NA	1	NA	NA	NA	1	NA	NA	NA	NA	NA	NA	NA	NA	1	NA	NA	NA	NA	NA	NA	NA	NA	NA	1	NA	1	NA	1	1	1	NA	NA	1	NA	NA
K00937	NA	NA	NA	NA	NA	1	NA	1	NA	NA	NA	NA	NA	NA	NA	NA	NA	NA	1	1	NA	NA	NA	NA	NA	NA	1	NA	NA	NA	NA	NA	NA	1	NA	NA	1	1	NA	NA	NA	NA	NA	NA	NA	NA	1	NA	NA
K00939	1	NA	NA	NA	1	NA	NA	NA	NA	NA	NA	NA	NA	NA	NA	1	NA	NA	1	1	NA	NA	1	NA	1	NA	NA	NA	NA	NA	1	NA	NA	NA	1	NA	1	NA	1	NA	NA	NA	NA	NA	NA	NA	NA	NA	1
K00940	NA	1	NA	NA	NA	NA	1	NA	NA	NA	NA	NA	NA	NA	NA	1	NA	NA	NA	NA	NA	1	NA	NA	NA	NA	1	NA	NA	NA	NA	NA	NA	NA	NA	NA	NA	NA	NA	NA	NA	1	NA	1	NA	NA	NA	NA	NA
K00941	1	1	NA	NA	NA	NA	1	NA	NA	NA	NA	NA	NA	1	NA	NA	NA	1	NA	NA	NA	NA	NA	NA	NA	NA	NA	NA	NA	NA	NA	1	NA	NA	NA	NA	NA	1	NA	NA	NA	1	1	1	NA	NA	1	NA	1
K00942	NA	NA	NA	1	NA	1	1	NA	1	NA	NA	NA	NA	1	1	NA	NA	NA	NA	NA	1	NA	NA	NA	NA	NA	NA	1	1	NA	1	1	NA	1	1	NA	1	1	NA	NA	1	NA	1	1	1	NA	NA	NA	NA
K00943	NA	1	NA	NA	NA	NA	1	NA	NA	1	NA	NA	NA	1	NA	NA	NA	NA	NA	NA	NA	NA	NA	NA	1	NA	NA	NA	1	1	NA	1	NA	NA	NA	NA	NA	NA	1	1	NA	1	1	NA	NA	1	NA	1	NA
K00945	NA	1	NA	NA	1	NA	1	NA	NA	NA	NA	NA	NA	1	NA	1	NA	NA	NA	1	NA	1	NA	NA	NA	NA	NA	NA	1	1	NA	NA	NA	NA	1	NA	NA	NA	NA	NA	NA	1	NA	1	1	NA	NA	1	NA
K00946	1	NA	NA	1	NA	NA	1	NA	NA	NA	1	NA	NA	NA	NA	NA	NA	NA	NA	NA	1	NA	NA	1	NA	NA	NA	NA	NA	1	1	NA	1	NA	NA	NA	1	1	NA	NA	NA	NA	NA	1	NA	1	1	1	NA
K00948	NA	2	1	1	1	NA	1	1	NA	1	1	NA	NA	1	NA	NA	1	1	1	2	NA	1	1	1	1	NA	NA	2	NA	NA	NA	1	NA	NA	1	NA	NA	1	NA	NA	NA	NA	1	1	NA	1	1	NA	1
K00949	NA	NA	NA	1	NA	1	NA	NA	NA	1	1	NA	1	NA	NA	NA	NA	1	NA	NA	NA	1	NA	1	1	1	NA	NA	NA	NA	NA	NA	NA	1	NA	NA	NA	NA	NA	1	NA	NA	1	NA	1	NA	NA	NA	1
K00950	NA	1	NA	1	NA	NA	NA	NA	1	1	NA	1	1	1	1	1	1	1	1	NA	1	1	NA	NA	NA	NA	1	NA	1	NA	NA	NA	1	NA	NA	1	1	2	NA	NA	NA	1	1	1	NA	NA	1	NA	1
K00951	NA	NA	NA	NA	NA	NA	NA	NA	NA	NA	NA	NA	NA	NA	NA	NA	NA	NA	NA	NA	NA	NA	NA	NA	NA	NA	NA	NA	NA	NA	NA	NA	NA	NA	NA	NA	NA	NA	NA	NA	NA	NA	NA	NA	NA	NA	NA	NA	NA
K00952	NA	NA	NA	NA	NA	NA	NA	NA	NA	NA	NA	NA	NA	NA	NA	NA	NA	NA	NA	NA	NA	NA	NA	NA	NA	NA	NA	NA	NA	NA	NA	NA	NA	NA	NA	NA	NA	NA	NA	NA	NA	NA	NA	NA	NA	NA	NA	1	NA
K00954	1	1	NA	1	NA	1	1	1	NA	NA	1	1	NA	1	1	NA	NA	NA	NA	1	NA	1	NA	NA	1	1	NA	1	1	NA	NA	NA	NA	1	NA	1	1	1	1	NA	NA	1	NA	1	NA	NA	1	NA	NA
K00955	NA	NA	NA	NA	NA	NA	NA	NA	NA	NA	NA	NA	NA	NA	NA	NA	NA	NA	NA	NA	NA	NA	NA	NA	NA	NA	NA	NA	NA	NA	NA	NA	NA	NA	NA	NA	NA	NA	NA	NA	NA	NA	NA	NA	NA	NA	NA	NA	NA
K00956	NA	NA	NA	NA	NA	NA	NA	NA	NA	NA	1	NA	1	NA	NA	NA	NA	NA	NA	NA	NA	NA	NA	1	NA	NA	NA	NA	NA	NA	NA	NA	NA	NA	NA	NA	NA	NA	NA	NA	NA	NA	NA	NA	NA	NA	NA	NA	NA
K00957	NA	NA	NA	NA	NA	NA	NA	NA	NA	NA	1	NA	NA	NA	NA	NA	NA	NA	NA	NA	NA	NA	NA	1	NA	NA	NA	NA	NA	NA	NA	NA	NA	NA	NA	NA	NA	NA	NA	NA	NA	NA	NA	NA	NA	NA	NA	NA	NA
K00958	NA	1	NA	NA	NA	NA	NA	NA	NA	1	NA	NA	NA	NA	NA	NA	NA	NA	NA	NA	NA	NA	NA	NA	NA	NA	NA	NA	NA	NA	NA	1	NA	NA	NA	NA	NA	NA	NA	1	NA	1	1	NA	NA	1	NA	NA	NA
K00962	NA	1	1	1	NA	1	NA	NA	1	1	1	NA	1	NA	NA	NA	1	1	1	1	1	NA	1	1	1	1	NA	NA	NA	NA	NA	NA	NA	NA	NA	NA	NA	NA	1	1	NA	1	1	NA	NA	1	1	NA	NA
K00963	NA	NA	NA	NA	NA	NA	1	NA	NA	NA	NA	NA	NA	NA	NA	NA	NA	NA	NA	NA	NA	NA	NA	NA	1	NA	NA	NA	NA	NA	NA	1	NA	NA	1	NA	NA	NA	NA	NA	NA	1	NA	NA	NA	1	NA	NA	NA
K00965	NA	NA	NA	NA	NA	NA	NA	NA	NA	NA	NA	NA	NA	NA	NA	NA	NA	NA	NA	NA	NA	NA	NA	NA	NA	NA	NA	1	NA	NA	NA	NA	NA	NA	NA	NA	NA	NA	NA	NA	NA	NA	NA	NA	NA	NA	NA	NA	NA
K00966	NA	NA	NA	NA	NA	NA	NA	NA	NA	NA	NA	NA	NA	NA	NA	NA	NA	NA	NA	NA	NA	NA	NA	NA	NA	NA	NA	NA	NA	NA	NA	NA	NA	NA	NA	NA	NA	NA	NA	NA	NA	NA	NA	NA	NA	NA	NA	NA	NA
K00969	NA	1	1	1	1	1	1	NA	1	1	NA	NA	NA	1	NA	1	NA	NA	1	1	1	NA	NA	NA	1	NA	NA	NA	NA	NA	NA	NA	NA	NA	NA	NA	1	1	NA	1	1	1	1	1	1	NA	1	NA	1
K00970	NA	NA	NA	NA	NA	NA	NA	NA	NA	NA	1	1	NA	NA	NA	NA	NA	NA	NA	NA	NA	NA	NA	NA	NA	NA	NA	NA	NA	NA	NA	NA	NA	NA	NA	1	NA	NA	NA	NA	NA	NA	NA	NA	NA	NA	NA	NA	NA
K00971	NA	1	NA	1	1	NA	1	NA	NA	NA	1	1	1	1	1	NA	1	NA	1	NA	1	NA	NA	NA	1	NA	NA	NA	NA	NA	NA	NA	NA	NA	NA	NA	NA	1	NA	1	NA	1	1	1	NA	NA	NA	NA	NA
K00973	1	1	NA	NA	1	NA	NA	NA	NA	NA	1	NA	1	1	1	NA	NA	1	1	1	NA	NA	NA	NA	1	NA	1	NA	NA	NA	NA	NA	NA	NA	NA	NA	NA	1	1	NA	NA	1	1	1	NA	NA	NA	1	NA
K00974	NA	1	NA	NA	NA	NA	1	NA	NA	NA	1	1	NA	1	1	NA	NA	NA	NA	NA	NA	NA	NA	NA	NA	NA	NA	NA	1	NA	NA	NA	NA	NA	1	1	NA	NA	NA	NA	NA	1	1	NA	NA	NA	NA	NA	NA
K00975	NA	NA	NA	NA	2	NA	NA	NA	NA	NA	NA	NA	NA	NA	NA	NA	NA	NA	2	NA	NA	NA	2	NA	1	NA	NA	1	NA	NA	NA	NA	NA	NA	2	NA	NA	NA	NA	NA	NA	NA	NA	NA	3	NA	4	NA	NA
K00978	NA	NA	NA	NA	1	NA	NA	NA	NA	NA	1	NA	NA	NA	1	NA	NA	NA	NA	NA	NA	NA	NA	1	NA	NA	NA	NA	NA	NA	NA	NA	NA	NA	NA	NA	NA	NA	NA	NA	1	NA	NA	NA	NA	NA	NA	NA	1
K00979	NA	1	NA	1	NA	NA	1	NA	NA	NA	1	NA	1	NA	NA	NA	NA	1	NA	NA	NA	NA	NA	NA	NA	NA	NA	NA	1	1	NA	NA	1	NA	NA	NA	1	NA	NA	1	1	NA	1	1	NA	NA	1	NA	NA
K00980	NA	NA	NA	NA	NA	NA	NA	NA	NA	NA	NA	NA	NA	NA	NA	NA	NA	NA	1	NA	NA	NA	NA	NA	NA	NA	NA	1	NA	NA	NA	NA	NA	NA	NA	NA	1	NA	NA	NA	NA	NA	NA	1	NA	NA	1	NA	NA
K00981	NA	1	NA	1	NA	1	2	NA	1	2	1	NA	1	NA	NA	NA	NA	1	NA	1	1	1	NA	1	1	NA	NA	NA	NA	NA	1	NA	NA	NA	NA	1	NA	1	1	2	NA	1	1	1	1	1	1	NA	1
K00982	NA	1	NA	NA	NA	NA	NA	NA	NA	NA	NA	NA	NA	NA	NA	NA	NA	NA	NA	NA	NA	NA	NA	NA	NA	NA	NA	NA	NA	NA	NA	NA	NA	NA	NA	NA	NA	NA	NA	1	NA	NA	1	NA	NA	NA	NA	NA	NA
K00986	NA	1	NA	1	1	NA	NA	4	NA	NA	NA	2	1	NA	NA	NA	NA	NA	2	NA	1	NA	NA	1	NA	NA	NA	3	NA	1	NA	2	NA	NA	NA	NA	2	NA	4	NA	NA	NA	1	NA	3	NA	NA	NA	NA
K00989	NA	NA	NA	NA	NA	NA	NA	NA	NA	NA	NA	NA	NA	NA	NA	NA	NA	1	NA	NA	NA	NA	NA	NA	NA	NA	NA	NA	NA	NA	NA	NA	NA	NA	NA	NA	NA	NA	NA	NA	NA	NA	NA	NA	NA	NA	NA	NA	1
K00990	NA	1	NA	NA	NA	NA	NA	NA	NA	1	NA	NA	NA	NA	NA	NA	NA	NA	NA	NA	NA	NA	NA	NA	NA	NA	NA	NA	NA	1	NA	NA	NA	NA	NA	NA	NA	NA	NA	1	NA	NA	1	NA	NA	NA	NA	NA	NA
K00991	NA	1	NA	NA	NA	NA	NA	NA	1	NA	NA	NA	NA	NA	NA	1	NA	NA	NA	NA	NA	NA	NA	NA	NA	1	NA	1	NA	NA	NA	NA	NA	NA	NA	NA	NA	NA	NA	NA	NA	NA	1	NA	1	NA	1	NA	NA
K00992	NA	NA	NA	NA	NA	NA	NA	NA	NA	NA	NA	NA	NA	NA	NA	NA	1	NA	NA	NA	NA	NA	NA	NA	NA	NA	1	NA	NA	NA	1	NA	NA	NA	NA	1	1	1	NA	NA	NA	NA	NA	NA	NA	NA	NA	NA	NA
K00995	NA	1	1	NA	1	NA	1	NA	NA	1	NA	NA	NA	NA	NA	NA	NA	1	NA	1	NA	NA	NA	NA	1	NA	NA	NA	NA	NA	NA	1	NA	NA	NA	NA	NA	NA	NA	NA	NA	1	1	NA	NA	NA	NA	NA	1
K00997	NA	NA	NA	NA	1	NA	NA	1	NA	NA	NA	NA	NA	1	1	NA	NA	NA	NA	1	NA	NA	NA	NA	NA	NA	NA	NA	1	NA	NA	NA	NA	NA	NA	NA	NA	NA	NA	NA	NA	1	NA	NA	1	NA	NA	NA	1
K01000	1	1	NA	1	NA	NA	NA	NA	NA	NA	1	NA	1	NA	1	NA	NA	NA	NA	1	NA	NA	NA	NA	NA	1	NA	1	NA	1	NA	NA	NA	NA	1	1	NA	NA	1	NA	NA	1	NA	NA	NA	NA	1	1	1
K01001	NA	NA	NA	NA	NA	NA	NA	NA	NA	NA	NA	NA	NA	NA	NA	NA	NA	NA	NA	NA	NA	NA	NA	NA	NA	NA	NA	NA	NA	NA	NA	NA	NA	NA	NA	NA	NA	NA	NA	NA	NA	NA	NA	NA	NA	NA	NA	1	NA
K01002	NA	NA	NA	NA	NA	NA	NA	NA	NA	NA	NA	NA	NA	NA	NA	2	NA	NA	NA	NA	NA	NA	NA	NA	NA	NA	NA	NA	NA	NA	NA	NA	NA	NA	NA	NA	NA	NA	1	NA	NA	NA	NA	NA	NA	NA	NA	NA	NA
K01005	NA	NA	2	NA	3	NA	NA	NA	NA	NA	NA	NA	NA	NA	NA	NA	NA	NA	1	2	NA	NA	NA	NA	NA	NA	NA	1	NA	NA	NA	NA	NA	NA	NA	NA	NA	NA	NA	NA	NA	NA	NA	NA	2	NA	2	NA	1
K01006	1	NA	NA	NA	1	NA	NA	NA	1	NA	1	NA	1	NA	NA	1	NA	1	NA	1	NA	NA	NA	NA	1	NA	NA	NA	NA	NA	1	NA	NA	NA	1	1	1	1	NA	NA	NA	NA	NA	1	NA	NA	1	NA	NA
K01007	NA	1	NA	NA	NA	NA	3	NA	NA	1	NA	NA	NA	1	1	NA	NA	NA	NA	NA	NA	NA	NA	NA	NA	NA	NA	NA	1	1	NA	NA	NA	NA	NA	NA	NA	NA	NA	NA	2	1	1	NA	NA	NA	NA	NA	NA
K01008	NA	1	NA	NA	NA	NA	1	NA	NA	NA	NA	NA	NA	1	NA	NA	NA	1	NA	NA	NA	NA	NA	NA	NA	NA	NA	NA	1	NA	NA	NA	NA	NA	NA	NA	NA	NA	NA	NA	NA	2	1	NA	NA	1	NA	NA	1
K01009	NA	NA	NA	NA	NA	NA	NA	NA	NA	NA	1	NA	1	NA	NA	NA	NA	NA	NA	NA	NA	1	NA	1	1	NA	NA	NA	NA	1	NA	NA	NA	1	NA	NA	NA	NA	1	NA	NA	NA	NA	NA	NA	NA	NA	NA	NA
K01011	NA	NA	NA	NA	NA	NA	NA	NA	NA	NA	NA	NA	NA	NA	NA	NA	NA	1	NA	NA	NA	NA	NA	NA	NA	NA	NA	NA	NA	NA	NA	NA	NA	NA	NA	NA	NA	NA	NA	NA	NA	NA	NA	NA	NA	NA	NA	NA	NA
K01012	1	NA	NA	1	NA	NA	1	NA	1	NA	1	NA	1	1	NA	NA	NA	2	NA	NA	NA	1	NA	1	NA	1	1	NA	NA	NA	NA	NA	NA	NA	NA	1	1	NA	NA	1	1	NA	NA	NA	NA	2	2	NA	NA
K01023	NA	NA	NA	NA	NA	NA	NA	1	NA	NA	NA	NA	NA	3	NA	NA	NA	NA	NA	NA	NA	NA	NA	NA	NA	NA	NA	NA	2	NA	NA	NA	NA	NA	NA	NA	NA	NA	NA	NA	NA	NA	NA	NA	NA	NA	NA	NA	NA
K01026	NA	1	NA	NA	NA	NA	NA	NA	NA	NA	NA	NA	NA	NA	NA	NA	NA	NA	NA	NA	NA	NA	NA	NA	NA	NA	NA	NA	NA	NA	NA	NA	NA	NA	NA	NA	NA	NA	NA	NA	NA	NA	1	NA	1	NA	1	NA	NA
K01029	NA	NA	NA	NA	NA	NA	NA	1	NA	NA	NA	NA	NA	NA	NA	NA	NA	NA	NA	NA	NA	NA	NA	NA	NA	NA	NA	NA	NA	NA	NA	NA	NA	NA	NA	NA	NA	NA	NA	NA	NA	NA	NA	NA	NA	NA	NA	NA	NA
K01034	1	NA	NA	1	1	NA	NA	NA	NA	NA	1	NA	NA	NA	NA	NA	NA	1	NA	NA	NA	NA	NA	NA	NA	NA	NA	NA	NA	NA	NA	NA	NA	NA	NA	NA	NA	NA	NA	NA	NA	NA	NA	NA	1	NA	NA	NA	1
K01035	1	NA	NA	1	1	NA	NA	1	NA	NA	1	NA	1	NA	NA	NA	NA	NA	NA	1	NA	NA	NA	1	NA	NA	NA	NA	NA	NA	NA	NA	NA	NA	NA	NA	NA	NA	NA	NA	NA	NA	NA	NA	1	NA	NA	NA	NA
K01039	NA	1	NA	NA	NA	NA	NA	NA	NA	NA	NA	NA	NA	NA	NA	NA	NA	NA	NA	NA	NA	NA	NA	NA	NA	NA	NA	NA	NA	NA	NA	NA	NA	1	NA	NA	NA	NA	NA	NA	NA	NA	1	NA	NA	NA	NA	NA	NA
K01040	NA	1	NA	NA	NA	NA	NA	NA	NA	NA	NA	NA	NA	NA	NA	NA	NA	NA	NA	NA	NA	NA	NA	NA	NA	NA	NA	NA	NA	NA	NA	NA	NA	1	NA	NA	NA	NA	NA	NA	NA	NA	1	NA	NA	NA	NA	NA	NA
K01042	NA	1	NA	NA	NA	NA	1	NA	NA	1	NA	NA	NA	1	NA	NA	NA	1	NA	NA	NA	NA	NA	NA	NA	NA	NA	NA	NA	1	NA	NA	NA	NA	NA	NA	NA	NA	NA	1	1	NA	NA	NA	NA	NA	NA	NA	1
K01046	NA	1	NA	NA	NA	NA	1	NA	NA	NA	NA	NA	NA	NA	NA	1	NA	NA	NA	NA	NA	NA	NA	NA	NA	1	NA	NA	NA	NA	NA	NA	NA	NA	NA	NA	NA	NA	NA	NA	NA	1	1	NA	NA	1	NA	NA	NA
K01048	NA	NA	NA	NA	NA	NA	NA	NA	NA	NA	NA	NA	NA	NA	NA	NA	NA	NA	NA	NA	NA	NA	NA	NA	NA	NA	NA	NA	NA	1	NA	NA	NA	NA	NA	NA	NA	NA	NA	NA	NA	NA	NA	NA	NA	NA	NA	NA	NA
K01051	NA	NA	NA	NA	NA	1	NA	NA	NA	NA	NA	NA	NA	NA	NA	NA	NA	NA	NA	NA	NA	1	NA	NA	NA	NA	NA	NA	NA	NA	NA	NA	NA	NA	NA	NA	1	NA	NA	NA	NA	NA	NA	NA	NA	NA	NA	NA	NA
K01053	NA	NA	NA	NA	NA	NA	NA	1	NA	NA	1	1	NA	NA	NA	NA	NA	NA	NA	NA	NA	NA	NA	NA	NA	NA	NA	NA	NA	NA	NA	NA	NA	NA	NA	NA	NA	NA	NA	NA	NA	NA	NA	NA	NA	NA	NA	NA	1
K01054	NA	NA	NA	NA	NA	NA	NA	NA	NA	NA	NA	NA	NA	NA	NA	1	NA	NA	NA	1	NA	NA	1	NA	1	NA	NA	1	NA	NA	NA	NA	NA	NA	NA	NA	NA	NA	NA	NA	NA	NA	NA	NA	NA	1	NA	NA	NA
K01055	NA	NA	NA	NA	NA	NA	NA	1	NA	NA	NA	NA	NA	NA	NA	NA	NA	NA	NA	NA	NA	NA	NA	NA	NA	NA	NA	NA	NA	NA	NA	NA	NA	NA	NA	NA	NA	NA	NA	NA	NA	NA	NA	NA	NA	NA	NA	NA	NA
K01056	1	1	NA	1	1	1	1	NA	NA	1	1	NA	1	1	NA	NA	NA	1	2	1	NA	1	1	NA	1	1	1	1	NA	NA	NA	1	NA	1	NA	NA	1	1	NA	NA	NA	NA	NA	1	NA	1	1	NA	1
K01057	NA	NA	NA	NA	NA	NA	1	NA	NA	NA	NA	NA	NA	2	NA	NA	NA	NA	NA	NA	NA	1	NA	NA	NA	NA	NA	NA	NA	NA	NA	1	NA	NA	NA	NA	NA	NA	NA	NA	NA	1	NA	NA	NA	NA	NA	NA	NA
K01058	NA	1	NA	NA	NA	NA	NA	NA	NA	1	NA	1	NA	NA	NA	NA	NA	NA	NA	NA	2	NA	NA	NA	NA	NA	NA	NA	NA	NA	NA	NA	NA	NA	NA	1	NA	NA	NA	1	NA	NA	1	1	NA	NA	NA	NA	NA
K01060	NA	NA	NA	NA	NA	NA	NA	1	NA	NA	NA	NA	NA	NA	NA	NA	NA	NA	NA	NA	NA	NA	NA	NA	NA	NA	NA	NA	NA	NA	NA	NA	NA	NA	NA	NA	NA	NA	NA	NA	NA	NA	NA	NA	NA	NA	NA	NA	NA
K01061	NA	NA	NA	NA	NA	NA	NA	NA	NA	NA	NA	NA	NA	NA	NA	NA	NA	NA	NA	NA	NA	NA	NA	NA	NA	NA	NA	NA	NA	NA	NA	NA	NA	NA	NA	NA	NA	1	NA	NA	NA	NA	NA	1	NA	NA	NA	NA	NA
K01066	NA	NA	NA	NA	NA	NA	NA	NA	NA	NA	NA	NA	NA	1	1	NA	NA	NA	NA	NA	NA	NA	NA	NA	NA	NA	NA	1	NA	NA	NA	NA	NA	NA	NA	NA	NA	NA	NA	NA	NA	NA	NA	NA	NA	NA	NA	NA	NA
K01069	NA	2	NA	NA	1	NA	2	NA	NA	NA	1	NA	NA	NA	1	NA	NA	1	NA	2	NA	1	1	NA	1	1	NA	NA	NA	2	NA	1	NA	NA	NA	NA	NA	NA	1	1	NA	1	1	NA	NA	NA	3	1	1
K01077	NA	NA	NA	NA	NA	NA	NA	NA	NA	NA	1	NA	1	NA	NA	NA	NA	NA	NA	1	NA	2	NA	NA	NA	NA	NA	NA	NA	NA	NA	NA	NA	NA	NA	NA	NA	1	NA	NA	NA	NA	NA	1	NA	1	NA	NA	2
K01079	NA	NA	NA	NA	NA	NA	NA	NA	NA	NA	NA	1	NA	NA	NA	NA	NA	NA	NA	NA	NA	2	NA	NA	NA	NA	NA	NA	NA	NA	NA	NA	NA	NA	NA	NA	1	NA	NA	NA	NA	NA	NA	NA	NA	NA	NA	1	NA
K01082	1	1	NA	NA	NA	NA	NA	NA	1	NA	NA	NA	NA	NA	NA	NA	NA	NA	NA	NA	NA	NA	NA	NA	NA	NA	NA	NA	NA	NA	NA	NA	NA	NA	NA	NA	NA	NA	NA	NA	NA	NA	1	NA	NA	NA	NA	NA	NA
K01089	NA	NA	NA	NA	NA	NA	NA	NA	NA	NA	NA	NA	NA	NA	NA	NA	NA	NA	NA	NA	NA	NA	NA	NA	NA	NA	1	NA	NA	NA	NA	NA	NA	NA	NA	NA	NA	1	NA	NA	NA	NA	NA	NA	NA	NA	NA	NA	NA
K01091	1	1	NA	1	1	1	1	NA	NA	1	1	NA	NA	2	NA	2	1	1	1	1	NA	NA	NA	NA	1	NA	NA	NA	1	NA	NA	NA	NA	NA	1	1	NA	1	1	NA	NA	3	1	1	NA	2	1	NA	1
K01092	NA	1	NA	NA	NA	NA	NA	NA	NA	NA	NA	NA	NA	1	NA	NA	NA	NA	NA	NA	NA	NA	NA	NA	NA	NA	NA	NA	NA	NA	NA	NA	NA	NA	NA	1	NA	NA	NA	1	NA	NA	NA	NA	NA	NA	NA	NA	NA
K01095	NA	1	NA	NA	NA	NA	1	NA	NA	1	NA	NA	NA	1	NA	NA	NA	1	NA	NA	NA	1	NA	NA	NA	NA	NA	NA	1	1	NA	NA	NA	NA	NA	NA	NA	1	NA	NA	NA	1	NA	NA	NA	NA	NA	NA	1
K01101	NA	NA	NA	NA	NA	NA	NA	NA	NA	NA	NA	NA	NA	NA	NA	NA	NA	NA	NA	NA	NA	NA	NA	NA	NA	NA	NA	NA	NA	NA	NA	NA	NA	NA	NA	NA	NA	NA	NA	NA	NA	NA	NA	NA	NA	NA	NA	NA	NA
K01104	1	NA	NA	NA	NA	1	NA	NA	1	1	NA	NA	NA	NA	NA	NA	1	NA	NA	NA	NA	1	NA	NA	NA	NA	NA	NA	NA	NA	NA	NA	NA	NA	NA	NA	NA	1	NA	NA	NA	NA	NA	NA	1	NA	NA	NA	NA
K01118	NA	NA	NA	NA	NA	NA	NA	NA	NA	NA	NA	NA	NA	NA	NA	NA	NA	NA	NA	NA	NA	NA	NA	NA	NA	NA	NA	NA	NA	NA	NA	NA	NA	NA	NA	NA	NA	NA	NA	NA	NA	NA	NA	NA	NA	NA	NA	NA	NA
K01119	NA	NA	NA	NA	NA	NA	NA	NA	NA	NA	NA	NA	NA	NA	NA	NA	NA	NA	NA	NA	NA	2	NA	NA	NA	NA	NA	NA	NA	NA	NA	NA	NA	NA	NA	NA	NA	1	NA	NA	NA	NA	NA	1	NA	NA	NA	NA	NA
K01126	NA	NA	1	NA	1	NA	NA	3	NA	NA	NA	NA	NA	NA	NA	NA	NA	NA	NA	NA	NA	1	NA	NA	1	NA	NA	NA	NA	1	NA	NA	NA	NA	1	NA	NA	NA	NA	NA	NA	2	NA	NA	NA	1	NA	NA	NA
K01129	NA	2	1	NA	1	NA	NA	NA	NA	1	1	NA	1	NA	NA	1	NA	1	NA	1	NA	2	NA	1	NA	1	NA	NA	NA	1	NA	NA	NA	1	NA	NA	NA	1	NA	NA	NA	1	2	1	1	1	1	NA	NA
K01130	NA	NA	NA	NA	NA	NA	NA	NA	NA	NA	NA	NA	NA	NA	NA	NA	NA	NA	NA	NA	NA	NA	NA	NA	NA	NA	NA	NA	NA	NA	NA	NA	NA	NA	NA	NA	NA	NA	NA	NA	NA	NA	NA	NA	NA	NA	NA	NA	NA
K01134	NA	NA	NA	NA	NA	1	NA	NA	1	NA	NA	NA	NA	NA	NA	NA	NA	NA	NA	NA	NA	1	NA	NA	NA	NA	NA	NA	NA	NA	NA	NA	NA	NA	NA	NA	1	NA	NA	NA	NA	NA	NA	NA	NA	NA	NA	NA	NA
K01139	NA	NA	NA	NA	1	1	1	NA	NA	NA	NA	1	NA	NA	1	NA	NA	1	NA	1	1	NA	1	NA	1	NA	NA	NA	NA	1	NA	NA	NA	NA	NA	NA	NA	1	1	NA	NA	1	1	1	NA	1	1	NA	NA
K01141	NA	NA	1	NA	NA	NA	NA	NA	NA	NA	NA	NA	NA	NA	NA	NA	NA	NA	NA	NA	NA	NA	NA	NA	NA	NA	NA	NA	NA	1	NA	NA	NA	NA	NA	NA	NA	NA	NA	NA	NA	NA	NA	NA	NA	NA	NA	NA	NA
K01142	1	1	NA	NA	1	NA	1	NA	NA	1	NA	NA	NA	1	1	1	NA	1	NA	NA	NA	1	NA	NA	NA	1	NA	1	NA	1	NA	NA	NA	NA	NA	NA	NA	1	1	NA	1	NA	1	1	NA	NA	NA	1	NA
K01144	1	NA	NA	1	NA	1	NA	NA	1	NA	1	1	NA	NA	NA	NA	NA	NA	NA	NA	NA	NA	NA	NA	NA	NA	NA	NA	NA	NA	NA	NA	NA	NA	NA	NA	NA	NA	NA	NA	NA	NA	NA	1	NA	NA	NA	NA	NA
K01147	NA	1	NA	NA	NA	NA	1	NA	NA	NA	NA	NA	NA	1	1	NA	NA	NA	NA	NA	NA	NA	NA	NA	NA	NA	NA	NA	1	NA	NA	NA	NA	NA	NA	NA	NA	NA	NA	1	1	1	1	NA	NA	NA	NA	NA	NA
K01150	NA	NA	NA	NA	NA	NA	NA	NA	NA	NA	NA	NA	NA	NA	NA	NA	NA	NA	NA	NA	NA	NA	NA	NA	NA	NA	NA	NA	NA	NA	NA	NA	NA	NA	NA	NA	NA	NA	NA	NA	NA	NA	NA	NA	NA	NA	NA	NA	NA
K01151	1	NA	1	1	NA	NA	NA	NA	NA	NA	1	NA	NA	NA	NA	NA	NA	1	NA	1	NA	NA	NA	1	1	NA	NA	1	NA	NA	NA	NA	NA	1	1	1	1	1	NA	NA	NA	NA	NA	1	1	NA	1	NA	NA
K01153	NA	1	2	2	1	2	1	1	NA	1	3	NA	2	NA	NA	NA	1	1	NA	NA	NA	NA	NA	1	1	NA	NA	NA	NA	NA	NA	1	NA	NA	NA	NA	NA	1	NA	NA	NA	NA	1	NA	1	NA	NA	NA	NA
K01154	NA	1	NA	3	1	3	1	1	NA	NA	3	2	2	NA	NA	NA	1	NA	NA	NA	NA	NA	1	1	1	NA	NA	NA	NA	NA	NA	1	NA	NA	NA	NA	NA	2	NA	1	NA	NA	1	1	2	NA	NA	NA	1
K01155	NA	NA	NA	NA	NA	NA	NA	NA	NA	NA	NA	NA	NA	NA	NA	NA	NA	NA	NA	NA	NA	NA	NA	NA	NA	NA	NA	NA	NA	NA	NA	NA	NA	NA	NA	NA	NA	NA	NA	NA	NA	NA	NA	NA	NA	NA	NA	NA	NA
K01156	NA	NA	NA	NA	1	NA	1	NA	1	NA	NA	NA	NA	NA	NA	NA	NA	NA	NA	1	NA	NA	NA	NA	NA	NA	NA	1	NA	NA	NA	NA	NA	1	NA	NA	NA	NA	NA	NA	NA	1	NA	NA	2	NA	NA	1	1
K01159	1	NA	1	1	1	NA	1	1	NA	1	1	NA	1	1	1	1	NA	1	NA	NA	NA	NA	NA	NA	NA	NA	1	NA	NA	NA	NA	NA	NA	NA	1	1	1	1	NA	1	NA	1	NA	NA	NA	NA	NA	NA	NA
K01160	NA	1	NA	NA	1	NA	NA	NA	NA	NA	NA	NA	NA	NA	NA	NA	NA	NA	NA	NA	NA	NA	NA	NA	1	NA	NA	NA	NA	NA	NA	NA	NA	NA	NA	NA	NA	NA	NA	NA	NA	NA	1	NA	NA	NA	1	NA	NA
K01163	1	1	NA	1	1	NA	1	NA	NA	NA	1	NA	NA	NA	NA	NA	NA	1	NA	NA	NA	1	NA	NA	NA	NA	1	NA	NA	1	NA	NA	NA	1	NA	NA	NA	1	NA	1	NA	1	1	1	NA	NA	1	NA	1
K01167	NA	NA	NA	NA	NA	NA	NA	1	NA	NA	NA	NA	NA	NA	NA	NA	NA	NA	NA	NA	NA	NA	NA	NA	NA	1	NA	NA	NA	NA	NA	NA	NA	NA	NA	NA	NA	NA	NA	NA	NA	NA	NA	NA	NA	NA	NA	NA	NA
K01170	NA	NA	NA	NA	NA	NA	NA	NA	NA	NA	NA	NA	NA	NA	NA	NA	NA	NA	NA	NA	NA	NA	NA	NA	NA	NA	NA	NA	NA	NA	NA	NA	NA	NA	NA	NA	NA	NA	NA	NA	NA	NA	NA	NA	NA	NA	NA	NA	NA
K01173	NA	NA	NA	1	NA	NA	NA	NA	NA	NA	1	NA	1	NA	NA	NA	NA	NA	NA	NA	NA	1	NA	1	NA	NA	NA	NA	NA	NA	NA	NA	1	NA	NA	NA	NA	NA	NA	NA	NA	NA	NA	NA	NA	NA	NA	NA	NA
K01174	NA	1	NA	NA	NA	NA	2	NA	NA	NA	NA	NA	NA	1	NA	NA	1	NA	NA	NA	1	NA	NA	NA	1	NA	NA	NA	NA	1	NA	1	NA	NA	NA	NA	NA	NA	NA	1	3	1	NA	NA	NA	2	1	NA	NA
K01176	NA	NA	NA	NA	1	NA	NA	1	NA	NA	NA	NA	NA	NA	NA	NA	NA	NA	NA	NA	NA	NA	NA	NA	NA	NA	NA	NA	NA	NA	NA	NA	NA	NA	NA	NA	NA	NA	NA	NA	NA	NA	NA	NA	NA	NA	NA	NA	NA
K01179	NA	NA	NA	NA	NA	NA	NA	NA	NA	NA	NA	NA	NA	NA	NA	NA	NA	NA	NA	NA	1	NA	NA	NA	NA	NA	NA	NA	NA	NA	NA	NA	NA	NA	NA	NA	NA	1	NA	NA	NA	NA	NA	1	NA	NA	NA	NA	NA
K01180	NA	NA	NA	NA	NA	NA	NA	NA	NA	NA	NA	NA	NA	NA	NA	NA	NA	NA	NA	NA	NA	NA	NA	NA	NA	NA	NA	NA	NA	NA	NA	NA	NA	NA	NA	NA	NA	NA	NA	NA	NA	NA	NA	NA	NA	NA	NA	NA	NA
K01181	NA	NA	NA	NA	NA	NA	NA	NA	1	NA	NA	NA	NA	NA	NA	NA	NA	NA	NA	NA	2	2	NA	NA	NA	NA	NA	NA	NA	NA	NA	NA	1	NA	NA	NA	NA	NA	NA	NA	NA	NA	NA	NA	NA	NA	NA	NA	NA
K01182	NA	NA	NA	NA	NA	NA	NA	NA	NA	NA	NA	NA	NA	NA	NA	NA	NA	NA	1	NA	NA	NA	NA	NA	NA	NA	NA	NA	NA	NA	NA	NA	NA	NA	NA	NA	NA	NA	NA	NA	NA	NA	NA	NA	NA	NA	NA	NA	NA
K01183	NA	NA	NA	NA	1	NA	NA	NA	NA	NA	NA	NA	NA	NA	NA	NA	NA	NA	NA	NA	NA	1	NA	NA	2	NA	1	NA	NA	NA	NA	NA	NA	NA	NA	NA	NA	1	NA	NA	NA	NA	NA	1	NA	NA	NA	NA	NA
K01185	NA	NA	NA	NA	NA	NA	NA	NA	1	NA	NA	NA	NA	NA	1	NA	NA	NA	1	NA	NA	NA	NA	NA	NA	NA	NA	1	NA	NA	NA	NA	NA	NA	NA	NA	NA	NA	NA	NA	1	NA	NA	NA	NA	1	NA	NA	NA
K01186	NA	NA	NA	NA	NA	1	NA	NA	NA	NA	NA	NA	NA	NA	NA	NA	NA	NA	NA	NA	NA	NA	NA	NA	NA	NA	NA	NA	NA	NA	NA	NA	NA	NA	NA	NA	1	1	NA	NA	NA	NA	NA	NA	NA	NA	NA	NA	NA
K01187	NA	NA	NA	NA	NA	NA	NA	NA	NA	NA	NA	NA	NA	NA	NA	NA	NA	NA	1	NA	NA	NA	NA	NA	NA	NA	NA	NA	NA	NA	NA	NA	NA	NA	NA	NA	NA	NA	NA	NA	NA	NA	NA	NA	NA	NA	NA	NA	NA
K01190	NA	NA	1	NA	NA	2	NA	NA	1	NA	1	6	NA	NA	NA	NA	NA	NA	3	NA	2	7	NA	1	NA	1	3	1	NA	NA	NA	NA	3	NA	NA	NA	9	NA	NA	NA	NA	NA	NA	NA	NA	NA	NA	NA	NA
K01191	NA	NA	NA	NA	NA	NA	NA	NA	NA	NA	NA	NA	NA	NA	NA	NA	NA	NA	2	1	NA	NA	NA	NA	NA	NA	NA	NA	NA	NA	NA	NA	NA	NA	NA	NA	NA	NA	NA	NA	NA	NA	NA	NA	NA	NA	NA	NA	NA
K01192	NA	NA	1	1	NA	NA	NA	NA	NA	NA	NA	NA	1	NA	NA	NA	NA	NA	1	1	NA	NA	NA	NA	NA	NA	NA	NA	NA	NA	NA	NA	NA	NA	NA	NA	1	NA	NA	NA	NA	NA	NA	NA	NA	NA	NA	NA	NA
K01193	NA	NA	1	NA	NA	NA	NA	1	NA	NA	NA	NA	NA	NA	NA	NA	NA	NA	1	NA	NA	NA	NA	NA	NA	NA	NA	NA	NA	NA	NA	NA	NA	NA	NA	NA	NA	NA	NA	NA	NA	NA	NA	NA	NA	NA	NA	NA	NA
K01197	NA	NA	NA	NA	NA	NA	NA	NA	NA	NA	NA	NA	NA	NA	NA	NA	NA	NA	NA	NA	NA	NA	NA	NA	NA	NA	NA	NA	NA	NA	NA	NA	NA	NA	NA	NA	NA	NA	NA	NA	NA	NA	NA	NA	NA	NA	NA	NA	NA
K01198	NA	NA	NA	NA	NA	1	NA	NA	NA	NA	NA	1	NA	NA	NA	NA	NA	NA	1	NA	2	6	NA	NA	NA	NA	1	NA	NA	NA	NA	NA	1	NA	NA	NA	NA	NA	NA	NA	NA	NA	NA	NA	NA	NA	NA	NA	NA
K01200	NA	NA	NA	NA	NA	NA	NA	NA	NA	NA	NA	NA	NA	NA	NA	NA	NA	NA	NA	NA	NA	NA	NA	NA	2	NA	1	NA	NA	NA	NA	NA	1	NA	NA	NA	NA	NA	NA	NA	NA	NA	NA	NA	NA	NA	NA	NA	NA
K01201	NA	NA	NA	NA	NA	NA	NA	NA	NA	NA	NA	NA	NA	NA	NA	NA	NA	NA	1	NA	NA	2	NA	NA	NA	NA	NA	NA	NA	NA	NA	NA	NA	NA	NA	NA	1	NA	NA	NA	NA	NA	NA	NA	NA	NA	NA	NA	NA
K01202	NA	NA	NA	NA	NA	NA	NA	NA	NA	NA	NA	1	NA	NA	NA	NA	NA	NA	NA	NA	NA	NA	NA	NA	NA	NA	NA	NA	NA	NA	NA	NA	NA	NA	NA	NA	NA	NA	NA	NA	NA	NA	NA	NA	NA	NA	NA	NA	NA
K01205	NA	NA	NA	NA	NA	1	NA	NA	NA	NA	NA	NA	NA	NA	NA	NA	NA	NA	NA	NA	NA	NA	NA	NA	NA	NA	NA	NA	NA	NA	NA	NA	1	NA	NA	NA	NA	NA	NA	NA	NA	NA	NA	NA	NA	NA	NA	NA	NA
K01206	NA	NA	NA	4	NA	3	NA	1	1	NA	4	1	2	NA	NA	NA	NA	NA	1	NA	1	3	NA	3	NA	NA	1	NA	NA	NA	NA	NA	NA	NA	NA	NA	3	1	NA	NA	NA	NA	NA	1	NA	NA	NA	NA	NA
K01207	NA	1	NA	1	NA	1	NA	1	NA	1	1	NA	NA	NA	NA	NA	NA	NA	1	1	NA	NA	1	1	1	NA	NA	NA	1	1	NA	NA	NA	NA	NA	NA	NA	1	NA	NA	NA	1	NA	1	NA	NA	NA	NA	NA
K01208	NA	NA	NA	NA	1	NA	NA	NA	NA	NA	NA	NA	NA	NA	NA	NA	NA	NA	NA	NA	NA	NA	NA	NA	NA	NA	NA	1	NA	NA	NA	NA	NA	NA	NA	NA	NA	NA	NA	NA	NA	NA	NA	NA	1	NA	1	NA	NA
K01209	NA	NA	NA	NA	NA	NA	NA	NA	NA	NA	NA	6	NA	NA	NA	NA	NA	NA	3	NA	NA	1	NA	NA	NA	1	NA	NA	NA	NA	NA	NA	1	NA	NA	NA	NA	NA	NA	NA	NA	NA	NA	NA	NA	NA	NA	NA	NA
K01218	NA	NA	NA	NA	NA	2	NA	NA	NA	NA	NA	NA	NA	NA	NA	NA	NA	NA	NA	NA	NA	1	NA	NA	NA	NA	1	NA	NA	NA	NA	NA	NA	NA	NA	NA	NA	NA	NA	NA	NA	NA	NA	NA	NA	NA	NA	NA	NA
K01222	NA	NA	1	NA	NA	NA	NA	1	NA	NA	NA	NA	NA	NA	NA	NA	NA	NA	NA	NA	NA	NA	NA	NA	1	NA	NA	NA	NA	NA	NA	NA	NA	NA	NA	NA	NA	NA	NA	NA	NA	NA	NA	NA	NA	NA	NA	NA	NA
K01223	NA	NA	NA	NA	NA	NA	NA	NA	NA	NA	NA	NA	NA	NA	NA	NA	NA	NA	NA	NA	NA	NA	NA	NA	NA	1	NA	NA	NA	NA	NA	NA	NA	NA	NA	NA	NA	NA	2	NA	NA	NA	NA	NA	NA	NA	NA	NA	NA
K01224	NA	NA	NA	NA	NA	NA	NA	NA	NA	NA	NA	1	NA	NA	NA	NA	NA	NA	1	NA	NA	1	NA	NA	NA	NA	NA	NA	NA	NA	NA	NA	NA	NA	NA	NA	NA	NA	NA	NA	NA	NA	NA	NA	NA	NA	NA	NA	NA
K01232	NA	NA	NA	NA	NA	NA	NA	NA	NA	NA	NA	NA	NA	NA	NA	NA	NA	NA	1	NA	NA	NA	NA	NA	NA	NA	NA	NA	NA	NA	NA	NA	NA	NA	NA	NA	NA	NA	NA	NA	NA	NA	NA	NA	NA	NA	NA	NA	NA
K01235	NA	NA	NA	NA	NA	NA	NA	1	NA	NA	NA	NA	NA	NA	NA	NA	NA	NA	1	NA	1	NA	NA	NA	NA	NA	NA	NA	NA	NA	NA	NA	NA	NA	NA	NA	NA	NA	NA	NA	NA	NA	NA	NA	NA	NA	NA	NA	NA
K01239	NA	NA	NA	NA	NA	NA	NA	2	NA	NA	NA	NA	NA	NA	3	NA	NA	NA	2	NA	NA	1	NA	NA	NA	NA	NA	NA	NA	NA	NA	NA	NA	NA	NA	NA	NA	NA	NA	NA	NA	NA	NA	NA	NA	2	NA	NA	NA
K01241	NA	1	NA	NA	NA	1	NA	NA	NA	1	1	NA	1	NA	NA	NA	NA	NA	NA	NA	NA	NA	NA	1	NA	NA	NA	NA	NA	NA	NA	NA	NA	NA	NA	NA	NA	1	NA	1	NA	NA	1	NA	NA	NA	NA	NA	NA
K01243	NA	1	NA	1	NA	NA	NA	NA	NA	NA	1	NA	1	NA	NA	1	NA	NA	NA	NA	NA	NA	NA	1	1	NA	NA	NA	NA	NA	NA	NA	NA	NA	NA	1	NA	NA	NA	NA	NA	NA	1	NA	1	NA	NA	NA	NA
K01246	NA	NA	1	NA	NA	NA	NA	NA	NA	NA	NA	NA	NA	NA	NA	NA	NA	1	NA	1	NA	NA	1	NA	1	2	NA	1	1	NA	1	NA	NA	NA	NA	NA	NA	NA	NA	NA	NA	1	NA	NA	NA	NA	NA	NA	NA
K01247	NA	1	NA	NA	NA	NA	1	NA	NA	NA	NA	NA	NA	1	NA	NA	NA	NA	NA	NA	NA	NA	NA	NA	NA	NA	NA	NA	NA	NA	NA	NA	NA	NA	NA	NA	NA	NA	NA	NA	NA	1	1	NA	1	NA	1	NA	NA
K01251	NA	1	NA	1	NA	1	1	NA	1	NA	NA	1	NA	NA	1	NA	NA	1	NA	NA	1	1	NA	1	NA	NA	1	NA	1	NA	1	1	NA	NA	NA	NA	NA	1	NA	NA	NA	1	NA	1	NA	NA	1	1	NA
K01255	NA	1	NA	NA	NA	NA	1	NA	NA	NA	NA	NA	NA	NA	NA	1	NA	1	NA	NA	NA	NA	NA	NA	NA	NA	NA	NA	1	1	NA	NA	NA	NA	NA	NA	NA	NA	NA	NA	1	NA	1	NA	NA	NA	1	NA	NA
K01256	NA	NA	NA	NA	NA	NA	NA	NA	1	NA	NA	NA	NA	NA	NA	NA	NA	NA	NA	NA	NA	NA	NA	NA	NA	NA	NA	NA	NA	1	NA	NA	NA	NA	NA	NA	1	NA	NA	NA	NA	NA	NA	NA	NA	NA	NA	NA	NA
K01258	NA	NA	NA	1	NA	NA	NA	NA	NA	NA	NA	NA	1	NA	NA	NA	NA	1	NA	NA	1	1	NA	NA	1	1	NA	1	NA	1	NA	NA	NA	NA	NA	1	NA	1	NA	NA	NA	1	NA	1	1	3	1	NA	NA
K01259	NA	1	NA	NA	NA	NA	NA	NA	NA	NA	NA	NA	NA	NA	NA	NA	NA	NA	NA	NA	NA	NA	NA	NA	NA	NA	NA	NA	NA	NA	NA	NA	NA	NA	NA	NA	NA	NA	NA	NA	NA	NA	1	NA	NA	NA	NA	NA	NA
K01261	NA	NA	NA	NA	NA	NA	NA	NA	NA	NA	NA	NA	NA	NA	NA	NA	NA	NA	NA	NA	NA	NA	NA	NA	1	NA	NA	NA	NA	NA	NA	NA	NA	NA	NA	NA	NA	NA	NA	NA	NA	NA	NA	NA	NA	NA	NA	NA	NA
K01262	NA	NA	NA	NA	NA	1	NA	NA	NA	NA	NA	1	NA	NA	NA	NA	NA	1	NA	1	NA	1	NA	NA	1	NA	NA	NA	NA	NA	NA	NA	NA	1	1	NA	NA	1	1	NA	NA	NA	NA	NA	1	NA	1	NA	NA
K01265	NA	1	NA	1	1	NA	1	NA	1	NA	1	1	1	1	1	1	1	NA	1	1	NA	1	1	1	1	NA	NA	NA	NA	1	NA	1	NA	NA	1	NA	NA	1	1	NA	1	NA	1	NA	NA	1	NA	NA	1
K01266	NA	NA	NA	NA	NA	NA	NA	NA	NA	NA	NA	NA	NA	NA	NA	NA	NA	NA	NA	1	NA	NA	NA	NA	NA	NA	NA	NA	NA	NA	NA	NA	NA	NA	NA	NA	NA	NA	NA	NA	NA	NA	NA	NA	NA	NA	NA	NA	NA
K01267	1	NA	NA	NA	NA	NA	NA	NA	NA	NA	NA	NA	NA	NA	NA	1	NA	NA	1	NA	NA	NA	NA	NA	NA	1	NA	NA	NA	NA	NA	NA	NA	NA	NA	NA	NA	NA	NA	NA	NA	NA	NA	NA	NA	NA	NA	NA	NA
K01270	2	NA	NA	1	NA	2	NA	NA	NA	NA	2	2	NA	NA	NA	1	1	NA	1	NA	NA	NA	NA	1	NA	NA	1	NA	NA	NA	1	1	NA	NA	NA	1	1	2	NA	NA	NA	NA	NA	1	NA	1	NA	NA	NA
K01271	NA	NA	NA	NA	NA	NA	NA	NA	NA	NA	NA	NA	NA	NA	NA	NA	NA	NA	NA	NA	NA	NA	NA	NA	NA	NA	NA	1	NA	NA	NA	NA	NA	NA	NA	NA	NA	NA	NA	NA	NA	NA	NA	NA	1	NA	NA	NA	NA
K01273	NA	NA	NA	NA	NA	1	NA	1	NA	NA	NA	NA	NA	NA	NA	NA	NA	1	NA	NA	NA	NA	NA	NA	1	NA	NA	NA	NA	NA	NA	NA	NA	NA	NA	NA	NA	NA	NA	NA	NA	NA	NA	1	NA	1	1	NA	1
K01277	NA	NA	NA	NA	NA	NA	NA	NA	1	NA	1	NA	1	NA	NA	NA	NA	NA	NA	NA	NA	NA	NA	NA	NA	NA	1	NA	NA	NA	NA	NA	NA	NA	NA	1	NA	NA	NA	NA	NA	NA	NA	NA	NA	NA	NA	NA	NA
K01278	2	NA	NA	1	NA	1	NA	NA	1	NA	1	NA	1	NA	NA	NA	2	NA	NA	NA	1	1	NA	1	NA	NA	NA	NA	NA	NA	NA	NA	NA	NA	NA	1	NA	2	NA	NA	NA	NA	NA	1	NA	NA	NA	NA	NA
K01284	1	NA	NA	NA	NA	2	NA	NA	NA	NA	2	NA	2	NA	NA	NA	1	NA	NA	NA	1	3	NA	NA	NA	NA	NA	NA	NA	NA	1	NA	NA	NA	NA	1	NA	1	NA	NA	NA	NA	NA	NA	NA	NA	NA	NA	NA
K01286	NA	NA	NA	1	NA	NA	NA	NA	NA	NA	1	NA	NA	NA	NA	NA	NA	NA	NA	NA	NA	NA	NA	NA	NA	NA	NA	NA	NA	NA	1	NA	NA	NA	NA	NA	NA	2	NA	NA	NA	NA	NA	2	NA	NA	NA	NA	NA
K01295	NA	NA	1	NA	NA	NA	NA	NA	NA	NA	NA	NA	NA	NA	NA	NA	NA	NA	NA	NA	NA	NA	NA	NA	NA	NA	NA	NA	NA	NA	NA	NA	NA	NA	NA	NA	NA	NA	NA	NA	NA	NA	NA	NA	NA	1	NA	NA	NA
K01297	1	1	NA	NA	NA	NA	1	2	NA	NA	1	NA	1	NA	NA	NA	NA	NA	NA	NA	NA	1	NA	NA	NA	NA	NA	NA	NA	1	1	1	NA	1	NA	NA	NA	NA	NA	NA	NA	NA	NA	NA	NA	NA	NA	NA	1
K01299	NA	NA	NA	NA	NA	NA	NA	NA	NA	NA	NA	NA	NA	NA	NA	NA	NA	NA	1	NA	NA	NA	NA	NA	1	NA	NA	NA	NA	NA	NA	NA	NA	NA	NA	NA	NA	NA	NA	NA	NA	NA	NA	NA	NA	NA	NA	NA	NA
K01302	NA	NA	NA	NA	NA	NA	NA	NA	NA	NA	NA	NA	NA	NA	NA	NA	NA	NA	NA	NA	NA	NA	NA	NA	NA	NA	NA	NA	NA	NA	NA	NA	NA	NA	NA	NA	NA	2	NA	NA	NA	NA	NA	2	NA	NA	NA	NA	NA
K01303	1	NA	NA	1	1	NA	NA	NA	1	NA	1	NA	1	NA	NA	NA	1	NA	NA	1	NA	1	NA	1	NA	NA	1	NA	NA	NA	1	NA	NA	NA	NA	1	1	1	NA	NA	NA	NA	NA	NA	NA	NA	NA	NA	NA
K01304	NA	NA	NA	NA	NA	NA	NA	NA	NA	NA	NA	NA	NA	NA	NA	NA	NA	NA	NA	NA	NA	NA	NA	NA	NA	NA	NA	NA	NA	NA	NA	NA	NA	NA	NA	NA	NA	NA	NA	NA	NA	NA	NA	NA	NA	NA	NA	NA	NA
K01305	NA	NA	NA	NA	NA	NA	NA	NA	NA	NA	NA	NA	NA	NA	NA	NA	NA	2	NA	1	NA	1	NA	NA	NA	NA	NA	NA	NA	NA	NA	NA	NA	NA	NA	NA	NA	NA	NA	NA	NA	NA	NA	NA	NA	NA	NA	NA	NA
K01308	NA	NA	NA	NA	NA	NA	NA	NA	NA	NA	NA	NA	NA	NA	NA	NA	NA	NA	1	NA	NA	NA	NA	NA	NA	NA	NA	NA	NA	NA	NA	NA	NA	1	1	NA	NA	NA	NA	NA	NA	NA	NA	NA	NA	NA	NA	NA	NA
K01322	NA	NA	NA	1	NA	NA	NA	NA	NA	NA	1	1	1	NA	NA	NA	NA	NA	NA	NA	NA	NA	NA	1	NA	NA	NA	NA	NA	NA	NA	NA	NA	NA	NA	NA	NA	NA	NA	NA	NA	NA	NA	NA	NA	NA	NA	NA	NA
K01337	NA	NA	NA	1	NA	NA	NA	NA	NA	NA	1	1	1	NA	NA	NA	NA	NA	NA	NA	1	NA	NA	1	NA	NA	NA	NA	NA	NA	NA	NA	NA	NA	NA	NA	1	NA	NA	NA	NA	NA	NA	1	NA	NA	NA	NA	NA
K01338	NA	2	NA	1	1	NA	1	NA	1	2	1	NA	1	2	1	1	NA	1	NA	NA	1	1	NA	1	1	NA	NA	NA	NA	1	NA	1	NA	NA	NA	1	1	NA	NA	NA	2	1	2	1	NA	2	1	NA	1
K01356	NA	NA	NA	NA	1	NA	NA	1	NA	NA	NA	NA	NA	NA	NA	1	NA	NA	1	2	NA	NA	NA	NA	NA	NA	NA	1	NA	NA	NA	NA	NA	NA	NA	NA	NA	NA	NA	NA	NA	NA	NA	NA	NA	NA	NA	NA	NA
K01358	1	1	1	1	2	1	2	4	1	1	4	1	2	1	NA	2	2	1	1	1	NA	1	NA	2	NA	1	NA	2	NA	NA	1	1	1	NA	1	NA	NA	1	NA	NA	1	1	1	1	1	1	2	NA	1
K01372	1	NA	NA	1	NA	NA	NA	NA	NA	NA	1	1	1	NA	NA	NA	1	NA	NA	NA	1	2	NA	1	NA	NA	NA	NA	NA	NA	NA	NA	NA	NA	NA	NA	NA	2	NA	NA	NA	NA	NA	2	NA	NA	NA	NA	NA
K01392	NA	NA	NA	NA	NA	NA	NA	NA	NA	NA	NA	NA	NA	NA	NA	NA	NA	NA	NA	NA	NA	NA	NA	NA	NA	NA	NA	NA	NA	NA	NA	NA	NA	NA	NA	NA	NA	NA	NA	NA	NA	NA	NA	NA	NA	NA	NA	NA	NA
K01406	NA	2	NA	NA	NA	NA	NA	NA	NA	1	NA	NA	NA	1	NA	NA	NA	NA	NA	NA	NA	NA	NA	NA	NA	NA	NA	NA	NA	NA	NA	1	NA	NA	NA	NA	NA	NA	NA	1	NA	1	2	NA	NA	1	NA	NA	NA
K01409	NA	1	1	NA	1	1	1	1	NA	NA	1	NA	1	NA	NA	1	NA	NA	NA	NA	1	NA	1	NA	1	2	NA	1	NA	1	NA	1	NA	NA	1	NA	NA	1	NA	NA	NA	1	1	1	2	NA	1	NA	1
K01419	NA	1	NA	NA	NA	NA	1	NA	NA	1	NA	NA	NA	1	NA	NA	NA	NA	NA	NA	NA	NA	NA	NA	NA	NA	NA	NA	NA	1	NA	1	NA	1	NA	NA	NA	NA	NA	NA	NA	1	1	NA	NA	1	NA	NA	1
K01420	NA	NA	NA	NA	NA	NA	NA	NA	NA	NA	NA	NA	NA	NA	NA	NA	NA	NA	NA	NA	NA	NA	NA	NA	NA	NA	NA	NA	NA	NA	NA	NA	NA	NA	NA	NA	NA	NA	NA	NA	NA	NA	NA	NA	NA	NA	NA	NA	NA
K01421	NA	NA	NA	NA	NA	NA	NA	NA	NA	NA	NA	NA	NA	NA	NA	NA	NA	NA	NA	NA	NA	NA	NA	NA	NA	NA	NA	NA	NA	NA	NA	NA	NA	NA	NA	NA	NA	NA	NA	NA	NA	NA	NA	NA	NA	NA	NA	NA	NA
K01423	NA	2	NA	NA	NA	NA	1	NA	NA	2	NA	NA	NA	2	1	NA	NA	NA	NA	NA	NA	NA	NA	NA	NA	NA	NA	NA	NA	1	NA	1	NA	NA	NA	NA	NA	NA	NA	1	NA	1	1	NA	NA	2	NA	NA	NA
K01424	1	3	NA	1	1	NA	NA	NA	1	1	2	NA	2	NA	1	NA	1	1	NA	NA	1	NA	1	NA	NA	NA	NA	NA	NA	NA	1	NA	1	NA	NA	1	NA	2	NA	NA	NA	NA	3	1	NA	NA	NA	1	1
K01425	1	NA	NA	NA	NA	NA	NA	NA	NA	NA	NA	NA	NA	NA	NA	NA	NA	1	NA	NA	NA	1	NA	NA	NA	NA	NA	NA	NA	NA	NA	NA	1	NA	NA	NA	NA	NA	NA	NA	NA	NA	NA	NA	NA	NA	NA	NA	NA
K01426	NA	1	NA	NA	1	NA	NA	NA	NA	NA	NA	NA	NA	NA	NA	NA	NA	NA	NA	NA	NA	NA	NA	NA	NA	1	NA	NA	1	NA	NA	1	NA	NA	NA	NA	NA	NA	NA	1	NA	1	1	NA	NA	NA	NA	NA	NA
K01433	NA	NA	NA	NA	NA	NA	NA	NA	NA	NA	NA	1	NA	NA	1	NA	NA	NA	NA	NA	NA	NA	NA	NA	NA	NA	1	NA	NA	NA	NA	NA	NA	NA	NA	NA	NA	1	NA	NA	NA	NA	NA	NA	NA	NA	NA	NA	NA
K01438	NA	NA	1	NA	NA	NA	NA	NA	NA	NA	NA	NA	NA	NA	NA	NA	NA	NA	NA	1	NA	NA	NA	NA	NA	NA	NA	NA	NA	NA	NA	NA	NA	NA	NA	NA	NA	NA	NA	NA	NA	NA	NA	NA	NA	NA	NA	NA	NA
K01439	NA	NA	NA	NA	NA	NA	NA	NA	NA	NA	NA	NA	NA	1	NA	NA	NA	NA	NA	1	NA	NA	NA	NA	NA	NA	NA	NA	NA	NA	NA	NA	NA	NA	NA	NA	NA	NA	NA	NA	NA	NA	NA	NA	NA	NA	NA	NA	NA
K01443	NA	NA	NA	NA	1	NA	NA	1	NA	NA	NA	NA	NA	NA	NA	1	NA	NA	NA	1	NA	NA	NA	NA	1	NA	NA	1	NA	NA	NA	NA	NA	NA	1	NA	NA	1	1	NA	NA	1	NA	NA	NA	NA	NA	NA	NA
K01447	NA	NA	NA	NA	NA	NA	NA	1	NA	NA	NA	1	NA	NA	NA	1	NA	NA	1	NA	1	NA	1	NA	3	NA	NA	NA	NA	NA	NA	NA	NA	NA	NA	NA	NA	NA	NA	NA	NA	1	NA	NA	NA	NA	NA	NA	NA
K01448	NA	1	1	2	1	1	1	NA	1	1	2	1	1	NA	NA	2	1	1	1	4	NA	2	NA	1	NA	2	NA	NA	NA	NA	NA	NA	1	1	NA	1	1	1	1	NA	1	1	1	1	1	NA	4	NA	2
K01449	NA	NA	NA	NA	NA	NA	NA	1	NA	NA	NA	NA	NA	NA	NA	NA	NA	NA	1	NA	NA	NA	NA	NA	NA	NA	NA	NA	NA	NA	NA	NA	NA	1	NA	NA	NA	NA	NA	NA	NA	NA	NA	NA	NA	NA	NA	NA	NA
K01451	NA	NA	NA	NA	NA	NA	NA	NA	NA	NA	NA	NA	NA	NA	NA	NA	NA	NA	NA	NA	NA	NA	NA	NA	NA	NA	NA	NA	NA	NA	NA	NA	NA	NA	NA	NA	NA	NA	NA	NA	NA	NA	NA	NA	NA	NA	NA	NA	NA
K01462	NA	1	NA	1	NA	1	1	NA	NA	1	NA	NA	1	NA	1	NA	NA	NA	NA	2	2	1	NA	1	1	1	1	2	NA	1	NA	1	NA	1	1	NA	NA	1	NA	NA	1	1	1	1	1	1	NA	NA	1
K01463	NA	NA	NA	NA	NA	NA	NA	NA	NA	NA	NA	NA	NA	NA	NA	NA	NA	NA	NA	NA	NA	NA	NA	NA	NA	NA	NA	NA	NA	NA	NA	NA	NA	NA	1	NA	NA	NA	NA	NA	NA	NA	NA	NA	NA	NA	NA	NA	NA
K01464	NA	NA	NA	NA	1	NA	NA	NA	NA	NA	NA	NA	NA	NA	NA	1	NA	NA	NA	2	NA	NA	NA	NA	NA	NA	NA	NA	NA	NA	NA	NA	NA	NA	NA	NA	NA	NA	NA	NA	NA	1	NA	NA	1	NA	NA	NA	NA
K01465	NA	1	NA	1	NA	1	NA	NA	NA	1	1	NA	NA	1	1	1	1	NA	1	NA	NA	1	1	1	NA	NA	NA	1	NA	1	1	NA	NA	NA	1	NA	1	1	1	NA	1	NA	NA	NA	NA	NA	1	NA	1
K01466	NA	NA	NA	NA	NA	NA	NA	NA	NA	NA	NA	NA	NA	NA	NA	NA	NA	1	NA	2	NA	NA	NA	NA	NA	NA	NA	NA	NA	NA	NA	NA	NA	NA	NA	NA	NA	NA	NA	NA	NA	NA	NA	NA	2	2	NA	NA	1
K01468	NA	NA	NA	1	NA	1	NA	1	NA	NA	NA	NA	1	NA	NA	NA	NA	1	NA	NA	NA	1	NA	NA	NA	NA	1	1	NA	NA	NA	NA	NA	NA	NA	NA	NA	1	NA	NA	NA	NA	NA	NA	NA	1	NA	NA	NA
K01470	NA	NA	NA	NA	NA	NA	NA	NA	NA	NA	NA	NA	NA	NA	1	NA	NA	NA	NA	1	NA	NA	NA	NA	NA	NA	NA	NA	NA	NA	NA	NA	NA	NA	NA	NA	NA	NA	NA	NA	NA	NA	NA	NA	NA	1	NA	NA	NA
K01473	NA	NA	NA	NA	NA	NA	NA	NA	NA	NA	NA	NA	NA	NA	NA	NA	NA	NA	NA	1	NA	NA	NA	NA	NA	NA	NA	NA	NA	NA	NA	NA	NA	NA	NA	NA	NA	NA	NA	NA	NA	NA	NA	NA	1	NA	NA	NA	NA
K01474	NA	NA	NA	NA	NA	NA	NA	NA	NA	NA	NA	NA	NA	NA	NA	NA	NA	NA	NA	1	NA	NA	NA	NA	NA	NA	NA	NA	NA	NA	NA	NA	NA	NA	NA	NA	NA	NA	NA	NA	NA	NA	NA	NA	1	NA	NA	NA	NA
K01476	NA	NA	NA	NA	NA	NA	NA	NA	NA	NA	NA	NA	NA	NA	NA	NA	NA	NA	NA	NA	NA	NA	NA	NA	NA	NA	NA	NA	NA	NA	NA	NA	NA	NA	NA	NA	NA	1	NA	NA	NA	NA	NA	1	1	NA	NA	NA	NA
K01478	NA	NA	NA	NA	NA	NA	NA	NA	1	NA	NA	NA	NA	NA	NA	NA	NA	1	NA	NA	NA	NA	NA	NA	NA	NA	NA	NA	NA	NA	NA	NA	NA	NA	NA	1	NA	NA	NA	NA	NA	NA	NA	NA	NA	NA	NA	NA	1
K01479	NA	NA	NA	NA	NA	NA	NA	NA	NA	NA	NA	NA	NA	NA	NA	NA	NA	1	NA	NA	NA	NA	NA	NA	NA	NA	NA	NA	NA	NA	NA	NA	NA	NA	NA	NA	NA	NA	NA	NA	NA	NA	NA	NA	NA	NA	NA	NA	NA
K01480	1	1	NA	1	NA	NA	NA	NA	1	NA	NA	NA	NA	1	NA	NA	NA	2	NA	NA	NA	NA	NA	NA	1	NA	NA	NA	NA	1	NA	NA	NA	1	NA	NA	NA	NA	NA	1	NA	NA	1	NA	NA	1	NA	NA	2
K01482	NA	NA	NA	NA	NA	NA	NA	NA	NA	NA	NA	NA	NA	NA	NA	NA	NA	1	NA	NA	NA	NA	NA	NA	NA	NA	NA	NA	NA	NA	NA	NA	NA	NA	NA	NA	NA	NA	NA	NA	NA	NA	NA	NA	1	NA	NA	NA	NA
K01483	NA	NA	NA	NA	NA	NA	NA	NA	NA	NA	NA	NA	NA	NA	NA	NA	NA	NA	NA	1	NA	NA	NA	NA	NA	NA	NA	NA	NA	NA	NA	NA	NA	NA	NA	NA	NA	NA	NA	NA	NA	NA	NA	NA	NA	NA	NA	NA	NA
K01485	NA	NA	NA	NA	NA	NA	NA	NA	NA	NA	NA	NA	NA	NA	NA	NA	NA	NA	NA	NA	NA	NA	NA	NA	NA	NA	NA	1	NA	NA	NA	NA	NA	NA	NA	NA	NA	NA	NA	NA	NA	NA	NA	NA	NA	NA	NA	NA	NA
K01486	NA	1	NA	NA	1	NA	NA	NA	NA	NA	NA	NA	NA	NA	NA	NA	NA	1	NA	2	NA	NA	NA	NA	NA	NA	NA	NA	NA	NA	NA	NA	NA	NA	NA	NA	NA	NA	1	NA	NA	1	1	NA	NA	1	NA	NA	1
K01487	NA	NA	NA	NA	NA	NA	NA	NA	NA	NA	NA	NA	NA	NA	NA	NA	NA	1	NA	1	NA	NA	NA	NA	NA	NA	NA	NA	NA	NA	NA	1	NA	NA	NA	NA	NA	1	NA	NA	NA	1	NA	NA	NA	NA	NA	NA	NA
K01488	NA	NA	NA	NA	NA	NA	NA	NA	NA	NA	NA	NA	NA	NA	NA	NA	NA	NA	NA	2	NA	NA	NA	NA	NA	NA	NA	NA	NA	NA	NA	NA	NA	NA	NA	NA	NA	NA	NA	NA	NA	NA	NA	NA	NA	NA	NA	NA	NA
K01489	NA	NA	NA	1	1	NA	1	1	NA	NA	1	NA	1	NA	1	NA	1	1	1	2	NA	1	NA	1	1	NA	NA	1	1	NA	NA	NA	NA	NA	1	1	NA	1	NA	NA	NA	2	NA	1	1	1	NA	NA	NA
K01491	1	1	NA	NA	1	NA	1	NA	NA	1	1	NA	NA	NA	NA	NA	NA	NA	1	NA	NA	1	NA	NA	NA	NA	NA	NA	1	NA	NA	1	NA	NA	NA	1	1	1	NA	NA	NA	NA	1	NA	NA	NA	1	NA	NA
K01493	1	1	NA	1	1	NA	1	NA	1	NA	1	1	1	NA	NA	1	NA	1	1	NA	NA	2	NA	NA	1	1	NA	NA	NA	1	NA	NA	NA	1	1	NA	NA	1	NA	1	NA	NA	1	NA	1	1	NA	NA	NA
K01494	NA	NA	NA	NA	NA	NA	NA	NA	NA	NA	NA	NA	NA	NA	NA	NA	NA	NA	NA	1	NA	NA	NA	NA	NA	NA	NA	NA	NA	NA	NA	NA	NA	NA	NA	NA	NA	NA	NA	NA	NA	NA	NA	NA	1	NA	NA	1	NA
K01495	NA	NA	NA	NA	NA	NA	NA	NA	1	NA	1	NA	NA	NA	NA	NA	NA	NA	NA	NA	1	NA	NA	NA	NA	NA	NA	NA	NA	NA	1	NA	1	NA	NA	1	NA	1	NA	NA	NA	NA	NA	NA	NA	NA	NA	NA	NA
K01496	NA	1	NA	NA	1	NA	1	NA	NA	NA	NA	NA	NA	NA	1	NA	NA	NA	NA	1	NA	NA	NA	NA	NA	NA	NA	NA	NA	1	NA	NA	NA	NA	NA	NA	NA	NA	NA	1	1	1	1	NA	NA	NA	1	NA	NA
K01497	NA	1	NA	NA	NA	NA	1	NA	NA	NA	NA	1	1	NA	NA	NA	NA	NA	NA	NA	NA	1	NA	NA	NA	NA	NA	NA	1	1	NA	NA	NA	NA	NA	NA	1	1	NA	1	NA	NA	1	1	NA	NA	NA	NA	NA
K01499	NA	NA	NA	NA	NA	NA	NA	NA	NA	NA	NA	NA	NA	NA	NA	NA	NA	NA	NA	NA	NA	NA	NA	NA	NA	NA	NA	NA	NA	NA	NA	NA	NA	NA	NA	NA	NA	NA	NA	NA	NA	NA	NA	NA	NA	NA	NA	1	NA
K01500	NA	NA	NA	1	NA	1	NA	1	NA	NA	1	NA	NA	NA	NA	NA	NA	1	NA	NA	NA	1	1	1	NA	NA	1	1	NA	NA	NA	NA	NA	NA	NA	NA	NA	1	NA	NA	NA	NA	NA	NA	NA	1	NA	NA	NA
K01501	NA	NA	NA	NA	NA	NA	NA	NA	NA	NA	NA	NA	NA	NA	NA	NA	NA	NA	NA	NA	NA	NA	NA	NA	NA	NA	NA	NA	NA	NA	NA	NA	NA	NA	NA	NA	NA	NA	NA	NA	NA	NA	NA	NA	NA	NA	NA	NA	NA
K01507	NA	NA	NA	NA	NA	NA	NA	NA	NA	NA	NA	NA	1	NA	NA	NA	NA	1	NA	1	NA	NA	NA	NA	1	1	NA	NA	NA	NA	NA	NA	NA	NA	1	NA	NA	NA	NA	NA	NA	NA	NA	NA	NA	NA	1	NA	NA
K01512	NA	1	NA	NA	NA	NA	NA	NA	NA	NA	NA	NA	NA	NA	NA	NA	NA	NA	NA	NA	NA	NA	NA	NA	NA	NA	NA	NA	NA	NA	NA	NA	NA	NA	NA	NA	NA	NA	NA	1	NA	NA	1	NA	NA	NA	NA	NA	NA
K01515	NA	1	NA	NA	1	NA	NA	NA	NA	1	NA	NA	NA	NA	NA	1	NA	NA	1	NA	NA	1	NA	NA	NA	NA	NA	1	NA	NA	NA	NA	NA	NA	NA	NA	NA	NA	1	NA	NA	NA	1	NA	NA	NA	1	NA	1
K01517	NA	NA	NA	NA	NA	NA	NA	NA	NA	NA	NA	NA	NA	NA	NA	NA	NA	NA	NA	NA	NA	NA	NA	NA	NA	NA	NA	NA	NA	NA	NA	NA	NA	NA	NA	NA	1	NA	NA	NA	NA	NA	NA	NA	NA	NA	NA	NA	NA
K01518	NA	NA	NA	NA	NA	NA	NA	NA	NA	NA	NA	NA	NA	NA	NA	NA	NA	NA	NA	NA	NA	NA	NA	NA	NA	NA	NA	NA	NA	NA	NA	NA	NA	NA	NA	NA	NA	NA	NA	NA	NA	NA	NA	NA	NA	NA	NA	NA	NA
K01520	NA	1	1	NA	1	NA	1	NA	1	1	1	NA	NA	1	NA	NA	1	1	1	NA	NA	1	NA	1	1	1	NA	NA	NA	NA	NA	NA	NA	NA	1	NA	NA	1	1	1	NA	1	1	NA	1	1	NA	1	1
K01523	NA	NA	NA	NA	NA	NA	NA	NA	NA	NA	NA	NA	NA	NA	NA	NA	NA	NA	NA	NA	NA	NA	NA	NA	NA	NA	NA	NA	NA	NA	NA	NA	NA	NA	NA	NA	NA	NA	NA	NA	NA	NA	NA	NA	1	NA	NA	NA	NA
K01524	NA	NA	NA	NA	NA	NA	NA	NA	NA	NA	NA	NA	NA	NA	NA	NA	NA	1	1	NA	NA	NA	NA	NA	NA	NA	NA	NA	NA	NA	NA	NA	NA	1	NA	NA	NA	NA	NA	NA	NA	NA	NA	NA	NA	NA	1	NA	NA
K01525	NA	NA	NA	NA	NA	NA	NA	NA	NA	NA	NA	NA	NA	NA	NA	NA	NA	NA	NA	NA	NA	NA	NA	NA	NA	NA	NA	NA	NA	NA	NA	NA	NA	NA	NA	NA	NA	NA	NA	NA	NA	NA	NA	NA	NA	NA	NA	NA	NA
K01529	NA	NA	NA	NA	NA	NA	NA	NA	NA	NA	NA	NA	NA	NA	NA	NA	NA	NA	NA	NA	NA	NA	NA	NA	NA	NA	NA	NA	NA	1	NA	NA	NA	NA	NA	NA	NA	NA	NA	NA	NA	NA	NA	NA	NA	NA	NA	1	NA
K01531	NA	NA	NA	NA	1	NA	NA	1	NA	NA	NA	NA	NA	NA	NA	NA	NA	NA	NA	NA	NA	NA	NA	NA	NA	NA	NA	NA	NA	NA	NA	NA	NA	NA	NA	NA	NA	NA	1	NA	NA	NA	NA	NA	NA	NA	NA	NA	NA
K01533	NA	1	NA	NA	1	NA	1	NA	NA	1	NA	NA	NA	1	2	1	NA	NA	1	1	NA	1	NA	NA	NA	NA	NA	NA	NA	1	1	NA	NA	NA	1	1	NA	1	NA	NA	NA	NA	1	1	NA	1	NA	NA	1
K01534	NA	1	NA	NA	NA	NA	1	1	NA	1	NA	NA	NA	1	1	1	NA	NA	NA	NA	1	1	1	NA	NA	NA	NA	1	NA	NA	NA	1	1	NA	1	NA	NA	1	NA	NA	NA	1	NA	1	NA	NA	1	1	1
K01537	NA	NA	1	NA	1	NA	NA	NA	NA	1	1	NA	1	NA	NA	NA	NA	NA	1	NA	NA	1	NA	NA	1	NA	NA	NA	NA	NA	1	NA	NA	NA	NA	NA	NA	NA	1	NA	NA	NA	NA	NA	1	NA	NA	1	1
K01551	NA	NA	NA	NA	NA	NA	NA	NA	NA	NA	NA	NA	NA	NA	NA	NA	NA	NA	NA	NA	1	NA	NA	NA	NA	NA	NA	NA	NA	NA	NA	NA	NA	NA	NA	NA	NA	NA	NA	NA	NA	NA	NA	NA	NA	NA	NA	NA	NA
K01552	NA	NA	1	NA	NA	NA	NA	NA	NA	NA	NA	NA	NA	NA	NA	NA	NA	NA	1	1	NA	NA	NA	NA	NA	NA	NA	1	NA	NA	NA	NA	NA	NA	NA	NA	NA	NA	NA	NA	NA	NA	NA	NA	NA	NA	NA	NA	NA
K01554	NA	NA	NA	NA	NA	NA	NA	NA	NA	NA	NA	NA	NA	NA	NA	NA	NA	NA	NA	NA	NA	NA	NA	NA	NA	NA	NA	NA	NA	NA	NA	NA	NA	NA	NA	NA	NA	NA	NA	NA	NA	NA	NA	NA	NA	NA	NA	NA	NA
K01556	NA	NA	NA	NA	NA	NA	NA	NA	NA	NA	NA	NA	NA	NA	NA	NA	NA	NA	NA	NA	NA	NA	NA	NA	NA	NA	NA	NA	NA	NA	NA	NA	NA	NA	NA	NA	NA	NA	NA	NA	NA	NA	NA	NA	NA	NA	NA	NA	NA
K01563	NA	1	NA	NA	NA	NA	NA	NA	NA	NA	NA	NA	NA	NA	NA	NA	NA	NA	NA	NA	NA	NA	NA	NA	NA	NA	NA	NA	NA	NA	NA	NA	NA	NA	NA	NA	NA	NA	NA	NA	NA	NA	1	NA	NA	NA	NA	NA	NA
K01565	NA	NA	NA	NA	NA	NA	NA	NA	NA	NA	NA	NA	NA	NA	NA	NA	NA	NA	NA	NA	NA	NA	NA	NA	NA	NA	NA	NA	NA	NA	NA	NA	NA	NA	NA	NA	NA	NA	NA	NA	NA	NA	NA	NA	NA	NA	NA	NA	NA
K01567	NA	NA	NA	NA	NA	NA	NA	NA	NA	NA	NA	NA	NA	NA	NA	NA	NA	NA	NA	NA	NA	NA	NA	NA	NA	NA	NA	NA	NA	NA	NA	NA	NA	NA	NA	NA	NA	NA	NA	NA	NA	NA	NA	NA	NA	NA	NA	NA	NA
K01573	NA	NA	NA	NA	NA	NA	NA	NA	NA	NA	NA	NA	NA	NA	NA	NA	NA	NA	NA	NA	NA	1	NA	NA	NA	NA	1	NA	NA	NA	NA	NA	NA	NA	NA	NA	1	1	NA	NA	NA	NA	NA	1	NA	NA	NA	NA	NA
K01577	NA	NA	NA	NA	NA	NA	NA	NA	NA	NA	NA	NA	NA	NA	NA	NA	NA	NA	NA	NA	NA	NA	NA	NA	NA	NA	NA	NA	NA	NA	NA	NA	NA	NA	NA	NA	NA	NA	NA	NA	NA	NA	NA	NA	NA	NA	NA	NA	NA
K01579	NA	1	NA	1	NA	NA	1	NA	1	NA	1	NA	NA	NA	NA	NA	1	NA	NA	NA	1	1	NA	1	NA	NA	1	NA	NA	NA	1	NA	NA	NA	NA	NA	NA	1	NA	NA	NA	NA	1	NA	NA	NA	1	NA	NA
K01580	NA	NA	NA	NA	NA	NA	NA	NA	NA	NA	NA	NA	NA	NA	NA	NA	NA	NA	NA	NA	NA	NA	NA	NA	NA	NA	NA	NA	NA	NA	NA	NA	NA	NA	NA	NA	NA	NA	NA	NA	NA	NA	NA	NA	NA	NA	NA	1	NA
K01584	NA	NA	NA	NA	NA	NA	NA	NA	NA	NA	NA	NA	NA	NA	NA	NA	NA	NA	NA	NA	NA	NA	NA	NA	NA	NA	NA	NA	NA	NA	NA	NA	NA	NA	NA	NA	NA	NA	NA	NA	NA	1	NA	NA	NA	NA	NA	NA	NA
K01585	NA	NA	NA	NA	1	NA	NA	NA	NA	NA	NA	NA	NA	NA	NA	1	NA	1	NA	NA	NA	NA	NA	NA	1	NA	NA	NA	NA	NA	NA	NA	NA	1	NA	NA	NA	NA	NA	NA	NA	NA	NA	NA	NA	NA	1	NA	1
K01586	NA	1	1	NA	NA	NA	1	NA	NA	NA	NA	NA	NA	NA	NA	1	NA	1	NA	1	NA	NA	NA	NA	NA	NA	1	1	NA	NA	NA	NA	NA	1	1	NA	NA	1	NA	NA	NA	NA	NA	1	NA	NA	NA	1	NA
K01588	1	1	NA	NA	1	NA	1	NA	1	1	1	NA	NA	1	NA	NA	NA	NA	NA	NA	1	1	NA	1	NA	NA	NA	NA	NA	NA	1	NA	NA	NA	1	NA	NA	1	NA	1	NA	1	NA	NA	NA	NA	1	1	1
K01589	NA	NA	NA	NA	NA	NA	NA	NA	NA	NA	NA	NA	NA	NA	NA	NA	NA	NA	NA	NA	NA	NA	NA	NA	NA	NA	NA	NA	NA	NA	NA	NA	NA	NA	NA	NA	NA	NA	NA	NA	NA	NA	NA	NA	NA	NA	NA	NA	NA
K01591	1	1	NA	1	1	NA	1	NA	NA	NA	NA	NA	NA	1	1	1	NA	NA	NA	NA	NA	1	1	1	NA	NA	NA	1	1	NA	NA	1	NA	NA	1	NA	NA	1	1	1	NA	NA	1	1	NA	NA	NA	NA	NA
K01595	NA	NA	NA	NA	NA	NA	NA	NA	NA	NA	NA	NA	NA	NA	NA	NA	NA	NA	NA	NA	NA	NA	NA	NA	NA	NA	NA	NA	NA	NA	NA	NA	NA	NA	NA	NA	NA	NA	NA	NA	NA	NA	NA	NA	NA	NA	NA	NA	NA
K01596	NA	1	1	NA	NA	NA	NA	NA	NA	NA	NA	NA	NA	NA	NA	NA	NA	NA	NA	1	NA	NA	NA	NA	NA	NA	NA	1	NA	NA	NA	NA	NA	NA	1	NA	NA	NA	NA	1	NA	NA	1	NA	NA	NA	NA	NA	NA
K01599	NA	NA	1	NA	NA	NA	NA	NA	NA	NA	NA	NA	NA	NA	NA	NA	NA	1	1	NA	NA	NA	NA	NA	NA	NA	NA	NA	NA	NA	NA	NA	NA	NA	NA	NA	1	NA	NA	NA	NA	NA	NA	NA	NA	NA	NA	NA	NA
K01601	NA	NA	NA	NA	NA	NA	NA	NA	NA	NA	NA	NA	NA	NA	NA	NA	NA	NA	NA	NA	NA	NA	NA	NA	NA	NA	NA	NA	NA	NA	NA	NA	NA	NA	NA	NA	NA	NA	NA	NA	NA	NA	NA	NA	NA	NA	NA	NA	NA
K01604	NA	NA	NA	NA	NA	1	NA	NA	1	NA	1	1	NA	NA	NA	NA	NA	NA	NA	NA	NA	NA	NA	NA	NA	NA	NA	NA	NA	NA	1	NA	NA	NA	NA	NA	NA	1	NA	NA	NA	NA	NA	1	NA	NA	NA	NA	NA
K01607	NA	2	NA	NA	NA	NA	2	NA	NA	2	NA	NA	NA	NA	1	NA	NA	NA	NA	NA	NA	NA	NA	NA	NA	NA	NA	NA	NA	NA	NA	NA	NA	NA	NA	NA	NA	NA	NA	NA	NA	NA	NA	NA	NA	NA	1	NA	2
K01608	NA	NA	NA	NA	NA	NA	NA	1	NA	NA	NA	NA	NA	NA	NA	NA	NA	NA	NA	NA	NA	NA	NA	NA	NA	NA	NA	NA	NA	NA	NA	NA	NA	NA	NA	NA	NA	NA	NA	NA	NA	NA	NA	NA	NA	NA	NA	NA	NA
K01609	NA	1	NA	NA	NA	NA	NA	NA	NA	NA	NA	NA	NA	NA	NA	NA	NA	NA	NA	NA	NA	NA	NA	NA	NA	NA	1	NA	NA	NA	NA	NA	NA	NA	NA	NA	NA	NA	NA	NA	NA	NA	NA	NA	NA	NA	NA	1	1
K01610	1	NA	NA	1	NA	NA	NA	1	NA	NA	1	1	1	NA	NA	NA	NA	1	1	NA	NA	1	NA	NA	NA	NA	NA	NA	NA	NA	NA	NA	NA	1	NA	NA	1	1	NA	NA	NA	NA	NA	NA	NA	NA	NA	NA	NA
K01611	NA	NA	NA	NA	NA	NA	NA	NA	NA	NA	NA	NA	NA	NA	NA	NA	NA	1	NA	NA	NA	NA	NA	NA	NA	NA	NA	NA	NA	NA	NA	NA	NA	1	NA	NA	NA	NA	NA	NA	NA	NA	NA	NA	NA	NA	2	NA	1
K01613	NA	1	NA	1	NA	NA	1	NA	1	1	1	1	1	1	1	NA	NA	1	NA	NA	NA	NA	NA	NA	NA	NA	NA	NA	1	1	NA	1	NA	NA	1	NA	1	NA	NA	NA	NA	NA	1	NA	NA	1	1	NA	NA
K01615	NA	1	NA	NA	NA	NA	NA	NA	NA	NA	NA	NA	NA	NA	NA	NA	NA	NA	NA	NA	NA	NA	NA	NA	NA	NA	NA	NA	NA	NA	NA	NA	NA	NA	NA	NA	NA	NA	NA	NA	NA	NA	NA	NA	NA	NA	NA	NA	NA
K01619	1	NA	NA	1	3	1	NA	1	1	NA	NA	NA	1	NA	NA	NA	NA	1	NA	1	1	NA	NA	NA	1	NA	NA	1	NA	NA	NA	NA	NA	NA	NA	NA	1	1	2	NA	NA	1	NA	1	NA	NA	NA	NA	1
K01620	NA	NA	NA	1	NA	NA	NA	1	NA	NA	1	NA	NA	1	NA	NA	NA	1	NA	1	NA	1	NA	NA	NA	1	1	NA	NA	NA	NA	NA	NA	NA	NA	NA	1	1	NA	NA	1	NA	NA	1	NA	1	NA	NA	1
K01622	NA	NA	NA	NA	NA	NA	NA	NA	NA	NA	NA	NA	NA	NA	NA	NA	NA	NA	NA	NA	NA	NA	NA	NA	NA	NA	NA	NA	NA	NA	NA	NA	NA	NA	NA	NA	NA	NA	NA	NA	NA	NA	NA	NA	NA	NA	NA	1	NA
K01623	NA	1	NA	NA	NA	NA	NA	NA	NA	1	NA	NA	NA	NA	NA	NA	NA	NA	NA	NA	NA	NA	NA	NA	NA	NA	NA	NA	NA	NA	NA	NA	NA	NA	NA	NA	NA	NA	NA	1	NA	NA	1	NA	NA	NA	NA	NA	NA
K01624	NA	1	1	1	1	NA	NA	NA	NA	NA	1	1	1	NA	1	1	1	NA	1	1	NA	1	NA	NA	1	3	NA	NA	NA	NA	NA	1	NA	NA	NA	NA	NA	NA	3	NA	NA	1	NA	1	2	NA	1	NA	NA
K01625	NA	NA	NA	NA	1	NA	NA	1	NA	NA	NA	1	NA	NA	NA	NA	NA	NA	NA	2	NA	1	NA	NA	NA	NA	NA	NA	NA	NA	NA	NA	NA	NA	NA	NA	NA	1	NA	NA	NA	NA	NA	NA	NA	NA	NA	NA	NA
K01626	NA	1	NA	NA	NA	NA	NA	NA	NA	NA	NA	NA	NA	NA	NA	NA	NA	NA	1	NA	NA	NA	NA	NA	NA	NA	NA	NA	NA	NA	NA	NA	NA	NA	NA	NA	NA	NA	NA	NA	NA	NA	1	NA	NA	NA	NA	NA	NA
K01627	NA	1	NA	1	NA	NA	1	NA	NA	1	NA	1	1	1	NA	NA	NA	NA	NA	NA	NA	NA	NA	1	NA	NA	NA	1	1	NA	1	1	NA	NA	NA	NA	1	1	NA	1	NA	NA	1	1	NA	NA	1	NA	1
K01628	NA	NA	NA	NA	1	NA	NA	NA	NA	1	NA	NA	NA	NA	NA	NA	NA	1	NA	NA	NA	NA	NA	NA	NA	NA	NA	NA	NA	NA	NA	NA	NA	NA	NA	NA	NA	NA	NA	1	NA	NA	NA	NA	1	NA	1	NA	NA
K01629	NA	1	NA	NA	NA	NA	NA	NA	NA	NA	NA	NA	NA	NA	NA	NA	NA	NA	NA	NA	NA	1	NA	NA	NA	NA	NA	NA	NA	NA	NA	NA	NA	NA	NA	NA	NA	1	NA	NA	NA	NA	NA	1	NA	NA	NA	NA	NA
K01633	NA	NA	NA	1	NA	NA	NA	NA	1	NA	1	1	NA	NA	NA	NA	NA	NA	1	NA	NA	1	NA	NA	NA	NA	NA	NA	NA	NA	NA	NA	NA	NA	NA	NA	1	1	NA	NA	NA	NA	NA	1	NA	NA	1	NA	NA
K01635	NA	NA	NA	NA	NA	NA	NA	NA	NA	NA	NA	NA	NA	NA	NA	1	NA	NA	NA	NA	NA	NA	NA	NA	NA	NA	NA	NA	NA	NA	NA	NA	NA	NA	NA	NA	NA	NA	NA	NA	NA	NA	NA	NA	NA	NA	NA	NA	NA
K01639	NA	NA	NA	NA	1	NA	NA	NA	NA	NA	NA	NA	NA	NA	NA	NA	NA	NA	NA	NA	NA	NA	NA	NA	NA	NA	NA	NA	NA	NA	NA	NA	NA	NA	NA	NA	NA	NA	NA	NA	NA	NA	NA	NA	NA	NA	NA	NA	NA
K01640	NA	2	NA	NA	NA	NA	NA	NA	NA	NA	NA	NA	NA	NA	NA	NA	NA	NA	NA	NA	NA	NA	NA	NA	NA	NA	NA	NA	NA	NA	NA	NA	NA	NA	NA	NA	NA	NA	NA	NA	NA	NA	2	NA	NA	NA	NA	NA	1
K01643	NA	NA	NA	NA	NA	NA	NA	1	NA	NA	NA	NA	NA	NA	NA	NA	NA	2	2	NA	NA	NA	NA	NA	NA	NA	NA	NA	NA	NA	NA	NA	NA	NA	NA	NA	NA	NA	NA	NA	NA	NA	NA	NA	NA	1	1	NA	2
K01644	NA	NA	1	NA	NA	NA	NA	NA	NA	NA	NA	NA	NA	NA	NA	NA	NA	2	2	NA	NA	NA	NA	NA	NA	NA	NA	NA	NA	NA	NA	NA	NA	NA	NA	NA	NA	NA	NA	NA	NA	NA	NA	NA	NA	1	1	NA	2
K01646	NA	NA	1	NA	NA	NA	NA	NA	NA	NA	NA	NA	NA	NA	NA	NA	NA	2	2	NA	NA	NA	NA	NA	NA	NA	NA	NA	NA	NA	NA	NA	NA	NA	NA	NA	NA	NA	NA	NA	NA	NA	NA	NA	NA	1	NA	NA	2
K01647	NA	1	NA	NA	NA	NA	NA	NA	NA	NA	NA	NA	NA	NA	NA	NA	NA	NA	NA	NA	NA	NA	NA	NA	NA	NA	NA	NA	NA	1	NA	NA	NA	NA	NA	NA	NA	NA	NA	NA	NA	NA	1	NA	NA	NA	NA	NA	NA
K01649	NA	2	NA	NA	1	NA	NA	NA	NA	NA	NA	NA	NA	NA	1	1	NA	1	1	1	NA	NA	NA	NA	NA	NA	NA	1	NA	2	NA	NA	NA	NA	1	NA	1	1	NA	NA	1	1	2	2	1	1	NA	1	NA
K01652	NA	1	NA	NA	1	1	2	1	NA	NA	NA	1	NA	NA	NA	1	NA	1	1	1	NA	1	NA	NA	NA	NA	NA	NA	NA	1	NA	1	NA	1	NA	NA	NA	NA	NA	NA	NA	1	1	NA	NA	NA	2	NA	1
K01653	NA	1	NA	NA	1	1	2	1	NA	NA	NA	1	NA	NA	NA	NA	NA	1	NA	1	NA	1	NA	NA	NA	NA	NA	NA	NA	1	NA	1	NA	1	NA	NA	1	NA	NA	NA	NA	1	1	NA	1	1	2	NA	NA
K01654	NA	NA	NA	NA	NA	NA	NA	NA	NA	NA	NA	NA	NA	NA	NA	NA	NA	NA	NA	NA	NA	NA	NA	NA	NA	NA	NA	NA	NA	NA	NA	NA	NA	NA	NA	NA	NA	NA	NA	NA	NA	NA	NA	NA	NA	1	NA	NA	NA
K01657	NA	1	NA	NA	NA	NA	NA	NA	NA	NA	NA	NA	NA	NA	NA	NA	NA	NA	NA	NA	1	NA	NA	NA	NA	NA	1	NA	NA	1	NA	NA	NA	NA	NA	NA	NA	NA	NA	NA	NA	NA	NA	1	NA	NA	NA	1	NA
K01658	NA	1	NA	NA	NA	NA	NA	NA	NA	NA	NA	NA	NA	NA	NA	NA	NA	NA	NA	NA	1	NA	NA	NA	NA	NA	1	NA	NA	1	1	NA	NA	NA	NA	NA	NA	NA	NA	NA	NA	NA	NA	1	NA	NA	NA	1	NA
K01661	NA	NA	NA	NA	NA	NA	NA	NA	NA	NA	NA	1	NA	NA	NA	NA	NA	NA	NA	NA	NA	1	NA	NA	NA	NA	NA	NA	NA	NA	NA	NA	NA	NA	NA	NA	NA	1	NA	NA	NA	NA	NA	1	NA	NA	NA	NA	NA
K01662	1	NA	NA	1	1	NA	1	NA	1	NA	1	1	1	1	1	NA	NA	NA	NA	NA	NA	2	NA	1	1	NA	NA	NA	1	NA	NA	1	1	NA	NA	NA	1	1	1	NA	1	NA	NA	1	1	1	NA	NA	1
K01663	NA	1	NA	NA	NA	NA	NA	NA	NA	NA	NA	NA	NA	NA	NA	NA	NA	NA	NA	NA	NA	NA	NA	NA	NA	NA	NA	NA	NA	NA	NA	NA	NA	NA	NA	NA	NA	NA	NA	1	NA	NA	NA	NA	NA	NA	NA	NA	NA
K01664	NA	NA	NA	NA	NA	NA	NA	NA	NA	NA	NA	NA	NA	NA	NA	NA	NA	NA	NA	NA	NA	NA	NA	NA	NA	NA	NA	NA	NA	NA	NA	NA	NA	NA	NA	NA	NA	NA	NA	NA	NA	NA	NA	NA	NA	NA	NA	NA	NA
K01666	NA	NA	NA	NA	1	NA	NA	1	NA	NA	NA	NA	NA	NA	NA	NA	NA	NA	1	NA	NA	NA	NA	NA	NA	NA	NA	NA	NA	NA	NA	NA	NA	NA	NA	NA	NA	NA	1	NA	NA	NA	NA	NA	NA	NA	NA	NA	NA
K01667	1	NA	NA	1	NA	NA	NA	NA	NA	NA	1	1	NA	NA	NA	2	1	NA	NA	NA	NA	1	NA	NA	NA	NA	NA	NA	NA	NA	NA	NA	NA	NA	NA	1	NA	NA	NA	NA	NA	NA	NA	NA	NA	NA	NA	NA	NA
K01668	NA	NA	NA	NA	NA	NA	NA	NA	NA	NA	NA	NA	NA	NA	NA	1	NA	NA	NA	NA	NA	NA	NA	NA	NA	NA	NA	NA	NA	NA	NA	NA	NA	NA	NA	NA	NA	NA	NA	NA	NA	NA	NA	NA	NA	NA	NA	NA	NA
K01673	NA	NA	NA	NA	NA	NA	NA	NA	NA	NA	NA	NA	NA	NA	NA	NA	NA	NA	NA	NA	NA	NA	NA	NA	NA	NA	NA	NA	NA	NA	NA	NA	NA	NA	NA	NA	NA	NA	NA	NA	NA	NA	NA	NA	NA	NA	1	NA	NA
K01676	1	1	NA	NA	NA	NA	NA	NA	NA	1	NA	NA	NA	NA	NA	NA	NA	NA	NA	NA	NA	NA	NA	NA	NA	NA	1	NA	NA	NA	1	NA	NA	NA	NA	1	1	NA	NA	NA	NA	NA	1	NA	NA	NA	NA	NA	NA
K01677	NA	NA	NA	NA	1	NA	1	NA	NA	NA	NA	NA	NA	NA	1	NA	NA	1	1	1	NA	1	1	NA	NA	NA	1	NA	NA	NA	NA	NA	NA	NA	NA	NA	NA	NA	NA	NA	NA	NA	NA	NA	NA	NA	NA	1	NA
K01678	NA	NA	NA	NA	1	NA	1	1	NA	NA	NA	NA	NA	NA	1	NA	NA	NA	NA	NA	NA	1	1	NA	NA	NA	1	1	NA	NA	NA	NA	NA	NA	NA	NA	NA	NA	NA	NA	1	NA	NA	NA	NA	NA	NA	1	NA
K01679	NA	NA	NA	NA	NA	NA	NA	NA	NA	NA	NA	NA	1	NA	NA	NA	NA	NA	NA	NA	NA	NA	NA	1	NA	NA	NA	NA	NA	NA	NA	NA	NA	1	NA	NA	NA	NA	NA	NA	NA	NA	NA	NA	NA	1	NA	NA	NA
K01681	NA	NA	NA	NA	NA	NA	NA	NA	NA	NA	NA	NA	NA	NA	NA	NA	NA	NA	NA	NA	NA	NA	NA	NA	NA	NA	NA	NA	NA	NA	NA	NA	NA	NA	NA	NA	NA	NA	NA	1	NA	NA	NA	NA	NA	NA	NA	NA	NA
K01684	NA	NA	NA	NA	NA	NA	NA	1	NA	NA	NA	NA	NA	NA	NA	NA	NA	NA	NA	NA	NA	NA	NA	NA	NA	NA	NA	NA	NA	NA	NA	NA	NA	NA	NA	NA	NA	NA	NA	NA	NA	NA	NA	NA	NA	4	NA	NA	NA
K01685	NA	NA	NA	NA	1	NA	NA	NA	NA	NA	NA	NA	NA	NA	NA	NA	NA	NA	NA	NA	1	2	NA	NA	NA	NA	NA	NA	NA	NA	NA	NA	NA	NA	NA	NA	1	NA	NA	NA	NA	NA	NA	1	NA	1	NA	NA	NA
K01686	NA	NA	1	NA	3	NA	NA	1	NA	NA	NA	2	NA	NA	NA	NA	NA	NA	1	NA	2	3	NA	NA	NA	NA	3	NA	NA	NA	NA	NA	2	NA	2	NA	NA	2	NA	NA	NA	NA	NA	NA	1	NA	NA	NA	NA
K01687	NA	1	NA	NA	2	1	NA	NA	NA	1	NA	NA	NA	NA	1	1	NA	1	1	1	NA	NA	NA	NA	NA	NA	NA	NA	NA	1	NA	NA	NA	2	NA	NA	1	1	NA	NA	NA	1	1	1	NA	2	NA	1	2
K01689	1	1	NA	1	1	1	2	1	1	1	1	1	1	NA	NA	NA	1	2	NA	NA	NA	1	NA	1	1	1	1	1	NA	1	1	1	NA	NA	NA	NA	1	1	NA	NA	NA	NA	NA	NA	NA	NA	NA	1	1
K01692	NA	6	NA	NA	1	NA	NA	NA	NA	2	NA	NA	NA	1	NA	NA	NA	NA	2	1	NA	NA	NA	NA	NA	NA	NA	NA	NA	2	NA	NA	NA	NA	NA	NA	NA	NA	NA	NA	NA	NA	6	NA	NA	NA	NA	NA	NA
K01693	NA	NA	NA	NA	1	NA	NA	NA	NA	NA	NA	NA	NA	NA	NA	NA	NA	NA	NA	1	NA	NA	NA	NA	NA	NA	NA	NA	NA	NA	NA	NA	NA	NA	1	NA	NA	NA	NA	NA	NA	NA	NA	NA	NA	NA	1	NA	NA
K01695	NA	1	NA	NA	NA	NA	1	NA	NA	NA	NA	NA	NA	NA	NA	NA	NA	NA	NA	NA	1	NA	NA	NA	NA	NA	1	NA	NA	1	NA	NA	NA	NA	NA	NA	NA	NA	NA	NA	NA	NA	NA	NA	NA	NA	NA	1	1
K01696	NA	1	NA	NA	NA	NA	2	NA	1	1	NA	NA	NA	1	NA	NA	NA	1	NA	NA	1	1	NA	NA	NA	NA	NA	NA	NA	2	NA	NA	NA	NA	NA	NA	NA	NA	NA	1	NA	1	NA	1	NA	1	1	1	2
K01698	NA	1	NA	NA	NA	NA	1	NA	NA	1	NA	NA	NA	NA	1	NA	NA	NA	NA	NA	NA	NA	NA	NA	NA	NA	NA	NA	NA	NA	NA	NA	NA	NA	NA	NA	NA	NA	NA	1	1	NA	NA	NA	NA	1	NA	1	NA
K01703	NA	1	NA	NA	1	NA	NA	NA	NA	NA	NA	NA	NA	NA	NA	1	NA	3	NA	2	NA	NA	NA	NA	NA	NA	NA	NA	NA	1	NA	NA	NA	NA	NA	NA	1	1	NA	NA	1	1	1	1	NA	2	1	2	1
K01704	NA	1	NA	NA	1	NA	NA	NA	NA	NA	NA	NA	NA	NA	1	1	NA	3	NA	2	NA	NA	NA	NA	NA	NA	NA	NA	NA	1	NA	NA	NA	NA	NA	NA	NA	1	NA	NA	1	1	1	1	NA	1	1	1	2
K01706	NA	NA	NA	NA	NA	NA	NA	NA	NA	NA	NA	NA	NA	NA	NA	NA	NA	NA	NA	NA	NA	NA	NA	NA	NA	1	NA	NA	NA	NA	NA	NA	NA	NA	NA	NA	NA	NA	NA	NA	NA	NA	NA	NA	NA	NA	NA	NA	NA
K01708	NA	NA	NA	NA	NA	NA	NA	NA	NA	NA	NA	NA	NA	NA	NA	NA	NA	NA	NA	NA	NA	NA	NA	NA	NA	NA	NA	NA	NA	NA	NA	NA	NA	NA	NA	NA	NA	NA	NA	NA	NA	NA	NA	NA	NA	NA	NA	NA	NA
K01709	NA	NA	NA	NA	1	NA	NA	NA	NA	NA	1	NA	NA	NA	NA	NA	NA	NA	NA	NA	NA	NA	NA	1	NA	NA	NA	NA	NA	NA	NA	1	NA	NA	NA	NA	NA	NA	NA	NA	1	NA	NA	NA	NA	NA	NA	NA	1
K01710	1	1	NA	1	1	NA	1	NA	1	NA	1	NA	NA	1	1	NA	1	1	1	1	NA	NA	NA	NA	1	NA	1	NA	NA	NA	NA	NA	NA	NA	NA	NA	NA	1	1	NA	NA	NA	1	NA	NA	NA	NA	1	NA
K01711	NA	NA	NA	NA	1	1	NA	NA	NA	NA	NA	NA	NA	NA	NA	NA	NA	NA	NA	NA	NA	NA	NA	NA	NA	NA	NA	NA	NA	1	NA	NA	NA	NA	NA	NA	NA	1	NA	NA	1	1	NA	1	NA	NA	NA	NA	NA
K01712	1	NA	NA	1	NA	1	NA	1	NA	NA	1	NA	1	NA	NA	NA	NA	1	NA	NA	NA	1	NA	NA	NA	NA	NA	1	NA	NA	NA	NA	NA	NA	NA	NA	NA	1	NA	NA	NA	NA	NA	NA	NA	1	NA	NA	NA
K01713	NA	NA	NA	NA	NA	NA	NA	NA	NA	NA	NA	NA	NA	NA	1	NA	NA	NA	NA	NA	NA	NA	NA	NA	NA	NA	NA	NA	NA	NA	NA	NA	NA	NA	NA	NA	NA	NA	NA	NA	NA	NA	NA	NA	NA	NA	NA	NA	NA
K01714	1	1	NA	1	NA	1	NA	NA	NA	1	1	NA	NA	1	NA	1	NA	NA	NA	NA	NA	1	1	1	NA	2	NA	1	NA	NA	NA	NA	NA	NA	1	1	NA	NA	NA	NA	NA	1	1	1	1	1	NA	1	1
K01715	NA	3	NA	NA	1	NA	NA	NA	NA	1	NA	NA	NA	1	NA	NA	NA	NA	2	1	NA	NA	NA	NA	NA	NA	NA	NA	NA	NA	NA	NA	NA	NA	NA	NA	NA	NA	NA	NA	NA	NA	3	NA	NA	NA	NA	NA	NA
K01716	NA	1	NA	NA	NA	NA	NA	NA	NA	NA	NA	NA	NA	NA	NA	NA	NA	NA	NA	NA	NA	NA	NA	NA	NA	NA	NA	NA	NA	NA	NA	NA	NA	NA	NA	NA	NA	NA	NA	1	NA	NA	1	NA	NA	NA	NA	NA	NA
K01719	NA	1	NA	NA	NA	1	1	NA	NA	1	NA	1	NA	1	1	NA	1	NA	NA	NA	NA	NA	NA	NA	NA	NA	NA	NA	NA	1	1	NA	NA	NA	NA	NA	1	1	NA	1	NA	NA	1	NA	NA	1	NA	1	NA
K01726	NA	NA	1	NA	NA	1	NA	NA	NA	NA	NA	1	NA	1	NA	NA	1	NA	NA	NA	NA	1	NA	NA	NA	NA	NA	NA	NA	NA	NA	NA	1	NA	NA	1	NA	1	NA	NA	NA	NA	NA	NA	NA	NA	NA	1	NA
K01727	NA	NA	NA	NA	1	NA	NA	NA	NA	NA	NA	NA	NA	NA	NA	NA	NA	NA	1	NA	NA	NA	NA	NA	NA	NA	NA	NA	NA	NA	NA	NA	NA	NA	NA	NA	NA	NA	NA	NA	NA	NA	NA	NA	NA	NA	NA	NA	NA
K01728	NA	NA	NA	NA	NA	1	NA	NA	NA	NA	NA	NA	NA	NA	NA	NA	NA	NA	NA	NA	NA	NA	NA	NA	NA	NA	NA	NA	NA	NA	NA	NA	NA	NA	NA	NA	NA	NA	NA	NA	NA	NA	NA	NA	NA	NA	NA	NA	NA
K01730	NA	NA	NA	NA	NA	NA	NA	NA	NA	NA	NA	1	NA	NA	NA	NA	NA	NA	1	NA	NA	1	NA	NA	NA	NA	NA	NA	NA	NA	NA	NA	NA	NA	NA	NA	NA	NA	NA	NA	NA	NA	NA	NA	NA	NA	NA	NA	NA
K01733	NA	1	NA	NA	1	NA	NA	NA	NA	NA	NA	NA	NA	NA	1	1	1	3	NA	2	1	1	NA	NA	NA	NA	NA	1	NA	NA	NA	1	1	1	NA	NA	1	1	1	NA	NA	1	NA	NA	1	NA	1	NA	NA
K01734	NA	NA	NA	1	1	NA	NA	NA	1	NA	NA	NA	1	NA	NA	NA	1	1	2	1	NA	NA	NA	1	1	NA	NA	NA	NA	NA	NA	NA	NA	NA	NA	NA	NA	NA	NA	NA	NA	NA	NA	1	1	NA	NA	NA	1
K01735	1	1	NA	1	1	1	NA	NA	NA	NA	1	1	NA	NA	NA	1	NA	NA	NA	NA	1	1	NA	NA	1	NA	NA	1	NA	NA	NA	NA	NA	NA	1	NA	1	NA	NA	NA	NA	NA	1	1	1	NA	NA	NA	NA
K01736	NA	1	NA	1	1	NA	NA	NA	NA	1	1	NA	1	NA	NA	1	NA	NA	1	NA	NA	1	NA	1	1	NA	NA	1	NA	NA	NA	1	NA	NA	1	1	NA	1	1	1	1	1	1	1	1	NA	NA	1	NA
K01737	NA	1	NA	NA	NA	NA	NA	NA	1	1	NA	NA	NA	1	1	1	1	1	NA	NA	NA	NA	NA	NA	NA	NA	NA	NA	NA	1	NA	NA	NA	NA	NA	NA	NA	NA	NA	1	NA	1	1	NA	NA	NA	1	1	NA
K01738	1	1	NA	NA	1	NA	NA	1	NA	NA	NA	1	NA	1	NA	1	NA	NA	1	1	1	1	1	NA	NA	NA	NA	NA	NA	NA	NA	NA	NA	NA	NA	NA	1	1	NA	NA	NA	NA	NA	1	NA	NA	NA	NA	NA
K01739	NA	NA	NA	NA	NA	NA	NA	NA	NA	NA	NA	NA	NA	NA	NA	NA	NA	NA	NA	NA	NA	NA	NA	NA	NA	NA	NA	NA	NA	NA	NA	NA	NA	NA	NA	NA	NA	NA	NA	NA	NA	NA	NA	NA	NA	NA	NA	NA	NA
K01740	NA	NA	NA	1	1	NA	NA	NA	NA	NA	1	NA	NA	1	1	1	NA	1	1	1	2	NA	NA	NA	NA	NA	NA	NA	NA	NA	NA	NA	NA	NA	NA	NA	NA	1	NA	NA	NA	NA	NA	2	1	NA	1	1	NA
K01744	NA	NA	NA	NA	NA	NA	1	NA	NA	NA	NA	NA	NA	NA	NA	1	NA	NA	NA	NA	NA	NA	NA	NA	NA	NA	NA	NA	NA	NA	1	NA	NA	NA	NA	NA	NA	NA	NA	NA	NA	NA	NA	NA	NA	NA	NA	NA	NA
K01745	1	NA	NA	1	NA	1	NA	1	1	NA	1	NA	1	NA	NA	NA	NA	3	NA	NA	NA	1	NA	1	NA	NA	1	1	NA	NA	NA	NA	NA	NA	NA	1	NA	1	NA	NA	NA	NA	NA	NA	NA	1	NA	NA	NA
K01749	NA	1	NA	NA	NA	NA	1	NA	NA	1	NA	NA	NA	NA	1	NA	NA	NA	NA	NA	NA	NA	NA	NA	NA	NA	NA	NA	1	1	NA	1	NA	NA	NA	NA	NA	NA	NA	1	1	NA	1	NA	NA	NA	1	1	NA
K01751	NA	NA	NA	NA	1	NA	1	NA	NA	NA	NA	NA	NA	NA	NA	2	NA	1	NA	1	NA	NA	NA	NA	NA	NA	NA	NA	NA	NA	NA	NA	NA	NA	NA	NA	NA	NA	NA	NA	1	NA	NA	NA	NA	NA	NA	NA	NA
K01752	NA	NA	NA	NA	NA	NA	1	1	1	NA	NA	NA	NA	NA	1	NA	NA	1	2	2	NA	1	NA	NA	1	2	NA	NA	NA	NA	NA	NA	NA	NA	NA	NA	NA	1	NA	NA	NA	2	NA	1	NA	NA	NA	NA	2
K01753	NA	NA	NA	NA	NA	NA	NA	NA	NA	NA	NA	NA	NA	1	NA	NA	NA	NA	NA	NA	NA	NA	NA	NA	NA	NA	NA	NA	NA	NA	NA	NA	NA	NA	NA	NA	NA	NA	NA	NA	NA	NA	NA	NA	NA	NA	NA	NA	NA
K01754	NA	NA	NA	1	1	NA	NA	1	NA	NA	1	NA	NA	NA	NA	NA	NA	3	1	2	1	NA	NA	1	NA	NA	NA	NA	NA	NA	NA	NA	NA	1	NA	NA	NA	NA	NA	NA	NA	NA	NA	NA	NA	1	1	NA	2
K01755	NA	1	1	NA	1	1	1	1	NA	1	NA	NA	NA	1	NA	NA	NA	1	NA	1	NA	1	1	NA	NA	NA	NA	NA	NA	NA	NA	NA	NA	1	NA	NA	NA	NA	1	NA	NA	1	1	1	NA	1	1	NA	1
K01756	NA	1	NA	1	1	NA	1	NA	NA	NA	1	NA	1	NA	NA	NA	NA	NA	1	NA	1	NA	NA	NA	NA	NA	NA	1	NA	1	NA	NA	1	NA	NA	1	NA	1	1	NA	NA	1	1	1	1	1	1	1	NA
K01759	1	1	NA	NA	2	NA	NA	1	NA	NA	NA	1	NA	NA	NA	1	NA	1	1	NA	1	NA	NA	NA	NA	NA	NA	NA	NA	1	NA	NA	NA	NA	NA	NA	NA	NA	NA	NA	NA	NA	NA	NA	1	1	NA	NA	1
K01760	NA	NA	NA	1	NA	NA	NA	NA	NA	NA	1	NA	1	NA	NA	NA	NA	NA	NA	NA	NA	NA	NA	1	NA	NA	NA	NA	NA	NA	NA	NA	NA	NA	NA	NA	NA	NA	NA	NA	NA	NA	NA	NA	NA	NA	NA	NA	NA
K01761	NA	NA	NA	1	NA	NA	NA	NA	NA	NA	1	NA	1	NA	NA	NA	NA	NA	NA	NA	NA	NA	NA	1	NA	NA	NA	NA	NA	NA	NA	NA	NA	NA	NA	NA	NA	NA	NA	NA	NA	NA	NA	NA	NA	NA	NA	NA	NA
K01768	NA	NA	NA	NA	NA	NA	NA	NA	NA	NA	NA	NA	NA	NA	NA	NA	NA	NA	NA	NA	NA	NA	NA	NA	NA	NA	NA	NA	NA	NA	NA	2	NA	NA	NA	NA	NA	NA	NA	NA	NA	NA	NA	NA	NA	1	NA	NA	1
K01770	NA	1	NA	NA	1	NA	NA	NA	NA	NA	NA	1	NA	NA	NA	1	NA	NA	NA	1	NA	NA	NA	NA	NA	1	NA	1	NA	NA	NA	NA	NA	NA	NA	NA	1	1	NA	NA	NA	NA	1	NA	1	NA	1	NA	NA
K01771	NA	NA	NA	NA	NA	NA	NA	NA	NA	NA	NA	NA	NA	NA	NA	NA	NA	NA	NA	NA	NA	NA	NA	NA	NA	NA	NA	NA	NA	NA	NA	NA	NA	NA	NA	NA	NA	NA	NA	NA	NA	NA	NA	NA	1	NA	NA	NA	NA
K01772	NA	NA	NA	NA	NA	NA	NA	NA	NA	NA	NA	NA	NA	NA	NA	NA	NA	NA	NA	NA	1	NA	NA	NA	NA	NA	NA	NA	NA	NA	NA	NA	NA	NA	NA	NA	NA	NA	NA	NA	NA	NA	NA	NA	NA	NA	NA	NA	NA
K01775	1	1	2	1	2	NA	1	1	1	1	NA	NA	1	1	NA	1	NA	NA	2	3	NA	1	1	1	NA	NA	NA	1	NA	1	NA	NA	NA	1	NA	NA	NA	NA	1	NA	1	1	1	1	NA	NA	NA	NA	NA
K01776	NA	1	NA	NA	1	1	NA	NA	NA	NA	NA	NA	NA	1	1	NA	NA	NA	1	1	1	NA	NA	NA	NA	1	NA	NA	1	NA	NA	1	NA	NA	1	1	NA	NA	1	1	NA	1	NA	1	NA	NA	NA	NA	NA
K01777	NA	NA	NA	NA	NA	NA	NA	NA	NA	NA	NA	NA	NA	1	NA	NA	NA	NA	NA	NA	NA	NA	NA	NA	NA	NA	NA	NA	NA	NA	NA	NA	NA	NA	NA	NA	NA	NA	NA	NA	NA	NA	NA	NA	NA	NA	NA	NA	NA
K01778	NA	1	NA	1	NA	1	1	1	NA	1	1	NA	1	1	NA	NA	NA	1	NA	NA	NA	1	1	NA	NA	1	1	NA	NA	NA	NA	NA	NA	1	2	NA	NA	NA	NA	NA	NA	1	1	NA	NA	NA	NA	1	NA
K01779	NA	NA	NA	NA	2	NA	1	1	NA	NA	NA	NA	NA	1	NA	1	NA	NA	NA	1	NA	NA	NA	NA	NA	1	NA	NA	NA	NA	NA	NA	NA	NA	NA	NA	NA	NA	NA	NA	NA	NA	NA	NA	NA	NA	NA	NA	NA
K01780	NA	NA	NA	NA	NA	NA	NA	NA	NA	NA	NA	NA	NA	NA	NA	NA	NA	NA	NA	NA	NA	NA	NA	NA	NA	NA	NA	NA	1	NA	NA	NA	NA	NA	NA	NA	NA	NA	NA	NA	NA	NA	NA	NA	NA	1	NA	NA	NA
K01783	NA	1	NA	NA	NA	NA	1	NA	NA	NA	1	NA	1	NA	1	NA	NA	1	1	NA	NA	NA	NA	NA	1	1	NA	1	NA	NA	1	1	NA	1	NA	1	NA	1	NA	NA	NA	1	1	1	NA	NA	NA	NA	1
K01784	1	2	1	NA	NA	NA	NA	1	1	2	1	1	NA	NA	1	NA	NA	1	NA	NA	1	NA	NA	1	1	NA	NA	1	NA	NA	NA	1	1	NA	1	NA	1	1	NA	1	NA	NA	2	1	NA	1	NA	1	1
K01785	NA	NA	2	NA	1	1	NA	NA	NA	NA	NA	1	NA	NA	NA	NA	NA	NA	NA	1	1	1	NA	NA	NA	NA	1	NA	NA	NA	NA	NA	NA	NA	NA	NA	2	NA	NA	NA	NA	NA	NA	1	NA	NA	NA	NA	NA
K01787	NA	NA	NA	NA	1	NA	NA	NA	NA	NA	NA	NA	NA	NA	NA	NA	NA	NA	NA	1	NA	NA	NA	NA	NA	NA	NA	NA	NA	NA	NA	NA	NA	NA	NA	NA	NA	NA	NA	NA	NA	NA	NA	NA	NA	NA	NA	NA	NA
K01788	NA	NA	NA	NA	NA	NA	NA	1	NA	NA	NA	NA	NA	NA	NA	NA	NA	NA	NA	NA	NA	NA	NA	NA	NA	NA	NA	NA	NA	NA	NA	NA	NA	NA	NA	NA	NA	NA	1	NA	NA	NA	NA	NA	NA	NA	NA	NA	NA
K01790	1	1	NA	1	1	NA	1	NA	1	NA	1	NA	NA	NA	1	NA	1	1	1	1	NA	1	NA	NA	1	NA	NA	NA	NA	NA	NA	NA	NA	NA	NA	NA	NA	1	1	NA	NA	1	1	NA	NA	NA	NA	1	NA
K01791	NA	1	NA	NA	1	1	1	NA	NA	NA	NA	NA	NA	NA	NA	NA	NA	1	NA	NA	NA	NA	NA	NA	NA	1	NA	1	NA	NA	NA	NA	NA	NA	NA	NA	NA	NA	NA	NA	NA	NA	NA	1	1	1	NA	NA	1
K01796	NA	2	NA	NA	NA	NA	NA	NA	NA	1	NA	NA	NA	NA	NA	NA	NA	NA	NA	NA	NA	NA	NA	NA	NA	NA	NA	NA	NA	1	NA	NA	NA	NA	NA	NA	NA	NA	NA	1	NA	NA	1	NA	NA	NA	NA	NA	NA
K01798	1	NA	NA	1	NA	NA	NA	NA	1	NA	NA	NA	1	NA	NA	NA	NA	NA	NA	NA	NA	1	NA	NA	NA	NA	NA	NA	NA	NA	NA	NA	NA	NA	NA	NA	NA	NA	NA	NA	NA	NA	NA	1	NA	NA	NA	NA	NA
K01799	NA	NA	NA	NA	NA	NA	NA	NA	NA	NA	NA	NA	NA	NA	NA	NA	NA	NA	NA	NA	NA	NA	NA	NA	NA	NA	NA	NA	NA	NA	NA	NA	NA	NA	NA	NA	NA	NA	NA	NA	NA	NA	NA	NA	1	NA	NA	NA	NA
K01803	NA	1	NA	NA	1	NA	NA	NA	1	1	1	NA	1	1	NA	NA	NA	NA	1	1	1	NA	NA	NA	1	NA	NA	1	NA	NA	NA	NA	1	1	NA	1	NA	1	NA	1	NA	NA	NA	NA	NA	NA	NA	1	1
K01804	NA	NA	1	NA	NA	NA	NA	NA	NA	NA	NA	NA	NA	NA	NA	NA	NA	NA	NA	NA	NA	NA	NA	NA	NA	NA	NA	NA	NA	NA	NA	NA	NA	NA	NA	NA	NA	NA	NA	NA	NA	NA	NA	NA	NA	NA	NA	NA	NA
K01805	NA	NA	1	NA	NA	NA	NA	NA	NA	NA	NA	NA	NA	NA	NA	1	NA	NA	NA	1	1	NA	NA	NA	NA	NA	1	NA	NA	NA	NA	NA	NA	NA	NA	NA	NA	1	NA	NA	NA	NA	NA	1	NA	NA	NA	NA	NA
K01807	NA	NA	NA	NA	NA	NA	NA	NA	NA	NA	NA	NA	NA	NA	NA	NA	NA	NA	NA	NA	NA	1	NA	NA	NA	NA	1	NA	NA	NA	NA	NA	NA	NA	NA	NA	NA	NA	NA	NA	NA	NA	NA	NA	NA	NA	NA	1	NA
K01808	1	NA	1	NA	1	NA	1	NA	1	NA	NA	1	NA	1	NA	1	NA	1	1	1	NA	1	1	NA	1	NA	NA	NA	NA	1	1	NA	NA	NA	1	NA	1	2	1	1	1	1	1	1	NA	1	NA	NA	1
K01809	NA	1	NA	1	2	1	NA	NA	1	NA	NA	NA	1	NA	NA	NA	1	NA	NA	1	1	NA	NA	1	1	NA	1	1	NA	NA	NA	NA	NA	NA	NA	NA	1	1	4	2	NA	NA	1	NA	NA	1	NA	NA	NA
K01810	NA	1	NA	NA	NA	1	1	NA	1	NA	1	NA	1	NA	1	NA	1	NA	NA	1	NA	NA	NA	NA	1	NA	NA	NA	1	NA	1	NA	NA	NA	1	NA	1	1	NA	NA	NA	NA	1	NA	1	1	NA	NA	NA
K01811	NA	NA	NA	NA	NA	NA	NA	NA	NA	NA	NA	1	NA	NA	NA	NA	NA	NA	1	NA	1	1	NA	NA	NA	NA	NA	NA	NA	NA	NA	NA	1	NA	NA	NA	NA	NA	NA	NA	NA	NA	NA	NA	NA	NA	NA	NA	NA
K01812	NA	NA	NA	NA	1	NA	NA	NA	NA	NA	NA	NA	NA	NA	NA	NA	NA	NA	NA	NA	NA	1	NA	NA	NA	NA	NA	NA	NA	NA	NA	NA	NA	NA	NA	NA	1	NA	NA	NA	NA	NA	NA	1	NA	NA	NA	NA	NA
K01813	NA	NA	NA	NA	NA	NA	NA	NA	NA	NA	NA	1	NA	NA	NA	NA	NA	NA	NA	NA	NA	1	NA	NA	NA	NA	NA	NA	NA	NA	NA	NA	NA	NA	NA	NA	NA	1	NA	NA	NA	NA	NA	1	NA	NA	NA	NA	NA
K01814	NA	NA	NA	NA	1	NA	NA	NA	NA	NA	NA	NA	NA	NA	NA	1	NA	NA	NA	1	NA	NA	NA	NA	NA	NA	1	NA	1	1	NA	1	NA	NA	NA	NA	NA	NA	NA	NA	1	NA	NA	1	1	1	1	1	1
K01815	NA	NA	NA	NA	1	NA	NA	1	NA	NA	NA	NA	NA	NA	NA	NA	NA	NA	NA	NA	NA	NA	NA	NA	NA	NA	NA	NA	NA	NA	NA	NA	NA	NA	NA	NA	1	1	NA	NA	NA	NA	NA	NA	NA	NA	NA	NA	NA
K01816	NA	NA	NA	NA	NA	NA	NA	NA	NA	NA	NA	NA	NA	NA	1	NA	NA	NA	NA	1	NA	1	NA	NA	NA	NA	NA	NA	NA	NA	NA	NA	NA	NA	NA	NA	NA	NA	NA	NA	NA	NA	NA	NA	NA	NA	NA	NA	NA
K01817	NA	1	NA	NA	NA	NA	NA	NA	NA	NA	NA	NA	NA	NA	NA	NA	NA	NA	NA	NA	1	NA	NA	NA	NA	NA	NA	NA	NA	1	NA	NA	NA	NA	NA	NA	NA	NA	NA	NA	NA	NA	NA	NA	NA	NA	NA	1	1
K01818	NA	NA	NA	NA	NA	1	NA	NA	NA	NA	1	NA	NA	NA	NA	NA	NA	NA	NA	NA	NA	1	NA	NA	NA	NA	NA	NA	NA	NA	NA	NA	NA	NA	NA	NA	NA	NA	NA	NA	NA	NA	NA	NA	NA	NA	NA	NA	NA
K01821	NA	NA	NA	NA	NA	1	NA	NA	NA	NA	NA	NA	NA	1	NA	NA	NA	1	NA	NA	NA	NA	NA	NA	NA	NA	NA	NA	NA	NA	NA	NA	NA	NA	NA	NA	NA	NA	NA	NA	NA	NA	NA	NA	NA	2	NA	NA	1
K01823	NA	NA	NA	NA	NA	NA	NA	NA	NA	NA	NA	NA	NA	NA	NA	NA	NA	NA	NA	NA	NA	NA	NA	NA	NA	NA	NA	NA	NA	NA	NA	NA	NA	NA	NA	NA	NA	1	NA	NA	NA	NA	NA	NA	NA	NA	NA	NA	NA
K01834	NA	NA	NA	1	1	NA	NA	1	NA	1	1	NA	NA	NA	NA	NA	NA	1	NA	NA	NA	NA	NA	1	NA	NA	1	NA	NA	NA	NA	NA	NA	NA	NA	NA	NA	1	NA	1	NA	NA	NA	NA	NA	NA	NA	NA	1
K01835	NA	1	NA	NA	1	NA	NA	NA	1	1	1	NA	1	1	1	1	NA	NA	1	NA	1	1	NA	NA	NA	1	1	NA	1	NA	NA	NA	NA	NA	NA	NA	NA	1	NA	1	1	NA	1	1	NA	1	NA	NA	1
K01838	NA	NA	NA	NA	1	1	NA	NA	NA	NA	NA	NA	NA	NA	NA	NA	NA	NA	NA	NA	NA	NA	NA	NA	NA	NA	NA	NA	NA	NA	NA	NA	NA	NA	NA	NA	NA	1	NA	NA	NA	NA	NA	NA	NA	NA	NA	NA	NA
K01839	NA	NA	NA	NA	NA	NA	NA	1	NA	NA	NA	NA	NA	NA	NA	NA	NA	NA	1	1	NA	NA	NA	NA	NA	NA	NA	NA	NA	NA	NA	NA	NA	1	1	NA	NA	NA	NA	NA	NA	2	NA	NA	NA	NA	NA	NA	NA
K01840	NA	NA	NA	NA	NA	NA	1	NA	NA	NA	NA	NA	NA	1	1	NA	NA	NA	NA	NA	NA	NA	NA	NA	NA	NA	NA	NA	NA	NA	NA	NA	NA	NA	NA	NA	NA	NA	NA	NA	1	NA	NA	NA	NA	NA	NA	NA	NA
K01843	1	1	NA	1	NA	NA	NA	NA	NA	NA	1	NA	1	NA	NA	NA	NA	NA	NA	NA	NA	NA	1	NA	NA	NA	NA	NA	NA	NA	NA	NA	NA	NA	NA	NA	NA	NA	NA	1	NA	NA	1	NA	NA	NA	NA	NA	NA
K01844	1	NA	NA	1	NA	NA	NA	NA	NA	NA	NA	NA	1	NA	NA	NA	NA	NA	NA	NA	NA	NA	NA	1	NA	NA	NA	NA	NA	NA	NA	NA	NA	NA	NA	NA	NA	NA	NA	NA	NA	NA	NA	NA	NA	NA	NA	NA	NA
K01845	NA	1	NA	NA	NA	NA	1	NA	NA	1	NA	NA	NA	1	NA	NA	NA	NA	NA	NA	NA	NA	NA	NA	NA	NA	NA	NA	NA	1	NA	NA	NA	NA	NA	NA	NA	NA	NA	NA	NA	1	1	NA	NA	NA	NA	1	NA
K01846	NA	NA	NA	NA	NA	NA	NA	1	NA	NA	NA	1	NA	NA	NA	NA	NA	NA	NA	NA	NA	1	1	NA	NA	NA	1	NA	NA	NA	NA	NA	NA	NA	NA	NA	NA	NA	NA	NA	NA	NA	NA	NA	NA	1	NA	NA	NA
K01847	NA	1	NA	NA	NA	NA	NA	NA	1	NA	1	NA	1	NA	NA	NA	1	NA	NA	NA	1	1	NA	1	NA	NA	NA	NA	NA	NA	NA	NA	NA	NA	NA	1	1	1	NA	NA	NA	NA	NA	1	NA	NA	NA	NA	NA
K01848	NA	NA	NA	NA	NA	NA	NA	NA	NA	NA	NA	NA	NA	NA	NA	NA	NA	1	NA	NA	NA	NA	NA	NA	NA	NA	NA	NA	NA	NA	NA	NA	NA	NA	NA	NA	NA	NA	NA	NA	NA	NA	NA	NA	NA	NA	NA	NA	NA
K01849	NA	NA	NA	NA	NA	NA	NA	NA	NA	NA	NA	NA	NA	NA	NA	NA	NA	1	NA	NA	NA	NA	NA	NA	NA	NA	NA	NA	NA	NA	NA	NA	NA	NA	NA	NA	NA	NA	NA	NA	NA	NA	NA	NA	NA	NA	NA	NA	NA
K01854	NA	1	NA	NA	NA	NA	1	1	NA	NA	NA	NA	NA	NA	NA	NA	NA	NA	1	NA	NA	NA	NA	NA	NA	2	NA	NA	NA	NA	NA	NA	NA	NA	1	NA	NA	1	NA	NA	NA	NA	1	1	NA	NA	NA	1	NA
K01858	NA	NA	NA	NA	NA	1	NA	NA	NA	NA	NA	NA	NA	NA	NA	NA	NA	NA	NA	NA	NA	1	NA	NA	NA	NA	NA	NA	NA	NA	NA	NA	NA	NA	NA	NA	NA	1	NA	NA	NA	NA	NA	NA	NA	NA	NA	1	NA
K01866	NA	1	NA	1	1	1	NA	NA	1	NA	NA	NA	NA	NA	NA	1	NA	1	1	NA	1	1	NA	1	1	2	NA	1	NA	NA	NA	NA	NA	1	NA	NA	1	1	NA	NA	1	NA	1	NA	1	NA	NA	1	NA
K01867	NA	1	1	1	1	1	1	NA	NA	NA	1	NA	1	NA	NA	1	1	1	1	1	1	1	NA	NA	1	1	NA	1	NA	NA	NA	1	NA	1	1	NA	NA	NA	NA	1	NA	1	1	1	1	NA	NA	NA	NA
K01868	1	1	NA	NA	1	NA	1	NA	NA	NA	1	1	1	1	NA	NA	NA	1	NA	1	NA	1	NA	NA	1	1	NA	NA	1	NA	NA	1	NA	NA	NA	1	1	1	1	NA	1	NA	1	1	NA	1	1	1	1
K01869	1	1	1	1	1	NA	1	NA	1	NA	1	NA	NA	1	1	1	1	1	1	1	NA	1	NA	NA	1	1	1	NA	NA	NA	NA	NA	NA	1	NA	NA	NA	1	NA	NA	NA	NA	1	1	1	1	NA	NA	1
K01870	NA	1	NA	NA	1	1	NA	NA	NA	NA	NA	NA	1	1	NA	NA	1	1	NA	1	1	NA	1	NA	1	NA	NA	1	1	NA	NA	NA	NA	1	NA	NA	NA	1	1	NA	NA	1	1	1	NA	1	NA	1	1
K01872	NA	1	NA	1	NA	1	1	1	NA	1	1	1	1	NA	NA	NA	NA	1	1	NA	NA	1	NA	NA	NA	1	NA	1	1	1	1	NA	NA	1	NA	NA	1	NA	NA	NA	NA	1	NA	1	1	NA	NA	1	NA
K01873	NA	1	1	1	1	NA	NA	NA	NA	1	1	NA	NA	1	1	1	NA	1	1	1	1	NA	NA	NA	1	1	NA	NA	NA	NA	NA	NA	1	NA	NA	NA	NA	NA	NA	1	1	NA	1	NA	NA	1	1	1	1
K01874	1	1	NA	1	1	NA	NA	NA	1	NA	1	NA	NA	NA	NA	NA	NA	1	2	1	NA	1	NA	NA	1	NA	NA	1	NA	1	1	NA	NA	NA	2	NA	NA	1	NA	1	NA	1	1	1	NA	NA	1	1	NA
K01875	1	1	NA	1	1	1	1	NA	NA	NA	1	NA	1	1	NA	1	NA	NA	1	NA	NA	1	1	1	1	1	NA	1	NA	NA	NA	1	NA	NA	1	1	NA	1	1	NA	1	1	NA	1	1	NA	1	NA	NA
K01876	NA	1	NA	NA	1	NA	1	1	NA	1	NA	1	1	NA	NA	1	1	NA	1	NA	NA	NA	NA	1	1	NA	NA	NA	NA	NA	NA	NA	NA	NA	NA	NA	NA	1	1	NA	1	NA	NA	1	NA	1	1	NA	NA
K01878	NA	1	NA	NA	NA	NA	NA	NA	NA	NA	NA	NA	NA	NA	NA	NA	NA	1	NA	NA	NA	NA	NA	NA	NA	NA	NA	NA	NA	1	NA	NA	NA	NA	NA	NA	NA	NA	NA	NA	NA	1	1	NA	NA	NA	1	NA	1
K01879	NA	1	NA	NA	NA	NA	1	NA	NA	NA	NA	NA	NA	NA	NA	NA	NA	1	NA	NA	NA	NA	NA	NA	NA	NA	NA	NA	NA	1	NA	NA	NA	NA	NA	NA	NA	NA	NA	NA	NA	1	1	NA	NA	NA	1	NA	NA
K01880	NA	NA	1	1	1	NA	NA	NA	NA	NA	1	1	1	NA	NA	NA	1	NA	NA	NA	NA	1	1	NA	1	1	1	1	NA	NA	1	NA	NA	1	NA	NA	NA	1	1	NA	NA	NA	NA	NA	1	NA	NA	1	NA
K01881	NA	NA	NA	NA	1	NA	1	1	1	NA	1	NA	NA	1	NA	1	1	NA	1	1	1	NA	NA	NA	1	1	NA	NA	1	1	1	NA	NA	NA	NA	NA	NA	NA	NA	NA	1	1	1	1	NA	1	NA	1	NA
K01883	NA	2	1	1	NA	1	1	NA	1	1	NA	NA	1	1	NA	NA	1	NA	NA	1	1	1	NA	NA	1	2	NA	1	NA	NA	1	1	1	NA	NA	NA	1	NA	1	2	1	1	2	NA	NA	1	1	NA	NA
K01885	1	1	1	NA	NA	1	NA	NA	NA	NA	1	NA	1	1	NA	1	1	NA	1	1	1	1	NA	1	NA	1	NA	NA	1	1	1	NA	NA	NA	1	NA	NA	1	1	1	NA	1	1	NA	NA	1	1	NA	NA
K01886	NA	1	NA	NA	NA	NA	1	NA	NA	1	1	NA	NA	1	NA	NA	NA	1	NA	1	1	2	NA	NA	1	1	NA	NA	NA	1	NA	1	1	NA	1	NA	NA	NA	NA	1	NA	1	1	NA	NA	1	1	NA	NA
K01887	1	1	NA	NA	1	NA	NA	1	1	NA	NA	1	NA	1	1	NA	NA	1	NA	1	NA	1	1	NA	1	1	1	NA	NA	NA	1	1	NA	NA	NA	NA	1	2	1	1	1	1	1	1	NA	1	1	1	1
K01889	1	1	NA	NA	1	NA	1	NA	1	1	1	1	NA	1	NA	NA	NA	NA	NA	1	NA	NA	NA	1	1	NA	NA	1	1	NA	1	1	NA	NA	NA	NA	1	1	NA	1	1	NA	NA	NA	1	NA	1	1	NA
K01890	NA	1	NA	1	1	NA	1	NA	NA	1	NA	NA	1	1	1	NA	NA	NA	1	1	NA	1	NA	NA	1	NA	NA	1	1	NA	NA	1	NA	NA	NA	1	NA	1	NA	NA	NA	NA	NA	1	1	1	1	1	NA
K01892	1	1	NA	1	1	NA	1	1	1	1	1	NA	1	NA	NA	NA	1	NA	NA	1	NA	1	NA	NA	1	1	NA	NA	NA	NA	1	NA	NA	NA	NA	1	1	1	1	NA	1	NA	1	NA	NA	1	1	1	1
K01893	1	NA	NA	1	1	NA	NA	NA	NA	NA	1	NA	NA	1	1	NA	NA	NA	1	1	NA	NA	1	1	NA	NA	NA	1	1	NA	NA	NA	1	NA	1	NA	NA	1	NA	NA	1	1	NA	1	1	NA	1	NA	NA
K01894	NA	NA	NA	NA	NA	NA	NA	NA	NA	NA	NA	NA	NA	NA	NA	NA	NA	NA	NA	NA	NA	NA	NA	NA	NA	NA	NA	NA	NA	NA	NA	NA	NA	NA	NA	NA	NA	NA	NA	NA	NA	NA	NA	NA	NA	NA	NA	NA	NA
K01895	NA	1	NA	NA	NA	NA	NA	NA	NA	1	NA	NA	NA	NA	NA	NA	NA	NA	NA	NA	NA	NA	NA	NA	NA	NA	NA	NA	NA	NA	NA	1	NA	NA	NA	NA	NA	NA	NA	NA	1	1	1	NA	NA	NA	NA	NA	NA
K01897	NA	1	NA	NA	NA	NA	1	NA	NA	NA	1	NA	2	NA	NA	NA	NA	NA	NA	NA	NA	NA	NA	NA	NA	NA	NA	NA	1	NA	NA	NA	NA	NA	NA	NA	NA	NA	NA	NA	NA	1	NA	NA	NA	NA	1	NA	NA
K01902	NA	NA	NA	NA	NA	NA	1	1	NA	NA	NA	NA	NA	1	NA	NA	NA	NA	NA	NA	NA	NA	NA	NA	NA	NA	NA	NA	NA	NA	NA	NA	NA	NA	NA	NA	NA	NA	NA	NA	NA	2	NA	NA	NA	NA	NA	1	NA
K01903	NA	1	NA	NA	NA	NA	1	NA	NA	NA	NA	NA	NA	NA	NA	NA	NA	NA	NA	NA	NA	NA	NA	NA	NA	NA	NA	NA	NA	NA	NA	NA	NA	NA	NA	NA	NA	NA	NA	NA	NA	1	NA	NA	NA	NA	NA	NA	NA
K01906	NA	NA	NA	NA	NA	NA	NA	NA	NA	NA	NA	NA	NA	NA	NA	NA	NA	NA	NA	NA	NA	NA	NA	NA	NA	NA	NA	NA	NA	NA	NA	NA	NA	NA	NA	NA	NA	NA	NA	NA	NA	NA	NA	NA	NA	NA	1	NA	NA
K01907	NA	1	NA	NA	NA	NA	NA	NA	NA	NA	NA	NA	NA	NA	NA	NA	NA	NA	NA	NA	NA	NA	NA	NA	NA	NA	NA	NA	NA	NA	NA	NA	NA	NA	NA	NA	NA	NA	NA	NA	NA	NA	1	NA	NA	NA	NA	NA	NA
K01908	NA	1	NA	NA	NA	NA	NA	NA	NA	NA	NA	NA	NA	NA	NA	NA	NA	NA	NA	NA	NA	NA	NA	NA	NA	NA	NA	NA	NA	NA	NA	NA	NA	NA	NA	NA	NA	NA	NA	1	NA	NA	NA	NA	NA	NA	NA	NA	NA
K01910	NA	NA	1	NA	NA	NA	NA	NA	NA	NA	NA	NA	NA	1	NA	NA	NA	1	2	NA	NA	NA	NA	NA	NA	NA	NA	NA	NA	NA	NA	NA	NA	NA	NA	NA	NA	NA	NA	NA	NA	1	NA	NA	NA	1	NA	NA	2
K01912	1	2	NA	NA	NA	2	2	NA	NA	3	NA	1	NA	1	1	NA	NA	2	NA	NA	NA	1	NA	NA	NA	NA	1	NA	1	NA	NA	1	1	1	2	NA	2	1	NA	1	1	2	1	1	1	2	2	1	NA
K01914	NA	NA	NA	NA	NA	1	NA	NA	NA	NA	NA	NA	NA	NA	NA	1	NA	NA	1	NA	1	2	1	NA	1	1	1	NA	NA	NA	NA	NA	NA	1	NA	NA	1	NA	1	NA	NA	NA	NA	1	NA	NA	NA	NA	NA
K01915	NA	1	1	1	3	2	1	2	2	1	1	1	1	NA	1	NA	NA	1	NA	1	NA	1	NA	1	NA	1	2	1	1	1	NA	NA	NA	1	NA	NA	NA	1	NA	1	1	2	2	1	NA	1	2	1	2
K01916	NA	NA	NA	NA	NA	NA	NA	NA	NA	NA	NA	NA	NA	NA	NA	NA	NA	NA	NA	NA	NA	NA	NA	NA	NA	NA	NA	NA	NA	NA	NA	NA	NA	NA	NA	NA	NA	NA	NA	NA	NA	NA	NA	NA	NA	NA	NA	NA	NA
K01918	NA	1	NA	1	NA	NA	1	NA	1	NA	1	NA	NA	NA	NA	NA	1	NA	NA	NA	1	1	NA	1	NA	NA	1	NA	NA	NA	1	NA	NA	NA	NA	NA	NA	1	NA	NA	NA	1	1	NA	NA	1	1	NA	NA
K01920	NA	NA	NA	NA	NA	NA	NA	NA	NA	NA	NA	NA	NA	NA	NA	NA	NA	NA	NA	NA	NA	NA	NA	NA	NA	NA	NA	NA	NA	NA	NA	NA	NA	NA	NA	NA	NA	NA	NA	NA	NA	NA	NA	NA	NA	NA	NA	NA	NA
K01921	1	2	NA	1	2	1	1	1	1	NA	NA	NA	NA	1	NA	1	1	NA	2	2	NA	1	NA	NA	NA	NA	NA	NA	1	NA	NA	NA	NA	NA	1	NA	NA	1	1	1	NA	1	2	1	NA	1	1	NA	1
K01923	NA	1	NA	2	1	NA	NA	NA	NA	1	2	1	2	1	NA	NA	NA	NA	1	NA	NA	1	NA	NA	NA	NA	NA	NA	NA	NA	1	NA	NA	1	NA	1	1	NA	NA	NA	NA	1	NA	1	NA	NA	1	NA	1
K01924	1	2	NA	1	1	NA	1	NA	1	1	1	NA	1	NA	NA	1	1	1	1	1	NA	NA	NA	1	NA	NA	NA	1	NA	2	NA	NA	1	1	NA	1	NA	1	NA	NA	NA	1	1	NA	NA	NA	1	NA	1
K01925	NA	1	1	NA	1	NA	NA	NA	NA	NA	NA	NA	NA	NA	NA	NA	NA	1	NA	1	NA	NA	NA	NA	NA	NA	NA	1	NA	1	NA	NA	NA	NA	1	1	NA	NA	1	NA	NA	1	1	NA	1	NA	1	NA	1
K01926	1	NA	NA	NA	NA	NA	1	NA	NA	NA	1	1	NA	1	NA	1	NA	1	1	1	NA	NA	NA	NA	NA	NA	NA	NA	NA	NA	NA	NA	1	NA	NA	1	1	1	NA	NA	NA	1	NA	NA	NA	NA	NA	NA	1
K01928	1	1	1	1	NA	NA	NA	NA	NA	NA	1	NA	1	1	NA	NA	1	1	NA	1	NA	NA	NA	NA	NA	NA	NA	NA	NA	1	NA	NA	NA	NA	1	1	NA	NA	1	NA	NA	1	NA	NA	NA	NA	1	NA	1
K01929	NA	1	NA	NA	NA	1	NA	NA	NA	NA	1	NA	1	1	NA	1	NA	1	1	1	1	1	NA	NA	NA	1	NA	1	NA	1	NA	NA	NA	NA	1	NA	NA	1	NA	NA	NA	1	1	1	NA	NA	1	NA	1
K01933	1	1	NA	NA	1	NA	NA	NA	1	NA	1	NA	1	1	1	NA	1	NA	NA	NA	1	1	NA	NA	NA	NA	NA	NA	NA	1	1	NA	NA	NA	1	1	NA	1	1	NA	1	NA	1	NA	NA	NA	1	1	1
K01934	1	1	2	NA	1	NA	NA	NA	NA	NA	NA	1	NA	1	NA	1	1	NA	1	1	NA	1	NA	NA	NA	NA	NA	NA	1	NA	NA	NA	NA	1	NA	NA	NA	NA	NA	NA	NA	1	1	NA	NA	1	NA	NA	NA
K01935	NA	NA	NA	NA	NA	NA	1	NA	NA	NA	NA	NA	NA	1	NA	NA	NA	NA	NA	NA	NA	NA	NA	NA	NA	NA	NA	NA	NA	NA	NA	NA	NA	NA	NA	NA	NA	NA	NA	1	NA	NA	NA	NA	NA	1	1	NA	NA
K01937	1	1	NA	NA	NA	1	1	1	1	1	NA	NA	1	1	NA	NA	NA	NA	NA	NA	NA	1	NA	NA	1	NA	1	NA	1	1	NA	1	NA	NA	NA	NA	NA	1	NA	NA	NA	NA	NA	NA	1	NA	1	1	1
K01938	1	NA	NA	NA	NA	NA	NA	1	NA	NA	NA	NA	NA	NA	NA	1	NA	1	1	NA	NA	1	NA	NA	1	NA	1	NA	NA	NA	NA	NA	NA	NA	1	1	NA	NA	1	NA	NA	NA	NA	1	NA	1	NA	NA	NA
K01939	NA	1	NA	1	1	NA	1	1	NA	1	1	NA	1	NA	NA	NA	NA	1	NA	1	1	1	NA	NA	NA	1	1	NA	NA	1	NA	NA	NA	NA	NA	1	NA	NA	NA	1	1	1	1	NA	1	NA	1	1	1
K01940	NA	1	NA	NA	1	NA	1	1	NA	NA	NA	1	NA	NA	NA	1	NA	1	1	1	NA	1	NA	NA	NA	1	1	NA	1	NA	NA	NA	NA	NA	NA	NA	NA	NA	1	NA	1	1	1	1	1	1	1	1	1
K01945	NA	1	NA	NA	1	NA	NA	NA	NA	1	1	1	NA	NA	NA	NA	1	NA	NA	NA	NA	1	NA	1	NA	NA	NA	NA	1	NA	NA	NA	NA	NA	1	NA	NA	1	1	1	NA	1	NA	1	NA	NA	1	1	1
K01950	NA	1	NA	NA	1	1	NA	NA	NA	1	NA	NA	NA	NA	NA	NA	NA	NA	NA	NA	NA	1	NA	NA	NA	1	NA	NA	NA	NA	NA	NA	NA	NA	NA	NA	NA	1	NA	NA	NA	NA	1	1	NA	NA	NA	NA	NA
K01951	NA	NA	NA	NA	1	NA	NA	2	NA	NA	1	NA	1	1	1	1	NA	NA	1	1	NA	2	NA	1	NA	2	1	NA	1	NA	1	1	NA	1	NA	1	NA	1	NA	NA	NA	NA	1	1	NA	1	1	2	NA
K01952	1	NA	NA	NA	1	NA	NA	NA	NA	NA	1	NA	1	NA	NA	NA	NA	NA	1	NA	NA	1	NA	NA	NA	NA	NA	1	NA	NA	1	NA	NA	NA	1	NA	NA	NA	NA	NA	NA	NA	NA	NA	NA	NA	1	NA	NA
K01953	NA	NA	NA	NA	1	NA	1	NA	NA	NA	NA	1	NA	NA	NA	1	NA	NA	2	1	NA	NA	NA	NA	NA	NA	NA	NA	NA	NA	NA	NA	NA	NA	NA	NA	NA	NA	1	NA	3	NA	NA	NA	NA	NA	1	NA	NA
K01955	NA	1	NA	NA	1	1	2	1	NA	NA	NA	NA	NA	NA	NA	NA	NA	1	NA	NA	NA	1	NA	NA	NA	NA	NA	NA	NA	1	1	1	NA	NA	1	NA	2	1	NA	1	1	2	1	NA	NA	NA	NA	NA	NA
K01956	NA	1	NA	NA	1	1	1	NA	1	NA	NA	NA	NA	NA	NA	NA	NA	NA	NA	NA	NA	NA	NA	NA	NA	NA	NA	NA	NA	1	1	NA	NA	NA	NA	NA	1	NA	1	1	1	1	1	NA	NA	NA	NA	1	NA
K01958	NA	NA	NA	NA	NA	NA	1	NA	NA	NA	NA	NA	NA	1	1	NA	NA	NA	NA	NA	NA	NA	NA	NA	NA	NA	NA	NA	1	1	NA	NA	NA	NA	NA	NA	NA	NA	NA	NA	1	1	NA	NA	NA	NA	1	NA	NA
K01959	NA	NA	NA	NA	NA	NA	NA	NA	NA	NA	NA	NA	NA	NA	NA	NA	NA	NA	NA	NA	NA	NA	NA	NA	NA	NA	NA	NA	NA	NA	NA	NA	NA	NA	NA	NA	NA	NA	NA	NA	NA	NA	NA	NA	NA	NA	NA	1	NA
K01960	NA	NA	NA	NA	NA	NA	NA	NA	NA	NA	NA	NA	NA	NA	NA	NA	NA	NA	NA	NA	NA	NA	NA	NA	NA	NA	NA	NA	NA	NA	NA	NA	NA	NA	NA	NA	NA	NA	NA	NA	NA	NA	NA	NA	NA	NA	NA	1	NA
K01961	NA	NA	NA	NA	NA	NA	NA	NA	NA	NA	NA	NA	NA	NA	NA	1	NA	NA	NA	NA	NA	NA	NA	NA	NA	1	NA	1	NA	1	NA	NA	NA	NA	NA	NA	NA	NA	1	NA	NA	NA	NA	NA	NA	NA	NA	1	NA
K01962	NA	NA	NA	NA	NA	NA	NA	NA	NA	NA	NA	NA	NA	NA	NA	1	NA	NA	NA	1	NA	NA	NA	NA	NA	2	NA	1	NA	NA	NA	NA	NA	NA	NA	NA	NA	NA	1	NA	NA	NA	NA	NA	NA	NA	NA	NA	NA
K01963	NA	NA	NA	NA	NA	NA	NA	NA	NA	NA	NA	NA	NA	NA	NA	1	NA	NA	NA	1	NA	NA	NA	NA	NA	2	NA	1	NA	NA	NA	NA	NA	NA	NA	NA	NA	NA	1	NA	NA	NA	NA	NA	NA	NA	NA	NA	NA
K01965	NA	1	NA	NA	NA	NA	NA	NA	NA	NA	NA	NA	NA	NA	NA	NA	NA	NA	NA	NA	NA	NA	NA	NA	NA	NA	NA	NA	NA	NA	NA	NA	NA	NA	NA	NA	NA	NA	NA	1	NA	NA	1	NA	NA	NA	NA	NA	NA
K01966	NA	2	NA	NA	NA	1	NA	NA	1	NA	1	1	NA	NA	NA	NA	NA	NA	NA	NA	NA	NA	NA	NA	NA	NA	NA	NA	NA	NA	1	NA	NA	NA	NA	NA	NA	1	NA	1	NA	NA	1	1	NA	NA	NA	NA	NA
K01969	NA	NA	NA	NA	NA	NA	NA	NA	NA	NA	NA	NA	NA	NA	NA	NA	NA	NA	NA	NA	NA	NA	NA	NA	NA	NA	NA	NA	NA	1	NA	NA	NA	NA	NA	NA	NA	NA	NA	NA	NA	NA	NA	NA	NA	NA	NA	NA	NA
K01972	1	1	NA	NA	1	1	NA	NA	NA	NA	1	NA	NA	1	NA	1	NA	NA	NA	NA	NA	1	NA	NA	NA	2	NA	NA	NA	1	NA	1	NA	1	1	NA	NA	NA	NA	NA	NA	1	1	1	1	NA	1	NA	NA
K01974	NA	NA	NA	NA	NA	NA	NA	NA	NA	NA	NA	NA	NA	NA	NA	NA	NA	NA	NA	NA	NA	NA	NA	NA	NA	NA	NA	NA	NA	NA	NA	NA	NA	NA	NA	NA	NA	NA	NA	NA	NA	NA	NA	NA	NA	1	NA	NA	NA
K01975	NA	1	NA	NA	NA	NA	1	NA	NA	NA	NA	NA	1	NA	NA	NA	NA	NA	NA	NA	NA	NA	NA	NA	NA	NA	NA	NA	NA	NA	NA	NA	NA	NA	NA	NA	NA	NA	NA	NA	NA	NA	NA	NA	NA	NA	NA	1	NA
K01989	NA	NA	NA	NA	2	NA	NA	1	NA	NA	NA	NA	NA	NA	NA	NA	NA	NA	NA	NA	NA	NA	NA	NA	NA	NA	NA	NA	NA	NA	NA	NA	NA	NA	NA	NA	NA	NA	2	NA	NA	NA	NA	NA	NA	NA	NA	NA	NA
K01990	3	5	3	2	2	2	1	5	NA	NA	6	NA	5	NA	NA	2	1	1	7	2	NA	2	3	1	NA	3	NA	3	1	1	2	NA	NA	NA	2	1	4	3	3	2	NA	NA	5	NA	2	1	1	1	1
K01991	1	1	NA	NA	NA	3	1	NA	NA	NA	NA	NA	NA	NA	NA	NA	NA	NA	NA	NA	3	1	NA	NA	NA	NA	NA	NA	NA	NA	NA	NA	NA	NA	NA	NA	2	2	NA	1	NA	1	1	2	NA	NA	NA	NA	NA
K01992	1	NA	NA	NA	NA	NA	NA	NA	NA	NA	NA	NA	NA	NA	NA	NA	NA	NA	NA	NA	NA	NA	NA	NA	NA	NA	NA	NA	NA	NA	NA	NA	NA	NA	NA	NA	NA	NA	NA	NA	NA	NA	NA	NA	NA	NA	NA	NA	NA
K01993	1	3	NA	NA	NA	NA	1	NA	NA	NA	NA	NA	NA	NA	NA	NA	NA	1	NA	NA	NA	NA	NA	NA	NA	NA	NA	NA	1	NA	NA	NA	NA	NA	NA	NA	1	1	NA	NA	NA	NA	3	1	NA	1	NA	NA	1
K01995	NA	1	1	NA	3	NA	3	1	NA	NA	NA	NA	NA	2	2	1	NA	3	NA	3	NA	NA	NA	NA	NA	NA	NA	NA	1	NA	NA	1	NA	NA	NA	NA	NA	NA	NA	NA	2	1	NA	NA	1	NA	NA	NA	5
K01996	NA	1	1	NA	4	NA	3	1	NA	NA	NA	NA	NA	2	2	1	NA	3	1	3	NA	NA	NA	NA	NA	NA	NA	NA	1	NA	NA	1	NA	NA	NA	NA	NA	NA	NA	NA	1	1	NA	NA	1	NA	NA	NA	4
K01997	NA	1	1	NA	5	NA	2	1	NA	NA	NA	NA	NA	2	2	1	NA	2	1	3	NA	NA	NA	NA	NA	NA	NA	NA	1	NA	NA	2	NA	NA	NA	NA	NA	NA	NA	NA	2	1	NA	NA	1	NA	NA	NA	5
K01998	NA	1	1	NA	4	NA	2	1	NA	NA	NA	NA	NA	2	1	1	NA	2	NA	3	NA	NA	NA	NA	NA	NA	NA	NA	1	NA	NA	1	NA	NA	NA	NA	NA	NA	NA	NA	2	1	NA	NA	1	NA	NA	NA	5
K01999	NA	2	1	NA	5	NA	1	1	NA	NA	NA	NA	NA	2	1	1	NA	3	1	3	NA	NA	NA	NA	NA	NA	NA	NA	1	1	NA	2	NA	1	NA	NA	NA	NA	NA	2	2	1	NA	NA	6	NA	NA	NA	4
K02000	NA	NA	NA	NA	NA	NA	1	NA	NA	NA	NA	NA	NA	1	NA	NA	NA	NA	NA	NA	NA	NA	NA	NA	NA	NA	NA	NA	NA	NA	NA	1	NA	NA	NA	NA	NA	NA	NA	NA	NA	1	NA	NA	NA	NA	NA	NA	NA
K02001	NA	NA	NA	NA	NA	NA	NA	NA	NA	NA	NA	NA	NA	1	NA	NA	NA	NA	NA	NA	NA	NA	NA	NA	NA	NA	NA	NA	NA	NA	NA	1	NA	NA	NA	NA	NA	NA	NA	NA	NA	1	NA	NA	NA	NA	NA	NA	NA
K02002	NA	NA	NA	NA	NA	NA	1	NA	NA	NA	NA	NA	NA	1	NA	NA	NA	NA	NA	NA	NA	NA	NA	NA	NA	NA	NA	NA	NA	NA	NA	1	NA	NA	NA	NA	NA	NA	NA	NA	NA	1	NA	NA	NA	NA	NA	NA	NA
K02003	1	1	1	5	3	1	NA	2	1	1	6	3	4	2	NA	3	3	1	2	2	NA	4	2	2	8	1	2	1	NA	2	1	NA	NA	2	1	1	5	3	3	NA	NA	NA	1	3	4	NA	1	1	NA
K02004	4	2	3	11	3	7	1	2	1	1	13	8	10	3	1	3	9	1	3	3	NA	12	2	8	6	2	9	1	NA	2	1	1	NA	2	2	2	14	10	5	NA	1	2	2	8	3	NA	1	2	NA
K02005	1	NA	NA	2	1	NA	NA	NA	1	1	2	1	2	1	NA	NA	1	1	NA	NA	NA	2	NA	1	NA	NA	1	1	NA	1	NA	NA	NA	NA	NA	NA	2	NA	NA	NA	NA	NA	1	1	2	1	1	NA	NA
K02006	NA	NA	NA	NA	NA	NA	NA	NA	NA	NA	NA	NA	NA	NA	NA	NA	NA	NA	NA	NA	NA	NA	NA	NA	NA	NA	NA	NA	NA	NA	NA	NA	NA	NA	NA	NA	NA	NA	NA	NA	NA	NA	NA	NA	1	NA	NA	1	NA
K02007	NA	NA	NA	NA	NA	NA	1	NA	NA	NA	NA	NA	NA	NA	1	NA	NA	NA	NA	NA	NA	NA	NA	NA	NA	NA	NA	NA	NA	NA	NA	NA	NA	NA	NA	NA	NA	NA	NA	NA	NA	1	1	NA	NA	NA	1	2	NA
K02008	NA	NA	NA	NA	NA	NA	NA	NA	NA	1	NA	NA	NA	NA	1	NA	NA	NA	NA	NA	NA	NA	NA	NA	NA	NA	NA	NA	NA	NA	NA	NA	NA	NA	NA	NA	NA	NA	NA	1	NA	1	1	NA	NA	NA	1	3	NA
K02009	NA	1	NA	NA	NA	NA	NA	NA	NA	1	NA	NA	NA	NA	1	NA	NA	NA	NA	NA	NA	NA	NA	NA	NA	NA	NA	NA	NA	1	NA	NA	NA	NA	NA	NA	NA	NA	NA	NA	NA	NA	1	NA	NA	NA	NA	1	NA
K02010	NA	NA	NA	NA	1	NA	1	2	NA	NA	NA	NA	NA	NA	1	NA	NA	1	1	2	NA	1	NA	NA	NA	NA	NA	NA	NA	NA	NA	NA	NA	NA	NA	NA	NA	NA	NA	NA	NA	NA	NA	NA	NA	3	NA	NA	NA
K02011	NA	NA	NA	NA	1	NA	NA	2	NA	NA	NA	NA	NA	NA	1	NA	NA	1	NA	1	NA	NA	NA	NA	1	NA	NA	NA	NA	NA	NA	NA	NA	NA	NA	NA	NA	NA	NA	NA	NA	1	NA	NA	NA	2	NA	NA	1
K02012	NA	NA	NA	NA	2	NA	NA	1	NA	NA	NA	NA	NA	NA	1	NA	NA	1	1	1	NA	NA	NA	NA	NA	NA	NA	NA	NA	NA	NA	NA	NA	NA	NA	NA	NA	NA	NA	NA	NA	1	NA	NA	NA	4	NA	NA	NA
K02013	1	3	1	1	1	1	NA	3	NA	3	1	1	1	1	NA	NA	NA	1	NA	NA	NA	1	NA	NA	NA	NA	1	1	NA	NA	NA	1	NA	NA	NA	1	NA	NA	NA	1	NA	1	2	1	NA	2	2	1	NA
K02014	1	6	NA	3	NA	1	NA	NA	2	2	3	1	3	NA	NA	NA	4	2	NA	NA	4	6	NA	5	NA	NA	2	NA	NA	1	2	NA	2	NA	NA	2	4	3	NA	1	NA	NA	4	1	NA	NA	2	NA	1
K02015	1	3	1	1	1	1	NA	5	NA	3	1	1	NA	1	NA	NA	NA	1	NA	NA	NA	1	NA	NA	NA	NA	NA	1	NA	1	1	1	NA	NA	NA	1	NA	NA	NA	1	NA	1	2	NA	NA	2	2	1	1
K02016	1	5	1	NA	NA	NA	NA	4	NA	3	1	NA	1	NA	NA	NA	NA	2	NA	NA	1	2	NA	NA	NA	NA	NA	1	NA	NA	NA	NA	NA	NA	NA	1	NA	1	NA	1	1	1	3	NA	NA	NA	2	1	NA
K02018	NA	1	1	NA	1	NA	NA	NA	NA	1	NA	NA	NA	1	NA	1	NA	1	NA	NA	NA	NA	NA	NA	NA	NA	NA	NA	1	NA	NA	1	NA	NA	NA	NA	NA	NA	NA	1	1	1	1	NA	NA	NA	NA	NA	NA
K02019	NA	2	1	NA	1	NA	2	NA	NA	NA	NA	NA	NA	NA	NA	1	NA	1	NA	NA	NA	NA	1	NA	NA	NA	NA	NA	1	1	NA	1	NA	NA	NA	NA	NA	NA	NA	NA	NA	1	1	NA	1	NA	NA	1	1
K02020	NA	1	1	NA	1	NA	1	NA	NA	1	NA	NA	NA	1	NA	1	NA	1	NA	NA	NA	NA	NA	NA	NA	NA	NA	NA	NA	NA	NA	1	NA	NA	NA	NA	NA	NA	NA	1	1	1	1	NA	NA	NA	NA	1	NA
K02025	NA	NA	2	NA	9	NA	NA	10	NA	NA	NA	NA	NA	NA	NA	NA	NA	NA	9	3	NA	NA	NA	NA	NA	NA	NA	NA	NA	NA	NA	NA	NA	NA	NA	NA	NA	NA	NA	NA	NA	NA	NA	NA	NA	NA	NA	NA	NA
K02026	NA	NA	1	NA	8	NA	NA	8	NA	NA	NA	NA	NA	NA	NA	NA	NA	NA	7	1	NA	NA	NA	NA	1	1	NA	NA	NA	NA	NA	NA	NA	NA	NA	NA	NA	NA	NA	NA	NA	NA	NA	NA	NA	NA	NA	NA	NA
K02027	NA	NA	1	NA	6	NA	NA	3	NA	NA	NA	NA	NA	NA	NA	NA	NA	NA	5	2	NA	NA	1	NA	NA	1	NA	NA	NA	NA	NA	NA	NA	NA	NA	NA	NA	NA	NA	NA	NA	NA	NA	NA	NA	NA	NA	NA	NA
K02028	NA	NA	1	NA	3	NA	1	2	NA	NA	NA	NA	NA	NA	NA	2	NA	NA	NA	1	NA	NA	1	NA	1	1	NA	1	NA	1	NA	1	NA	NA	2	NA	NA	NA	NA	NA	1	1	NA	NA	NA	1	NA	NA	1
K02029	NA	NA	1	NA	3	NA	2	3	NA	NA	NA	NA	NA	1	1	2	NA	NA	1	1	NA	NA	1	NA	1	1	NA	1	2	1	NA	1	NA	NA	2	NA	NA	NA	NA	NA	3	3	NA	NA	NA	1	NA	NA	NA
K02030	NA	NA	NA	NA	2	NA	3	3	NA	NA	NA	NA	NA	1	1	2	NA	NA	1	1	NA	1	1	NA	1	1	NA	NA	2	2	NA	1	NA	NA	2	NA	1	NA	NA	NA	2	4	NA	1	NA	2	NA	NA	1
K02031	NA	1	3	1	1	NA	1	5	NA	NA	1	NA	1	1	1	NA	1	NA	2	6	NA	NA	NA	1	1	1	NA	NA	2	NA	NA	1	NA	NA	NA	NA	NA	NA	NA	NA	NA	NA	1	NA	NA	2	1	NA	2
K02032	NA	1	3	1	1	NA	1	4	NA	NA	1	NA	1	1	NA	NA	1	NA	2	6	NA	NA	NA	1	NA	1	NA	NA	1	NA	NA	NA	NA	NA	NA	NA	NA	NA	NA	NA	1	1	1	NA	NA	NA	1	NA	2
K02033	NA	1	3	NA	1	NA	1	5	NA	1	1	NA	1	NA	1	1	1	NA	2	6	NA	NA	NA	1	1	1	NA	NA	2	NA	NA	NA	NA	NA	NA	NA	NA	NA	NA	NA	1	1	1	NA	1	3	1	1	2
K02034	NA	2	3	1	1	NA	NA	4	NA	NA	1	NA	1	NA	1	1	NA	NA	2	6	NA	NA	NA	1	1	1	NA	NA	2	NA	NA	NA	NA	NA	NA	NA	NA	NA	NA	NA	1	1	1	NA	NA	3	1	1	2
K02035	NA	1	2	NA	1	NA	NA	5	NA	1	NA	NA	1	NA	NA	1	1	NA	NA	4	NA	NA	NA	NA	NA	1	NA	1	NA	NA	NA	NA	NA	1	NA	NA	NA	NA	NA	NA	NA	1	1	NA	2	2	NA	NA	2
K02036	NA	1	NA	NA	1	NA	1	NA	1	NA	1	NA	NA	NA	NA	1	1	1	NA	NA	NA	NA	NA	1	NA	NA	NA	NA	NA	NA	NA	2	NA	NA	NA	NA	NA	NA	1	1	1	2	1	NA	NA	NA	1	1	NA
K02037	NA	1	NA	NA	1	NA	1	NA	1	1	2	NA	NA	NA	NA	1	NA	1	NA	NA	NA	NA	NA	1	NA	NA	NA	NA	NA	NA	NA	1	NA	NA	NA	NA	NA	NA	1	1	1	1	1	NA	NA	NA	1	1	NA
K02038	NA	1	NA	NA	1	NA	2	NA	1	1	NA	NA	NA	NA	NA	1	1	1	NA	NA	NA	NA	NA	NA	NA	NA	NA	NA	NA	NA	NA	1	NA	NA	NA	NA	NA	NA	1	1	1	1	1	NA	NA	NA	1	1	NA
K02039	NA	1	NA	NA	1	NA	1	NA	1	NA	NA	NA	NA	NA	NA	1	NA	1	NA	NA	NA	1	NA	NA	NA	NA	NA	NA	NA	NA	NA	1	NA	NA	NA	NA	NA	NA	1	1	1	1	1	NA	1	NA	1	1	NA
K02040	NA	1	NA	1	1	NA	2	1	1	NA	2	NA	NA	NA	NA	1	NA	1	NA	NA	1	NA	NA	1	NA	NA	NA	NA	NA	NA	NA	2	NA	1	NA	NA	NA	NA	1	2	1	2	1	NA	1	NA	1	2	NA
K02042	NA	NA	NA	NA	NA	NA	NA	NA	NA	NA	NA	NA	NA	NA	NA	NA	NA	NA	NA	NA	NA	NA	NA	NA	NA	NA	NA	NA	NA	NA	NA	NA	NA	NA	NA	NA	NA	NA	NA	NA	NA	NA	NA	NA	NA	NA	NA	NA	NA
K02049	NA	NA	NA	NA	NA	NA	NA	NA	NA	NA	NA	NA	NA	NA	NA	NA	NA	NA	NA	NA	NA	NA	NA	NA	NA	NA	NA	NA	NA	NA	NA	NA	NA	NA	NA	NA	NA	NA	NA	NA	NA	1	NA	NA	NA	NA	NA	1	NA
K02050	NA	NA	NA	NA	NA	NA	NA	NA	NA	1	NA	NA	NA	NA	1	NA	NA	NA	2	1	NA	NA	NA	NA	NA	NA	NA	NA	1	NA	NA	NA	NA	NA	NA	NA	NA	NA	NA	NA	NA	2	NA	NA	1	2	1	1	1
K02051	NA	1	NA	NA	NA	NA	NA	NA	NA	2	NA	NA	NA	NA	1	NA	NA	2	1	1	NA	NA	NA	NA	NA	NA	NA	NA	1	NA	NA	NA	NA	NA	NA	NA	NA	NA	NA	1	NA	2	NA	NA	1	2	1	1	NA
K02052	NA	NA	NA	NA	1	NA	1	3	NA	NA	NA	NA	NA	NA	1	NA	NA	1	1	2	NA	NA	NA	NA	NA	NA	NA	1	NA	NA	NA	NA	NA	NA	NA	NA	NA	NA	NA	NA	NA	NA	NA	NA	NA	2	NA	NA	NA
K02053	NA	NA	NA	NA	NA	NA	NA	1	NA	NA	NA	NA	NA	NA	NA	NA	NA	NA	NA	1	NA	NA	NA	NA	NA	NA	NA	NA	NA	NA	NA	NA	NA	NA	NA	NA	NA	NA	NA	NA	NA	NA	NA	NA	NA	NA	NA	NA	NA
K02054	NA	NA	NA	NA	NA	NA	NA	NA	NA	NA	NA	NA	NA	NA	NA	NA	NA	NA	NA	NA	NA	NA	NA	NA	NA	NA	NA	NA	NA	NA	NA	NA	NA	NA	NA	NA	NA	NA	NA	NA	NA	NA	NA	NA	NA	NA	NA	NA	NA
K02055	NA	NA	NA	NA	NA	NA	NA	NA	NA	NA	NA	NA	NA	NA	1	NA	NA	NA	NA	NA	NA	NA	NA	NA	NA	NA	NA	NA	NA	NA	NA	NA	NA	NA	NA	NA	NA	NA	NA	NA	NA	NA	NA	NA	NA	1	NA	NA	NA
K02056	NA	NA	NA	NA	NA	NA	NA	NA	NA	NA	NA	NA	NA	NA	NA	NA	NA	NA	NA	NA	NA	NA	NA	NA	NA	1	NA	NA	NA	NA	NA	NA	NA	NA	NA	NA	NA	NA	NA	NA	NA	NA	NA	NA	NA	NA	NA	NA	NA
K02057	NA	NA	NA	NA	2	NA	NA	NA	NA	NA	NA	NA	NA	NA	NA	NA	NA	NA	NA	NA	NA	NA	NA	NA	NA	2	NA	NA	NA	NA	NA	NA	NA	NA	NA	NA	NA	NA	NA	NA	NA	NA	NA	NA	NA	NA	NA	NA	NA
K02063	NA	NA	NA	NA	NA	NA	NA	NA	NA	NA	NA	NA	NA	NA	NA	NA	NA	NA	NA	NA	NA	NA	NA	NA	NA	NA	NA	NA	NA	NA	NA	NA	NA	NA	NA	NA	NA	NA	NA	NA	NA	NA	NA	NA	NA	NA	NA	NA	NA
K02064	NA	NA	NA	NA	NA	NA	NA	NA	NA	NA	NA	NA	NA	NA	NA	NA	NA	NA	NA	NA	NA	NA	NA	NA	NA	NA	NA	NA	NA	NA	NA	NA	NA	NA	NA	NA	NA	NA	NA	NA	NA	NA	NA	NA	NA	NA	NA	NA	NA
K02065	1	2	NA	NA	NA	1	NA	NA	NA	1	1	NA	NA	1	1	NA	1	NA	NA	NA	NA	1	NA	NA	NA	NA	NA	NA	1	NA	NA	2	NA	NA	NA	NA	1	1	NA	NA	2	NA	1	1	NA	1	1	NA	NA
K02066	1	2	NA	NA	NA	1	NA	NA	NA	1	1	NA	NA	1	2	NA	1	NA	NA	NA	NA	1	NA	NA	NA	NA	NA	NA	1	NA	NA	2	NA	NA	NA	NA	1	1	NA	NA	2	NA	1	1	NA	1	1	NA	NA
K02067	NA	2	NA	1	NA	1	1	NA	1	1	1	1	1	1	1	NA	1	NA	NA	NA	NA	NA	NA	1	NA	NA	NA	NA	1	NA	NA	2	1	NA	NA	1	1	NA	NA	NA	2	NA	1	NA	NA	1	1	NA	NA
K02071	NA	NA	NA	NA	1	NA	1	1	NA	NA	NA	NA	NA	NA	NA	NA	NA	1	NA	NA	NA	NA	NA	NA	NA	NA	NA	NA	1	NA	NA	NA	NA	NA	NA	NA	NA	NA	NA	NA	NA	1	NA	NA	NA	NA	NA	NA	NA
K02072	NA	NA	NA	NA	1	NA	NA	1	NA	NA	NA	NA	NA	NA	NA	NA	NA	1	NA	NA	NA	NA	NA	NA	NA	NA	NA	NA	1	NA	NA	NA	NA	NA	NA	NA	NA	NA	NA	NA	NA	1	NA	NA	NA	NA	NA	NA	NA
K02073	NA	NA	NA	NA	1	NA	1	NA	NA	NA	NA	NA	NA	NA	NA	1	NA	2	NA	NA	NA	NA	NA	NA	1	NA	NA	NA	1	NA	NA	1	NA	NA	NA	NA	NA	NA	NA	NA	NA	1	NA	NA	NA	NA	NA	NA	1
K02078	2	4	NA	1	1	NA	1	NA	NA	1	2	NA	2	2	NA	NA	1	NA	2	2	1	2	1	NA	2	NA	NA	NA	2	1	NA	NA	1	1	1	NA	3	NA	1	2	1	NA	3	1	NA	NA	1	NA	NA
K02081	NA	NA	NA	NA	NA	NA	NA	NA	NA	NA	NA	NA	NA	NA	NA	NA	NA	NA	NA	NA	1	NA	NA	NA	NA	NA	NA	NA	NA	NA	NA	NA	NA	NA	NA	NA	NA	NA	NA	NA	NA	NA	NA	NA	NA	NA	NA	NA	NA
K02082	NA	NA	NA	NA	NA	NA	NA	NA	NA	NA	NA	NA	NA	NA	NA	1	NA	NA	NA	NA	NA	NA	NA	NA	NA	NA	NA	NA	NA	NA	NA	NA	NA	NA	NA	NA	NA	NA	1	NA	NA	NA	NA	NA	NA	NA	NA	NA	NA
K02086	NA	NA	NA	NA	1	NA	NA	NA	NA	NA	NA	NA	NA	NA	NA	NA	NA	NA	1	NA	NA	NA	NA	NA	1	NA	NA	NA	NA	NA	NA	NA	NA	NA	1	NA	NA	NA	NA	NA	NA	NA	NA	NA	NA	NA	NA	NA	NA
K02099	NA	NA	NA	NA	2	NA	NA	1	NA	NA	NA	1	NA	NA	NA	NA	NA	NA	2	NA	1	NA	NA	NA	NA	NA	NA	1	NA	NA	NA	NA	NA	NA	NA	NA	1	NA	NA	NA	NA	NA	NA	NA	NA	NA	NA	NA	NA
K02100	NA	NA	NA	NA	NA	NA	NA	NA	NA	NA	NA	NA	NA	NA	NA	NA	NA	NA	NA	NA	NA	NA	NA	NA	NA	NA	NA	NA	NA	NA	NA	NA	NA	NA	NA	NA	NA	NA	NA	NA	NA	NA	NA	NA	NA	NA	NA	NA	NA
K02103	NA	NA	NA	NA	NA	NA	NA	NA	NA	NA	NA	NA	NA	NA	NA	NA	NA	NA	2	1	NA	NA	NA	NA	NA	NA	NA	NA	NA	NA	NA	NA	NA	NA	NA	NA	NA	NA	NA	NA	NA	NA	NA	NA	NA	NA	NA	NA	NA
K02106	NA	NA	NA	NA	NA	NA	NA	NA	NA	NA	NA	NA	NA	NA	NA	NA	NA	NA	NA	NA	NA	NA	NA	NA	NA	NA	NA	NA	NA	NA	NA	NA	NA	NA	NA	NA	NA	NA	NA	NA	NA	NA	NA	NA	NA	NA	NA	NA	NA
K02107	NA	NA	NA	NA	NA	NA	NA	NA	NA	NA	NA	NA	NA	NA	NA	NA	NA	NA	NA	NA	NA	NA	NA	NA	NA	NA	NA	NA	NA	NA	NA	NA	NA	NA	NA	NA	NA	NA	NA	NA	NA	NA	NA	NA	NA	NA	NA	NA	NA
K02108	NA	1	NA	1	NA	NA	NA	NA	NA	NA	1	NA	NA	1	NA	NA	NA	NA	1	NA	NA	NA	NA	1	NA	NA	NA	NA	NA	NA	1	NA	NA	NA	NA	1	NA	1	1	2	NA	1	2	1	NA	NA	1	NA	NA
K02109	NA	4	NA	1	NA	NA	2	NA	NA	NA	1	NA	NA	2	1	NA	NA	NA	1	NA	NA	NA	NA	1	NA	NA	NA	NA	NA	2	1	NA	NA	NA	NA	1	NA	1	1	2	NA	NA	4	1	NA	NA	NA	NA	NA
K02110	NA	2	NA	1	NA	NA	1	NA	NA	NA	1	NA	NA	1	NA	NA	NA	NA	1	NA	NA	NA	NA	1	1	NA	NA	NA	NA	NA	1	NA	NA	NA	NA	1	NA	1	1	3	NA	1	3	1	NA	NA	NA	NA	NA
K02111	NA	1	NA	1	NA	NA	1	NA	NA	NA	1	NA	1	1	1	NA	NA	NA	1	NA	NA	NA	NA	NA	1	NA	NA	NA	NA	1	NA	NA	NA	NA	NA	1	NA	1	1	NA	NA	NA	1	1	NA	NA	1	NA	NA
K02112	NA	1	NA	1	NA	NA	1	NA	NA	NA	1	NA	1	1	1	NA	NA	NA	1	NA	NA	NA	NA	NA	NA	NA	NA	NA	NA	1	1	NA	NA	NA	NA	1	NA	1	1	NA	NA	NA	1	1	NA	1	1	NA	NA
K02113	NA	1	NA	1	NA	NA	1	NA	NA	NA	1	NA	1	1	NA	NA	NA	NA	1	NA	NA	NA	NA	NA	1	NA	NA	NA	NA	1	1	NA	NA	NA	NA	1	NA	1	1	NA	NA	NA	1	1	NA	NA	1	NA	NA
K02114	NA	1	NA	1	NA	NA	1	NA	NA	NA	1	NA	1	1	NA	NA	NA	NA	1	NA	NA	NA	NA	NA	NA	NA	NA	NA	NA	1	1	NA	NA	NA	NA	NA	NA	NA	1	NA	NA	NA	1	NA	NA	1	1	NA	NA
K02115	NA	1	NA	1	NA	NA	1	NA	NA	NA	1	NA	1	1	1	NA	NA	NA	1	NA	NA	NA	NA	NA	NA	NA	NA	NA	NA	1	NA	NA	NA	NA	NA	1	NA	NA	1	NA	NA	NA	1	NA	NA	NA	1	NA	NA
K02116	NA	NA	NA	NA	NA	NA	NA	NA	NA	NA	NA	NA	NA	NA	NA	NA	NA	NA	NA	NA	NA	NA	NA	NA	NA	NA	NA	NA	NA	NA	NA	NA	NA	NA	NA	NA	NA	NA	NA	NA	NA	1	NA	NA	NA	NA	NA	NA	NA
K02117	NA	NA	1	NA	2	NA	NA	NA	NA	NA	NA	NA	NA	NA	NA	NA	NA	NA	NA	1	NA	NA	NA	NA	1	1	NA	1	NA	NA	NA	NA	NA	NA	1	NA	NA	NA	NA	NA	NA	NA	NA	NA	NA	NA	NA	1	NA
K02118	NA	NA	1	NA	2	NA	NA	NA	NA	NA	NA	NA	NA	NA	NA	NA	NA	NA	NA	1	NA	NA	NA	NA	1	1	NA	1	NA	NA	NA	NA	NA	NA	NA	NA	NA	NA	NA	NA	NA	NA	NA	NA	NA	NA	NA	1	NA
K02119	NA	NA	2	NA	2	NA	NA	NA	NA	NA	NA	NA	NA	NA	NA	NA	NA	NA	NA	1	NA	NA	NA	NA	NA	1	NA	1	NA	NA	NA	NA	NA	NA	1	NA	NA	NA	NA	NA	NA	NA	NA	NA	NA	NA	NA	1	NA
K02120	NA	NA	1	NA	2	NA	NA	NA	NA	NA	NA	NA	NA	NA	NA	NA	NA	NA	NA	1	NA	NA	1	NA	1	1	NA	1	NA	NA	NA	NA	NA	1	NA	NA	NA	NA	NA	NA	NA	NA	NA	NA	NA	NA	NA	1	1
K02121	NA	NA	1	NA	1	NA	NA	NA	1	NA	NA	NA	NA	NA	NA	NA	NA	NA	NA	NA	NA	NA	NA	NA	NA	1	NA	NA	NA	NA	NA	NA	NA	NA	NA	NA	NA	NA	NA	NA	NA	NA	NA	NA	NA	NA	NA	1	NA
K02122	NA	NA	2	NA	2	NA	NA	NA	NA	NA	NA	NA	NA	NA	NA	NA	NA	NA	NA	1	NA	NA	NA	NA	1	1	NA	1	NA	NA	NA	NA	NA	NA	NA	NA	NA	NA	NA	NA	NA	NA	NA	NA	1	NA	NA	1	NA
K02123	1	NA	2	1	2	NA	NA	NA	1	NA	1	NA	1	NA	NA	NA	1	NA	NA	1	NA	1	NA	1	1	1	1	1	NA	NA	NA	NA	NA	NA	1	NA	1	NA	NA	NA	NA	NA	NA	NA	1	NA	NA	1	1
K02124	1	NA	2	1	2	NA	NA	NA	1	NA	1	NA	1	NA	NA	NA	1	NA	NA	1	NA	1	NA	1	1	1	1	1	NA	NA	NA	NA	NA	NA	1	NA	1	NA	NA	NA	NA	NA	NA	NA	NA	NA	NA	1	1
K02160	NA	NA	NA	NA	NA	NA	NA	NA	NA	NA	NA	NA	NA	NA	NA	1	NA	NA	NA	NA	NA	NA	NA	NA	NA	1	NA	NA	NA	NA	NA	NA	NA	NA	NA	NA	NA	NA	1	NA	NA	NA	NA	NA	NA	NA	NA	NA	NA
K02169	NA	NA	NA	NA	NA	NA	NA	NA	NA	NA	NA	NA	NA	NA	NA	NA	NA	NA	NA	NA	NA	NA	NA	NA	NA	NA	NA	NA	NA	NA	NA	NA	NA	NA	NA	NA	NA	NA	NA	NA	NA	NA	NA	NA	NA	NA	NA	NA	NA
K02171	NA	NA	NA	NA	NA	1	NA	3	NA	NA	NA	1	NA	NA	NA	NA	NA	NA	2	1	1	2	2	NA	NA	NA	1	NA	NA	NA	NA	NA	NA	NA	NA	NA	4	4	NA	NA	NA	NA	NA	1	3	NA	NA	NA	NA
K02172	NA	NA	NA	NA	NA	1	NA	3	NA	NA	NA	1	NA	NA	NA	NA	NA	NA	1	1	1	2	NA	NA	NA	NA	NA	NA	NA	NA	NA	NA	NA	NA	NA	NA	3	3	NA	NA	NA	NA	NA	1	1	NA	NA	NA	NA
K02188	1	1	NA	NA	NA	NA	1	1	NA	NA	NA	NA	NA	1	NA	NA	NA	NA	NA	NA	NA	NA	NA	NA	NA	NA	NA	NA	NA	NA	NA	NA	NA	NA	NA	NA	NA	NA	NA	NA	NA	NA	NA	NA	NA	NA	NA	1	1
K02189	1	1	NA	NA	NA	NA	1	1	NA	NA	NA	NA	NA	1	NA	NA	NA	NA	NA	NA	NA	NA	NA	NA	NA	NA	NA	NA	NA	NA	NA	NA	NA	NA	NA	NA	NA	NA	NA	NA	NA	1	NA	NA	NA	NA	NA	1	NA
K02190	1	1	NA	NA	NA	NA	2	1	NA	1	NA	NA	NA	1	1	NA	NA	NA	NA	NA	NA	NA	NA	NA	NA	NA	NA	NA	1	NA	NA	1	NA	NA	NA	NA	NA	NA	NA	NA	1	NA	NA	NA	NA	1	NA	NA	NA
K02192	NA	1	NA	NA	NA	NA	NA	NA	NA	NA	NA	NA	NA	1	NA	NA	NA	NA	NA	NA	NA	NA	NA	NA	NA	NA	NA	NA	NA	NA	NA	NA	NA	NA	NA	NA	NA	NA	NA	NA	NA	1	1	NA	NA	NA	NA	NA	NA
K02193	NA	NA	NA	NA	NA	NA	NA	NA	NA	NA	NA	NA	NA	NA	NA	NA	NA	NA	NA	NA	NA	NA	NA	NA	NA	NA	NA	NA	NA	NA	NA	NA	NA	NA	NA	NA	NA	NA	NA	NA	NA	1	NA	NA	NA	NA	NA	NA	NA
K02194	NA	NA	NA	NA	NA	NA	NA	NA	NA	NA	NA	NA	NA	NA	NA	NA	NA	NA	NA	NA	NA	NA	NA	NA	NA	NA	NA	NA	NA	NA	NA	NA	NA	NA	NA	NA	NA	NA	NA	NA	NA	1	NA	NA	NA	NA	NA	NA	NA
K02195	NA	NA	NA	NA	NA	NA	NA	NA	NA	NA	NA	NA	NA	NA	NA	NA	NA	NA	NA	NA	NA	NA	NA	NA	NA	NA	NA	NA	NA	NA	NA	NA	NA	NA	NA	NA	NA	NA	NA	NA	NA	1	NA	NA	NA	NA	NA	NA	NA
K02197	NA	NA	NA	NA	NA	NA	NA	NA	NA	NA	NA	NA	NA	NA	NA	NA	NA	NA	NA	NA	NA	NA	NA	NA	NA	NA	NA	NA	NA	NA	NA	NA	NA	NA	NA	NA	NA	NA	NA	NA	NA	1	NA	NA	NA	NA	NA	NA	NA
K02199	NA	NA	NA	1	1	NA	1	1	2	NA	2	1	1	NA	1	1	2	1	1	2	1	5	NA	NA	NA	NA	NA	NA	NA	NA	NA	NA	1	NA	NA	NA	1	1	NA	NA	1	1	NA	1	NA	1	1	NA	NA
K02201	NA	NA	NA	NA	NA	NA	NA	NA	NA	NA	NA	NA	NA	NA	NA	NA	NA	NA	NA	NA	NA	NA	NA	NA	NA	NA	NA	NA	NA	NA	NA	NA	NA	NA	NA	NA	NA	NA	NA	NA	NA	NA	NA	NA	NA	NA	NA	1	NA
K02203	NA	1	NA	NA	NA	NA	NA	NA	NA	NA	NA	NA	NA	NA	NA	NA	NA	NA	NA	NA	NA	1	NA	NA	NA	NA	NA	NA	NA	1	NA	NA	NA	NA	NA	NA	NA	NA	NA	1	NA	NA	1	NA	NA	NA	NA	NA	NA
K02217	NA	NA	NA	NA	NA	NA	NA	NA	NA	NA	NA	NA	NA	NA	NA	1	NA	NA	NA	NA	NA	NA	NA	NA	NA	NA	NA	NA	NA	NA	NA	NA	NA	NA	NA	NA	NA	NA	NA	NA	NA	NA	NA	NA	1	NA	1	NA	NA
K02221	NA	1	NA	NA	NA	NA	1	NA	NA	1	NA	NA	NA	NA	1	NA	NA	NA	NA	NA	NA	NA	NA	NA	NA	NA	NA	1	1	1	NA	1	NA	NA	NA	NA	NA	NA	NA	1	NA	NA	1	NA	NA	1	NA	NA	NA
K02224	1	1	NA	NA	NA	NA	1	1	NA	2	NA	NA	NA	1	1	NA	NA	NA	NA	NA	NA	NA	NA	NA	NA	NA	NA	NA	NA	NA	NA	NA	NA	NA	NA	NA	NA	NA	NA	NA	1	NA	1	NA	NA	1	NA	1	NA
K02226	NA	NA	NA	NA	NA	NA	NA	NA	NA	NA	NA	NA	NA	NA	NA	NA	NA	NA	NA	NA	NA	NA	NA	NA	NA	NA	NA	NA	NA	NA	NA	NA	NA	NA	NA	NA	NA	NA	NA	NA	NA	NA	NA	NA	NA	NA	NA	NA	NA
K02227	1	1	NA	NA	NA	NA	NA	NA	NA	1	NA	NA	NA	1	NA	NA	NA	NA	NA	1	NA	1	NA	NA	NA	NA	NA	NA	NA	NA	NA	NA	NA	NA	NA	NA	NA	1	NA	1	1	NA	1	NA	NA	NA	NA	1	NA
K02230	NA	NA	NA	NA	NA	NA	NA	NA	NA	NA	1	NA	1	NA	NA	NA	NA	NA	NA	NA	NA	NA	NA	NA	NA	NA	NA	NA	NA	NA	NA	NA	NA	NA	NA	NA	NA	NA	NA	NA	NA	NA	NA	NA	NA	NA	NA	NA	NA
K02231	1	1	NA	NA	NA	NA	1	NA	NA	1	NA	NA	NA	1	NA	NA	NA	1	NA	NA	NA	1	NA	NA	NA	NA	NA	NA	NA	NA	NA	NA	NA	NA	NA	NA	NA	1	NA	NA	NA	NA	1	NA	NA	NA	NA	NA	1
K02232	1	1	NA	NA	NA	NA	1	NA	NA	NA	NA	NA	NA	1	NA	NA	NA	NA	NA	NA	NA	NA	NA	NA	NA	NA	NA	NA	NA	NA	NA	1	NA	NA	NA	NA	NA	1	NA	NA	1	NA	1	1	NA	NA	NA	NA	NA
K02233	1	1	NA	NA	NA	NA	NA	NA	NA	1	NA	NA	NA	1	NA	NA	NA	1	NA	NA	NA	NA	NA	NA	NA	NA	NA	NA	NA	NA	NA	NA	NA	NA	NA	NA	NA	1	NA	NA	NA	1	NA	NA	NA	NA	NA	1	1
K02237	NA	1	NA	NA	1	NA	NA	NA	1	NA	NA	NA	NA	NA	NA	NA	NA	1	1	1	NA	1	NA	NA	1	1	1	NA	NA	1	NA	NA	NA	NA	NA	NA	NA	NA	1	NA	NA	NA	1	NA	1	NA	1	NA	1
K02238	1	2	NA	NA	1	NA	NA	NA	NA	1	1	NA	1	1	1	1	NA	2	2	2	NA	NA	1	1	1	1	NA	3	1	2	2	1	NA	NA	NA	NA	NA	2	1	1	NA	NA	1	2	1	NA	NA	NA	1
K02240	NA	NA	NA	NA	NA	NA	NA	NA	NA	NA	NA	NA	NA	NA	NA	NA	NA	NA	NA	NA	NA	NA	NA	NA	NA	NA	NA	NA	NA	NA	NA	NA	NA	NA	NA	NA	NA	NA	NA	NA	NA	NA	NA	NA	NA	NA	NA	NA	NA
K02241	NA	NA	1	NA	NA	NA	NA	NA	NA	NA	NA	NA	NA	NA	NA	NA	NA	NA	NA	2	NA	NA	NA	NA	NA	NA	NA	1	NA	NA	NA	NA	NA	NA	NA	NA	NA	NA	NA	NA	NA	NA	NA	NA	1	NA	NA	NA	NA
K02242	1	NA	NA	NA	NA	1	1	NA	NA	NA	NA	NA	1	NA	NA	1	1	NA	1	NA	NA	1	NA	NA	NA	1	NA	NA	NA	NA	1	1	1	NA	1	1	NA	NA	NA	NA	NA	1	1	1	NA	NA	1	NA	1
K02250	NA	NA	NA	NA	NA	NA	NA	NA	NA	NA	NA	NA	NA	NA	NA	NA	NA	NA	NA	NA	NA	NA	NA	NA	1	NA	NA	NA	NA	NA	NA	NA	NA	NA	NA	NA	NA	NA	NA	NA	NA	NA	NA	NA	NA	NA	NA	NA	NA
K02279	NA	NA	NA	NA	NA	NA	NA	NA	NA	NA	NA	NA	NA	NA	NA	NA	NA	NA	NA	1	NA	NA	NA	NA	NA	NA	NA	NA	NA	NA	NA	NA	NA	NA	NA	NA	NA	NA	NA	NA	NA	NA	NA	NA	NA	NA	NA	NA	NA
K02283	NA	NA	NA	NA	NA	NA	NA	NA	NA	NA	NA	NA	NA	NA	NA	NA	NA	NA	2	NA	NA	NA	NA	NA	NA	NA	NA	NA	NA	NA	NA	NA	NA	NA	NA	NA	NA	NA	NA	NA	NA	NA	NA	NA	NA	NA	NA	NA	NA
K02291	NA	NA	NA	NA	NA	NA	NA	NA	NA	NA	NA	NA	NA	NA	NA	NA	NA	NA	NA	NA	NA	NA	NA	NA	NA	NA	NA	NA	NA	NA	NA	NA	NA	NA	NA	NA	NA	NA	NA	NA	NA	NA	NA	NA	NA	NA	NA	NA	NA
K02303	NA	1	NA	NA	NA	NA	1	NA	NA	1	NA	NA	NA	1	1	NA	NA	NA	NA	NA	NA	NA	NA	NA	NA	NA	NA	NA	NA	1	NA	NA	NA	NA	NA	NA	NA	NA	NA	1	NA	NA	1	NA	NA	1	NA	NA	NA
K02304	NA	NA	NA	NA	NA	NA	NA	NA	NA	1	NA	NA	NA	NA	NA	NA	NA	NA	NA	NA	NA	NA	NA	NA	NA	NA	NA	NA	1	NA	NA	NA	NA	NA	NA	NA	NA	NA	NA	NA	NA	1	NA	NA	NA	NA	1	NA	NA
K02313	NA	1	1	NA	1	1	NA	1	1	1	1	1	1	1	1	NA	NA	1	1	NA	NA	1	1	NA	1	NA	NA	1	1	NA	NA	NA	1	NA	NA	1	1	NA	1	1	1	1	NA	NA	NA	1	1	NA	1
K02314	1	1	NA	1	1	NA	1	1	NA	1	1	1	1	1	NA	NA	1	1	1	NA	1	1	NA	NA	1	NA	NA	1	NA	1	1	NA	NA	1	NA	NA	2	1	1	NA	1	1	NA	NA	1	1	2	NA	1
K02315	NA	NA	NA	NA	1	NA	NA	NA	NA	NA	NA	NA	NA	NA	NA	1	NA	NA	NA	NA	NA	NA	NA	NA	NA	NA	NA	NA	NA	NA	NA	NA	NA	NA	1	NA	NA	NA	NA	NA	NA	NA	NA	NA	NA	NA	NA	NA	NA
K02316	NA	1	1	2	1	NA	1	2	1	NA	2	NA	3	2	NA	1	1	NA	NA	1	NA	NA	NA	2	1	1	NA	NA	NA	1	NA	NA	NA	1	NA	NA	1	1	1	NA	NA	1	1	NA	2	NA	1	NA	1
K02319	NA	NA	NA	NA	NA	NA	NA	NA	NA	NA	NA	NA	NA	NA	NA	NA	NA	NA	NA	NA	NA	NA	NA	NA	NA	NA	NA	NA	NA	NA	NA	NA	NA	NA	NA	NA	NA	NA	NA	NA	NA	NA	NA	NA	NA	NA	NA	NA	NA
K02322	NA	NA	NA	NA	NA	NA	NA	NA	NA	NA	NA	NA	NA	NA	NA	NA	NA	NA	NA	NA	NA	NA	NA	NA	NA	NA	NA	NA	NA	NA	NA	NA	NA	NA	NA	NA	NA	NA	NA	NA	NA	NA	NA	NA	NA	NA	NA	1	NA
K02323	NA	NA	NA	NA	NA	NA	NA	NA	NA	NA	NA	NA	NA	NA	NA	NA	NA	NA	NA	NA	NA	NA	NA	NA	NA	NA	NA	NA	NA	NA	NA	NA	NA	NA	NA	NA	NA	NA	NA	NA	NA	NA	NA	NA	NA	NA	NA	1	NA
K02334	NA	NA	NA	NA	NA	NA	NA	2	NA	NA	NA	NA	NA	NA	NA	NA	NA	NA	NA	NA	NA	NA	NA	NA	NA	NA	NA	NA	NA	NA	NA	NA	NA	NA	1	NA	NA	NA	NA	NA	NA	NA	NA	NA	1	NA	NA	NA	NA
K02335	1	1	NA	NA	1	NA	NA	NA	NA	1	NA	NA	NA	1	NA	1	1	1	NA	NA	NA	1	NA	NA	NA	1	NA	NA	1	NA	NA	NA	NA	1	NA	NA	1	1	NA	1	NA	NA	1	1	NA	NA	NA	NA	NA
K02336	NA	NA	NA	NA	NA	NA	NA	NA	NA	NA	NA	NA	NA	NA	NA	NA	NA	NA	NA	NA	NA	NA	NA	NA	NA	NA	NA	NA	NA	NA	NA	NA	NA	NA	NA	NA	NA	NA	NA	NA	NA	NA	NA	NA	NA	NA	NA	NA	NA
K02337	1	1	NA	NA	1	NA	NA	NA	NA	NA	1	NA	NA	1	1	1	NA	1	NA	NA	NA	NA	NA	NA	1	2	NA	NA	NA	NA	NA	1	NA	NA	1	NA	NA	1	1	NA	1	NA	1	NA	1	1	NA	NA	NA
K02338	1	1	1	1	1	NA	2	NA	NA	1	1	NA	1	NA	1	NA	NA	1	1	NA	1	2	1	NA	1	NA	NA	2	1	1	NA	NA	NA	NA	NA	NA	NA	1	1	1	2	1	1	1	NA	NA	1	NA	1
K02340	NA	1	NA	NA	1	NA	1	NA	1	NA	1	NA	1	1	1	NA	NA	1	1	1	NA	NA	NA	1	1	1	NA	1	NA	NA	1	NA	NA	NA	NA	NA	NA	1	1	NA	NA	NA	NA	NA	1	1	1	NA	NA
K02341	NA	1	NA	NA	NA	NA	NA	NA	NA	NA	NA	NA	NA	NA	NA	NA	NA	NA	NA	NA	NA	1	NA	NA	NA	NA	NA	NA	NA	1	NA	NA	NA	NA	NA	NA	NA	NA	NA	1	NA	NA	1	NA	NA	NA	1	NA	NA
K02342	2	NA	1	1	NA	NA	NA	1	NA	NA	1	NA	2	NA	NA	NA	NA	NA	1	1	1	2	NA	NA	1	NA	NA	NA	NA	NA	1	NA	NA	NA	NA	1	1	2	NA	NA	NA	NA	NA	1	1	NA	1	NA	NA
K02343	NA	1	NA	NA	1	1	NA	NA	1	NA	1	1	NA	NA	NA	NA	NA	1	NA	1	NA	1	NA	NA	1	1	NA	NA	1	NA	1	NA	NA	NA	NA	1	1	1	1	NA	1	1	1	1	1	NA	1	NA	NA
K02346	NA	1	NA	NA	NA	NA	1	NA	NA	NA	1	NA	NA	NA	NA	NA	NA	NA	NA	NA	1	NA	NA	1	NA	NA	NA	NA	1	NA	1	1	1	NA	NA	NA	1	1	1	NA	1	1	NA	NA	1	NA	NA	NA	NA
K02348	NA	NA	NA	NA	NA	NA	NA	NA	NA	NA	NA	NA	NA	NA	NA	NA	NA	NA	NA	NA	NA	NA	NA	NA	1	NA	NA	NA	NA	NA	NA	NA	NA	NA	NA	NA	NA	NA	NA	NA	NA	NA	NA	NA	1	NA	NA	NA	NA
K02355	1	2	1	1	2	1	2	NA	1	2	2	1	1	3	NA	1	NA	NA	2	1	NA	2	1	2	1	NA	NA	2	1	3	NA	1	NA	NA	NA	NA	NA	2	NA	1	1	1	1	1	2	1	NA	NA	1
K02356	1	2	1	1	NA	1	1	1	NA	1	1	NA	NA	NA	NA	NA	NA	1	NA	1	1	1	NA	1	NA	1	1	1	NA	NA	NA	1	NA	1	1	NA	1	NA	NA	1	NA	NA	2	1	1	NA	1	NA	NA
K02357	NA	1	NA	1	1	1	1	NA	1	1	1	1	1	1	NA	NA	1	NA	NA	NA	NA	NA	NA	NA	1	1	NA	NA	NA	NA	1	NA	1	NA	1	NA	1	1	1	1	NA	NA	1	NA	1	NA	1	NA	1
K02358	1	2	1	1	1	1	1	NA	1	NA	1	NA	1	1	NA	NA	NA	NA	1	1	NA	1	NA	1	1	1	NA	NA	NA	1	NA	NA	NA	NA	NA	NA	NA	1	NA	NA	NA	1	NA	1	1	NA	NA	NA	1
K02371	NA	NA	NA	NA	NA	NA	NA	NA	NA	NA	NA	NA	NA	NA	NA	1	NA	NA	NA	1	NA	NA	NA	NA	NA	NA	NA	NA	NA	NA	NA	NA	NA	NA	NA	NA	NA	1	1	NA	NA	NA	NA	1	NA	NA	NA	NA	NA
K02372	NA	2	NA	1	NA	NA	1	NA	NA	NA	1	NA	1	NA	NA	1	NA	NA	NA	NA	NA	1	NA	NA	NA	1	1	NA	NA	NA	NA	NA	NA	1	NA	NA	1	1	1	1	NA	1	1	1	NA	NA	1	NA	1
K02377	NA	NA	NA	NA	NA	1	NA	NA	NA	NA	NA	NA	NA	NA	NA	NA	NA	NA	NA	NA	NA	NA	NA	NA	NA	NA	NA	NA	NA	NA	NA	NA	NA	NA	NA	NA	NA	1	NA	NA	1	1	NA	1	NA	NA	NA	NA	NA
K02379	NA	1	NA	NA	NA	NA	NA	NA	NA	NA	NA	NA	NA	NA	NA	1	NA	NA	NA	NA	NA	NA	NA	NA	NA	NA	NA	NA	NA	NA	NA	NA	NA	NA	NA	NA	NA	NA	NA	1	NA	NA	1	NA	NA	1	NA	1	NA
K02380	NA	NA	NA	NA	NA	NA	1	NA	NA	NA	NA	NA	NA	NA	NA	NA	NA	NA	NA	NA	NA	NA	NA	NA	NA	NA	NA	NA	1	NA	NA	NA	NA	NA	NA	NA	NA	NA	NA	NA	NA	1	NA	NA	NA	NA	NA	NA	NA
K02381	NA	NA	NA	NA	NA	NA	NA	NA	NA	NA	NA	NA	NA	NA	NA	NA	NA	NA	NA	NA	NA	NA	NA	NA	NA	NA	NA	NA	NA	NA	NA	NA	NA	NA	NA	NA	NA	NA	NA	NA	NA	NA	NA	NA	NA	NA	NA	NA	1
K02383	NA	NA	NA	NA	NA	NA	NA	NA	NA	NA	NA	NA	NA	NA	NA	NA	NA	NA	NA	NA	NA	NA	NA	NA	NA	NA	NA	NA	NA	NA	NA	NA	NA	1	NA	NA	NA	NA	NA	NA	NA	NA	NA	NA	NA	NA	NA	NA	NA
K02385	NA	NA	1	NA	NA	NA	NA	NA	NA	NA	NA	NA	NA	NA	NA	NA	NA	NA	NA	1	NA	NA	NA	NA	NA	NA	NA	1	NA	NA	NA	NA	NA	1	NA	NA	NA	NA	NA	NA	NA	NA	NA	NA	1	NA	NA	NA	NA
K02386	NA	NA	NA	NA	NA	NA	1	NA	NA	NA	NA	NA	NA	NA	1	NA	NA	NA	NA	NA	NA	NA	NA	NA	NA	NA	NA	NA	NA	NA	NA	NA	NA	NA	NA	NA	NA	NA	NA	1	1	1	NA	NA	NA	1	NA	NA	NA
K02387	NA	NA	1	NA	NA	NA	1	NA	NA	1	NA	NA	NA	NA	NA	NA	NA	NA	NA	1	NA	NA	NA	NA	NA	NA	NA	1	NA	NA	NA	NA	NA	NA	NA	NA	NA	NA	NA	1	NA	NA	NA	NA	1	NA	NA	NA	1
K02388	NA	NA	1	NA	NA	NA	1	NA	NA	1	NA	NA	NA	NA	NA	NA	NA	NA	NA	1	NA	NA	NA	NA	NA	NA	NA	1	NA	NA	NA	NA	NA	NA	NA	NA	NA	NA	NA	1	NA	NA	NA	NA	1	NA	NA	NA	1
K02389	NA	NA	1	NA	NA	NA	1	NA	NA	1	NA	NA	NA	1	NA	NA	NA	NA	NA	1	NA	NA	NA	NA	NA	NA	NA	1	NA	NA	NA	1	NA	1	NA	NA	NA	NA	NA	1	NA	1	NA	NA	1	NA	NA	NA	NA
K02390	NA	NA	1	NA	NA	NA	1	NA	NA	1	NA	NA	NA	2	1	NA	NA	NA	NA	1	NA	NA	NA	NA	NA	NA	NA	NA	NA	NA	NA	1	NA	1	NA	NA	NA	NA	NA	NA	1	5	NA	NA	NA	1	NA	NA	NA
K02391	NA	NA	NA	NA	NA	NA	NA	NA	NA	NA	NA	NA	NA	NA	2	NA	NA	NA	1	NA	NA	NA	NA	NA	NA	NA	NA	1	NA	NA	NA	NA	NA	NA	NA	NA	NA	NA	NA	1	1	NA	NA	NA	1	1	NA	NA	1
K02392	NA	NA	NA	NA	NA	NA	1	NA	NA	NA	NA	NA	NA	NA	1	NA	NA	NA	NA	NA	NA	NA	NA	NA	NA	NA	NA	NA	NA	NA	NA	NA	NA	NA	NA	NA	NA	NA	NA	1	1	NA	NA	NA	NA	1	NA	NA	NA
K02393	NA	NA	NA	NA	NA	NA	1	NA	NA	NA	NA	NA	NA	NA	1	NA	NA	NA	NA	NA	NA	NA	NA	NA	NA	NA	NA	NA	NA	NA	NA	NA	NA	NA	NA	NA	NA	NA	NA	1	NA	1	NA	NA	NA	NA	NA	NA	NA
K02394	NA	NA	NA	NA	NA	NA	1	NA	NA	NA	NA	NA	NA	NA	1	NA	NA	NA	NA	NA	NA	NA	NA	NA	NA	NA	NA	NA	NA	NA	NA	1	NA	NA	NA	NA	NA	NA	NA	1	1	1	NA	NA	NA	1	NA	NA	NA
K02395	NA	NA	NA	2	NA	NA	1	NA	NA	NA	NA	NA	1	1	1	1	NA	NA	1	NA	NA	1	NA	NA	NA	NA	NA	NA	NA	NA	NA	NA	NA	NA	NA	1	NA	1	NA	1	1	1	NA	1	NA	1	NA	NA	NA
K02396	NA	NA	1	NA	NA	NA	1	NA	NA	NA	NA	NA	NA	1	1	NA	NA	NA	NA	NA	NA	NA	NA	NA	NA	NA	NA	1	NA	NA	NA	NA	NA	1	NA	NA	NA	NA	NA	1	1	2	NA	NA	1	1	NA	NA	2
K02397	NA	NA	1	NA	NA	NA	1	NA	NA	NA	NA	NA	NA	1	1	NA	NA	NA	NA	1	NA	NA	NA	NA	NA	NA	NA	1	NA	NA	NA	NA	NA	1	NA	NA	NA	NA	NA	1	1	2	NA	NA	1	1	NA	NA	1
K02398	NA	NA	1	NA	NA	NA	1	NA	NA	NA	NA	NA	NA	1	1	NA	NA	NA	NA	1	NA	NA	NA	NA	NA	NA	NA	1	NA	NA	NA	NA	NA	1	NA	NA	NA	NA	NA	NA	NA	1	NA	NA	1	1	NA	NA	1
K02399	NA	NA	NA	NA	NA	NA	1	NA	NA	NA	NA	NA	NA	NA	NA	NA	NA	NA	NA	NA	NA	NA	NA	NA	NA	NA	NA	1	NA	NA	NA	1	NA	1	NA	NA	NA	NA	NA	1	1	1	NA	NA	1	1	NA	NA	NA
K02400	NA	NA	1	NA	NA	NA	1	NA	NA	NA	NA	NA	NA	NA	NA	NA	NA	NA	NA	1	NA	NA	NA	NA	NA	NA	NA	1	NA	NA	NA	NA	NA	NA	NA	NA	NA	NA	NA	1	NA	NA	NA	NA	1	NA	NA	NA	NA
K02401	NA	NA	1	NA	NA	NA	1	NA	NA	1	NA	NA	NA	NA	NA	NA	NA	NA	NA	1	NA	NA	NA	NA	NA	NA	NA	1	1	NA	NA	NA	NA	NA	NA	NA	NA	NA	NA	1	NA	1	NA	NA	1	1	NA	NA	NA
K02404	NA	NA	NA	NA	NA	NA	NA	NA	NA	NA	NA	NA	NA	NA	NA	NA	NA	NA	NA	NA	NA	NA	NA	NA	NA	NA	NA	1	NA	NA	NA	NA	NA	NA	NA	NA	NA	NA	NA	1	NA	NA	NA	NA	1	NA	NA	NA	1
K02405	NA	NA	1	NA	NA	NA	1	NA	NA	NA	NA	NA	NA	NA	NA	NA	NA	NA	NA	1	NA	NA	NA	NA	NA	NA	NA	1	NA	NA	NA	NA	NA	NA	NA	NA	NA	NA	NA	1	NA	1	NA	NA	1	NA	NA	NA	1
K02406	NA	NA	NA	NA	NA	NA	1	NA	NA	NA	NA	NA	NA	2	1	NA	NA	NA	2	3	NA	NA	NA	NA	NA	NA	NA	2	1	NA	NA	3	NA	1	NA	NA	NA	NA	NA	NA	NA	2	NA	NA	1	NA	NA	NA	4
K02407	NA	NA	1	NA	NA	NA	1	NA	NA	NA	NA	NA	NA	1	NA	NA	NA	NA	NA	1	NA	NA	NA	NA	NA	NA	NA	NA	NA	NA	NA	NA	NA	NA	NA	NA	NA	NA	NA	NA	NA	2	NA	NA	2	NA	NA	NA	2
K02408	NA	NA	NA	NA	NA	NA	1	NA	NA	1	NA	NA	NA	NA	NA	NA	NA	NA	NA	NA	NA	NA	NA	NA	NA	NA	NA	1	NA	NA	NA	NA	NA	NA	NA	NA	NA	NA	NA	1	NA	NA	NA	NA	1	NA	NA	NA	NA
K02409	NA	NA	1	NA	NA	NA	1	NA	NA	1	NA	NA	NA	NA	NA	NA	NA	NA	NA	1	NA	NA	NA	NA	NA	NA	NA	1	NA	NA	NA	NA	NA	1	NA	NA	NA	NA	NA	NA	NA	NA	NA	NA	1	1	NA	NA	NA
K02410	NA	NA	1	NA	NA	NA	1	NA	NA	1	NA	NA	NA	1	NA	NA	NA	NA	NA	1	NA	NA	NA	NA	NA	NA	NA	1	NA	NA	NA	NA	NA	1	NA	NA	NA	NA	NA	1	NA	NA	NA	NA	1	1	NA	NA	NA
K02411	NA	NA	NA	NA	NA	NA	1	NA	NA	1	NA	NA	NA	1	NA	NA	NA	NA	NA	NA	NA	NA	NA	NA	NA	NA	NA	1	NA	NA	NA	1	NA	1	NA	NA	NA	NA	NA	1	1	NA	NA	NA	1	1	NA	NA	NA
K02412	NA	NA	1	NA	NA	NA	1	NA	NA	1	NA	NA	NA	NA	NA	NA	NA	NA	NA	1	NA	NA	NA	NA	NA	NA	NA	1	1	NA	NA	NA	NA	1	NA	NA	NA	NA	NA	1	1	1	NA	NA	1	1	NA	NA	NA
K02413	NA	NA	NA	NA	NA	NA	NA	NA	NA	NA	NA	NA	NA	1	NA	NA	NA	NA	NA	NA	NA	NA	NA	NA	NA	NA	NA	1	NA	NA	NA	NA	NA	1	NA	NA	NA	NA	NA	1	NA	NA	NA	NA	1	1	NA	NA	NA
K02414	NA	NA	1	NA	NA	NA	1	NA	NA	NA	NA	NA	NA	1	NA	NA	NA	NA	NA	1	NA	NA	NA	NA	NA	NA	NA	1	NA	NA	NA	1	NA	1	NA	NA	NA	NA	NA	1	1	1	NA	NA	1	NA	NA	NA	NA
K02415	NA	NA	NA	NA	NA	NA	1	NA	NA	1	NA	NA	NA	1	1	NA	NA	NA	NA	NA	NA	NA	NA	NA	NA	NA	NA	1	1	NA	NA	NA	NA	1	NA	NA	NA	NA	NA	1	1	NA	NA	NA	1	1	NA	NA	NA
K02416	NA	NA	1	NA	NA	NA	1	NA	NA	1	NA	NA	NA	1	1	NA	NA	NA	NA	1	NA	NA	NA	NA	NA	NA	NA	1	NA	NA	NA	1	NA	1	NA	NA	NA	NA	NA	1	NA	NA	NA	NA	1	NA	NA	NA	NA
K02417	NA	NA	1	NA	NA	NA	NA	NA	NA	1	NA	NA	NA	1	1	NA	NA	NA	NA	1	NA	NA	NA	NA	NA	NA	NA	1	1	NA	NA	NA	NA	1	NA	NA	NA	NA	NA	2	1	NA	NA	NA	1	1	NA	NA	NA
K02418	NA	NA	1	NA	NA	NA	NA	NA	NA	1	NA	NA	NA	1	1	NA	NA	NA	NA	1	NA	NA	NA	NA	NA	NA	NA	1	1	NA	NA	1	NA	NA	NA	NA	NA	NA	NA	1	1	NA	NA	NA	1	1	NA	NA	NA
K02419	NA	NA	1	NA	NA	NA	NA	NA	NA	1	NA	NA	NA	1	1	NA	NA	NA	NA	1	NA	NA	NA	NA	NA	NA	NA	1	1	NA	NA	1	NA	NA	NA	NA	NA	NA	NA	1	1	NA	NA	NA	1	1	NA	NA	NA
K02420	NA	NA	1	NA	NA	NA	NA	NA	NA	1	NA	NA	NA	1	1	NA	NA	NA	NA	1	NA	NA	NA	NA	NA	NA	NA	1	1	NA	NA	1	NA	NA	NA	NA	NA	NA	NA	1	1	NA	NA	NA	1	1	NA	NA	NA
K02421	NA	NA	1	NA	NA	NA	1	NA	NA	1	NA	NA	NA	NA	NA	NA	NA	NA	NA	1	NA	NA	NA	NA	NA	NA	NA	1	1	NA	NA	NA	NA	NA	NA	NA	NA	NA	NA	1	NA	1	NA	NA	1	1	NA	NA	NA
K02422	NA	NA	1	NA	NA	NA	1	NA	NA	NA	NA	NA	NA	1	NA	NA	NA	NA	1	1	NA	NA	NA	NA	NA	NA	NA	1	NA	NA	NA	NA	NA	NA	NA	NA	NA	NA	NA	NA	NA	1	NA	NA	1	NA	NA	NA	1
K02423	NA	NA	NA	NA	NA	NA	NA	NA	NA	NA	NA	NA	NA	NA	NA	NA	NA	NA	NA	NA	NA	NA	NA	NA	NA	NA	NA	NA	NA	NA	NA	NA	NA	NA	NA	NA	NA	NA	NA	NA	NA	NA	NA	NA	NA	NA	NA	NA	NA
K02426	NA	NA	NA	1	NA	NA	NA	NA	NA	NA	1	NA	NA	NA	NA	NA	NA	NA	NA	NA	NA	1	NA	NA	NA	NA	NA	NA	NA	NA	NA	NA	NA	NA	NA	NA	NA	NA	NA	NA	NA	NA	NA	1	NA	NA	NA	NA	NA
K02427	NA	NA	NA	NA	NA	NA	NA	NA	NA	NA	NA	NA	NA	NA	NA	NA	NA	NA	NA	NA	NA	NA	NA	NA	NA	1	NA	NA	NA	NA	NA	NA	NA	NA	NA	NA	NA	NA	NA	NA	NA	NA	NA	NA	NA	NA	NA	1	NA
K02428	1	1	1	NA	1	NA	1	NA	1	NA	1	NA	1	NA	NA	1	1	1	NA	NA	NA	1	NA	1	NA	1	1	NA	1	NA	1	NA	NA	NA	NA	NA	NA	1	1	1	NA	NA	1	1	1	NA	NA	NA	1
K02429	1	NA	NA	1	NA	2	NA	NA	NA	NA	2	NA	NA	NA	NA	NA	NA	NA	NA	NA	NA	2	NA	NA	NA	NA	2	NA	NA	NA	NA	NA	NA	NA	NA	NA	2	3	NA	NA	NA	NA	NA	1	NA	NA	NA	NA	NA
K02431	NA	NA	NA	NA	NA	NA	NA	NA	NA	NA	NA	NA	NA	NA	NA	NA	NA	NA	NA	NA	NA	NA	NA	NA	NA	NA	NA	NA	NA	NA	NA	NA	NA	NA	NA	NA	NA	NA	NA	NA	NA	NA	NA	NA	NA	NA	NA	NA	NA
K02433	NA	1	NA	NA	1	NA	NA	NA	NA	NA	NA	NA	NA	NA	NA	NA	NA	NA	NA	NA	NA	NA	NA	NA	NA	1	NA	NA	1	NA	NA	NA	NA	NA	NA	NA	NA	NA	NA	1	1	NA	1	NA	NA	NA	NA	NA	NA
K02434	NA	1	NA	NA	1	NA	NA	NA	NA	NA	NA	NA	NA	NA	NA	NA	NA	NA	1	NA	NA	NA	NA	NA	NA	1	NA	NA	1	1	NA	NA	NA	NA	NA	NA	NA	NA	NA	NA	NA	1	1	NA	NA	NA	NA	NA	1
K02435	NA	1	NA	NA	2	NA	NA	NA	NA	NA	NA	NA	NA	NA	NA	NA	NA	1	NA	1	NA	NA	NA	NA	NA	1	NA	NA	1	NA	NA	NA	NA	NA	NA	NA	NA	NA	NA	1	NA	1	1	NA	NA	NA	NA	NA	NA
K02437	1	1	1	NA	1	NA	1	1	1	1	1	NA	1	3	1	1	1	NA	NA	2	1	1	NA	1	NA	NA	1	NA	1	1	1	NA	NA	NA	NA	1	NA	1	NA	NA	1	1	1	NA	NA	NA	NA	NA	NA
K02440	NA	NA	NA	NA	NA	NA	NA	NA	NA	NA	NA	NA	NA	NA	NA	NA	NA	NA	NA	NA	1	NA	NA	NA	NA	NA	NA	NA	NA	NA	NA	NA	NA	NA	NA	NA	NA	1	NA	NA	NA	NA	NA	1	NA	NA	NA	NA	NA
K02443	NA	NA	NA	NA	1	NA	NA	NA	NA	NA	NA	NA	NA	NA	NA	NA	NA	NA	NA	NA	NA	NA	NA	NA	1	NA	NA	NA	NA	NA	NA	NA	NA	NA	NA	NA	NA	NA	NA	NA	NA	NA	NA	NA	NA	NA	NA	NA	NA
K02444	NA	NA	NA	NA	NA	NA	NA	NA	NA	NA	NA	NA	NA	NA	NA	NA	NA	NA	NA	NA	NA	NA	NA	NA	NA	NA	NA	NA	NA	NA	NA	NA	NA	NA	NA	NA	NA	NA	NA	NA	NA	NA	NA	NA	NA	NA	NA	NA	NA
K02445	NA	NA	NA	NA	NA	NA	NA	NA	NA	NA	NA	NA	NA	NA	NA	NA	NA	NA	NA	NA	NA	NA	NA	NA	NA	NA	NA	NA	NA	NA	NA	NA	NA	NA	NA	NA	NA	NA	NA	NA	NA	NA	NA	NA	NA	NA	NA	NA	NA
K02446	NA	NA	NA	NA	NA	NA	1	NA	NA	NA	NA	NA	NA	1	NA	1	NA	NA	NA	NA	NA	NA	NA	NA	NA	NA	NA	NA	NA	1	NA	1	NA	NA	NA	NA	NA	NA	NA	NA	1	NA	NA	NA	NA	NA	1	NA	NA
K02448	NA	1	NA	NA	NA	NA	NA	NA	NA	1	NA	NA	NA	NA	NA	NA	NA	NA	NA	NA	NA	NA	NA	NA	NA	NA	NA	NA	NA	NA	NA	NA	NA	NA	NA	NA	NA	NA	NA	1	NA	NA	1	NA	NA	NA	NA	NA	NA
K02450	NA	NA	NA	NA	NA	NA	NA	NA	NA	1	NA	NA	NA	NA	NA	NA	NA	NA	NA	NA	NA	NA	NA	NA	NA	NA	NA	NA	NA	NA	NA	NA	NA	NA	NA	NA	NA	NA	NA	1	NA	NA	NA	NA	NA	NA	NA	NA	NA
K02452	NA	NA	NA	NA	NA	NA	NA	NA	NA	NA	NA	NA	NA	NA	NA	NA	NA	1	NA	NA	NA	NA	NA	NA	NA	NA	NA	NA	NA	NA	NA	NA	NA	NA	NA	NA	NA	NA	NA	NA	NA	NA	NA	NA	NA	NA	NA	NA	NA
K02453	NA	NA	NA	NA	NA	NA	NA	NA	NA	NA	NA	NA	NA	NA	NA	NA	NA	1	NA	NA	NA	NA	NA	NA	NA	NA	NA	NA	NA	NA	NA	NA	NA	NA	NA	NA	NA	NA	NA	NA	NA	NA	NA	NA	NA	NA	NA	NA	1
K02454	NA	NA	NA	NA	NA	NA	NA	NA	NA	NA	NA	NA	NA	NA	NA	NA	NA	NA	NA	NA	NA	NA	NA	NA	NA	NA	NA	NA	NA	NA	NA	NA	NA	NA	NA	NA	NA	NA	NA	NA	NA	NA	NA	NA	NA	NA	NA	NA	NA
K02456	NA	NA	NA	NA	NA	NA	NA	NA	NA	NA	NA	NA	NA	NA	NA	NA	NA	1	NA	NA	NA	NA	NA	NA	NA	NA	NA	NA	NA	NA	NA	NA	NA	NA	NA	NA	NA	NA	NA	NA	NA	NA	NA	NA	NA	NA	NA	NA	1
K02459	NA	NA	NA	NA	NA	NA	NA	NA	NA	1	NA	NA	NA	NA	NA	NA	NA	NA	NA	NA	NA	NA	NA	NA	NA	NA	NA	NA	NA	1	NA	NA	NA	NA	NA	NA	NA	NA	NA	1	NA	NA	NA	NA	NA	NA	NA	NA	NA
K02460	NA	NA	NA	NA	NA	NA	NA	NA	NA	NA	NA	NA	NA	NA	NA	NA	NA	1	NA	NA	NA	NA	NA	NA	NA	NA	NA	NA	NA	NA	NA	NA	NA	NA	NA	NA	NA	NA	NA	NA	NA	NA	NA	NA	NA	NA	NA	NA	1
K02469	NA	1	NA	1	1	NA	1	1	NA	NA	1	NA	NA	NA	1	NA	NA	1	NA	NA	NA	NA	NA	NA	NA	NA	NA	1	1	NA	NA	1	NA	1	1	NA	NA	NA	1	NA	1	NA	1	1	NA	1	1	NA	NA
K02470	1	1	NA	1	1	1	1	1	1	1	1	NA	1	NA	1	NA	NA	1	NA	NA	NA	1	1	1	1	NA	1	1	1	NA	NA	NA	NA	NA	1	NA	NA	NA	1	NA	1	NA	NA	NA	NA	1	1	NA	NA
K02471	NA	NA	NA	NA	NA	NA	NA	NA	NA	NA	NA	NA	NA	NA	NA	NA	NA	NA	NA	NA	NA	NA	NA	NA	NA	NA	NA	NA	NA	NA	NA	NA	NA	NA	NA	NA	NA	NA	NA	NA	NA	NA	NA	NA	NA	NA	1	NA	NA
K02472	NA	NA	NA	NA	NA	NA	NA	NA	NA	NA	NA	NA	NA	NA	NA	NA	NA	NA	NA	NA	NA	NA	NA	NA	NA	NA	NA	1	NA	NA	NA	NA	NA	NA	NA	NA	NA	NA	NA	NA	NA	NA	NA	1	NA	NA	NA	1	NA
K02473	NA	NA	NA	NA	NA	NA	NA	1	NA	NA	NA	NA	NA	1	NA	NA	NA	NA	NA	NA	1	NA	NA	NA	NA	NA	NA	NA	NA	NA	NA	1	NA	NA	NA	NA	NA	NA	NA	NA	NA	1	NA	1	NA	NA	NA	NA	1
K02474	1	1	1	1	1	1	1	1	NA	NA	1	NA	NA	NA	NA	NA	1	NA	NA	NA	1	NA	NA	NA	NA	NA	NA	NA	NA	1	NA	NA	NA	NA	NA	NA	NA	NA	NA	NA	NA	1	1	1	NA	NA	NA	NA	2
K02477	1	NA	NA	1	NA	1	NA	NA	2	NA	1	3	1	NA	NA	NA	1	1	NA	NA	NA	2	NA	1	NA	NA	1	NA	NA	NA	NA	NA	NA	NA	NA	1	1	2	NA	NA	NA	NA	NA	NA	NA	NA	NA	NA	NA
K02478	NA	NA	NA	NA	NA	NA	NA	1	NA	NA	NA	1	NA	NA	NA	NA	1	1	NA	NA	NA	NA	NA	NA	NA	NA	NA	NA	NA	NA	NA	NA	NA	NA	NA	NA	1	1	NA	NA	NA	NA	NA	NA	NA	NA	NA	NA	NA
K02480	NA	NA	NA	NA	NA	NA	NA	NA	NA	NA	NA	NA	NA	NA	NA	NA	NA	NA	NA	NA	NA	NA	NA	NA	NA	NA	NA	NA	NA	NA	NA	NA	NA	NA	NA	NA	NA	NA	NA	NA	NA	NA	NA	NA	NA	NA	NA	NA	NA
K02481	NA	2	NA	NA	NA	NA	3	NA	NA	2	NA	NA	NA	NA	3	NA	NA	NA	NA	NA	NA	2	NA	NA	NA	NA	NA	NA	NA	2	NA	1	NA	NA	NA	NA	1	NA	NA	1	1	4	1	1	NA	1	NA	NA	NA
K02482	NA	2	NA	NA	NA	NA	3	NA	NA	2	NA	NA	NA	NA	NA	NA	NA	NA	NA	NA	NA	NA	NA	NA	NA	NA	NA	NA	NA	3	NA	NA	NA	NA	NA	NA	NA	NA	NA	1	NA	NA	3	NA	NA	NA	NA	NA	NA
K02483	NA	3	4	NA	4	NA	1	5	2	3	1	NA	1	NA	2	NA	NA	3	1	1	NA	NA	2	NA	NA	3	NA	1	NA	NA	NA	NA	NA	NA	1	NA	NA	1	NA	2	1	2	2	NA	4	1	1	NA	1
K02484	NA	1	NA	NA	NA	NA	NA	2	NA	NA	NA	NA	NA	NA	NA	NA	NA	NA	NA	NA	NA	NA	NA	NA	NA	NA	NA	NA	NA	NA	NA	NA	NA	NA	NA	NA	NA	NA	NA	NA	NA	NA	NA	NA	NA	NA	NA	NA	NA
K02488	NA	1	NA	NA	NA	NA	NA	NA	NA	1	NA	NA	NA	NA	NA	NA	NA	NA	NA	NA	NA	NA	NA	NA	NA	NA	NA	NA	NA	NA	NA	1	NA	NA	NA	NA	NA	NA	NA	1	1	NA	NA	NA	NA	1	NA	NA	NA
K02492	NA	NA	NA	NA	NA	NA	NA	NA	NA	1	NA	NA	NA	NA	NA	NA	NA	NA	NA	NA	NA	NA	NA	NA	NA	NA	NA	NA	1	NA	NA	NA	NA	NA	NA	NA	NA	NA	NA	1	NA	NA	NA	NA	NA	NA	1	1	NA
K02493	NA	1	NA	1	1	1	NA	NA	NA	1	1	NA	NA	1	1	1	NA	1	1	1	NA	NA	NA	1	1	NA	NA	NA	NA	NA	NA	NA	NA	NA	NA	NA	NA	NA	NA	NA	NA	1	1	NA	NA	1	NA	NA	1
K02495	1	NA	NA	1	1	1	1	1	NA	1	1	1	1	1	NA	NA	NA	1	1	1	1	1	NA	NA	1	1	NA	NA	NA	NA	1	NA	NA	NA	NA	NA	NA	1	1	1	NA	1	NA	1	NA	1	NA	NA	NA
K02499	NA	NA	NA	NA	NA	NA	NA	NA	NA	NA	NA	NA	NA	NA	NA	NA	NA	1	NA	NA	NA	1	1	NA	NA	NA	NA	NA	NA	NA	NA	NA	NA	NA	NA	NA	NA	NA	NA	NA	NA	NA	NA	NA	NA	NA	NA	NA	NA
K02500	NA	NA	NA	NA	1	NA	1	NA	NA	NA	NA	NA	NA	NA	NA	1	NA	1	NA	1	NA	NA	NA	NA	NA	1	1	NA	NA	1	NA	NA	NA	1	1	NA	NA	1	NA	NA	NA	1	NA	1	NA	NA	1	1	1
K02501	NA	1	NA	NA	1	NA	1	NA	NA	NA	NA	NA	NA	NA	NA	NA	NA	1	NA	1	NA	NA	NA	NA	NA	1	1	NA	NA	1	NA	NA	NA	1	1	NA	NA	NA	NA	NA	NA	1	NA	1	NA	NA	1	NA	NA
K02502	NA	NA	NA	NA	1	NA	NA	NA	NA	NA	NA	NA	NA	NA	NA	1	NA	1	NA	1	NA	NA	NA	NA	NA	NA	NA	NA	NA	NA	NA	NA	NA	NA	NA	NA	NA	NA	NA	NA	NA	NA	NA	NA	1	NA	1	1	NA
K02503	1	1	NA	1	1	1	1	1	1	NA	1	NA	NA	NA	1	NA	NA	NA	1	NA	NA	NA	NA	NA	1	NA	NA	1	NA	NA	1	1	NA	NA	NA	1	NA	NA	1	1	NA	NA	1	NA	1	1	1	NA	NA
K02509	NA	NA	NA	NA	NA	NA	NA	NA	NA	NA	NA	NA	NA	NA	NA	NA	NA	NA	NA	NA	NA	NA	NA	NA	NA	NA	NA	NA	NA	NA	NA	NA	NA	NA	NA	NA	NA	NA	NA	NA	NA	NA	NA	NA	NA	NA	NA	NA	NA
K02510	NA	NA	NA	NA	NA	NA	NA	1	NA	NA	NA	NA	NA	NA	1	NA	NA	1	NA	NA	NA	NA	NA	NA	NA	NA	NA	NA	NA	NA	NA	NA	NA	NA	NA	NA	NA	NA	NA	NA	NA	NA	NA	NA	NA	1	NA	NA	1
K02517	1	NA	NA	NA	NA	1	NA	NA	NA	NA	NA	NA	NA	NA	NA	NA	NA	1	NA	NA	NA	NA	NA	NA	NA	NA	NA	NA	NA	NA	NA	NA	1	NA	NA	1	2	1	NA	NA	NA	NA	NA	1	NA	NA	1	NA	1
K02518	NA	1	NA	1	1	NA	1	NA	1	1	1	1	1	1	NA	1	1	NA	1	1	NA	1	1	1	1	1	NA	NA	1	1	NA	NA	NA	NA	NA	NA	NA	1	1	1	NA	1	1	NA	NA	1	NA	NA	1
K02519	NA	1	NA	1	1	NA	1	1	NA	1	NA	NA	1	NA	NA	NA	NA	1	1	1	1	1	1	1	NA	1	1	NA	NA	NA	NA	1	1	NA	NA	NA	NA	1	NA	1	1	NA	1	NA	1	1	NA	NA	1
K02520	1	1	1	NA	1	NA	1	1	NA	1	NA	1	1	1	NA	NA	NA	NA	1	NA	NA	1	1	1	1	NA	NA	NA	1	NA	NA	1	NA	NA	NA	1	1	1	1	1	1	NA	NA	1	NA	1	1	NA	NA
K02523	NA	1	NA	NA	NA	NA	NA	NA	NA	1	NA	NA	NA	NA	NA	NA	NA	NA	NA	NA	NA	NA	NA	NA	NA	NA	NA	NA	NA	NA	NA	NA	NA	NA	NA	NA	NA	NA	NA	NA	NA	NA	1	NA	NA	NA	NA	NA	NA
K02527	1	2	NA	NA	NA	NA	1	NA	NA	NA	1	NA	NA	1	NA	NA	NA	1	NA	NA	1	NA	NA	1	NA	NA	NA	NA	1	2	1	NA	1	NA	NA	NA	NA	1	NA	1	1	1	1	NA	NA	NA	1	NA	NA
K02528	NA	1	NA	1	1	NA	NA	1	NA	1	1	1	1	1	NA	NA	1	NA	1	NA	NA	NA	NA	NA	1	NA	1	1	NA	1	NA	NA	NA	NA	1	NA	NA	1	1	1	NA	1	1	NA	NA	NA	1	NA	NA
K02529	NA	NA	2	NA	4	NA	NA	6	NA	NA	NA	1	NA	NA	NA	1	NA	NA	NA	3	NA	1	1	NA	1	1	NA	1	NA	NA	NA	NA	NA	1	NA	1	NA	NA	NA	NA	NA	1	NA	NA	NA	1	NA	NA	NA
K02533	NA	2	NA	NA	NA	NA	1	NA	NA	1	NA	NA	NA	1	NA	NA	NA	NA	NA	NA	NA	NA	NA	NA	NA	NA	NA	NA	NA	NA	NA	NA	NA	NA	NA	NA	NA	NA	NA	1	NA	1	1	NA	NA	NA	NA	1	NA
K02535	NA	1	NA	NA	NA	NA	1	NA	NA	NA	NA	NA	NA	1	NA	NA	NA	NA	NA	NA	NA	NA	NA	NA	NA	NA	NA	NA	NA	NA	NA	NA	NA	NA	NA	NA	NA	NA	NA	NA	NA	1	NA	NA	NA	NA	1	NA	1
K02536	1	1	NA	1	NA	NA	1	NA	NA	NA	1	NA	NA	NA	1	NA	1	NA	NA	NA	NA	1	NA	2	NA	1	1	NA	NA	1	NA	NA	NA	NA	NA	1	1	1	NA	NA	NA	1	NA	1	NA	NA	1	NA	1
K02548	NA	NA	NA	NA	NA	NA	NA	NA	NA	NA	NA	NA	NA	NA	NA	NA	NA	NA	NA	NA	NA	NA	NA	NA	NA	NA	1	NA	NA	NA	1	NA	NA	NA	NA	NA	1	1	NA	NA	NA	NA	NA	1	NA	1	NA	NA	NA
K02549	NA	NA	NA	NA	NA	NA	NA	NA	NA	NA	NA	1	NA	NA	NA	NA	NA	NA	NA	NA	NA	NA	NA	NA	NA	NA	NA	NA	NA	NA	NA	NA	NA	NA	NA	NA	NA	NA	NA	NA	NA	NA	NA	NA	NA	NA	NA	NA	NA
K02551	NA	NA	NA	NA	NA	NA	NA	NA	NA	NA	NA	1	NA	NA	NA	NA	NA	NA	NA	NA	NA	1	NA	NA	NA	NA	NA	NA	NA	NA	NA	NA	NA	NA	NA	NA	NA	1	NA	NA	NA	NA	NA	1	NA	NA	NA	NA	NA
K02554	NA	NA	NA	NA	1	NA	NA	1	NA	NA	NA	NA	NA	NA	NA	NA	NA	NA	NA	NA	NA	NA	NA	NA	NA	NA	NA	NA	NA	NA	NA	NA	NA	NA	NA	NA	NA	NA	NA	NA	NA	NA	NA	NA	NA	NA	NA	NA	NA
K02556	NA	NA	1	NA	NA	NA	1	NA	NA	1	NA	NA	NA	2	1	NA	NA	NA	NA	1	NA	NA	NA	NA	NA	NA	NA	1	3	NA	NA	1	NA	1	NA	NA	NA	NA	NA	NA	2	NA	NA	NA	1	2	NA	NA	NA
K02557	NA	NA	NA	1	NA	NA	1	NA	1	1	1	NA	1	1	1	NA	NA	NA	NA	NA	NA	NA	NA	NA	NA	NA	NA	1	1	NA	NA	NA	NA	1	NA	NA	NA	NA	NA	NA	3	NA	NA	NA	1	2	NA	NA	NA
K02558	NA	1	NA	NA	NA	NA	NA	NA	NA	NA	1	NA	NA	NA	NA	NA	NA	NA	NA	NA	NA	NA	NA	1	NA	NA	NA	NA	NA	1	NA	NA	NA	NA	NA	NA	NA	NA	NA	NA	NA	NA	1	NA	NA	NA	NA	NA	NA
K02563	NA	1	NA	1	NA	NA	NA	NA	NA	1	1	NA	1	NA	NA	NA	1	NA	NA	1	NA	NA	NA	1	NA	1	NA	NA	NA	1	NA	NA	NA	NA	1	1	NA	1	1	NA	NA	NA	NA	NA	NA	NA	1	NA	NA
K02564	NA	NA	NA	NA	2	1	NA	1	2	NA	1	2	1	NA	NA	NA	NA	NA	NA	2	NA	3	NA	NA	1	NA	1	1	NA	1	NA	NA	NA	NA	NA	NA	1	3	NA	NA	NA	1	NA	2	1	NA	1	NA	NA
K02566	NA	NA	NA	NA	NA	NA	NA	NA	NA	NA	NA	NA	NA	NA	NA	NA	NA	NA	NA	NA	NA	NA	NA	NA	NA	NA	NA	NA	NA	NA	NA	NA	NA	NA	NA	NA	NA	NA	NA	NA	NA	NA	NA	NA	NA	NA	NA	NA	NA
K02567	NA	1	NA	NA	NA	NA	1	NA	NA	NA	NA	NA	NA	NA	NA	NA	NA	NA	NA	NA	NA	NA	NA	NA	NA	NA	NA	NA	NA	NA	NA	NA	NA	NA	NA	NA	NA	NA	NA	NA	NA	NA	1	NA	NA	NA	NA	NA	NA
K02573	NA	1	NA	NA	NA	NA	2	NA	NA	1	NA	NA	NA	NA	NA	NA	NA	NA	NA	NA	NA	NA	NA	NA	NA	NA	NA	NA	NA	NA	NA	NA	NA	NA	NA	NA	NA	1	NA	NA	NA	NA	1	1	NA	NA	NA	NA	NA
K02574	NA	1	NA	NA	NA	NA	1	2	NA	1	1	NA	NA	1	1	1	NA	NA	NA	NA	NA	3	1	1	NA	NA	NA	NA	NA	NA	NA	NA	NA	NA	NA	NA	NA	2	NA	NA	NA	1	1	2	NA	NA	1	NA	1
K02584	NA	1	NA	NA	NA	NA	1	NA	NA	NA	NA	NA	NA	1	NA	NA	NA	NA	NA	NA	NA	NA	NA	NA	NA	NA	NA	NA	NA	2	NA	NA	NA	NA	NA	NA	NA	NA	NA	NA	NA	1	2	NA	NA	NA	NA	NA	NA
K02585	NA	NA	NA	NA	NA	NA	NA	NA	NA	NA	NA	NA	NA	NA	NA	NA	NA	NA	NA	NA	NA	NA	NA	NA	NA	NA	NA	NA	NA	NA	NA	NA	NA	NA	NA	NA	NA	NA	NA	NA	NA	NA	NA	NA	NA	NA	NA	1	NA
K02598	NA	NA	1	NA	NA	NA	NA	NA	NA	NA	NA	NA	NA	NA	NA	NA	NA	NA	NA	NA	NA	NA	NA	NA	NA	NA	NA	1	NA	NA	NA	NA	NA	NA	NA	NA	NA	NA	NA	NA	NA	NA	NA	NA	NA	NA	NA	NA	NA
K02600	NA	1	1	1	1	NA	1	1	NA	NA	NA	NA	1	NA	NA	NA	NA	1	1	1	1	1	1	1	NA	1	1	NA	NA	NA	NA	1	1	NA	NA	1	NA	1	NA	1	1	NA	1	NA	1	1	1	1	1
K02601	1	1	NA	1	1	1	1	NA	NA	1	NA	NA	NA	1	NA	NA	NA	1	NA	1	NA	1	NA	1	1	1	NA	NA	NA	1	NA	NA	NA	NA	1	NA	NA	1	1	1	NA	1	1	1	NA	NA	1	NA	NA
K02614	NA	NA	NA	NA	NA	1	NA	NA	NA	NA	NA	NA	NA	1	NA	NA	NA	NA	NA	NA	NA	1	NA	NA	NA	NA	NA	NA	NA	1	NA	NA	1	NA	NA	NA	1	NA	NA	NA	NA	NA	NA	NA	NA	NA	2	NA	NA
K02621	NA	1	NA	NA	NA	NA	NA	NA	NA	1	NA	NA	NA	NA	NA	NA	NA	NA	NA	NA	NA	NA	NA	NA	NA	NA	NA	NA	NA	NA	NA	NA	NA	NA	NA	NA	NA	NA	NA	1	NA	NA	1	NA	NA	NA	NA	NA	NA
K02622	NA	1	NA	NA	NA	NA	NA	NA	NA	NA	NA	NA	NA	NA	NA	NA	NA	NA	NA	NA	NA	NA	NA	NA	NA	NA	NA	NA	NA	NA	NA	NA	NA	NA	NA	NA	NA	NA	NA	NA	NA	NA	NA	NA	NA	NA	NA	NA	NA
K02624	NA	NA	NA	NA	NA	NA	NA	NA	NA	NA	NA	NA	NA	NA	NA	NA	NA	NA	NA	NA	NA	NA	NA	NA	NA	NA	NA	NA	NA	NA	NA	NA	NA	NA	NA	NA	NA	NA	NA	1	NA	NA	NA	NA	NA	NA	NA	NA	NA
K02626	NA	1	NA	NA	NA	NA	NA	NA	NA	NA	NA	NA	NA	NA	NA	NA	NA	NA	NA	NA	NA	NA	NA	NA	NA	NA	NA	NA	NA	NA	NA	NA	NA	NA	NA	NA	NA	NA	NA	1	NA	NA	1	1	NA	NA	NA	1	NA
K02647	NA	NA	NA	NA	2	NA	NA	NA	NA	NA	NA	NA	NA	NA	NA	NA	NA	1	1	2	NA	NA	NA	NA	NA	NA	NA	1	NA	NA	NA	NA	NA	NA	NA	NA	NA	NA	NA	NA	NA	NA	NA	NA	1	NA	NA	NA	2
K02650	NA	NA	NA	NA	NA	NA	NA	NA	NA	1	NA	NA	NA	NA	NA	NA	NA	NA	NA	NA	NA	NA	NA	NA	NA	NA	NA	NA	NA	NA	NA	NA	NA	NA	NA	NA	NA	NA	NA	1	NA	NA	NA	NA	NA	NA	NA	NA	NA
K02652	NA	NA	NA	NA	NA	NA	NA	NA	NA	NA	NA	NA	NA	NA	NA	NA	NA	NA	NA	NA	NA	NA	NA	NA	NA	NA	NA	NA	NA	NA	NA	NA	NA	NA	NA	NA	NA	NA	NA	NA	NA	NA	NA	NA	NA	NA	NA	NA	NA
K02653	NA	1	NA	NA	NA	NA	NA	NA	NA	1	NA	NA	NA	NA	NA	NA	NA	NA	NA	NA	NA	NA	NA	NA	NA	NA	NA	NA	NA	NA	NA	NA	NA	NA	NA	NA	NA	NA	NA	NA	NA	NA	1	NA	NA	NA	NA	NA	NA
K02654	NA	1	NA	NA	NA	NA	NA	NA	NA	NA	NA	NA	NA	NA	NA	NA	NA	1	NA	NA	NA	NA	NA	NA	NA	NA	NA	NA	NA	1	NA	NA	NA	NA	NA	NA	NA	NA	NA	NA	NA	NA	1	NA	NA	NA	NA	NA	NA
K02655	NA	NA	NA	NA	NA	NA	NA	NA	NA	NA	NA	NA	NA	NA	NA	NA	NA	NA	NA	NA	NA	NA	NA	NA	NA	NA	NA	NA	NA	1	NA	NA	NA	NA	NA	NA	NA	NA	NA	NA	NA	NA	NA	NA	NA	NA	NA	NA	NA
K02656	NA	1	NA	NA	NA	NA	NA	NA	NA	NA	NA	NA	NA	NA	NA	NA	NA	NA	NA	NA	NA	NA	NA	NA	NA	NA	NA	NA	NA	NA	NA	NA	NA	NA	NA	NA	NA	NA	NA	NA	NA	NA	NA	NA	NA	NA	NA	NA	NA
K02657	NA	NA	NA	NA	NA	NA	NA	NA	NA	NA	NA	NA	NA	NA	NA	NA	NA	NA	NA	NA	NA	NA	NA	NA	NA	NA	NA	NA	NA	NA	NA	NA	NA	NA	NA	NA	NA	NA	NA	1	NA	NA	NA	NA	NA	NA	NA	NA	NA
K02662	NA	NA	NA	NA	NA	NA	NA	NA	NA	NA	NA	NA	NA	NA	NA	NA	NA	NA	NA	NA	NA	NA	NA	NA	NA	NA	NA	NA	NA	1	NA	NA	NA	NA	NA	NA	NA	NA	NA	NA	NA	NA	1	NA	NA	NA	NA	NA	NA
K02663	NA	NA	NA	NA	NA	NA	NA	NA	NA	NA	NA	NA	NA	NA	NA	NA	NA	NA	NA	NA	NA	NA	NA	NA	NA	NA	NA	NA	NA	1	NA	NA	NA	NA	NA	NA	NA	NA	NA	NA	NA	NA	2	NA	NA	NA	NA	NA	NA
K02664	NA	NA	NA	NA	NA	NA	NA	NA	NA	NA	NA	NA	NA	NA	NA	NA	NA	NA	NA	NA	NA	NA	NA	NA	NA	NA	NA	NA	NA	1	NA	NA	NA	NA	NA	NA	NA	NA	NA	NA	NA	NA	1	NA	NA	NA	NA	NA	NA
K02665	NA	NA	NA	NA	NA	NA	NA	NA	NA	NA	NA	NA	NA	NA	NA	NA	NA	NA	NA	NA	NA	NA	NA	NA	NA	NA	NA	NA	NA	1	NA	NA	NA	NA	NA	NA	NA	NA	NA	NA	NA	NA	1	NA	NA	NA	NA	NA	NA
K02666	NA	NA	NA	NA	NA	NA	NA	NA	NA	NA	NA	NA	NA	NA	NA	NA	NA	NA	NA	NA	NA	NA	NA	NA	NA	NA	NA	NA	NA	1	NA	NA	NA	NA	NA	NA	NA	NA	NA	NA	NA	NA	1	NA	NA	NA	NA	NA	NA
K02667	NA	NA	NA	NA	NA	NA	NA	NA	NA	1	NA	NA	NA	NA	NA	NA	NA	NA	NA	NA	NA	NA	NA	NA	NA	NA	NA	NA	NA	1	NA	NA	NA	NA	NA	NA	NA	NA	NA	1	NA	NA	NA	NA	NA	NA	NA	NA	NA
K02668	NA	NA	NA	NA	NA	NA	NA	NA	NA	NA	NA	NA	NA	NA	NA	NA	NA	NA	NA	NA	NA	NA	NA	NA	NA	NA	NA	NA	NA	NA	NA	NA	NA	NA	NA	NA	NA	NA	NA	NA	NA	NA	NA	NA	NA	NA	NA	NA	NA
K02669	NA	NA	NA	NA	1	NA	NA	NA	NA	1	NA	NA	NA	NA	NA	NA	NA	NA	1	NA	NA	NA	NA	NA	NA	NA	NA	NA	NA	1	NA	NA	NA	NA	NA	NA	NA	NA	NA	1	NA	NA	NA	NA	NA	NA	NA	NA	NA
K02671	NA	1	NA	NA	NA	NA	NA	NA	NA	2	NA	NA	NA	NA	NA	NA	NA	NA	NA	NA	NA	NA	NA	NA	NA	NA	NA	NA	NA	2	NA	NA	NA	NA	NA	NA	NA	NA	NA	2	NA	NA	NA	NA	NA	NA	NA	NA	NA
K02672	NA	1	NA	NA	NA	NA	NA	NA	NA	1	NA	NA	NA	NA	NA	NA	NA	NA	NA	NA	NA	NA	NA	NA	NA	NA	NA	NA	NA	2	NA	NA	NA	NA	NA	NA	NA	NA	NA	2	NA	NA	NA	NA	NA	NA	NA	NA	NA
K02673	NA	1	NA	NA	NA	NA	NA	NA	NA	1	NA	NA	NA	NA	NA	NA	NA	NA	NA	NA	NA	NA	NA	NA	NA	NA	NA	NA	NA	1	NA	NA	NA	NA	NA	NA	NA	NA	NA	1	NA	NA	NA	NA	NA	NA	NA	NA	NA
K02674	NA	1	NA	NA	NA	NA	NA	NA	NA	2	NA	NA	NA	NA	NA	NA	NA	NA	NA	NA	NA	NA	NA	NA	NA	NA	NA	NA	NA	2	NA	NA	NA	NA	NA	NA	NA	NA	NA	2	NA	NA	NA	NA	NA	NA	NA	NA	NA
K02683	NA	NA	NA	NA	NA	NA	NA	NA	NA	NA	NA	NA	NA	NA	NA	NA	NA	NA	NA	NA	NA	NA	NA	NA	NA	NA	NA	NA	NA	NA	NA	NA	NA	NA	NA	NA	NA	NA	NA	NA	NA	NA	NA	NA	NA	NA	NA	1	NA
K02686	NA	NA	NA	NA	NA	NA	NA	NA	NA	NA	NA	NA	NA	NA	NA	NA	NA	NA	NA	NA	NA	NA	NA	NA	NA	NA	NA	NA	NA	NA	NA	NA	NA	NA	NA	NA	NA	NA	NA	NA	NA	NA	NA	NA	NA	NA	NA	NA	NA
K02687	NA	3	NA	NA	1	NA	1	1	NA	1	1	NA	NA	1	1	NA	NA	1	1	NA	NA	1	NA	1	NA	NA	NA	1	NA	NA	NA	NA	1	NA	1	1	NA	1	NA	1	NA	1	1	NA	1	NA	1	NA	NA
K02688	NA	NA	NA	NA	NA	NA	NA	NA	NA	NA	NA	NA	NA	NA	NA	NA	NA	NA	NA	NA	NA	NA	NA	NA	NA	NA	NA	NA	NA	NA	NA	NA	NA	NA	NA	NA	NA	NA	NA	NA	NA	NA	NA	NA	NA	NA	NA	NA	NA
K02744	NA	NA	NA	NA	NA	NA	NA	NA	NA	NA	NA	NA	NA	NA	NA	1	NA	NA	NA	NA	NA	NA	NA	NA	NA	NA	NA	NA	NA	NA	NA	NA	NA	NA	NA	NA	NA	NA	2	NA	NA	NA	NA	NA	NA	NA	NA	NA	NA
K02745	NA	NA	NA	NA	NA	NA	NA	NA	NA	NA	NA	NA	NA	NA	NA	1	NA	NA	NA	NA	NA	NA	NA	NA	NA	NA	NA	NA	NA	NA	NA	NA	NA	NA	NA	NA	NA	NA	1	NA	NA	NA	NA	NA	NA	NA	NA	NA	NA
K02747	NA	NA	NA	NA	NA	NA	NA	NA	NA	NA	NA	NA	NA	NA	NA	1	NA	NA	NA	NA	NA	NA	NA	NA	NA	NA	NA	NA	NA	NA	NA	NA	NA	NA	NA	NA	NA	NA	1	NA	NA	NA	NA	NA	NA	NA	NA	NA	NA
K02757	NA	NA	NA	NA	NA	NA	NA	NA	NA	NA	NA	NA	NA	NA	NA	NA	NA	NA	NA	NA	NA	NA	NA	NA	NA	NA	NA	NA	NA	NA	NA	NA	NA	NA	NA	NA	NA	NA	NA	NA	NA	NA	NA	NA	NA	NA	NA	NA	NA
K02759	NA	NA	NA	NA	NA	NA	NA	NA	NA	NA	NA	NA	NA	NA	NA	NA	NA	NA	NA	NA	NA	NA	NA	NA	NA	NA	NA	NA	NA	NA	NA	NA	NA	NA	NA	NA	NA	NA	4	NA	NA	NA	NA	NA	NA	NA	NA	NA	NA
K02760	NA	NA	NA	NA	NA	NA	NA	NA	NA	NA	NA	NA	NA	NA	NA	NA	NA	NA	NA	NA	NA	NA	NA	NA	NA	NA	NA	NA	NA	NA	NA	NA	NA	NA	NA	NA	NA	NA	2	NA	NA	NA	NA	NA	NA	NA	NA	NA	NA
K02761	NA	NA	NA	NA	NA	NA	1	NA	NA	NA	NA	NA	NA	NA	NA	NA	NA	NA	NA	1	NA	NA	NA	NA	1	NA	NA	NA	NA	NA	NA	1	NA	NA	NA	NA	NA	NA	2	NA	NA	1	NA	NA	NA	1	NA	NA	NA
K02768	NA	NA	NA	NA	NA	NA	NA	NA	NA	NA	NA	NA	NA	NA	NA	NA	NA	NA	NA	NA	NA	NA	NA	NA	NA	NA	NA	NA	NA	NA	NA	NA	NA	NA	NA	NA	NA	NA	1	NA	NA	NA	NA	NA	NA	NA	NA	NA	NA
K02769	NA	NA	NA	NA	NA	NA	NA	NA	NA	NA	NA	NA	NA	NA	NA	NA	NA	NA	NA	NA	NA	NA	NA	NA	NA	NA	NA	NA	NA	NA	NA	NA	NA	NA	NA	NA	NA	NA	1	NA	NA	NA	NA	NA	NA	NA	NA	NA	NA
K02770	NA	NA	NA	NA	NA	NA	NA	NA	NA	NA	NA	NA	NA	NA	NA	NA	NA	NA	1	NA	NA	NA	NA	NA	NA	1	NA	NA	NA	NA	NA	NA	NA	NA	NA	NA	NA	NA	NA	NA	NA	NA	NA	NA	NA	NA	NA	NA	NA
K02773	NA	NA	NA	NA	NA	NA	NA	NA	NA	NA	NA	NA	NA	NA	NA	NA	NA	NA	NA	NA	NA	NA	NA	NA	NA	NA	NA	NA	NA	NA	NA	NA	NA	NA	NA	NA	NA	NA	NA	NA	NA	NA	NA	NA	NA	NA	NA	NA	NA
K02779	NA	1	NA	NA	NA	NA	NA	NA	NA	NA	NA	NA	NA	NA	NA	NA	NA	NA	NA	NA	NA	NA	NA	NA	NA	NA	NA	NA	NA	NA	NA	NA	NA	NA	NA	NA	NA	NA	NA	NA	NA	NA	1	NA	NA	NA	NA	NA	NA
K02781	NA	NA	NA	NA	NA	NA	NA	NA	NA	NA	NA	NA	NA	NA	NA	NA	NA	NA	NA	NA	NA	NA	NA	NA	NA	NA	NA	NA	NA	NA	NA	NA	NA	NA	NA	NA	NA	NA	NA	NA	NA	NA	NA	NA	NA	NA	NA	NA	NA
K02782	NA	NA	NA	NA	NA	NA	NA	NA	NA	NA	NA	NA	NA	NA	NA	NA	NA	NA	NA	NA	NA	NA	NA	NA	NA	NA	NA	NA	NA	NA	NA	NA	NA	NA	NA	NA	NA	NA	NA	NA	NA	NA	NA	NA	NA	NA	NA	NA	NA
K02783	NA	NA	NA	NA	NA	NA	NA	NA	NA	NA	NA	NA	NA	NA	NA	NA	NA	NA	NA	NA	NA	NA	NA	NA	NA	NA	NA	NA	NA	NA	NA	NA	NA	NA	NA	NA	NA	NA	NA	NA	NA	NA	NA	NA	NA	NA	NA	NA	NA
K02784	NA	1	NA	NA	NA	NA	1	NA	NA	NA	NA	NA	NA	NA	NA	1	NA	NA	1	1	NA	NA	NA	NA	1	NA	NA	1	NA	NA	NA	NA	NA	NA	1	NA	NA	NA	NA	NA	NA	1	1	NA	NA	NA	NA	NA	NA
K02793	NA	1	NA	NA	NA	NA	1	NA	NA	1	NA	NA	NA	1	1	NA	NA	NA	NA	NA	NA	NA	NA	NA	NA	NA	NA	NA	NA	NA	NA	1	NA	NA	NA	NA	NA	NA	NA	1	NA	NA	NA	NA	NA	1	NA	NA	NA
K02795	NA	NA	NA	NA	NA	NA	NA	NA	NA	NA	NA	NA	NA	NA	NA	NA	NA	NA	1	NA	NA	NA	NA	NA	NA	NA	NA	NA	NA	NA	NA	NA	NA	NA	NA	NA	NA	NA	NA	NA	NA	NA	NA	NA	NA	NA	NA	NA	NA
K02804	NA	NA	NA	NA	1	NA	NA	NA	NA	NA	NA	NA	NA	NA	NA	NA	NA	NA	NA	NA	NA	NA	NA	NA	NA	NA	NA	NA	NA	NA	NA	NA	NA	NA	NA	NA	NA	NA	NA	NA	NA	1	NA	NA	NA	NA	NA	NA	NA
K02805	NA	NA	NA	NA	NA	NA	NA	NA	NA	NA	NA	NA	NA	NA	NA	NA	NA	NA	1	NA	NA	NA	NA	NA	NA	NA	NA	NA	NA	NA	NA	NA	NA	NA	NA	NA	NA	NA	NA	NA	NA	NA	NA	NA	NA	NA	NA	NA	NA
K02806	NA	1	NA	NA	NA	NA	NA	NA	NA	1	NA	NA	NA	NA	NA	NA	NA	NA	NA	NA	NA	NA	NA	NA	NA	NA	NA	NA	NA	NA	NA	NA	NA	NA	NA	NA	NA	NA	NA	1	NA	NA	1	NA	NA	NA	NA	NA	NA
K02821	NA	NA	NA	NA	NA	NA	NA	NA	NA	NA	NA	NA	NA	NA	NA	NA	NA	NA	NA	NA	NA	NA	NA	NA	NA	1	NA	NA	NA	NA	NA	NA	NA	NA	NA	NA	NA	NA	NA	NA	NA	NA	NA	NA	NA	NA	NA	NA	NA
K02822	NA	NA	NA	NA	NA	NA	NA	NA	NA	NA	NA	NA	NA	NA	NA	NA	NA	NA	NA	NA	NA	NA	NA	NA	NA	1	NA	NA	NA	NA	NA	NA	NA	NA	NA	NA	NA	NA	NA	NA	NA	NA	NA	NA	NA	NA	NA	NA	NA
K02823	NA	NA	NA	1	1	1	NA	1	NA	NA	NA	NA	NA	NA	NA	1	NA	NA	1	NA	NA	NA	1	1	NA	NA	NA	1	NA	NA	NA	NA	NA	NA	1	NA	NA	1	1	1	NA	NA	1	NA	1	NA	NA	NA	NA
K02824	NA	NA	NA	NA	NA	NA	NA	NA	NA	NA	NA	NA	NA	NA	NA	NA	NA	NA	NA	NA	NA	NA	NA	NA	NA	NA	NA	NA	NA	NA	NA	NA	NA	1	NA	NA	NA	NA	NA	NA	NA	1	NA	NA	NA	NA	NA	NA	NA
K02825	NA	NA	NA	NA	NA	NA	1	NA	NA	NA	NA	NA	NA	NA	1	NA	NA	NA	NA	NA	NA	NA	NA	NA	NA	NA	NA	NA	NA	NA	NA	NA	NA	NA	NA	NA	NA	NA	1	NA	NA	1	NA	NA	NA	1	NA	NA	1
K02834	1	1	NA	1	1	NA	NA	1	1	1	1	NA	1	NA	NA	NA	1	1	NA	1	NA	1	1	1	NA	1	1	NA	NA	NA	NA	NA	NA	NA	NA	NA	1	NA	NA	1	NA	NA	1	1	1	NA	NA	NA	1
K02835	1	1	1	NA	1	NA	1	NA	NA	1	NA	NA	NA	1	NA	1	1	1	1	1	NA	1	NA	NA	1	1	NA	1	NA	NA	NA	NA	NA	NA	NA	NA	NA	1	NA	NA	NA	1	1	1	NA	1	NA	NA	1
K02836	1	NA	NA	1	1	NA	1	1	1	NA	1	NA	NA	1	NA	NA	1	1	NA	1	NA	1	1	NA	1	1	NA	1	NA	NA	1	NA	1	NA	1	NA	NA	1	NA	1	NA	NA	1	1	NA	1	NA	NA	NA
K02837	1	1	NA	NA	1	NA	NA	NA	NA	NA	NA	1	NA	NA	NA	NA	NA	NA	NA	NA	1	1	NA	NA	NA	NA	NA	NA	NA	NA	NA	NA	NA	NA	NA	1	1	1	NA	NA	1	NA	1	1	NA	NA	1	NA	NA
K02838	NA	1	NA	NA	NA	NA	NA	NA	1	1	1	NA	1	1	NA	NA	NA	1	NA	1	NA	2	NA	1	1	NA	NA	NA	1	NA	1	NA	NA	NA	NA	NA	NA	1	1	1	NA	NA	1	1	1	1	1	NA	1
K02839	NA	1	NA	NA	1	NA	NA	NA	NA	1	NA	NA	NA	NA	NA	NA	NA	NA	NA	NA	1	1	NA	NA	NA	NA	NA	NA	NA	NA	NA	NA	NA	NA	NA	NA	NA	NA	NA	1	NA	NA	1	NA	NA	NA	NA	NA	NA
K02841	NA	1	NA	NA	NA	NA	NA	NA	NA	NA	NA	NA	NA	NA	NA	NA	NA	NA	NA	NA	NA	NA	NA	NA	NA	NA	NA	NA	NA	NA	NA	NA	NA	NA	NA	NA	NA	NA	NA	NA	NA	NA	NA	NA	NA	NA	1	NA	NA
K02843	NA	3	NA	NA	NA	NA	NA	NA	NA	1	NA	NA	NA	NA	NA	NA	NA	NA	NA	NA	NA	NA	NA	NA	NA	NA	NA	NA	NA	NA	NA	NA	NA	NA	NA	NA	NA	NA	NA	NA	NA	1	1	NA	NA	NA	1	NA	NA
K02844	NA	1	NA	NA	NA	NA	1	NA	NA	NA	NA	NA	NA	NA	NA	NA	NA	NA	NA	NA	NA	NA	NA	NA	NA	NA	NA	NA	NA	NA	NA	NA	NA	NA	NA	NA	NA	NA	NA	NA	1	1	NA	NA	NA	1	NA	NA	NA
K02847	NA	NA	NA	2	NA	NA	NA	NA	NA	NA	2	NA	1	NA	NA	NA	1	NA	NA	NA	NA	NA	NA	1	NA	NA	NA	NA	NA	NA	NA	NA	NA	NA	NA	NA	NA	NA	NA	1	NA	NA	NA	NA	NA	NA	NA	NA	NA
K02849	NA	2	NA	NA	NA	NA	NA	NA	NA	1	NA	NA	NA	NA	NA	NA	NA	NA	NA	NA	NA	NA	NA	NA	NA	NA	NA	NA	NA	NA	NA	NA	NA	NA	NA	NA	NA	NA	NA	NA	NA	NA	NA	NA	NA	NA	NA	NA	NA
K02851	NA	1	NA	NA	NA	NA	NA	NA	NA	NA	NA	NA	NA	NA	NA	NA	NA	NA	NA	NA	NA	NA	NA	NA	NA	NA	NA	1	NA	1	NA	NA	NA	NA	NA	NA	1	NA	NA	NA	NA	NA	1	NA	1	NA	NA	NA	NA
K02856	NA	NA	NA	NA	NA	NA	NA	NA	NA	NA	NA	1	NA	NA	NA	NA	NA	NA	NA	NA	NA	1	NA	NA	NA	NA	NA	NA	NA	NA	NA	NA	NA	NA	NA	NA	NA	1	NA	NA	NA	NA	NA	1	NA	NA	NA	NA	NA
K02858	NA	NA	NA	NA	NA	NA	NA	NA	NA	NA	NA	NA	NA	NA	NA	NA	NA	NA	NA	NA	NA	NA	NA	NA	NA	NA	NA	NA	NA	1	NA	NA	NA	NA	NA	NA	NA	NA	NA	NA	NA	NA	NA	NA	NA	NA	NA	NA	1
K02860	NA	NA	NA	1	NA	1	NA	NA	1	NA	1	NA	1	NA	1	NA	NA	1	NA	1	NA	1	NA	1	1	1	1	NA	1	NA	NA	NA	NA	1	NA	NA	1	NA	NA	NA	NA	NA	1	NA	1	1	NA	NA	NA
K02863	1	1	NA	1	1	1	1	NA	NA	NA	NA	NA	NA	1	NA	NA	NA	1	NA	1	NA	1	NA	1	1	1	NA	1	NA	1	NA	NA	NA	NA	1	NA	NA	1	1	1	NA	1	1	1	NA	NA	1	1	NA
K02864	1	1	NA	1	1	1	NA	1	NA	NA	NA	NA	NA	1	NA	NA	NA	1	NA	1	NA	1	NA	1	1	1	NA	1	NA	1	NA	NA	NA	1	NA	NA	NA	NA	NA	NA	NA	1	1	1	NA	NA	1	NA	NA
K02866	NA	NA	NA	NA	NA	NA	NA	NA	NA	NA	NA	NA	NA	NA	NA	NA	NA	NA	NA	NA	NA	NA	NA	NA	NA	NA	NA	NA	NA	NA	NA	NA	NA	NA	NA	NA	NA	NA	NA	NA	NA	NA	NA	NA	NA	NA	NA	NA	NA
K02867	1	1	NA	1	1	1	1	NA	NA	1	NA	NA	NA	1	NA	NA	NA	1	NA	1	NA	1	NA	1	1	1	NA	NA	NA	1	NA	NA	NA	NA	1	NA	NA	1	1	1	NA	1	1	1	NA	NA	1	1	NA
K02869	NA	NA	NA	NA	NA	NA	NA	NA	NA	NA	NA	NA	NA	NA	NA	NA	NA	NA	NA	NA	NA	NA	NA	NA	NA	NA	NA	NA	NA	NA	NA	NA	NA	NA	NA	NA	NA	NA	NA	NA	NA	NA	NA	NA	NA	NA	NA	1	NA
K02871	NA	1	1	1	1	1	1	NA	1	1	1	NA	1	1	NA	1	1	1	1	NA	NA	NA	1	NA	1	2	NA	1	NA	NA	1	NA	1	NA	NA	NA	1	1	1	NA	NA	1	1	NA	NA	NA	NA	1	1
K02874	NA	1	1	1	1	NA	NA	NA	1	1	1	NA	1	NA	1	1	NA	NA	1	1	NA	1	1	1	1	NA	NA	NA	NA	1	NA	1	NA	NA	1	NA	NA	1	1	NA	1	NA	1	NA	NA	1	NA	NA	1
K02875	NA	NA	NA	NA	NA	NA	NA	NA	NA	NA	NA	NA	NA	NA	NA	NA	NA	NA	NA	NA	NA	NA	NA	NA	NA	NA	NA	NA	NA	NA	NA	NA	NA	NA	NA	NA	NA	NA	NA	NA	NA	NA	NA	NA	NA	NA	NA	1	NA
K02876	NA	1	NA	1	1	NA	NA	NA	1	1	1	NA	1	NA	NA	1	1	NA	1	1	NA	1	1	1	1	1	NA	NA	NA	1	NA	1	NA	NA	1	NA	NA	1	1	1	1	NA	1	NA	NA	1	NA	NA	1
K02877	NA	NA	NA	NA	NA	NA	NA	NA	NA	NA	NA	NA	NA	NA	NA	NA	NA	NA	NA	NA	NA	NA	NA	NA	NA	NA	NA	NA	NA	NA	NA	NA	NA	NA	NA	NA	NA	NA	NA	NA	NA	NA	NA	NA	NA	NA	NA	1	NA
K02878	NA	1	1	1	1	NA	NA	NA	1	2	1	NA	1	NA	NA	1	NA	NA	1	1	NA	1	1	1	1	NA	NA	NA	NA	NA	NA	1	NA	NA	1	NA	NA	1	1	NA	1	NA	1	NA	NA	1	NA	NA	1
K02879	1	1	NA	1	1	NA	NA	NA	1	1	1	1	1	1	NA	1	1	NA	1	1	NA	1	NA	NA	1	1	NA	NA	NA	NA	NA	NA	NA	NA	1	NA	NA	1	1	1	1	NA	1	NA	NA	1	NA	NA	1
K02881	NA	1	1	1	1	NA	NA	NA	1	1	1	NA	1	NA	1	1	NA	NA	1	1	NA	1	1	1	1	1	NA	NA	NA	NA	NA	1	NA	NA	1	NA	NA	1	1	1	1	NA	NA	NA	NA	1	NA	1	1
K02883	NA	NA	NA	NA	NA	NA	NA	NA	NA	NA	NA	NA	NA	NA	NA	NA	NA	NA	NA	NA	NA	NA	NA	NA	NA	NA	NA	NA	NA	NA	NA	NA	NA	NA	NA	NA	NA	NA	NA	NA	NA	NA	NA	NA	NA	NA	NA	1	NA
K02884	1	1	NA	1	1	NA	NA	NA	1	NA	1	NA	1	NA	NA	NA	NA	1	NA	NA	NA	1	1	1	1	1	1	1	1	NA	NA	NA	NA	1	NA	NA	NA	1	NA	NA	NA	NA	1	NA	1	1	NA	NA	NA
K02885	NA	NA	NA	NA	NA	NA	NA	NA	NA	NA	NA	NA	NA	NA	NA	NA	NA	NA	NA	NA	NA	NA	NA	NA	NA	NA	NA	NA	NA	NA	NA	NA	NA	NA	NA	NA	NA	NA	NA	NA	NA	NA	NA	NA	NA	NA	NA	1	NA
K02886	NA	1	1	NA	1	NA	NA	NA	1	1	1	NA	NA	NA	NA	1	NA	1	1	1	NA	1	1	NA	1	NA	NA	NA	NA	NA	NA	1	NA	NA	1	NA	NA	1	1	NA	1	1	1	NA	NA	1	NA	1	1
K02887	1	1	1	NA	1	NA	1	1	NA	1	NA	1	1	1	NA	NA	NA	NA	1	NA	NA	1	1	1	1	NA	NA	NA	1	NA	NA	1	NA	NA	NA	1	1	1	1	1	1	NA	NA	1	1	1	1	NA	NA
K02888	1	1	NA	1	NA	1	1	NA	1	NA	1	NA	1	1	NA	1	1	NA	1	1	NA	1	NA	1	1	NA	NA	NA	NA	NA	NA	NA	NA	NA	NA	1	1	1	1	1	NA	1	1	1	1	1	1	NA	1
K02889	NA	NA	NA	NA	NA	NA	NA	NA	NA	NA	NA	NA	NA	NA	NA	NA	NA	NA	NA	NA	NA	NA	NA	NA	NA	NA	NA	NA	NA	NA	NA	NA	NA	NA	NA	NA	NA	NA	NA	NA	NA	NA	NA	NA	NA	NA	NA	1	NA
K02890	NA	1	1	1	1	NA	NA	NA	1	1	1	NA	1	NA	NA	1	NA	1	1	1	NA	1	1	1	1	NA	NA	NA	NA	NA	NA	1	NA	NA	1	NA	NA	1	1	NA	1	1	1	NA	NA	1	NA	1	1
K02892	NA	1	1	NA	1	NA	NA	NA	1	NA	1	NA	NA	NA	NA	NA	NA	1	1	1	NA	1	1	NA	1	NA	NA	NA	NA	NA	NA	1	NA	NA	1	NA	NA	1	NA	NA	1	1	1	NA	NA	1	NA	NA	1
K02895	NA	1	1	1	1	NA	NA	NA	1	1	1	NA	1	NA	1	1	NA	NA	1	1	NA	1	1	1	1	NA	NA	NA	NA	1	NA	1	NA	NA	1	NA	NA	1	1	NA	1	NA	1	NA	NA	1	NA	NA	1
K02896	NA	NA	NA	NA	NA	NA	NA	NA	NA	NA	NA	NA	NA	NA	NA	NA	NA	NA	NA	NA	NA	NA	NA	NA	NA	NA	NA	NA	NA	NA	NA	NA	NA	NA	NA	NA	NA	NA	NA	NA	NA	NA	NA	NA	NA	NA	NA	NA	NA
K02897	1	1	NA	NA	NA	1	1	NA	NA	1	1	NA	NA	1	NA	NA	1	1	NA	NA	NA	1	NA	1	NA	1	1	NA	NA	NA	NA	1	NA	NA	NA	NA	1	1	NA	NA	NA	NA	NA	1	NA	1	NA	NA	1
K02899	1	1	NA	1	NA	1	1	NA	1	NA	1	NA	1	1	NA	1	1	NA	1	1	NA	1	NA	1	1	NA	NA	NA	NA	NA	NA	NA	NA	NA	NA	1	1	1	1	1	NA	1	1	1	1	1	1	NA	1
K02902	1	1	NA	1	NA	NA	1	NA	NA	NA	1	NA	1	1	1	NA	NA	NA	NA	1	NA	1	1	NA	1	1	NA	NA	NA	1	NA	NA	NA	1	NA	1	NA	1	NA	NA	1	NA	1	1	1	NA	1	NA	1
K02904	NA	1	1	NA	1	NA	NA	NA	1	1	NA	NA	NA	NA	NA	1	NA	NA	1	1	NA	NA	1	NA	1	NA	NA	NA	NA	1	NA	1	NA	NA	1	NA	NA	NA	1	NA	1	NA	1	NA	NA	1	NA	NA	1
K02906	NA	1	1	NA	1	NA	NA	NA	1	NA	1	NA	NA	NA	NA	1	NA	1	1	1	NA	1	1	NA	1	NA	NA	NA	1	NA	NA	1	NA	NA	1	NA	NA	1	1	NA	1	2	1	NA	NA	1	NA	1	1
K02907	NA	1	NA	1	1	NA	NA	NA	1	1	1	NA	1	NA	NA	1	1	NA	1	NA	NA	1	1	NA	1	1	NA	NA	NA	1	NA	1	NA	NA	1	NA	NA	1	NA	1	1	NA	1	NA	NA	1	NA	1	1
K02908	NA	NA	NA	NA	NA	NA	NA	NA	NA	NA	NA	NA	NA	NA	NA	NA	NA	NA	NA	NA	NA	NA	NA	NA	NA	NA	NA	NA	NA	NA	NA	NA	NA	NA	NA	NA	NA	NA	NA	NA	NA	NA	NA	NA	NA	NA	NA	1	NA
K02909	NA	NA	NA	1	1	NA	1	NA	NA	1	1	NA	1	1	NA	1	NA	1	1	NA	NA	1	NA	1	1	1	NA	NA	NA	NA	NA	NA	NA	NA	NA	1	NA	NA	NA	NA	1	1	1	1	1	1	1	NA	1
K02910	NA	NA	NA	NA	NA	NA	NA	NA	NA	NA	NA	NA	NA	NA	NA	NA	NA	NA	NA	NA	NA	NA	NA	NA	NA	NA	NA	NA	NA	NA	NA	NA	NA	NA	NA	NA	NA	NA	NA	NA	NA	NA	NA	NA	NA	NA	NA	1	NA
K02911	NA	1	NA	NA	NA	NA	1	NA	1	NA	1	NA	1	1	1	NA	NA	NA	NA	1	NA	1	1	1	1	NA	NA	NA	1	1	NA	NA	NA	1	NA	NA	NA	1	NA	1	1	NA	1	1	NA	NA	1	NA	NA
K02912	NA	NA	NA	NA	NA	NA	NA	NA	NA	NA	NA	NA	NA	NA	NA	NA	NA	NA	NA	NA	NA	NA	NA	NA	NA	NA	NA	NA	NA	NA	NA	NA	NA	NA	NA	NA	NA	NA	NA	NA	NA	NA	NA	NA	NA	NA	NA	1	NA
K02913	1	1	NA	1	1	NA	1	NA	NA	NA	1	NA	NA	1	NA	NA	NA	1	NA	1	NA	1	NA	1	2	NA	NA	NA	NA	NA	NA	NA	NA	NA	NA	1	NA	1	2	1	NA	1	1	1	NA	NA	1	NA	NA
K02914	1	1	NA	1	NA	1	1	NA	NA	NA	1	NA	NA	NA	NA	NA	1	NA	1	NA	NA	1	NA	1	NA	NA	1	NA	NA	NA	NA	NA	NA	NA	NA	NA	NA	1	NA	1	NA	NA	1	1	NA	NA	1	NA	NA
K02915	NA	NA	NA	NA	NA	NA	NA	NA	NA	NA	NA	NA	NA	NA	NA	NA	NA	NA	NA	NA	NA	NA	NA	NA	NA	NA	NA	NA	NA	NA	NA	NA	NA	NA	NA	NA	NA	NA	NA	NA	NA	NA	NA	NA	NA	NA	NA	1	NA
K02916	1	1	1	NA	1	NA	1	1	NA	1	NA	1	1	1	NA	NA	NA	NA	1	NA	NA	1	1	1	1	NA	NA	NA	1	NA	NA	1	NA	NA	NA	1	1	1	1	1	1	NA	NA	1	1	1	1	NA	NA
K02919	1	NA	NA	1	1	NA	NA	NA	1	NA	1	1	1	1	1	NA	1	NA	NA	1	NA	1	1	1	1	NA	NA	NA	NA	NA	NA	1	NA	NA	1	NA	NA	1	1	NA	NA	NA	NA	NA	NA	NA	NA	NA	1
K02921	NA	NA	NA	NA	NA	NA	NA	NA	NA	NA	NA	NA	NA	NA	NA	NA	NA	NA	NA	NA	NA	NA	NA	NA	NA	NA	NA	NA	NA	NA	NA	NA	NA	NA	NA	NA	NA	NA	NA	NA	NA	NA	NA	NA	NA	NA	NA	NA	NA
K02922	NA	NA	NA	NA	NA	NA	NA	NA	NA	NA	NA	NA	NA	NA	NA	NA	NA	NA	NA	NA	NA	NA	NA	NA	NA	NA	NA	NA	NA	NA	NA	NA	NA	NA	NA	NA	NA	NA	NA	NA	NA	NA	NA	NA	NA	NA	NA	1	NA
K02924	NA	NA	NA	NA	NA	NA	NA	NA	NA	NA	NA	NA	NA	NA	NA	NA	NA	NA	NA	NA	NA	NA	NA	NA	NA	NA	NA	NA	NA	NA	NA	NA	NA	NA	NA	NA	NA	NA	NA	NA	NA	NA	NA	NA	NA	NA	NA	1	NA
K02926	NA	1	1	NA	1	NA	NA	NA	1	NA	1	NA	NA	NA	NA	NA	NA	1	1	1	NA	1	1	NA	1	NA	NA	NA	1	NA	NA	1	NA	NA	1	NA	NA	1	NA	NA	1	1	1	NA	NA	1	NA	NA	1
K02929	NA	NA	NA	NA	NA	NA	NA	NA	NA	NA	NA	NA	NA	NA	NA	NA	NA	NA	NA	NA	NA	NA	NA	NA	NA	NA	NA	NA	NA	NA	NA	NA	NA	NA	NA	NA	NA	NA	NA	NA	NA	NA	NA	NA	NA	NA	NA	1	NA
K02930	NA	NA	NA	NA	NA	NA	NA	NA	NA	NA	NA	NA	NA	NA	NA	NA	NA	NA	NA	NA	NA	NA	NA	NA	NA	NA	NA	NA	NA	NA	NA	NA	NA	NA	NA	NA	NA	NA	NA	NA	NA	1	NA	NA	NA	NA	NA	1	NA
K02931	NA	1	1	1	1	NA	NA	NA	1	1	1	NA	1	NA	1	1	NA	NA	1	1	NA	1	1	1	1	1	NA	NA	NA	1	NA	1	NA	NA	1	NA	NA	1	1	NA	1	NA	1	NA	NA	1	NA	NA	1
K02933	NA	1	1	1	1	NA	NA	NA	1	1	1	NA	1	NA	1	1	NA	NA	NA	1	NA	1	1	1	1	1	NA	NA	NA	NA	NA	1	NA	NA	1	NA	NA	1	1	1	1	NA	1	NA	NA	1	NA	1	1
K02935	1	1	NA	1	NA	1	1	1	NA	NA	NA	NA	NA	1	1	NA	NA	1	NA	1	NA	1	NA	1	1	1	NA	1	NA	1	NA	NA	NA	1	NA	NA	NA	NA	NA	NA	NA	1	1	1	NA	NA	1	NA	NA
K02939	NA	1	1	NA	1	NA	NA	NA	NA	1	1	1	NA	1	NA	NA	NA	1	1	NA	NA	2	1	NA	1	1	NA	1	NA	1	1	NA	NA	1	NA	NA	NA	NA	1	NA	1	1	NA	NA	NA	1	1	NA	1
K02944	NA	NA	NA	NA	NA	NA	NA	NA	NA	NA	NA	NA	NA	NA	NA	NA	NA	NA	NA	NA	NA	NA	NA	NA	NA	NA	NA	NA	NA	NA	NA	NA	NA	NA	NA	NA	NA	NA	NA	NA	NA	NA	NA	NA	NA	NA	NA	1	NA
K02945	NA	1	NA	1	1	1	2	NA	NA	1	1	1	1	1	NA	1	NA	NA	1	1	NA	NA	NA	NA	NA	NA	NA	NA	NA	1	NA	1	NA	NA	NA	NA	NA	NA	NA	1	2	2	1	1	1	2	NA	NA	NA
K02946	NA	1	2	1	1	NA	NA	NA	1	NA	NA	NA	NA	NA	NA	1	NA	NA	1	1	NA	1	1	1	1	1	NA	NA	1	NA	NA	1	NA	NA	1	NA	NA	1	1	NA	1	1	1	NA	NA	1	NA	NA	1
K02948	1	1	NA	1	1	NA	NA	NA	1	1	1	1	1	1	NA	1	1	NA	1	1	NA	1	1	1	1	1	NA	NA	NA	1	NA	1	NA	NA	1	NA	NA	1	1	1	1	NA	1	NA	NA	1	NA	NA	1
K02950	NA	1	NA	1	1	NA	1	1	1	NA	NA	NA	NA	NA	NA	1	NA	1	1	1	NA	1	NA	1	1	NA	NA	NA	NA	NA	NA	1	NA	NA	NA	NA	NA	1	NA	NA	1	NA	1	NA	1	NA	NA	1	1
K02952	1	1	NA	1	1	NA	NA	NA	1	1	1	1	1	NA	1	1	NA	NA	1	1	NA	1	1	1	1	1	NA	NA	NA	1	NA	1	NA	NA	1	NA	NA	1	1	1	1	NA	1	NA	NA	1	NA	NA	1
K02954	NA	NA	1	1	1	NA	NA	NA	1	NA	1	NA	1	NA	1	1	NA	NA	1	1	NA	1	1	1	1	1	NA	NA	NA	NA	NA	1	NA	NA	1	NA	NA	1	1	NA	1	NA	NA	NA	NA	NA	NA	NA	1
K02956	NA	1	NA	1	NA	NA	NA	NA	1	NA	1	1	NA	1	NA	NA	1	1	1	1	1	1	1	NA	1	1	NA	NA	NA	NA	1	NA	NA	NA	1	NA	NA	NA	1	1	NA	1	1	NA	NA	1	NA	NA	1
K02959	NA	NA	NA	NA	NA	1	NA	NA	1	NA	1	NA	1	NA	1	NA	1	1	NA	1	NA	1	NA	1	1	1	NA	NA	1	NA	NA	NA	NA	1	NA	NA	NA	1	NA	NA	NA	NA	1	NA	1	1	NA	NA	NA
K02961	NA	1	1	1	1	NA	NA	NA	1	1	1	NA	1	NA	NA	1	NA	NA	1	1	NA	1	1	1	1	NA	NA	NA	NA	1	NA	1	NA	NA	1	NA	NA	1	1	NA	1	NA	1	NA	NA	1	NA	1	1
K02962	NA	NA	NA	NA	NA	NA	NA	NA	NA	NA	NA	NA	NA	NA	NA	NA	NA	NA	NA	NA	NA	NA	NA	NA	NA	NA	NA	NA	NA	NA	NA	NA	NA	NA	NA	NA	NA	NA	NA	NA	NA	NA	NA	NA	NA	NA	NA	1	NA
K02963	NA	1	NA	NA	1	NA	NA	NA	NA	1	1	NA	NA	1	NA	NA	NA	1	1	1	NA	2	NA	NA	1	1	NA	NA	NA	1	NA	NA	NA	NA	1	NA	NA	NA	1	NA	1	1	NA	NA	1	1	NA	NA	1
K02965	NA	1	1	NA	1	NA	NA	NA	1	1	1	NA	NA	NA	NA	1	NA	1	1	1	NA	1	1	NA	1	NA	NA	NA	NA	NA	NA	1	NA	NA	1	NA	NA	1	1	NA	1	1	1	NA	NA	1	NA	1	1
K02966	NA	NA	NA	NA	NA	NA	NA	NA	NA	NA	NA	NA	NA	NA	NA	NA	NA	NA	NA	NA	NA	NA	NA	NA	NA	NA	NA	NA	NA	NA	NA	NA	NA	NA	NA	NA	NA	NA	NA	NA	NA	NA	NA	NA	NA	NA	NA	1	NA
K02967	NA	1	NA	1	1	1	1	NA	NA	1	NA	NA	1	1	NA	NA	1	1	NA	NA	NA	NA	NA	NA	1	1	NA	NA	NA	NA	1	NA	1	NA	1	NA	1	1	1	1	NA	NA	1	NA	1	NA	1	NA	1
K02968	1	1	NA	1	NA	1	1	NA	1	1	1	NA	1	1	NA	NA	NA	1	1	1	NA	1	1	NA	1	NA	1	NA	1	NA	NA	NA	NA	NA	NA	1	1	1	1	1	NA	NA	NA	NA	1	NA	1	NA	1
K02970	1	1	1	NA	1	NA	NA	NA	1	NA	1	NA	NA	1	NA	NA	NA	1	1	1	NA	1	NA	1	1	NA	NA	NA	NA	NA	NA	NA	NA	NA	NA	NA	NA	1	1	NA	NA	1	NA	NA	1	NA	1	NA	NA
K02974	NA	NA	NA	NA	NA	NA	NA	NA	NA	NA	NA	NA	NA	NA	NA	NA	NA	NA	NA	NA	NA	NA	NA	NA	NA	NA	NA	NA	NA	NA	NA	NA	NA	NA	NA	NA	NA	NA	NA	NA	NA	NA	NA	NA	NA	NA	NA	NA	NA
K02979	NA	NA	NA	NA	NA	NA	NA	NA	NA	NA	NA	NA	NA	NA	NA	NA	NA	NA	NA	NA	NA	NA	NA	NA	NA	NA	NA	NA	NA	NA	NA	NA	NA	NA	NA	NA	NA	NA	NA	NA	NA	NA	NA	NA	NA	NA	NA	NA	NA
K02982	NA	1	NA	1	1	NA	NA	NA	1	1	1	NA	1	NA	NA	1	NA	NA	1	1	NA	1	1	1	1	NA	NA	NA	NA	NA	NA	1	NA	NA	1	NA	NA	1	1	NA	1	1	1	NA	NA	1	NA	1	1
K02984	NA	NA	NA	NA	NA	NA	NA	NA	NA	NA	NA	NA	NA	NA	NA	NA	NA	NA	NA	NA	NA	NA	NA	NA	NA	NA	NA	NA	NA	NA	NA	NA	NA	NA	NA	NA	NA	NA	NA	NA	NA	NA	NA	NA	NA	NA	NA	1	NA
K02986	1	1	NA	1	1	NA	NA	NA	1	1	1	1	1	1	NA	NA	1	NA	1	1	NA	1	1	1	1	NA	NA	NA	NA	1	NA	1	NA	NA	1	NA	NA	1	NA	1	1	NA	1	NA	NA	1	NA	1	1
K02987	NA	NA	NA	NA	NA	NA	NA	NA	NA	NA	NA	NA	NA	NA	NA	NA	NA	NA	NA	NA	NA	NA	NA	NA	NA	NA	NA	NA	NA	NA	NA	NA	NA	NA	NA	NA	NA	NA	NA	NA	NA	NA	NA	NA	NA	NA	NA	1	NA
K02988	NA	1	NA	1	1	NA	NA	NA	1	1	1	NA	1	NA	NA	1	NA	NA	1	1	NA	1	1	1	1	1	NA	NA	NA	1	NA	1	NA	NA	1	NA	NA	1	1	1	1	NA	NA	NA	NA	1	NA	1	1
K02990	NA	1	1	NA	1	NA	NA	NA	NA	1	NA	NA	NA	1	NA	NA	NA	1	1	1	NA	2	NA	NA	1	1	NA	NA	NA	1	NA	NA	NA	NA	1	NA	NA	NA	1	NA	1	1	NA	NA	1	1	1	NA	1
K02991	NA	NA	NA	NA	NA	NA	NA	NA	NA	NA	NA	NA	NA	NA	NA	NA	NA	NA	NA	NA	NA	NA	NA	NA	NA	NA	NA	NA	NA	NA	NA	NA	NA	NA	NA	NA	NA	NA	NA	NA	NA	NA	NA	NA	NA	NA	NA	NA	NA
K02992	NA	1	NA	1	1	NA	1	1	1	NA	NA	NA	NA	NA	NA	1	NA	1	1	1	NA	1	NA	1	1	NA	NA	1	NA	NA	NA	1	NA	NA	NA	NA	NA	1	NA	NA	1	NA	1	NA	1	1	NA	1	1
K02994	NA	1	1	1	1	NA	NA	NA	1	1	1	NA	1	NA	1	1	NA	NA	1	1	NA	1	1	1	1	1	NA	NA	NA	NA	NA	1	NA	NA	1	NA	NA	1	1	1	1	NA	1	NA	NA	1	NA	1	1
K02995	NA	NA	NA	NA	NA	NA	NA	NA	NA	NA	NA	NA	NA	NA	NA	NA	NA	NA	NA	NA	NA	NA	NA	NA	NA	NA	NA	NA	NA	NA	NA	NA	NA	NA	NA	NA	NA	NA	NA	NA	NA	NA	NA	NA	NA	NA	NA	NA	NA
K02996	NA	1	1	1	1	1	1	NA	1	1	1	NA	1	1	NA	1	1	1	1	NA	NA	NA	1	NA	1	2	NA	1	NA	NA	1	NA	1	NA	NA	NA	1	1	1	NA	NA	1	1	NA	NA	NA	NA	1	1
K03040	1	1	NA	1	1	NA	NA	NA	1	1	1	1	1	1	NA	1	1	NA	1	1	NA	1	NA	NA	1	1	NA	NA	NA	NA	NA	NA	NA	NA	1	NA	NA	1	1	1	1	NA	1	NA	1	1	NA	NA	1
K03041	NA	NA	NA	NA	NA	NA	NA	NA	NA	NA	NA	NA	NA	NA	NA	NA	NA	NA	NA	NA	NA	NA	NA	NA	NA	NA	NA	NA	NA	NA	NA	NA	NA	NA	NA	NA	NA	NA	NA	NA	NA	NA	NA	NA	NA	NA	NA	1	NA
K03042	NA	NA	NA	NA	NA	NA	NA	NA	NA	NA	NA	NA	NA	NA	NA	NA	NA	NA	NA	NA	NA	NA	NA	NA	NA	NA	NA	NA	NA	NA	NA	NA	NA	NA	NA	NA	NA	NA	NA	NA	NA	NA	NA	NA	NA	NA	NA	1	NA
K03043	1	1	1	1	1	1	1	NA	1	NA	NA	NA	NA	1	1	1	NA	1	NA	1	NA	1	NA	1	1	1	NA	1	NA	NA	NA	NA	NA	NA	NA	NA	1	NA	NA	NA	1	1	1	1	1	1	1	NA	1
K03044	NA	NA	NA	NA	NA	NA	NA	NA	NA	NA	NA	NA	NA	NA	NA	NA	NA	NA	NA	NA	NA	NA	NA	NA	NA	NA	NA	NA	NA	NA	NA	NA	NA	NA	NA	NA	NA	NA	NA	NA	NA	NA	NA	NA	NA	NA	NA	1	NA
K03045	NA	NA	NA	NA	NA	NA	NA	NA	NA	NA	NA	NA	NA	NA	NA	NA	NA	NA	NA	NA	NA	NA	NA	NA	NA	NA	NA	NA	NA	NA	NA	NA	NA	NA	NA	NA	NA	NA	NA	NA	NA	NA	NA	NA	NA	NA	NA	1	NA
K03046	1	2	1	1	NA	1	NA	NA	1	NA	1	NA	NA	1	1	1	NA	1	NA	1	NA	1	NA	1	1	1	NA	1	NA	NA	NA	NA	NA	NA	NA	NA	1	1	NA	NA	1	1	1	1	1	1	1	NA	1
K03047	NA	NA	NA	NA	NA	NA	NA	NA	NA	NA	NA	NA	NA	NA	NA	NA	NA	NA	NA	NA	NA	NA	NA	NA	NA	NA	NA	NA	NA	NA	NA	NA	NA	NA	NA	NA	NA	NA	NA	NA	NA	NA	NA	NA	NA	NA	NA	1	NA
K03048	NA	NA	NA	NA	NA	NA	NA	NA	NA	NA	NA	NA	NA	NA	NA	NA	NA	NA	NA	NA	NA	NA	NA	NA	1	NA	NA	NA	NA	NA	NA	NA	NA	NA	NA	NA	NA	NA	1	NA	NA	NA	NA	NA	NA	NA	NA	NA	NA
K03049	NA	NA	NA	NA	NA	NA	NA	NA	NA	NA	NA	NA	NA	NA	NA	NA	NA	NA	NA	NA	NA	NA	NA	NA	NA	NA	NA	NA	NA	NA	NA	NA	NA	NA	NA	NA	NA	NA	NA	NA	NA	NA	NA	NA	NA	NA	NA	NA	NA
K03050	NA	NA	NA	NA	NA	NA	NA	NA	NA	NA	NA	NA	NA	NA	NA	NA	NA	NA	NA	NA	NA	NA	NA	NA	NA	NA	NA	NA	NA	NA	NA	NA	NA	NA	NA	NA	NA	NA	NA	NA	NA	NA	NA	NA	NA	NA	NA	NA	NA
K03051	NA	NA	NA	NA	NA	NA	NA	NA	NA	NA	NA	NA	NA	NA	NA	NA	NA	NA	NA	NA	NA	NA	NA	NA	NA	NA	NA	NA	NA	NA	NA	NA	NA	NA	NA	NA	NA	NA	NA	NA	NA	NA	NA	NA	NA	NA	NA	1	NA
K03053	NA	NA	NA	NA	NA	NA	NA	NA	NA	NA	NA	NA	NA	NA	NA	NA	NA	NA	NA	NA	NA	NA	NA	NA	NA	NA	NA	NA	NA	NA	NA	NA	NA	NA	NA	NA	NA	NA	NA	NA	NA	NA	NA	NA	NA	NA	NA	1	NA
K03055	NA	NA	NA	NA	NA	NA	NA	NA	NA	NA	NA	NA	NA	NA	NA	NA	NA	NA	NA	NA	NA	NA	NA	NA	NA	NA	NA	NA	NA	NA	NA	NA	NA	NA	NA	NA	NA	NA	NA	NA	NA	NA	NA	NA	NA	NA	NA	1	NA
K03056	NA	NA	NA	NA	NA	NA	NA	NA	NA	NA	NA	NA	NA	NA	NA	NA	NA	NA	NA	NA	NA	NA	NA	NA	NA	NA	NA	NA	NA	NA	NA	NA	NA	NA	NA	NA	NA	NA	NA	NA	NA	NA	NA	NA	NA	NA	NA	1	NA
K03057	NA	NA	NA	NA	NA	NA	NA	NA	NA	NA	NA	NA	NA	NA	NA	NA	NA	NA	NA	NA	NA	NA	NA	NA	NA	NA	NA	NA	NA	NA	NA	NA	NA	NA	NA	NA	NA	NA	NA	NA	NA	NA	NA	NA	NA	NA	NA	1	NA
K03058	NA	NA	NA	NA	NA	NA	NA	NA	NA	NA	NA	NA	NA	NA	NA	NA	NA	NA	NA	NA	NA	NA	NA	NA	NA	NA	NA	NA	NA	NA	NA	NA	NA	NA	NA	NA	NA	NA	NA	NA	NA	NA	NA	NA	NA	NA	NA	NA	NA
K03060	NA	1	NA	NA	NA	NA	NA	NA	NA	1	NA	NA	NA	1	NA	NA	NA	NA	NA	NA	NA	NA	NA	NA	NA	1	NA	1	1	1	NA	1	NA	1	NA	NA	NA	NA	NA	NA	1	1	1	NA	1	NA	NA	NA	NA
K03070	NA	1	1	1	NA	1	1	1	NA	1	NA	NA	1	NA	NA	NA	NA	1	NA	NA	NA	1	NA	NA	NA	1	NA	1	1	1	NA	NA	1	NA	NA	1	1	1	NA	1	1	1	NA	NA	NA	NA	NA	NA	1
K03071	NA	NA	NA	NA	NA	NA	NA	NA	NA	NA	NA	NA	NA	NA	NA	NA	NA	NA	NA	NA	NA	NA	NA	NA	NA	1	NA	NA	NA	NA	NA	NA	NA	NA	NA	NA	NA	NA	NA	NA	NA	NA	NA	NA	NA	NA	NA	NA	NA
K03072	NA	1	NA	NA	NA	NA	1	NA	NA	NA	NA	NA	NA	1	1	NA	NA	1	NA	NA	NA	NA	NA	NA	NA	1	NA	NA	NA	NA	NA	NA	NA	NA	NA	NA	NA	NA	NA	NA	NA	1	1	NA	NA	1	NA	NA	1
K03073	1	1	NA	1	1	1	1	NA	1	1	NA	NA	NA	1	NA	NA	NA	1	NA	1	NA	NA	NA	1	NA	1	NA	NA	NA	1	NA	NA	NA	NA	NA	NA	NA	1	NA	1	NA	1	1	1	NA	NA	1	NA	NA
K03074	NA	NA	NA	NA	NA	NA	NA	NA	NA	NA	NA	NA	NA	NA	NA	NA	NA	1	NA	NA	NA	NA	NA	NA	NA	NA	NA	NA	NA	NA	NA	NA	NA	NA	NA	NA	NA	NA	NA	NA	NA	NA	NA	NA	NA	NA	NA	NA	1
K03075	NA	1	1	NA	1	1	NA	1	1	1	NA	1	1	1	NA	1	1	1	NA	1	NA	1	1	1	1	NA	NA	1	NA	NA	NA	NA	NA	1	1	NA	1	NA	NA	1	NA	NA	NA	NA	NA	NA	1	NA	1
K03076	NA	1	NA	1	1	NA	1	NA	1	1	1	1	1	1	1	1	1	NA	1	1	NA	1	1	1	1	1	NA	NA	NA	NA	NA	1	NA	NA	1	NA	NA	1	1	1	1	NA	1	NA	NA	1	NA	1	1
K03077	NA	NA	NA	NA	NA	NA	NA	NA	NA	NA	NA	NA	NA	NA	NA	NA	NA	NA	NA	NA	NA	NA	NA	NA	NA	1	NA	NA	NA	NA	NA	NA	NA	NA	NA	NA	NA	NA	NA	NA	NA	NA	NA	NA	NA	NA	NA	NA	NA
K03079	NA	NA	NA	NA	NA	NA	NA	1	NA	NA	NA	NA	NA	NA	NA	NA	NA	NA	NA	1	NA	NA	NA	NA	1	1	NA	NA	NA	NA	NA	NA	NA	NA	1	NA	NA	NA	NA	NA	NA	NA	NA	NA	NA	NA	NA	NA	NA
K03086	NA	1	1	NA	1	NA	NA	NA	NA	NA	NA	NA	NA	1	NA	1	NA	NA	NA	1	NA	NA	NA	NA	1	NA	NA	NA	NA	1	NA	NA	NA	1	NA	NA	NA	NA	1	NA	NA	1	1	NA	1	NA	1	NA	1
K03088	NA	NA	2	9	16	7	NA	4	22	NA	12	6	7	NA	NA	NA	3	NA	2	7	6	21	1	7	1	2	6	NA	1	NA	1	NA	4	NA	1	2	15	10	5	NA	NA	NA	NA	11	1	NA	NA	NA	1
K03089	NA	1	NA	NA	NA	NA	1	NA	NA	NA	NA	NA	NA	1	NA	NA	NA	NA	NA	NA	NA	NA	NA	NA	NA	1	NA	NA	NA	NA	NA	1	NA	NA	NA	NA	NA	NA	NA	1	1	1	1	NA	NA	1	NA	NA	NA
K03090	NA	NA	NA	NA	NA	NA	NA	NA	NA	NA	NA	NA	NA	NA	NA	NA	NA	NA	NA	NA	NA	NA	NA	NA	NA	NA	NA	NA	NA	NA	NA	NA	NA	NA	NA	NA	NA	NA	NA	NA	NA	NA	NA	NA	NA	NA	NA	NA	NA
K03091	NA	NA	NA	NA	NA	NA	NA	NA	NA	NA	NA	NA	NA	NA	NA	NA	NA	NA	2	NA	NA	NA	NA	NA	NA	NA	NA	1	NA	NA	NA	NA	NA	2	NA	NA	NA	NA	NA	NA	NA	NA	NA	NA	2	NA	4	NA	NA
K03092	1	1	NA	NA	1	NA	1	NA	NA	1	1	NA	1	1	1	NA	NA	NA	NA	1	1	1	NA	1	NA	NA	1	NA	1	NA	1	1	NA	NA	NA	NA	NA	1	NA	1	NA	1	1	NA	1	NA	NA	NA	NA
K03098	NA	NA	NA	NA	NA	NA	NA	NA	NA	NA	NA	NA	NA	NA	NA	NA	NA	NA	NA	NA	NA	NA	NA	NA	NA	NA	NA	NA	NA	NA	NA	NA	NA	NA	NA	NA	1	NA	NA	NA	NA	NA	NA	NA	NA	NA	NA	NA	NA
K03100	1	1	NA	1	2	NA	1	1	1	1	1	1	1	NA	NA	NA	1	NA	NA	1	NA	1	NA	1	NA	1	1	1	NA	1	1	NA	1	2	NA	1	2	1	NA	1	1	1	1	1	1	1	1	NA	NA
K03101	NA	1	NA	NA	1	1	1	NA	1	1	1	NA	NA	1	NA	NA	1	NA	1	1	1	NA	NA	NA	1	1	NA	1	1	NA	NA	NA	NA	NA	NA	NA	NA	1	NA	NA	1	1	1	1	NA	NA	NA	NA	1
K03105	NA	NA	NA	NA	NA	NA	NA	NA	NA	NA	NA	NA	NA	NA	NA	NA	NA	NA	NA	NA	NA	NA	NA	NA	NA	NA	NA	NA	NA	NA	NA	NA	NA	NA	NA	NA	NA	NA	NA	NA	NA	NA	NA	NA	NA	NA	NA	1	NA
K03106	1	NA	NA	NA	NA	NA	NA	NA	1	NA	1	NA	NA	NA	1	NA	NA	1	NA	1	NA	1	NA	NA	1	NA	NA	NA	1	NA	NA	NA	NA	1	NA	1	1	1	NA	NA	NA	NA	NA	NA	1	1	NA	1	NA
K03110	NA	1	1	1	1	NA	NA	NA	1	NA	1	NA	NA	NA	1	NA	NA	NA	1	NA	1	NA	NA	1	NA	NA	NA	NA	1	NA	NA	NA	NA	1	NA	1	NA	NA	1	1	NA	NA	NA	1	1	1	NA	1	NA
K03111	1	1	NA	2	1	1	1	NA	1	1	2	NA	1	NA	NA	NA	NA	1	1	1	NA	NA	NA	NA	2	2	NA	1	1	NA	NA	NA	NA	1	1	NA	NA	1	2	NA	NA	1	2	1	1	1	1	NA	1
K03113	1	NA	NA	NA	NA	NA	NA	NA	1	NA	NA	1	NA	NA	NA	NA	1	NA	NA	NA	NA	NA	NA	NA	NA	NA	NA	NA	NA	NA	NA	NA	1	NA	NA	NA	NA	1	NA	NA	NA	NA	NA	NA	NA	NA	NA	1	NA
K03116	NA	2	NA	NA	NA	1	1	1	NA	NA	1	NA	1	1	1	NA	NA	NA	NA	NA	NA	NA	NA	1	NA	1	NA	NA	1	1	NA	2	NA	NA	NA	NA	1	1	NA	NA	1	NA	2	NA	NA	1	NA	NA	NA
K03117	NA	NA	NA	NA	NA	NA	NA	NA	NA	NA	NA	NA	NA	NA	NA	NA	NA	NA	NA	NA	NA	NA	NA	NA	NA	NA	NA	NA	NA	NA	NA	1	NA	NA	NA	NA	NA	NA	NA	NA	NA	NA	NA	NA	NA	1	NA	NA	NA
K03118	NA	1	NA	NA	NA	1	NA	2	NA	NA	1	NA	1	NA	NA	NA	NA	NA	NA	NA	NA	1	NA	NA	NA	NA	NA	NA	NA	NA	NA	1	NA	NA	NA	NA	1	1	NA	NA	1	NA	1	NA	NA	1	1	NA	NA
K03120	NA	NA	NA	NA	NA	NA	NA	NA	NA	NA	NA	NA	NA	NA	NA	NA	NA	NA	NA	NA	NA	NA	NA	NA	NA	NA	NA	NA	NA	NA	NA	NA	NA	NA	NA	NA	NA	NA	NA	NA	NA	NA	NA	NA	NA	NA	NA	1	NA
K03124	NA	NA	NA	NA	NA	NA	NA	NA	NA	NA	NA	NA	NA	NA	NA	NA	NA	NA	NA	NA	NA	NA	NA	NA	NA	NA	NA	NA	NA	NA	NA	NA	NA	NA	NA	NA	NA	NA	NA	NA	NA	NA	NA	NA	NA	NA	NA	1	NA
K03136	NA	NA	NA	NA	NA	NA	NA	NA	NA	NA	NA	NA	NA	NA	NA	NA	NA	NA	NA	NA	NA	NA	NA	NA	NA	NA	NA	NA	NA	NA	NA	NA	NA	NA	NA	NA	NA	NA	NA	NA	NA	NA	NA	NA	NA	NA	NA	1	NA
K03147	NA	1	NA	NA	NA	NA	NA	NA	NA	1	NA	NA	NA	NA	1	NA	NA	NA	NA	NA	NA	NA	NA	NA	NA	NA	NA	NA	NA	1	NA	NA	NA	NA	NA	NA	NA	1	NA	NA	NA	NA	NA	1	NA	NA	1	2	NA
K03149	NA	1	NA	NA	NA	NA	NA	NA	NA	1	NA	NA	NA	1	NA	NA	NA	NA	NA	NA	NA	NA	NA	NA	NA	NA	NA	NA	NA	NA	NA	NA	NA	NA	NA	NA	NA	NA	NA	NA	NA	NA	1	NA	NA	NA	NA	NA	NA
K03150	NA	1	NA	1	NA	NA	NA	NA	1	1	1	NA	NA	2	NA	NA	NA	1	NA	NA	NA	1	NA	1	NA	1	1	NA	NA	NA	NA	NA	NA	NA	NA	NA	NA	NA	NA	NA	NA	NA	1	NA	1	NA	NA	NA	NA
K03151	NA	NA	NA	NA	1	NA	NA	1	NA	NA	NA	NA	NA	NA	NA	NA	NA	NA	NA	1	NA	NA	NA	NA	1	NA	NA	1	NA	NA	NA	NA	NA	NA	NA	NA	NA	NA	NA	NA	NA	NA	NA	NA	NA	NA	NA	1	NA
K03152	1	1	NA	NA	1	1	NA	NA	NA	NA	NA	NA	NA	NA	NA	NA	NA	1	NA	NA	NA	1	NA	NA	1	NA	1	NA	NA	NA	NA	NA	1	NA	NA	1	1	1	NA	1	NA	NA	1	1	NA	NA	NA	NA	1
K03154	NA	1	NA	NA	NA	NA	1	NA	NA	1	NA	NA	NA	1	NA	NA	NA	1	NA	NA	NA	NA	NA	NA	NA	NA	NA	NA	NA	NA	NA	NA	NA	NA	NA	NA	NA	NA	NA	NA	NA	NA	1	NA	NA	NA	NA	NA	1
K03166	NA	NA	NA	NA	NA	NA	NA	NA	NA	NA	NA	NA	NA	NA	NA	NA	NA	NA	NA	NA	NA	NA	NA	NA	NA	NA	NA	NA	NA	NA	NA	NA	NA	NA	NA	NA	NA	NA	NA	NA	NA	NA	NA	NA	NA	NA	NA	NA	NA
K03167	NA	NA	NA	NA	NA	NA	NA	NA	NA	NA	NA	NA	NA	NA	NA	NA	NA	NA	NA	NA	NA	NA	NA	NA	NA	NA	NA	NA	NA	NA	NA	NA	NA	NA	NA	NA	NA	NA	NA	NA	NA	NA	NA	NA	NA	NA	NA	NA	NA
K03168	NA	1	NA	1	1	NA	2	NA	NA	NA	NA	NA	1	NA	1	NA	NA	1	NA	NA	1	1	NA	NA	NA	NA	NA	NA	1	NA	1	NA	NA	1	NA	NA	NA	1	1	NA	1	NA	1	NA	NA	1	NA	NA	1
K03169	NA	NA	NA	NA	1	1	NA	NA	NA	NA	NA	NA	NA	NA	NA	NA	NA	NA	1	NA	NA	2	2	NA	NA	NA	NA	1	NA	NA	NA	1	NA	NA	1	1	2	1	NA	NA	NA	NA	NA	NA	3	NA	NA	NA	2
K03177	1	1	NA	1	NA	NA	NA	1	1	NA	NA	NA	1	1	NA	NA	NA	1	NA	1	NA	1	1	NA	1	1	1	NA	NA	NA	1	NA	NA	NA	NA	NA	1	1	1	1	NA	1	1	1	1	1	NA	NA	1
K03179	NA	1	NA	NA	NA	NA	1	NA	NA	NA	NA	NA	NA	NA	NA	NA	NA	NA	NA	NA	NA	NA	NA	NA	NA	NA	NA	NA	NA	NA	NA	NA	NA	NA	NA	NA	NA	NA	NA	NA	1	NA	1	NA	NA	NA	1	NA	NA
K03182	NA	1	NA	NA	NA	NA	NA	NA	NA	NA	NA	NA	NA	NA	NA	NA	NA	NA	NA	NA	NA	NA	NA	NA	NA	NA	NA	NA	NA	NA	NA	NA	NA	NA	NA	NA	NA	NA	NA	NA	NA	NA	NA	NA	NA	NA	1	NA	NA
K03183	NA	2	NA	NA	NA	NA	1	NA	NA	1	NA	1	NA	NA	NA	NA	NA	NA	NA	NA	NA	1	NA	NA	NA	NA	NA	NA	NA	1	NA	NA	NA	NA	NA	NA	1	NA	NA	1	NA	1	2	1	NA	NA	NA	NA	NA
K03186	NA	1	NA	NA	NA	NA	NA	NA	NA	NA	NA	NA	NA	NA	NA	NA	NA	NA	NA	NA	NA	NA	NA	NA	NA	NA	NA	NA	NA	NA	NA	NA	NA	NA	NA	NA	NA	NA	NA	NA	NA	NA	1	NA	NA	NA	NA	1	NA
K03194	NA	1	NA	NA	NA	NA	1	NA	NA	NA	NA	NA	NA	NA	1	NA	NA	NA	NA	NA	NA	NA	NA	NA	NA	NA	NA	NA	NA	NA	NA	2	NA	NA	NA	NA	NA	NA	NA	NA	NA	NA	1	NA	NA	1	NA	NA	NA
K03205	NA	1	4	NA	3	NA	2	NA	NA	NA	NA	NA	NA	NA	1	NA	NA	NA	1	3	NA	NA	2	NA	NA	1	NA	4	1	NA	NA	NA	NA	1	1	NA	NA	NA	1	NA	1	NA	2	NA	6	1	NA	NA	1
K03208	NA	NA	NA	NA	1	NA	NA	NA	NA	NA	NA	NA	NA	NA	NA	NA	NA	1	NA	NA	NA	NA	NA	NA	NA	NA	NA	NA	NA	NA	NA	NA	NA	NA	NA	NA	NA	1	NA	NA	NA	NA	NA	1	NA	NA	NA	NA	NA
K03210	NA	1	NA	NA	NA	NA	1	1	NA	NA	1	NA	1	1	1	1	1	1	1	NA	NA	1	NA	1	NA	1	1	NA	NA	NA	1	NA	NA	NA	NA	NA	1	NA	NA	NA	NA	1	1	1	1	1	NA	NA	1
K03215	NA	1	NA	NA	1	NA	1	NA	1	1	NA	NA	NA	1	NA	1	1	NA	1	NA	1	1	1	NA	1	NA	NA	NA	NA	1	NA	1	NA	NA	NA	1	NA	1	NA	1	NA	1	1	1	1	NA	NA	NA	1
K03216	NA	NA	NA	NA	1	NA	NA	1	NA	NA	NA	NA	NA	1	1	NA	NA	NA	NA	1	NA	NA	NA	NA	1	1	NA	1	NA	NA	NA	NA	NA	NA	NA	NA	NA	NA	1	NA	1	1	NA	NA	NA	NA	1	NA	NA
K03217	1	1	NA	1	1	1	1	NA	1	NA	1	NA	1	NA	NA	NA	NA	1	1	NA	1	1	1	1	NA	NA	1	NA	NA	1	NA	NA	NA	NA	NA	NA	NA	1	1	1	NA	1	1	NA	NA	1	1	NA	NA
K03218	NA	NA	NA	1	1	NA	1	NA	NA	NA	1	NA	1	1	NA	1	1	1	NA	NA	NA	1	1	NA	1	1	NA	1	1	NA	1	1	NA	NA	NA	1	NA	1	1	NA	1	NA	1	1	NA	NA	1	NA	1
K03220	NA	NA	NA	NA	NA	NA	NA	NA	NA	NA	NA	NA	NA	NA	NA	NA	NA	NA	NA	NA	NA	NA	NA	NA	NA	NA	NA	NA	NA	NA	NA	1	NA	NA	NA	NA	NA	NA	NA	NA	NA	NA	NA	NA	NA	NA	NA	NA	NA
K03222	NA	NA	NA	NA	NA	NA	NA	NA	NA	NA	NA	NA	NA	NA	NA	NA	NA	NA	NA	NA	NA	NA	NA	NA	NA	NA	NA	NA	NA	NA	NA	1	NA	NA	NA	NA	NA	NA	NA	NA	1	NA	NA	NA	NA	NA	NA	NA	NA
K03223	NA	NA	NA	NA	NA	NA	NA	NA	NA	NA	NA	NA	NA	NA	NA	NA	NA	NA	NA	NA	NA	NA	NA	NA	NA	NA	NA	NA	NA	NA	NA	1	NA	NA	NA	NA	NA	NA	NA	NA	1	NA	NA	NA	NA	NA	NA	NA	NA
K03224	NA	NA	NA	NA	NA	NA	NA	NA	NA	NA	NA	NA	NA	NA	NA	NA	NA	NA	NA	NA	NA	NA	NA	NA	NA	NA	NA	NA	NA	NA	NA	1	NA	NA	NA	NA	NA	NA	NA	NA	1	NA	NA	NA	NA	NA	NA	NA	NA
K03225	NA	NA	NA	NA	NA	NA	NA	NA	NA	NA	NA	NA	NA	NA	NA	NA	NA	NA	NA	NA	NA	NA	NA	NA	NA	NA	NA	NA	NA	NA	NA	1	NA	NA	NA	NA	NA	NA	NA	NA	1	NA	NA	NA	NA	NA	NA	NA	NA
K03226	NA	NA	NA	NA	NA	NA	NA	NA	NA	NA	NA	NA	NA	NA	NA	NA	NA	NA	NA	NA	NA	NA	NA	NA	NA	NA	NA	NA	NA	NA	NA	1	NA	NA	NA	NA	NA	NA	NA	NA	1	NA	NA	NA	NA	NA	NA	NA	NA
K03227	NA	NA	NA	NA	NA	NA	NA	NA	NA	NA	NA	NA	NA	NA	NA	NA	NA	NA	NA	NA	NA	NA	NA	NA	NA	NA	NA	NA	NA	NA	NA	1	NA	NA	NA	NA	NA	NA	NA	NA	NA	NA	NA	NA	NA	NA	NA	NA	NA
K03228	NA	NA	NA	NA	NA	NA	NA	NA	NA	NA	NA	NA	NA	NA	NA	NA	NA	NA	NA	NA	NA	NA	NA	NA	NA	NA	NA	NA	NA	NA	NA	NA	NA	NA	NA	NA	NA	NA	NA	NA	NA	NA	NA	NA	NA	NA	NA	NA	NA
K03229	NA	NA	NA	NA	NA	NA	NA	NA	NA	NA	NA	NA	NA	NA	NA	NA	NA	NA	NA	NA	NA	NA	NA	NA	NA	NA	NA	NA	NA	NA	NA	NA	NA	NA	NA	NA	NA	NA	NA	NA	NA	NA	NA	NA	NA	NA	NA	NA	NA
K03230	NA	NA	NA	NA	NA	NA	NA	NA	NA	NA	NA	NA	NA	NA	NA	NA	NA	NA	NA	NA	NA	NA	NA	NA	NA	NA	NA	NA	NA	NA	NA	NA	NA	NA	NA	NA	NA	NA	NA	NA	NA	NA	NA	NA	NA	NA	NA	NA	NA
K03231	NA	NA	NA	NA	NA	NA	NA	NA	NA	NA	NA	NA	NA	NA	NA	NA	NA	NA	NA	NA	NA	NA	NA	NA	NA	NA	NA	NA	NA	NA	NA	NA	NA	NA	NA	NA	NA	NA	NA	NA	NA	NA	NA	NA	NA	NA	NA	1	NA
K03236	NA	NA	NA	NA	NA	NA	NA	NA	NA	NA	NA	NA	NA	NA	NA	NA	NA	NA	NA	NA	NA	NA	NA	NA	NA	NA	NA	NA	NA	NA	NA	NA	NA	NA	NA	NA	NA	NA	NA	NA	NA	NA	NA	NA	NA	NA	NA	NA	NA
K03237	NA	NA	NA	NA	NA	NA	NA	NA	NA	NA	NA	NA	NA	NA	NA	NA	NA	NA	NA	NA	NA	NA	NA	NA	NA	NA	NA	NA	NA	NA	NA	NA	NA	NA	NA	NA	NA	NA	NA	NA	NA	NA	NA	NA	NA	NA	NA	1	NA
K03238	NA	NA	NA	NA	NA	NA	NA	NA	NA	NA	NA	NA	NA	NA	NA	NA	NA	NA	NA	NA	NA	NA	NA	NA	NA	NA	NA	NA	NA	NA	NA	NA	NA	NA	NA	NA	NA	NA	NA	NA	NA	NA	NA	NA	NA	NA	NA	1	NA
K03242	NA	NA	NA	NA	NA	NA	NA	NA	NA	NA	NA	NA	NA	NA	NA	NA	NA	NA	NA	NA	NA	NA	NA	NA	NA	NA	NA	NA	NA	NA	NA	NA	NA	NA	NA	NA	NA	NA	NA	NA	NA	NA	NA	NA	NA	NA	NA	NA	NA
K03243	NA	NA	NA	NA	NA	NA	NA	NA	NA	NA	NA	NA	NA	NA	NA	NA	NA	NA	NA	NA	NA	NA	NA	NA	NA	NA	NA	NA	NA	NA	NA	NA	NA	NA	NA	NA	NA	NA	NA	NA	NA	NA	NA	NA	NA	NA	NA	NA	NA
K03263	NA	NA	NA	NA	NA	NA	NA	NA	NA	NA	NA	NA	NA	NA	NA	NA	NA	NA	NA	NA	NA	NA	NA	NA	NA	NA	NA	NA	NA	NA	NA	NA	NA	NA	NA	NA	NA	NA	NA	NA	NA	NA	NA	NA	NA	NA	NA	1	NA
K03264	NA	NA	NA	NA	NA	NA	NA	NA	NA	NA	NA	NA	NA	NA	NA	NA	NA	NA	NA	NA	NA	NA	NA	NA	NA	NA	NA	NA	NA	NA	NA	NA	NA	NA	NA	NA	NA	NA	NA	NA	NA	NA	NA	NA	NA	NA	NA	1	NA
K03265	NA	NA	NA	NA	NA	NA	NA	NA	NA	NA	NA	NA	NA	NA	NA	NA	NA	NA	NA	NA	NA	NA	NA	NA	NA	NA	NA	NA	NA	NA	NA	NA	NA	NA	NA	NA	NA	NA	NA	NA	NA	NA	NA	NA	NA	NA	NA	1	NA
K03269	1	NA	NA	1	NA	1	NA	NA	NA	NA	1	NA	NA	NA	NA	NA	NA	NA	NA	NA	NA	1	NA	1	NA	NA	NA	NA	NA	NA	NA	NA	NA	NA	NA	1	1	NA	NA	NA	NA	NA	NA	1	NA	NA	NA	NA	NA
K03270	NA	1	NA	1	NA	NA	1	NA	NA	1	1	NA	1	1	NA	NA	1	NA	1	NA	NA	1	NA	NA	NA	NA	NA	1	1	1	1	1	NA	NA	NA	NA	1	1	NA	1	NA	NA	1	NA	NA	NA	NA	NA	1
K03271	NA	1	NA	1	NA	NA	3	NA	NA	NA	1	1	1	1	NA	NA	NA	1	1	2	NA	NA	NA	NA	NA	NA	NA	NA	1	NA	NA	NA	NA	NA	NA	NA	NA	NA	NA	NA	1	NA	1	NA	NA	1	1	NA	NA
K03272	NA	NA	NA	NA	NA	NA	NA	NA	NA	1	NA	NA	NA	NA	NA	NA	NA	1	NA	NA	NA	NA	NA	NA	NA	NA	NA	NA	NA	NA	NA	NA	NA	NA	NA	NA	NA	NA	NA	NA	NA	NA	1	NA	NA	NA	NA	NA	NA
K03273	NA	1	NA	NA	NA	NA	NA	NA	NA	NA	NA	1	1	NA	1	NA	NA	1	1	NA	NA	NA	NA	NA	NA	NA	NA	NA	NA	NA	NA	NA	NA	NA	NA	NA	NA	NA	NA	1	NA	1	NA	NA	NA	NA	NA	NA	NA
K03274	NA	NA	NA	1	NA	NA	NA	NA	NA	NA	1	NA	NA	1	1	NA	1	NA	NA	NA	NA	NA	NA	NA	NA	NA	NA	NA	1	NA	NA	1	NA	NA	NA	NA	NA	NA	NA	NA	1	1	NA	NA	NA	NA	1	NA	NA
K03281	1	1	NA	1	NA	1	NA	NA	NA	1	1	NA	1	NA	NA	NA	1	NA	NA	NA	1	1	NA	1	NA	NA	NA	NA	NA	NA	NA	NA	1	NA	NA	NA	NA	1	NA	1	NA	NA	1	1	NA	NA	NA	NA	NA
K03282	NA	NA	NA	1	NA	1	NA	1	1	NA	NA	NA	1	NA	NA	NA	1	NA	NA	1	NA	1	NA	1	1	NA	1	NA	NA	NA	NA	NA	NA	NA	NA	1	1	1	NA	NA	NA	NA	NA	1	NA	NA	NA	NA	1
K03284	NA	1	NA	1	1	1	NA	1	1	1	1	1	1	NA	NA	1	NA	1	NA	NA	NA	2	NA	NA	NA	NA	1	NA	NA	NA	1	NA	NA	NA	NA	2	NA	1	NA	1	NA	1	1	1	1	NA	NA	NA	1
K03286	NA	3	NA	3	NA	NA	1	NA	NA	2	3	NA	1	1	1	NA	NA	NA	NA	NA	1	2	NA	2	NA	NA	NA	NA	NA	NA	2	NA	NA	NA	NA	NA	2	NA	NA	1	NA	1	2	1	NA	1	NA	NA	NA
K03292	NA	NA	3	NA	NA	1	NA	NA	NA	NA	NA	NA	NA	NA	NA	NA	NA	NA	NA	1	1	1	NA	NA	NA	NA	NA	NA	NA	NA	NA	NA	1	NA	NA	NA	NA	NA	NA	NA	NA	NA	NA	NA	NA	NA	NA	NA	NA
K03294	NA	NA	NA	NA	NA	NA	NA	NA	NA	NA	NA	NA	NA	NA	NA	NA	NA	NA	NA	NA	1	NA	NA	NA	NA	NA	NA	NA	NA	NA	NA	NA	NA	NA	NA	NA	NA	NA	NA	NA	NA	NA	NA	NA	NA	NA	NA	NA	NA
K03296	NA	NA	NA	NA	NA	NA	NA	NA	NA	NA	NA	NA	NA	1	NA	NA	NA	NA	NA	NA	NA	NA	NA	NA	NA	NA	NA	NA	NA	NA	NA	NA	NA	NA	NA	NA	NA	NA	NA	NA	NA	NA	NA	NA	NA	NA	NA	NA	NA
K03297	NA	NA	NA	NA	NA	NA	NA	NA	NA	NA	NA	NA	NA	1	NA	NA	NA	NA	NA	NA	NA	NA	NA	NA	NA	NA	NA	NA	NA	NA	NA	NA	NA	NA	NA	NA	NA	NA	NA	NA	NA	1	NA	NA	NA	2	NA	NA	NA
K03298	NA	1	1	NA	NA	NA	1	NA	NA	NA	NA	NA	NA	1	NA	NA	NA	1	NA	1	NA	NA	NA	NA	NA	NA	NA	NA	NA	NA	NA	1	NA	NA	NA	NA	NA	NA	NA	NA	1	NA	1	NA	NA	1	NA	NA	NA
K03299	NA	NA	NA	NA	1	NA	NA	NA	NA	NA	NA	NA	NA	NA	NA	1	NA	NA	1	NA	NA	NA	NA	NA	NA	1	NA	NA	NA	NA	NA	NA	NA	NA	NA	NA	NA	1	NA	NA	NA	NA	NA	NA	1	NA	NA	NA	NA
K03300	NA	NA	NA	NA	NA	NA	NA	NA	NA	NA	NA	NA	NA	NA	NA	NA	NA	NA	1	NA	NA	NA	NA	NA	NA	NA	NA	NA	NA	NA	NA	NA	NA	NA	NA	NA	NA	NA	NA	NA	NA	NA	NA	NA	NA	1	NA	NA	NA
K03303	NA	NA	1	NA	NA	NA	NA	1	NA	NA	NA	NA	NA	NA	1	NA	NA	NA	NA	NA	NA	NA	NA	NA	NA	NA	NA	NA	1	NA	NA	1	NA	NA	NA	NA	NA	NA	1	NA	1	1	NA	NA	NA	NA	NA	NA	NA
K03305	1	NA	NA	NA	NA	NA	NA	NA	NA	NA	NA	NA	NA	NA	NA	NA	NA	NA	NA	NA	1	NA	NA	NA	NA	NA	NA	NA	NA	NA	NA	NA	NA	NA	NA	NA	1	1	NA	NA	NA	NA	NA	1	NA	NA	NA	NA	NA
K03306	NA	1	NA	1	NA	1	2	NA	NA	1	1	NA	1	1	2	NA	NA	NA	NA	NA	NA	NA	NA	NA	NA	NA	NA	NA	1	1	NA	1	NA	NA	NA	NA	1	1	NA	1	1	1	1	1	NA	NA	NA	NA	NA
K03307	NA	NA	NA	NA	1	NA	NA	NA	NA	NA	NA	NA	NA	1	NA	NA	NA	4	NA	NA	NA	1	NA	NA	NA	NA	NA	2	NA	NA	NA	NA	NA	NA	1	NA	1	NA	NA	NA	NA	1	NA	NA	NA	2	NA	NA	1
K03308	NA	NA	NA	1	NA	NA	NA	NA	NA	NA	1	NA	1	1	NA	1	NA	2	NA	NA	NA	2	NA	NA	NA	1	1	1	NA	1	NA	NA	NA	NA	NA	NA	NA	NA	NA	NA	1	NA	NA	NA	NA	NA	NA	1	NA
K03310	NA	NA	1	NA	NA	NA	1	NA	NA	NA	NA	NA	NA	2	NA	NA	NA	1	2	NA	NA	NA	NA	NA	NA	NA	NA	NA	1	NA	NA	NA	NA	NA	1	NA	NA	1	NA	NA	1	2	NA	1	NA	NA	NA	NA	3
K03311	NA	NA	NA	NA	NA	NA	NA	NA	NA	NA	NA	NA	NA	NA	NA	NA	NA	NA	NA	NA	NA	NA	NA	NA	NA	NA	NA	NA	NA	NA	NA	NA	NA	NA	NA	NA	NA	NA	NA	NA	NA	NA	NA	NA	NA	NA	NA	NA	NA
K03312	NA	NA	NA	NA	NA	NA	NA	NA	NA	NA	NA	NA	NA	NA	NA	NA	NA	1	1	NA	NA	NA	NA	NA	NA	NA	NA	NA	NA	NA	NA	NA	NA	NA	NA	NA	NA	NA	NA	NA	NA	NA	NA	NA	NA	NA	NA	NA	1
K03313	NA	NA	NA	NA	NA	NA	NA	NA	1	NA	NA	NA	NA	NA	NA	NA	NA	NA	NA	NA	1	NA	NA	NA	NA	NA	NA	NA	NA	NA	NA	NA	NA	NA	NA	NA	NA	NA	NA	NA	NA	NA	NA	1	NA	NA	NA	NA	NA
K03315	NA	NA	3	NA	NA	NA	NA	NA	NA	NA	NA	1	NA	NA	1	NA	NA	4	NA	1	NA	NA	NA	NA	NA	NA	NA	1	NA	NA	NA	NA	NA	NA	NA	NA	NA	2	NA	NA	NA	NA	NA	2	NA	NA	NA	NA	2
K03320	NA	NA	NA	NA	NA	NA	1	NA	NA	NA	NA	NA	NA	NA	1	NA	NA	NA	NA	NA	1	1	NA	NA	NA	NA	1	NA	NA	1	NA	NA	NA	NA	NA	NA	NA	NA	NA	NA	NA	1	NA	NA	NA	NA	NA	1	NA
K03321	NA	NA	NA	1	NA	1	NA	NA	NA	NA	1	NA	NA	1	NA	NA	1	1	NA	NA	NA	1	NA	NA	NA	NA	NA	NA	NA	NA	NA	NA	NA	NA	NA	1	1	1	NA	NA	NA	NA	NA	NA	NA	1	NA	NA	1
K03324	NA	NA	NA	NA	NA	NA	NA	NA	NA	NA	NA	NA	NA	NA	NA	NA	2	1	1	1	NA	NA	NA	NA	1	NA	NA	NA	NA	NA	1	NA	1	NA	1	NA	NA	1	NA	NA	NA	NA	NA	NA	1	1	NA	NA	NA
K03325	NA	NA	NA	NA	NA	NA	NA	1	NA	NA	NA	NA	NA	NA	NA	NA	NA	NA	1	NA	NA	NA	NA	NA	NA	NA	NA	1	NA	NA	NA	1	NA	NA	NA	NA	NA	NA	NA	NA	1	NA	NA	NA	NA	NA	NA	NA	NA
K03326	NA	NA	NA	NA	NA	NA	NA	NA	NA	NA	NA	NA	NA	NA	NA	NA	NA	NA	NA	NA	NA	1	NA	NA	NA	NA	NA	NA	NA	NA	NA	NA	NA	NA	NA	NA	NA	NA	NA	NA	NA	NA	NA	NA	NA	2	NA	NA	1
K03327	1	1	3	1	3	1	1	3	2	NA	1	2	1	1	NA	1	2	1	3	2	1	2	1	NA	1	2	1	7	1	NA	NA	1	NA	NA	2	2	NA	4	3	1	1	3	1	3	1	NA	NA	4	5
K03330	NA	NA	NA	NA	NA	NA	NA	NA	NA	NA	1	NA	1	NA	NA	NA	NA	NA	NA	NA	NA	NA	NA	NA	NA	NA	NA	NA	NA	NA	NA	NA	NA	NA	NA	NA	NA	NA	NA	NA	NA	NA	NA	NA	NA	NA	NA	1	NA
K03332	NA	NA	NA	NA	NA	NA	NA	NA	NA	NA	NA	NA	NA	NA	NA	NA	NA	NA	NA	NA	NA	1	NA	NA	NA	NA	NA	NA	NA	NA	NA	NA	NA	NA	NA	NA	1	NA	NA	NA	NA	NA	NA	NA	NA	NA	NA	NA	NA
K03335	NA	NA	NA	NA	NA	NA	NA	NA	NA	NA	NA	NA	NA	NA	NA	NA	NA	NA	NA	2	NA	NA	NA	NA	NA	NA	NA	NA	NA	NA	NA	NA	NA	NA	NA	NA	NA	NA	NA	NA	NA	NA	NA	NA	NA	NA	NA	NA	NA
K03336	NA	NA	NA	NA	NA	NA	NA	NA	NA	NA	NA	NA	NA	NA	NA	NA	NA	NA	NA	NA	NA	NA	NA	NA	NA	NA	NA	NA	NA	NA	NA	NA	NA	NA	NA	NA	NA	NA	NA	NA	NA	NA	NA	NA	NA	NA	NA	NA	NA
K03337	NA	NA	NA	NA	NA	NA	NA	NA	NA	NA	NA	NA	NA	NA	NA	NA	NA	NA	NA	NA	NA	NA	NA	NA	NA	NA	NA	NA	NA	NA	NA	NA	NA	NA	NA	NA	NA	NA	NA	NA	NA	NA	NA	NA	NA	NA	NA	NA	NA
K03338	NA	NA	NA	NA	NA	NA	NA	NA	NA	NA	NA	NA	NA	NA	NA	NA	NA	NA	NA	NA	NA	NA	NA	NA	NA	NA	NA	NA	NA	NA	NA	NA	NA	NA	NA	NA	NA	NA	NA	NA	NA	NA	NA	NA	NA	NA	NA	NA	NA
K03340	NA	NA	NA	NA	NA	1	1	NA	NA	NA	NA	NA	NA	1	NA	1	NA	NA	1	NA	NA	1	NA	NA	NA	NA	1	NA	NA	NA	1	NA	NA	NA	NA	1	1	NA	NA	NA	NA	NA	NA	1	NA	NA	NA	NA	NA
K03346	NA	NA	NA	NA	NA	NA	NA	NA	NA	NA	NA	NA	NA	NA	NA	NA	NA	NA	NA	NA	NA	NA	NA	NA	NA	NA	NA	NA	NA	NA	NA	NA	NA	NA	NA	NA	NA	NA	NA	NA	NA	NA	NA	NA	NA	NA	NA	NA	NA
K03365	NA	NA	NA	NA	NA	NA	NA	NA	NA	NA	NA	NA	NA	NA	NA	NA	NA	NA	NA	NA	NA	NA	NA	NA	NA	NA	NA	NA	NA	NA	NA	NA	NA	NA	NA	NA	NA	NA	NA	NA	NA	NA	NA	NA	NA	NA	NA	1	NA
K03385	NA	1	NA	NA	NA	1	1	NA	NA	1	NA	NA	NA	NA	NA	NA	NA	NA	NA	NA	NA	1	NA	NA	NA	NA	NA	NA	NA	1	NA	1	NA	NA	NA	1	NA	1	NA	1	NA	NA	1	1	NA	NA	1	NA	NA
K03386	NA	NA	NA	1	1	NA	NA	NA	NA	NA	1	NA	NA	NA	NA	NA	1	NA	NA	NA	NA	NA	NA	1	1	1	NA	NA	NA	NA	NA	NA	NA	NA	NA	1	NA	1	1	NA	NA	NA	NA	1	NA	NA	NA	NA	NA
K03387	NA	NA	NA	NA	NA	NA	NA	NA	NA	NA	NA	NA	NA	NA	NA	NA	NA	NA	NA	NA	NA	NA	NA	NA	NA	NA	NA	NA	NA	1	NA	NA	NA	NA	NA	NA	NA	NA	NA	NA	NA	NA	NA	NA	NA	NA	NA	NA	NA
K03388	NA	2	NA	NA	NA	1	1	NA	NA	1	NA	NA	NA	NA	NA	NA	NA	NA	NA	NA	NA	NA	NA	NA	NA	NA	NA	NA	1	1	NA	1	NA	1	NA	NA	NA	NA	NA	1	NA	NA	1	NA	NA	NA	NA	2	NA
K03389	NA	NA	NA	NA	NA	NA	NA	NA	NA	NA	NA	NA	NA	NA	NA	NA	NA	NA	NA	NA	NA	NA	NA	NA	NA	NA	NA	NA	1	NA	NA	1	NA	NA	NA	NA	NA	NA	NA	NA	NA	NA	NA	NA	NA	1	NA	1	NA
K03390	NA	NA	NA	NA	NA	NA	NA	NA	NA	NA	NA	NA	NA	NA	NA	NA	NA	NA	NA	NA	NA	NA	NA	NA	NA	NA	NA	NA	1	1	NA	1	NA	NA	NA	NA	NA	NA	NA	NA	NA	NA	NA	NA	NA	1	NA	1	NA
K03394	NA	1	NA	NA	NA	NA	1	NA	NA	1	NA	NA	NA	1	NA	NA	NA	NA	NA	NA	NA	NA	NA	NA	NA	NA	NA	NA	NA	NA	NA	NA	NA	NA	NA	NA	NA	NA	NA	NA	1	1	NA	NA	NA	NA	NA	1	NA
K03399	NA	NA	NA	NA	NA	NA	NA	NA	NA	NA	NA	NA	NA	NA	NA	NA	NA	NA	NA	NA	NA	NA	NA	NA	NA	NA	NA	NA	NA	NA	NA	NA	NA	NA	NA	NA	NA	NA	NA	NA	NA	NA	NA	NA	NA	NA	NA	NA	NA
K03402	NA	NA	NA	NA	1	NA	NA	NA	NA	NA	NA	NA	NA	NA	NA	1	NA	NA	NA	1	NA	1	NA	NA	NA	NA	1	1	NA	NA	1	NA	NA	NA	NA	NA	NA	NA	NA	NA	NA	NA	NA	1	1	NA	NA	NA	NA
K03405	NA	NA	NA	NA	NA	NA	NA	NA	NA	NA	NA	NA	NA	NA	NA	NA	NA	NA	NA	NA	NA	NA	NA	NA	NA	NA	NA	NA	NA	NA	NA	NA	NA	NA	NA	NA	NA	NA	NA	NA	NA	NA	NA	NA	NA	NA	NA	NA	NA
K03406	NA	NA	1	NA	NA	NA	5	2	NA	NA	NA	NA	NA	10	4	NA	NA	NA	6	6	NA	NA	1	NA	NA	NA	NA	4	1	NA	NA	3	NA	3	NA	NA	NA	NA	NA	3	4	7	NA	NA	5	6	NA	NA	5
K03407	NA	NA	NA	NA	NA	NA	NA	1	NA	1	NA	NA	NA	NA	NA	NA	NA	NA	NA	1	NA	NA	NA	NA	NA	NA	NA	1	NA	NA	NA	NA	NA	1	1	NA	NA	NA	NA	NA	NA	1	NA	NA	1	NA	NA	NA	1
K03408	NA	NA	NA	NA	NA	NA	1	1	NA	1	NA	NA	NA	NA	1	NA	NA	NA	NA	1	NA	NA	NA	NA	NA	NA	NA	NA	1	NA	NA	1	NA	1	1	NA	NA	NA	NA	NA	NA	2	NA	NA	NA	NA	NA	NA	1
K03409	NA	NA	NA	NA	NA	NA	1	NA	NA	NA	NA	NA	NA	NA	NA	NA	NA	NA	NA	NA	NA	NA	NA	NA	NA	NA	NA	NA	NA	NA	NA	NA	NA	NA	NA	NA	NA	NA	NA	2	NA	NA	NA	NA	NA	1	NA	NA	1
K03410	NA	NA	1	NA	NA	NA	NA	NA	NA	NA	NA	NA	NA	NA	NA	NA	NA	NA	NA	1	NA	NA	NA	NA	NA	NA	NA	NA	NA	NA	NA	NA	NA	NA	NA	NA	NA	NA	NA	NA	NA	NA	NA	NA	NA	NA	NA	NA	1
K03411	NA	NA	1	NA	NA	NA	NA	NA	NA	NA	NA	NA	NA	NA	NA	NA	NA	NA	NA	1	NA	NA	NA	NA	NA	NA	NA	1	NA	NA	NA	NA	NA	NA	NA	NA	NA	NA	NA	NA	NA	NA	NA	NA	1	NA	NA	NA	1
K03412	NA	NA	NA	NA	NA	NA	1	1	NA	1	NA	NA	NA	NA	NA	NA	NA	NA	NA	1	NA	NA	NA	NA	NA	NA	NA	1	NA	NA	NA	NA	NA	NA	1	NA	NA	NA	NA	NA	NA	1	NA	NA	1	NA	NA	NA	NA
K03413	NA	1	1	NA	1	NA	2	1	NA	NA	NA	NA	NA	NA	NA	NA	NA	NA	NA	1	NA	NA	NA	NA	NA	NA	NA	1	NA	NA	NA	NA	NA	NA	NA	NA	NA	NA	NA	NA	NA	2	NA	NA	1	NA	NA	NA	NA
K03414	NA	NA	NA	NA	NA	NA	1	NA	NA	NA	NA	NA	NA	1	NA	NA	NA	NA	NA	NA	NA	NA	NA	NA	NA	NA	NA	NA	NA	NA	NA	NA	NA	NA	NA	NA	NA	NA	NA	NA	1	1	NA	NA	NA	NA	NA	NA	NA
K03415	NA	NA	NA	NA	NA	NA	1	NA	NA	NA	NA	NA	NA	2	2	NA	NA	NA	NA	1	NA	NA	NA	NA	NA	NA	NA	1	1	NA	NA	2	NA	NA	NA	NA	NA	NA	NA	NA	NA	1	NA	NA	NA	2	NA	NA	NA
K03420	NA	NA	NA	NA	NA	NA	NA	NA	NA	NA	NA	NA	NA	NA	NA	NA	NA	NA	NA	NA	NA	NA	NA	NA	NA	NA	NA	NA	NA	NA	NA	NA	NA	NA	NA	NA	NA	NA	NA	NA	NA	NA	NA	NA	NA	NA	NA	1	NA
K03421	NA	NA	NA	NA	NA	NA	NA	NA	NA	NA	NA	NA	NA	NA	NA	NA	NA	NA	NA	NA	NA	NA	NA	NA	NA	NA	NA	NA	NA	NA	NA	NA	NA	NA	NA	NA	NA	NA	NA	NA	NA	NA	NA	NA	NA	NA	NA	1	NA
K03422	NA	NA	NA	NA	NA	NA	NA	NA	NA	NA	NA	NA	NA	NA	NA	NA	NA	NA	NA	NA	NA	NA	NA	NA	NA	NA	NA	NA	NA	NA	NA	NA	NA	NA	NA	NA	NA	NA	NA	NA	NA	NA	NA	NA	NA	NA	NA	1	NA
K03424	1	1	NA	1	NA	1	NA	1	2	1	NA	1	1	NA	NA	NA	NA	1	1	1	NA	2	NA	NA	1	1	NA	1	1	NA	2	NA	NA	NA	1	NA	1	1	NA	NA	1	1	1	1	NA	NA	1	1	1
K03426	NA	NA	NA	NA	NA	NA	NA	NA	NA	NA	NA	NA	NA	1	NA	NA	NA	1	NA	NA	NA	NA	NA	NA	NA	1	NA	NA	NA	NA	NA	NA	NA	NA	NA	NA	NA	1	NA	NA	NA	NA	NA	NA	NA	NA	NA	NA	NA
K03427	NA	1	1	3	1	2	1	1	NA	NA	4	NA	3	NA	1	NA	2	NA	NA	NA	NA	NA	NA	1	2	NA	NA	NA	NA	NA	NA	1	NA	2	NA	NA	NA	2	NA	1	NA	NA	1	1	2	NA	NA	NA	1
K03429	NA	NA	NA	NA	NA	NA	NA	NA	NA	NA	NA	NA	NA	NA	NA	NA	NA	NA	NA	NA	NA	NA	NA	NA	NA	NA	NA	1	NA	NA	NA	NA	NA	NA	NA	NA	NA	NA	NA	NA	NA	NA	NA	NA	NA	NA	NA	NA	NA
K03430	NA	NA	NA	NA	NA	NA	NA	NA	NA	NA	NA	NA	NA	NA	NA	NA	NA	NA	NA	NA	NA	NA	NA	NA	NA	NA	NA	NA	NA	NA	NA	NA	NA	NA	NA	NA	NA	NA	NA	NA	NA	NA	NA	NA	NA	NA	NA	NA	NA
K03431	NA	1	NA	NA	1	NA	1	1	NA	1	NA	NA	NA	NA	NA	1	NA	1	1	1	NA	NA	NA	NA	1	NA	NA	NA	NA	NA	NA	NA	NA	NA	NA	NA	NA	NA	NA	NA	1	1	1	NA	NA	1	1	1	NA
K03432	NA	NA	NA	NA	NA	NA	NA	NA	NA	NA	NA	NA	NA	NA	NA	NA	NA	NA	NA	NA	NA	NA	NA	NA	NA	NA	NA	NA	NA	NA	NA	NA	NA	NA	NA	NA	NA	NA	NA	NA	NA	NA	NA	NA	NA	NA	NA	1	NA
K03433	NA	NA	NA	NA	NA	NA	NA	NA	NA	NA	NA	NA	NA	NA	NA	NA	NA	NA	NA	NA	NA	NA	NA	NA	NA	NA	NA	NA	NA	NA	NA	NA	NA	NA	NA	NA	NA	NA	NA	NA	NA	NA	NA	NA	NA	NA	NA	1	NA
K03436	NA	NA	NA	NA	NA	NA	NA	NA	NA	NA	NA	NA	NA	NA	NA	NA	NA	NA	NA	NA	NA	NA	NA	NA	NA	1	NA	NA	NA	NA	NA	NA	NA	NA	NA	NA	NA	NA	NA	NA	NA	NA	NA	NA	NA	NA	NA	NA	NA
K03437	NA	1	1	1	1	2	NA	1	NA	NA	1	NA	1	NA	NA	NA	NA	NA	NA	NA	NA	NA	NA	1	NA	1	NA	NA	NA	NA	1	NA	1	NA	NA	1	NA	NA	NA	1	NA	NA	NA	1	1	NA	1	NA	NA
K03438	1	1	NA	NA	NA	NA	NA	1	NA	NA	1	NA	1	1	NA	1	1	1	NA	1	NA	NA	NA	NA	1	1	NA	1	NA	1	NA	NA	NA	NA	NA	NA	NA	NA	1	NA	NA	1	NA	NA	NA	1	1	NA	NA
K03439	1	NA	NA	1	NA	NA	NA	NA	1	NA	NA	1	NA	NA	NA	NA	1	NA	1	NA	NA	1	NA	1	1	1	NA	NA	NA	NA	NA	NA	NA	NA	NA	NA	NA	1	1	NA	NA	NA	NA	NA	1	NA	1	NA	NA
K03442	NA	1	NA	NA	NA	NA	NA	NA	1	1	NA	NA	NA	NA	NA	NA	NA	NA	NA	NA	NA	NA	NA	NA	NA	NA	NA	1	NA	NA	NA	NA	NA	NA	NA	NA	NA	NA	NA	NA	NA	NA	NA	NA	NA	NA	NA	NA	NA
K03446	NA	NA	NA	NA	NA	NA	1	NA	NA	NA	NA	NA	NA	NA	NA	NA	NA	NA	NA	NA	NA	NA	NA	NA	NA	NA	NA	NA	NA	NA	NA	NA	NA	NA	NA	NA	NA	NA	NA	NA	NA	NA	NA	NA	NA	NA	NA	NA	NA
K03449	NA	NA	NA	NA	NA	NA	NA	NA	NA	NA	NA	NA	NA	NA	NA	NA	NA	NA	NA	NA	NA	NA	NA	NA	NA	NA	NA	NA	NA	NA	NA	NA	NA	NA	NA	NA	NA	NA	NA	NA	NA	NA	NA	NA	NA	NA	NA	NA	NA
K03453	NA	NA	NA	NA	NA	NA	NA	NA	NA	NA	NA	NA	NA	NA	NA	NA	1	NA	NA	NA	NA	NA	NA	NA	NA	NA	NA	NA	NA	NA	NA	NA	NA	NA	NA	NA	NA	NA	NA	NA	NA	NA	NA	NA	NA	NA	NA	NA	NA
K03455	NA	NA	NA	1	NA	1	NA	NA	NA	NA	NA	NA	NA	1	NA	NA	NA	NA	NA	NA	1	NA	NA	1	NA	NA	1	NA	NA	NA	NA	NA	NA	NA	NA	NA	1	1	1	NA	NA	NA	NA	NA	NA	NA	NA	NA	NA
K03457	NA	NA	NA	NA	NA	NA	NA	NA	NA	NA	NA	NA	NA	NA	NA	NA	NA	NA	NA	NA	NA	NA	NA	NA	NA	NA	NA	NA	NA	NA	NA	NA	NA	NA	NA	NA	NA	NA	NA	NA	NA	NA	NA	NA	NA	1	NA	NA	NA
K03465	NA	NA	NA	NA	NA	NA	1	NA	NA	NA	NA	NA	NA	1	NA	NA	NA	1	NA	NA	NA	NA	NA	NA	NA	NA	NA	NA	NA	1	NA	1	NA	1	NA	NA	NA	NA	NA	NA	NA	1	NA	NA	NA	1	1	NA	1
K03466	1	1	1	1	NA	NA	1	NA	NA	1	1	NA	NA	1	NA	NA	NA	NA	1	NA	NA	1	NA	NA	NA	1	NA	NA	NA	3	1	1	NA	NA	1	NA	1	1	1	NA	NA	1	NA	1	NA	NA	1	NA	2
K03469	NA	1	NA	NA	1	NA	1	1	1	1	NA	NA	NA	NA	1	NA	NA	1	NA	NA	NA	NA	NA	NA	NA	1	NA	1	1	NA	NA	NA	NA	1	1	1	NA	NA	NA	1	NA	NA	1	NA	1	NA	NA	NA	NA
K03470	1	1	NA	1	1	NA	NA	NA	1	NA	NA	1	1	NA	NA	NA	NA	NA	NA	NA	NA	2	NA	1	NA	1	1	1	1	NA	NA	NA	NA	1	NA	NA	1	1	1	NA	NA	NA	1	NA	1	1	NA	NA	NA
K03471	NA	NA	NA	NA	NA	NA	NA	NA	NA	NA	NA	NA	NA	NA	NA	NA	NA	NA	NA	NA	NA	NA	NA	NA	1	NA	NA	NA	NA	NA	NA	NA	NA	NA	NA	NA	NA	NA	NA	NA	NA	NA	NA	NA	NA	NA	NA	NA	NA
K03473	NA	NA	NA	NA	NA	NA	NA	NA	1	NA	NA	1	NA	NA	NA	NA	NA	NA	NA	NA	NA	1	NA	NA	NA	NA	NA	NA	NA	NA	NA	NA	NA	NA	NA	NA	NA	NA	NA	NA	NA	NA	NA	1	NA	NA	NA	NA	NA
K03474	NA	NA	NA	NA	NA	NA	NA	NA	NA	NA	1	NA	NA	NA	NA	NA	NA	NA	NA	NA	NA	1	NA	NA	NA	NA	1	NA	NA	NA	NA	NA	1	NA	NA	NA	NA	1	NA	NA	NA	NA	NA	1	NA	NA	NA	NA	NA
K03475	NA	NA	NA	NA	NA	NA	NA	NA	NA	NA	NA	NA	NA	NA	NA	NA	NA	NA	NA	NA	NA	NA	NA	NA	NA	1	NA	NA	NA	NA	NA	NA	NA	NA	NA	NA	NA	NA	NA	NA	NA	NA	NA	NA	NA	NA	NA	NA	NA
K03476	NA	NA	NA	NA	NA	NA	NA	NA	NA	NA	NA	NA	NA	NA	NA	NA	NA	NA	NA	NA	NA	NA	NA	NA	NA	1	NA	NA	NA	NA	NA	NA	NA	NA	NA	NA	NA	NA	NA	NA	NA	NA	NA	NA	NA	NA	NA	NA	NA
K03478	NA	NA	NA	NA	NA	NA	NA	NA	NA	NA	NA	NA	NA	NA	NA	NA	NA	NA	1	NA	NA	NA	NA	NA	NA	NA	NA	NA	NA	NA	NA	NA	NA	NA	NA	NA	NA	1	NA	NA	NA	NA	NA	NA	1	NA	NA	NA	NA
K03483	NA	NA	NA	NA	NA	NA	NA	NA	NA	NA	NA	NA	NA	NA	NA	NA	NA	NA	NA	NA	NA	NA	NA	NA	NA	1	NA	NA	NA	NA	NA	NA	NA	NA	NA	NA	NA	NA	NA	NA	NA	NA	NA	NA	NA	NA	NA	NA	NA
K03484	NA	NA	1	NA	NA	NA	NA	NA	NA	NA	NA	NA	NA	NA	NA	NA	NA	NA	NA	NA	NA	NA	NA	NA	NA	NA	NA	NA	NA	NA	NA	NA	NA	NA	NA	NA	NA	NA	NA	NA	NA	NA	NA	NA	NA	NA	NA	NA	NA
K03488	NA	NA	NA	NA	1	NA	NA	NA	NA	NA	NA	NA	NA	NA	NA	NA	NA	NA	1	NA	NA	NA	NA	NA	NA	NA	NA	NA	NA	NA	NA	NA	NA	NA	NA	NA	NA	NA	NA	NA	NA	NA	NA	NA	NA	NA	NA	NA	NA
K03491	NA	NA	NA	NA	NA	NA	NA	NA	NA	NA	NA	NA	NA	NA	NA	NA	NA	NA	NA	NA	NA	NA	NA	NA	NA	NA	NA	NA	NA	NA	NA	NA	NA	NA	NA	NA	NA	NA	1	NA	NA	NA	NA	NA	NA	NA	NA	NA	NA
K03492	NA	NA	NA	NA	NA	NA	NA	NA	NA	NA	NA	NA	NA	NA	NA	NA	NA	NA	NA	NA	NA	NA	NA	NA	NA	NA	NA	NA	NA	NA	NA	NA	NA	NA	NA	NA	NA	NA	1	NA	NA	NA	NA	NA	NA	NA	NA	NA	NA
K03495	NA	1	NA	NA	1	1	1	1	NA	NA	NA	NA	1	1	NA	NA	NA	1	1	NA	1	NA	NA	1	2	NA	NA	1	NA	NA	NA	NA	NA	NA	NA	NA	1	1	NA	NA	NA	NA	1	1	NA	NA	1	NA	1
K03496	1	NA	2	1	3	1	2	5	NA	1	1	NA	1	1	1	NA	NA	NA	1	5	1	1	1	1	NA	1	NA	2	1	1	NA	1	NA	2	2	1	NA	1	1	NA	NA	2	NA	1	NA	NA	NA	1	1
K03497	1	1	1	1	3	1	1	1	NA	2	1	NA	1	NA	NA	NA	NA	NA	2	2	1	1	2	1	1	NA	1	5	1	1	NA	NA	NA	2	2	NA	1	1	1	NA	NA	3	NA	1	3	NA	1	NA	2
K03498	2	2	1	NA	1	NA	NA	1	1	2	1	1	1	NA	NA	1	2	NA	1	NA	NA	2	NA	NA	1	1	1	1	NA	1	NA	1	1	NA	NA	NA	1	1	1	NA	1	NA	2	NA	1	NA	1	1	2
K03499	1	2	1	1	1	NA	NA	1	NA	2	1	1	1	NA	NA	1	1	NA	1	1	NA	2	NA	NA	NA	1	NA	1	NA	1	NA	1	1	NA	NA	NA	1	NA	3	NA	1	NA	2	1	1	NA	1	1	1
K03500	NA	1	NA	NA	NA	NA	NA	NA	NA	1	NA	NA	NA	1	NA	NA	NA	1	NA	NA	NA	NA	NA	NA	NA	1	NA	1	1	1	NA	NA	NA	1	1	NA	NA	NA	1	NA	NA	1	1	NA	1	NA	NA	NA	NA
K03501	NA	2	NA	NA	1	NA	NA	NA	NA	NA	NA	NA	NA	NA	NA	NA	NA	NA	1	NA	NA	1	NA	NA	1	1	NA	1	NA	NA	NA	1	NA	1	NA	NA	NA	NA	NA	1	1	1	1	NA	NA	1	1	NA	NA
K03502	NA	NA	1	NA	1	1	1	NA	NA	NA	NA	NA	NA	NA	NA	NA	NA	NA	1	1	NA	NA	NA	NA	1	NA	NA	NA	NA	NA	NA	2	NA	NA	NA	NA	2	NA	NA	NA	NA	NA	NA	NA	1	NA	NA	NA	2
K03503	NA	NA	NA	NA	NA	1	NA	NA	NA	NA	NA	NA	NA	NA	1	NA	NA	NA	NA	NA	NA	NA	NA	NA	NA	NA	NA	NA	NA	NA	NA	2	NA	NA	NA	NA	2	NA	NA	NA	NA	NA	NA	NA	NA	NA	NA	NA	NA
K03517	NA	1	NA	1	NA	1	1	NA	NA	NA	1	NA	1	NA	NA	NA	NA	NA	NA	NA	NA	1	NA	NA	NA	NA	1	1	NA	1	NA	NA	NA	NA	NA	1	NA	1	NA	NA	NA	1	1	1	1	NA	NA	1	NA
K03518	NA	NA	NA	NA	NA	NA	NA	NA	NA	NA	NA	NA	NA	NA	NA	NA	NA	2	NA	NA	NA	NA	NA	NA	NA	NA	NA	NA	NA	NA	NA	NA	NA	NA	NA	NA	NA	NA	NA	NA	NA	NA	NA	NA	NA	NA	NA	NA	1
K03521	1	4	NA	2	1	NA	NA	NA	NA	NA	NA	NA	2	NA	1	NA	NA	2	1	1	NA	1	NA	1	1	NA	1	NA	NA	NA	NA	NA	NA	2	NA	1	1	1	NA	1	NA	NA	2	NA	NA	NA	1	NA	NA
K03522	NA	4	NA	2	1	NA	NA	NA	NA	NA	NA	NA	2	NA	1	NA	NA	2	1	1	NA	1	NA	1	1	NA	1	NA	NA	NA	NA	NA	NA	2	NA	NA	1	1	NA	NA	NA	NA	2	NA	NA	NA	1	NA	NA
K03523	NA	1	NA	NA	NA	NA	NA	NA	NA	NA	NA	NA	NA	NA	NA	NA	NA	1	1	1	NA	NA	NA	NA	NA	NA	NA	NA	NA	NA	NA	NA	NA	NA	NA	NA	NA	NA	1	NA	1	1	NA	NA	1	NA	NA	1	1
K03524	NA	1	NA	1	NA	1	NA	1	1	1	1	1	NA	1	NA	NA	1	1	NA	1	NA	1	NA	1	NA	1	NA	NA	NA	NA	NA	NA	NA	NA	NA	NA	1	NA	1	1	NA	NA	NA	1	1	2	1	1	1
K03525	1	2	NA	NA	1	1	1	1	NA	1	1	NA	NA	NA	NA	1	NA	1	NA	NA	NA	NA	NA	1	1	1	NA	1	NA	1	NA	1	NA	NA	NA	NA	NA	NA	1	NA	NA	NA	1	1	NA	NA	1	NA	1
K03526	NA	NA	1	1	NA	NA	1	1	NA	NA	1	NA	1	1	1	NA	NA	1	1	1	NA	NA	NA	NA	1	NA	NA	NA	1	1	1	NA	NA	NA	NA	NA	NA	1	NA	NA	1	1	1	NA	1	NA	1	NA	NA
K03527	NA	1	NA	1	1	NA	1	NA	NA	1	1	NA	NA	NA	1	1	NA	NA	NA	1	NA	1	NA	1	1	NA	NA	NA	1	1	NA	NA	NA	NA	NA	NA	NA	NA	1	NA	NA	NA	1	1	1	NA	1	NA	NA
K03529	NA	NA	1	NA	1	NA	NA	NA	NA	NA	NA	NA	NA	NA	NA	NA	NA	1	1	NA	NA	NA	NA	NA	NA	NA	NA	NA	NA	NA	NA	NA	NA	1	NA	NA	NA	NA	1	NA	NA	NA	1	NA	1	NA	NA	NA	1
K03530	NA	2	NA	1	1	NA	1	NA	1	1	NA	1	1	2	NA	NA	NA	NA	NA	1	NA	NA	1	NA	NA	1	NA	NA	NA	NA	NA	1	NA	NA	NA	1	1	1	1	NA	NA	3	1	1	NA	NA	NA	NA	NA
K03531	2	1	NA	NA	NA	NA	2	1	1	NA	1	1	1	NA	1	NA	NA	2	NA	1	NA	NA	NA	NA	1	NA	NA	NA	NA	1	NA	NA	1	NA	2	NA	NA	1	NA	NA	3	3	NA	NA	NA	NA	1	NA	2
K03534	NA	NA	NA	NA	NA	NA	NA	NA	NA	NA	NA	1	NA	NA	NA	NA	NA	NA	1	NA	NA	3	NA	NA	NA	NA	NA	NA	NA	NA	NA	NA	NA	NA	NA	NA	NA	1	NA	NA	NA	NA	NA	NA	NA	NA	NA	NA	NA
K03536	NA	1	NA	NA	1	1	1	NA	NA	NA	NA	1	NA	NA	NA	NA	1	NA	1	NA	1	1	1	NA	NA	1	NA	NA	NA	NA	1	NA	NA	NA	NA	NA	1	1	1	1	NA	NA	1	NA	NA	1	1	NA	NA
K03537	NA	NA	NA	NA	NA	NA	NA	NA	NA	NA	NA	NA	NA	NA	NA	NA	NA	NA	NA	NA	NA	NA	NA	NA	NA	NA	NA	NA	NA	NA	NA	NA	NA	NA	NA	NA	NA	NA	NA	NA	NA	NA	NA	NA	NA	NA	NA	1	NA
K03538	NA	NA	NA	NA	NA	NA	NA	NA	NA	NA	NA	NA	NA	NA	NA	NA	NA	NA	NA	NA	NA	NA	NA	NA	NA	NA	NA	NA	NA	NA	NA	NA	NA	NA	NA	NA	NA	NA	NA	NA	NA	NA	NA	NA	NA	NA	NA	1	NA
K03539	NA	NA	NA	NA	NA	NA	NA	NA	NA	NA	NA	NA	NA	NA	NA	NA	NA	NA	NA	NA	NA	NA	NA	NA	NA	NA	NA	NA	NA	NA	NA	NA	NA	NA	NA	NA	NA	NA	NA	NA	NA	NA	NA	NA	NA	NA	NA	1	NA
K03540	NA	NA	NA	NA	NA	NA	NA	NA	NA	NA	NA	NA	NA	NA	NA	NA	NA	NA	NA	NA	NA	NA	NA	NA	NA	NA	NA	NA	NA	NA	NA	NA	NA	NA	NA	NA	NA	NA	NA	NA	NA	NA	NA	NA	NA	NA	NA	1	NA
K03543	1	NA	NA	NA	NA	NA	1	NA	NA	NA	1	NA	NA	NA	NA	NA	NA	NA	NA	NA	1	1	NA	NA	NA	NA	NA	NA	NA	NA	NA	NA	NA	NA	NA	NA	NA	NA	NA	NA	NA	NA	NA	1	NA	NA	NA	NA	NA
K03544	1	2	NA	NA	1	1	1	NA	NA	2	1	NA	NA	1	1	1	1	1	1	NA	NA	1	NA	1	NA	2	NA	1	NA	NA	1	1	1	NA	NA	NA	1	1	NA	NA	NA	1	1	1	NA	1	1	NA	1
K03545	NA	1	1	NA	1	1	NA	NA	NA	1	1	NA	NA	1	NA	1	1	1	NA	1	NA	1	NA	1	1	2	NA	1	NA	NA	1	1	1	NA	NA	NA	NA	1	NA	NA	1	1	1	1	NA	1	1	NA	1
K03546	NA	NA	NA	NA	NA	NA	NA	NA	NA	1	1	NA	NA	NA	NA	NA	NA	NA	1	NA	NA	1	NA	NA	NA	NA	NA	NA	NA	NA	NA	NA	NA	NA	NA	NA	NA	NA	NA	1	NA	1	NA	NA	1	NA	NA	NA	1
K03547	NA	NA	NA	NA	NA	NA	NA	NA	NA	NA	1	NA	NA	NA	NA	NA	NA	NA	1	NA	NA	1	NA	NA	NA	NA	NA	NA	NA	NA	NA	NA	NA	NA	NA	NA	NA	NA	NA	1	NA	1	NA	NA	NA	NA	NA	NA	1
K03548	NA	1	NA	NA	NA	NA	NA	NA	NA	NA	NA	NA	NA	NA	NA	1	NA	NA	NA	NA	NA	NA	NA	NA	NA	NA	NA	NA	NA	NA	NA	NA	NA	NA	NA	NA	NA	NA	NA	1	NA	NA	NA	NA	NA	NA	NA	NA	NA
K03549	NA	NA	NA	NA	NA	NA	NA	NA	NA	NA	NA	NA	NA	NA	NA	NA	NA	NA	NA	NA	1	NA	NA	NA	NA	NA	NA	NA	NA	NA	NA	NA	NA	NA	NA	NA	NA	NA	NA	NA	NA	NA	NA	NA	NA	NA	NA	NA	NA
K03550	NA	NA	1	NA	1	1	1	1	NA	1	NA	1	1	1	NA	1	NA	1	NA	1	1	2	NA	NA	1	1	NA	NA	NA	NA	1	NA	NA	NA	1	NA	1	1	NA	1	NA	1	NA	NA	NA	1	NA	NA	NA
K03551	1	NA	1	NA	1	NA	1	1	NA	1	1	NA	1	1	NA	1	NA	1	NA	1	NA	NA	NA	1	1	1	1	NA	NA	NA	NA	NA	NA	NA	1	NA	1	1	1	1	NA	1	NA	1	NA	1	NA	NA	NA
K03552	NA	NA	NA	NA	NA	NA	NA	NA	NA	NA	NA	NA	NA	NA	NA	NA	NA	NA	NA	NA	NA	NA	NA	NA	NA	NA	NA	NA	NA	NA	NA	NA	NA	NA	NA	NA	NA	NA	NA	NA	NA	NA	NA	NA	NA	NA	NA	1	NA
K03553	1	1	1	NA	1	1	NA	NA	1	NA	1	NA	1	NA	NA	NA	1	1	NA	1	NA	1	NA	NA	1	1	NA	NA	1	1	NA	NA	NA	NA	1	1	1	1	NA	NA	NA	1	1	1	NA	NA	1	NA	1
K03555	1	1	NA	NA	1	NA	1	1	NA	1	1	NA	NA	1	1	NA	NA	1	NA	1	NA	1	NA	NA	1	1	NA	1	1	NA	NA	NA	NA	1	NA	NA	NA	NA	1	NA	NA	1	1	NA	NA	NA	1	NA	NA
K03556	NA	2	2	NA	1	NA	NA	NA	NA	1	NA	NA	NA	1	3	NA	NA	NA	1	3	NA	NA	1	NA	NA	NA	NA	3	NA	NA	NA	NA	NA	NA	NA	NA	NA	NA	NA	2	NA	1	2	NA	1	2	NA	NA	2
K03558	NA	1	NA	NA	NA	NA	1	1	NA	NA	1	NA	NA	NA	1	NA	NA	NA	NA	NA	NA	1	NA	NA	1	NA	1	1	NA	1	NA	NA	1	1	1	NA	NA	1	NA	1	NA	1	1	NA	1	1	NA	NA	NA
K03559	2	1	NA	3	NA	1	NA	NA	2	2	3	NA	2	1	NA	NA	1	1	NA	NA	NA	2	NA	2	NA	1	1	NA	NA	NA	2	1	1	NA	NA	NA	NA	2	NA	2	NA	1	1	2	NA	1	2	NA	NA
K03560	NA	NA	NA	NA	NA	NA	NA	NA	NA	1	NA	NA	NA	NA	NA	NA	NA	NA	NA	NA	NA	NA	NA	NA	NA	NA	NA	NA	NA	NA	NA	1	NA	NA	NA	NA	NA	NA	NA	1	NA	NA	NA	NA	NA	1	NA	NA	NA
K03561	2	2	NA	1	NA	1	NA	NA	1	2	2	NA	1	1	NA	NA	1	1	NA	NA	NA	2	NA	1	NA	1	1	NA	NA	NA	1	1	1	NA	NA	NA	NA	2	NA	2	NA	1	1	2	NA	1	2	NA	NA
K03562	NA	1	NA	NA	NA	NA	NA	NA	NA	1	NA	NA	NA	1	NA	NA	NA	NA	NA	NA	NA	NA	NA	NA	NA	NA	NA	NA	NA	NA	NA	1	NA	NA	NA	NA	NA	NA	NA	1	NA	1	NA	NA	NA	1	NA	NA	NA
K03563	NA	NA	1	NA	NA	NA	1	NA	NA	NA	NA	NA	NA	NA	1	NA	NA	NA	NA	1	NA	NA	NA	NA	NA	NA	NA	1	NA	NA	NA	NA	NA	1	NA	NA	NA	NA	NA	NA	1	1	NA	NA	1	1	NA	NA	1
K03564	1	NA	NA	NA	NA	NA	NA	NA	1	NA	NA	NA	NA	NA	NA	NA	1	NA	NA	NA	NA	1	NA	NA	NA	NA	NA	NA	NA	NA	NA	NA	NA	NA	NA	1	NA	1	1	NA	NA	NA	NA	1	NA	NA	NA	NA	NA
K03565	1	1	1	1	1	1	NA	1	NA	NA	1	NA	NA	NA	NA	1	1	NA	NA	1	NA	NA	NA	NA	NA	NA	NA	NA	NA	1	NA	NA	NA	NA	1	NA	NA	NA	NA	1	NA	NA	NA	1	NA	NA	NA	NA	NA
K03567	NA	NA	NA	NA	NA	NA	NA	NA	NA	NA	NA	NA	NA	NA	NA	NA	NA	NA	NA	NA	NA	NA	NA	NA	NA	NA	NA	NA	NA	NA	NA	NA	NA	NA	NA	NA	NA	NA	NA	NA	NA	NA	1	NA	NA	NA	NA	NA	NA
K03568	NA	NA	NA	NA	NA	NA	NA	NA	NA	NA	NA	NA	NA	NA	NA	NA	NA	NA	NA	1	NA	NA	NA	NA	1	NA	NA	NA	NA	NA	NA	NA	NA	NA	NA	NA	NA	1	NA	NA	NA	NA	NA	1	NA	NA	NA	1	1
K03569	NA	1	NA	1	NA	1	1	NA	NA	NA	1	NA	NA	1	1	2	NA	2	1	NA	NA	1	NA	NA	NA	1	1	NA	NA	1	NA	1	NA	NA	NA	NA	1	NA	NA	NA	2	1	NA	1	NA	1	1	NA	1
K03570	NA	1	NA	NA	NA	1	1	NA	NA	NA	1	NA	1	1	1	1	NA	1	NA	NA	NA	1	NA	NA	NA	NA	1	NA	NA	1	NA	1	NA	NA	NA	NA	1	NA	NA	NA	1	NA	NA	1	1	1	1	NA	NA
K03571	NA	1	NA	NA	NA	NA	NA	NA	NA	NA	NA	NA	NA	NA	NA	1	NA	NA	NA	NA	NA	NA	NA	NA	NA	NA	NA	NA	NA	NA	NA	NA	NA	NA	NA	NA	NA	NA	NA	NA	NA	NA	NA	NA	NA	NA	1	NA	NA
K03572	1	1	NA	NA	NA	1	1	1	NA	NA	1	NA	NA	1	NA	NA	NA	NA	NA	1	1	1	NA	NA	NA	1	NA	1	NA	NA	NA	1	NA	1	NA	NA	1	1	NA	1	1	NA	1	1	NA	NA	1	NA	NA
K03574	NA	1	NA	NA	1	1	2	2	NA	NA	1	1	NA	1	1	NA	NA	NA	NA	NA	NA	NA	NA	1	NA	NA	NA	1	NA	2	NA	1	1	NA	NA	NA	1	NA	NA	1	NA	1	1	NA	NA	1	NA	2	NA
K03575	NA	1	NA	1	1	NA	NA	1	NA	NA	1	NA	1	NA	NA	NA	NA	1	1	1	NA	NA	NA	NA	NA	1	NA	NA	NA	1	NA	NA	NA	NA	NA	1	1	1	NA	1	NA	1	NA	1	NA	1	NA	NA	NA
K03577	NA	NA	NA	NA	NA	NA	NA	NA	NA	NA	NA	NA	NA	NA	NA	NA	NA	NA	NA	NA	NA	NA	NA	NA	NA	NA	NA	NA	NA	NA	NA	NA	NA	NA	NA	NA	NA	NA	NA	NA	NA	NA	NA	NA	NA	NA	NA	NA	NA
K03578	NA	1	NA	NA	NA	NA	NA	NA	NA	1	NA	NA	NA	NA	NA	NA	NA	NA	NA	NA	NA	NA	NA	NA	NA	NA	NA	NA	NA	NA	NA	NA	NA	NA	NA	NA	NA	NA	NA	NA	NA	NA	1	NA	NA	NA	NA	NA	NA
K03579	NA	NA	NA	NA	NA	NA	NA	NA	NA	NA	NA	NA	NA	NA	NA	NA	NA	NA	NA	NA	NA	NA	NA	NA	NA	NA	NA	NA	1	NA	NA	NA	NA	NA	NA	NA	NA	NA	NA	NA	NA	NA	NA	NA	NA	NA	NA	NA	NA
K03580	NA	NA	NA	NA	NA	NA	NA	NA	NA	NA	NA	NA	NA	NA	NA	NA	NA	NA	NA	NA	NA	NA	NA	NA	NA	NA	NA	NA	NA	1	NA	NA	NA	NA	NA	NA	NA	NA	NA	1	1	NA	NA	NA	NA	NA	NA	NA	1
K03581	NA	3	NA	NA	NA	NA	1	NA	NA	3	NA	NA	NA	NA	1	NA	NA	NA	2	1	NA	NA	NA	NA	1	NA	NA	NA	NA	1	NA	NA	NA	NA	1	NA	NA	NA	NA	2	NA	NA	2	NA	NA	NA	1	NA	NA
K03582	NA	1	NA	NA	NA	NA	NA	NA	NA	NA	NA	NA	NA	NA	NA	NA	NA	NA	NA	NA	NA	NA	NA	NA	NA	NA	NA	NA	NA	NA	NA	NA	NA	NA	NA	NA	NA	NA	NA	NA	NA	NA	1	NA	NA	NA	NA	NA	NA
K03583	NA	NA	NA	NA	NA	NA	NA	NA	NA	NA	NA	NA	NA	NA	NA	NA	NA	NA	NA	NA	NA	NA	NA	NA	NA	NA	NA	NA	NA	NA	NA	NA	NA	NA	NA	NA	NA	NA	NA	NA	NA	NA	1	NA	NA	NA	NA	NA	NA
K03584	1	1	NA	1	1	1	NA	1	1	1	1	NA	1	NA	NA	NA	1	1	1	1	NA	1	NA	1	1	1	NA	1	NA	1	NA	NA	1	NA	1	NA	1	1	1	1	1	1	1	NA	1	NA	1	NA	NA
K03585	NA	6	NA	1	NA	1	4	NA	NA	1	2	NA	2	3	1	NA	NA	2	NA	NA	1	2	NA	2	NA	NA	NA	NA	1	1	NA	2	1	NA	NA	2	1	NA	NA	1	5	3	5	NA	NA	NA	1	NA	NA
K03586	NA	NA	NA	NA	NA	NA	NA	NA	NA	NA	NA	NA	NA	NA	NA	NA	NA	NA	NA	NA	NA	NA	NA	NA	NA	NA	NA	NA	NA	NA	NA	NA	NA	NA	NA	NA	NA	NA	NA	NA	NA	NA	NA	NA	NA	NA	NA	NA	NA
K03587	1	1	NA	NA	NA	NA	NA	NA	NA	NA	NA	NA	NA	NA	NA	NA	NA	1	NA	1	NA	NA	NA	NA	NA	NA	NA	1	NA	1	NA	NA	NA	NA	NA	NA	NA	NA	NA	NA	NA	1	NA	NA	NA	1	1	NA	1
K03588	NA	2	NA	NA	NA	NA	2	NA	NA	NA	NA	NA	NA	NA	NA	NA	NA	1	NA	1	NA	NA	NA	NA	NA	NA	NA	1	NA	1	NA	NA	NA	NA	1	NA	NA	NA	NA	NA	NA	1	2	NA	NA	NA	1	NA	1
K03589	1	1	NA	NA	NA	NA	NA	1	1	NA	NA	NA	NA	NA	1	NA	1	NA	NA	1	NA	NA	NA	NA	NA	1	NA	NA	NA	1	NA	NA	1	NA	1	NA	NA	1	1	1	NA	1	NA	NA	NA	NA	1	NA	NA
K03590	1	1	1	NA	NA	NA	1	1	1	1	1	NA	1	NA	1	NA	1	1	NA	1	NA	NA	NA	NA	NA	1	NA	NA	NA	1	NA	NA	1	NA	NA	NA	NA	1	NA	1	NA	1	NA	NA	NA	NA	1	NA	1
K03592	NA	NA	NA	NA	NA	1	NA	NA	NA	NA	NA	NA	NA	NA	NA	NA	NA	1	NA	NA	NA	NA	NA	NA	1	NA	NA	NA	NA	NA	NA	NA	NA	NA	NA	NA	NA	1	NA	NA	NA	NA	NA	1	NA	NA	NA	NA	1
K03593	NA	1	NA	NA	1	NA	1	NA	NA	1	NA	1	NA	NA	NA	NA	NA	NA	NA	1	1	1	NA	NA	1	NA	NA	1	NA	NA	NA	1	NA	NA	NA	NA	NA	1	NA	NA	NA	1	2	NA	1	NA	NA	NA	NA
K03594	NA	1	NA	NA	NA	1	NA	NA	1	NA	1	1	NA	NA	NA	NA	1	NA	NA	NA	NA	1	NA	NA	NA	NA	NA	NA	NA	NA	NA	NA	NA	NA	NA	NA	1	1	NA	1	NA	NA	1	NA	NA	NA	NA	NA	NA
K03595	NA	1	NA	1	1	NA	1	1	NA	NA	1	NA	NA	NA	1	NA	NA	1	1	1	NA	1	NA	1	1	1	NA	1	NA	1	NA	NA	NA	NA	1	NA	NA	1	1	1	1	NA	1	1	1	1	1	NA	NA
K03596	NA	1	NA	1	1	1	1	NA	NA	NA	1	NA	NA	NA	NA	NA	1	NA	1	1	1	NA	1	NA	1	1	NA	NA	NA	1	NA	NA	NA	NA	NA	NA	1	1	1	NA	1	1	1	1	NA	1	NA	NA	1
K03599	NA	NA	NA	NA	NA	NA	NA	NA	NA	NA	NA	NA	NA	NA	NA	NA	NA	NA	NA	NA	NA	NA	NA	NA	NA	NA	NA	NA	NA	NA	NA	NA	NA	NA	NA	NA	NA	NA	NA	NA	NA	NA	NA	NA	NA	NA	NA	NA	NA
K03600	NA	NA	NA	NA	NA	NA	NA	NA	NA	NA	NA	NA	NA	NA	NA	NA	NA	NA	NA	NA	NA	NA	NA	NA	NA	NA	NA	NA	NA	NA	NA	NA	NA	NA	NA	NA	NA	NA	NA	NA	NA	NA	NA	NA	NA	NA	NA	NA	NA
K03601	1	NA	NA	1	1	NA	NA	NA	NA	1	1	1	NA	1	1	NA	NA	1	NA	NA	NA	1	NA	NA	1	1	NA	NA	1	NA	NA	NA	NA	NA	NA	NA	1	1	1	1	1	1	NA	1	1	1	NA	NA	NA
K03602	1	NA	NA	1	1	NA	NA	NA	NA	1	1	NA	NA	1	1	1	NA	NA	NA	NA	NA	1	NA	NA	1	NA	NA	NA	1	NA	NA	NA	NA	NA	NA	NA	NA	NA	1	1	1	1	NA	NA	1	1	NA	NA	1
K03605	NA	NA	NA	NA	NA	NA	NA	NA	NA	NA	NA	NA	NA	NA	NA	NA	NA	NA	NA	NA	1	NA	NA	NA	NA	NA	NA	NA	NA	NA	NA	NA	NA	NA	NA	NA	NA	NA	NA	NA	1	1	NA	NA	NA	NA	NA	NA	NA
K03606	NA	NA	NA	NA	NA	1	NA	1	NA	NA	NA	NA	NA	NA	NA	NA	NA	NA	1	NA	NA	NA	NA	NA	NA	NA	NA	NA	NA	NA	NA	NA	NA	NA	NA	NA	NA	1	NA	NA	NA	NA	NA	1	NA	NA	NA	NA	NA
K03608	NA	1	NA	NA	NA	NA	NA	NA	NA	1	NA	NA	NA	NA	NA	NA	NA	1	NA	NA	NA	NA	NA	NA	NA	NA	NA	NA	NA	NA	NA	NA	NA	NA	NA	NA	NA	NA	NA	NA	NA	NA	1	NA	NA	NA	1	NA	NA
K03609	NA	1	NA	NA	NA	NA	NA	NA	NA	1	NA	NA	NA	NA	NA	NA	NA	1	NA	NA	NA	NA	NA	NA	NA	NA	NA	NA	NA	1	NA	NA	NA	NA	NA	NA	NA	NA	NA	NA	NA	NA	1	NA	NA	NA	1	NA	NA
K03610	NA	1	NA	NA	NA	NA	NA	NA	NA	1	NA	NA	NA	NA	NA	NA	NA	1	NA	NA	NA	NA	NA	NA	NA	NA	NA	NA	NA	1	NA	NA	NA	NA	NA	NA	NA	NA	NA	NA	NA	NA	1	NA	NA	NA	NA	NA	NA
K03611	NA	NA	NA	NA	NA	NA	NA	NA	NA	NA	NA	NA	NA	NA	NA	NA	NA	NA	NA	NA	NA	NA	NA	NA	NA	NA	NA	NA	NA	NA	NA	NA	NA	NA	NA	NA	NA	NA	NA	NA	NA	NA	NA	NA	NA	NA	NA	NA	NA
K03612	1	2	NA	NA	1	NA	1	NA	NA	2	NA	1	NA	NA	1	1	1	1	NA	1	NA	1	1	1	NA	NA	NA	1	NA	NA	NA	NA	1	NA	NA	NA	1	1	NA	2	NA	NA	1	1	1	NA	1	NA	NA
K03613	1	2	NA	NA	1	NA	1	1	NA	2	NA	1	NA	NA	1	1	1	1	NA	1	NA	1	1	1	1	NA	NA	1	NA	NA	NA	NA	1	NA	NA	NA	1	1	NA	2	NA	NA	1	1	1	NA	1	NA	NA
K03614	1	2	NA	NA	1	NA	1	1	NA	2	NA	1	NA	NA	1	1	2	1	NA	1	NA	1	NA	NA	1	NA	NA	1	NA	NA	NA	NA	1	NA	NA	NA	1	1	NA	2	NA	NA	1	1	1	NA	NA	NA	NA
K03615	1	2	NA	NA	1	NA	1	1	NA	2	1	1	1	2	1	1	1	1	1	1	NA	1	1	NA	1	NA	NA	1	NA	NA	NA	NA	1	NA	NA	NA	1	NA	NA	2	NA	1	1	1	1	NA	NA	NA	NA
K03616	NA	2	NA	NA	1	NA	NA	1	NA	1	1	1	1	NA	NA	1	1	1	NA	1	NA	NA	1	NA	NA	NA	NA	1	NA	NA	NA	NA	NA	NA	NA	NA	1	NA	NA	1	NA	NA	2	1	1	NA	1	NA	NA
K03617	1	2	NA	NA	1	NA	1	1	NA	2	1	1	1	NA	1	1	1	1	NA	1	NA	1	1	NA	NA	NA	NA	1	NA	NA	NA	NA	NA	NA	NA	NA	1	1	NA	2	NA	NA	1	1	1	NA	1	NA	NA
K03620	NA	NA	NA	NA	NA	NA	NA	NA	NA	NA	NA	NA	NA	NA	NA	NA	NA	NA	NA	NA	1	NA	NA	NA	NA	NA	NA	NA	NA	NA	NA	NA	NA	NA	NA	NA	NA	NA	NA	NA	NA	NA	NA	NA	NA	NA	NA	NA	NA
K03621	NA	NA	1	NA	1	NA	1	NA	1	NA	NA	NA	NA	1	1	1	NA	NA	1	NA	NA	NA	NA	NA	1	NA	NA	NA	1	NA	NA	NA	NA	1	NA	NA	NA	NA	NA	NA	1	NA	NA	NA	NA	NA	1	NA	1
K03622	NA	NA	NA	NA	NA	NA	NA	NA	NA	NA	NA	NA	NA	NA	NA	NA	NA	NA	NA	NA	NA	NA	NA	NA	NA	NA	NA	NA	NA	NA	NA	NA	NA	NA	NA	NA	NA	NA	NA	NA	NA	NA	NA	NA	NA	NA	NA	1	NA
K03623	NA	NA	NA	NA	NA	NA	NA	1	NA	NA	NA	NA	NA	NA	NA	NA	NA	NA	NA	NA	NA	NA	NA	NA	NA	NA	NA	NA	NA	NA	NA	NA	NA	NA	NA	NA	NA	NA	NA	NA	NA	NA	NA	NA	NA	NA	NA	NA	NA
K03624	1	1	NA	1	1	1	NA	NA	NA	1	1	NA	NA	1	1	1	NA	NA	NA	NA	NA	NA	NA	NA	1	2	NA	NA	NA	1	1	NA	NA	NA	1	1	NA	NA	NA	NA	1	NA	1	NA	1	NA	1	NA	1
K03625	1	1	NA	NA	NA	NA	1	NA	NA	NA	1	NA	1	NA	NA	NA	1	1	NA	NA	NA	1	NA	NA	1	NA	1	1	1	1	1	NA	NA	NA	NA	NA	NA	NA	1	1	NA	NA	1	1	1	1	NA	NA	NA
K03626	NA	NA	NA	NA	NA	NA	NA	NA	NA	NA	NA	NA	NA	NA	NA	NA	NA	NA	NA	NA	NA	NA	NA	NA	NA	NA	NA	NA	NA	NA	NA	NA	NA	NA	NA	NA	NA	NA	NA	NA	NA	NA	NA	NA	NA	NA	NA	1	NA
K03627	NA	NA	NA	NA	NA	NA	NA	NA	NA	NA	NA	NA	NA	NA	NA	NA	NA	NA	NA	NA	NA	NA	NA	NA	NA	NA	NA	NA	NA	NA	NA	NA	NA	NA	NA	NA	NA	NA	NA	NA	NA	NA	NA	NA	NA	NA	NA	1	NA
K03628	NA	2	NA	NA	NA	NA	1	NA	1	1	1	1	1	1	NA	1	NA	NA	1	NA	NA	2	NA	1	NA	1	NA	NA	NA	NA	1	1	1	NA	NA	NA	NA	NA	NA	1	NA	1	2	1	NA	1	NA	NA	1
K03629	1	NA	1	1	1	NA	NA	NA	1	NA	NA	1	1	NA	NA	NA	NA	1	1	NA	1	2	1	1	1	1	1	1	NA	NA	1	NA	NA	NA	NA	1	1	1	1	NA	NA	NA	NA	NA	NA	NA	1	NA	1
K03630	1	1	NA	2	1	1	1	NA	NA	NA	4	NA	2	1	1	1	NA	1	NA	NA	1	3	1	NA	1	NA	1	1	NA	NA	1	NA	NA	NA	1	1	1	NA	NA	NA	NA	NA	1	1	1	1	2	NA	NA
K03631	1	NA	NA	NA	1	NA	1	NA	NA	1	1	NA	NA	2	1	1	NA	NA	NA	1	1	2	NA	NA	1	1	NA	1	1	1	1	NA	NA	NA	NA	NA	NA	NA	1	1	1	1	1	1	1	1	NA	NA	NA
K03634	2	2	NA	NA	NA	NA	1	NA	NA	NA	1	NA	NA	2	NA	NA	NA	NA	NA	NA	NA	2	NA	NA	NA	NA	NA	NA	NA	1	NA	1	NA	NA	NA	NA	3	1	NA	1	NA	1	2	1	NA	NA	NA	NA	NA
K03635	NA	NA	NA	NA	NA	NA	NA	NA	NA	NA	NA	NA	NA	NA	NA	NA	NA	NA	NA	NA	NA	NA	NA	NA	NA	NA	NA	NA	NA	NA	NA	NA	NA	NA	NA	NA	NA	NA	NA	NA	NA	NA	NA	NA	NA	NA	NA	1	NA
K03636	NA	NA	1	NA	NA	NA	NA	NA	NA	NA	NA	NA	NA	NA	NA	NA	NA	NA	NA	NA	NA	NA	NA	NA	NA	NA	NA	NA	NA	NA	NA	NA	NA	NA	NA	NA	NA	NA	NA	NA	NA	NA	NA	NA	NA	NA	NA	NA	NA
K03637	NA	1	2	NA	1	NA	1	NA	NA	1	NA	NA	NA	NA	NA	1	NA	1	NA	NA	NA	NA	NA	NA	NA	NA	NA	NA	1	NA	NA	NA	NA	NA	NA	NA	NA	NA	NA	NA	NA	1	1	NA	NA	NA	NA	1	1
K03638	NA	1	NA	NA	NA	NA	NA	NA	NA	1	NA	NA	NA	NA	NA	NA	NA	NA	NA	NA	NA	NA	NA	NA	NA	NA	NA	NA	NA	NA	NA	NA	NA	NA	NA	NA	NA	NA	NA	NA	NA	NA	1	NA	NA	NA	NA	1	NA
K03639	NA	1	2	NA	1	NA	1	NA	NA	1	NA	NA	NA	NA	NA	1	NA	1	NA	NA	NA	NA	NA	NA	NA	NA	NA	NA	NA	NA	NA	NA	NA	NA	NA	NA	NA	NA	NA	1	NA	1	1	NA	NA	NA	NA	1	1
K03640	NA	NA	NA	1	NA	NA	1	NA	NA	1	1	NA	NA	2	NA	NA	NA	NA	NA	NA	NA	1	NA	NA	NA	NA	NA	NA	NA	NA	NA	1	NA	NA	NA	NA	NA	NA	NA	1	1	NA	NA	1	NA	NA	NA	NA	NA
K03641	NA	NA	NA	NA	NA	NA	1	1	NA	1	NA	NA	NA	1	NA	NA	NA	NA	NA	NA	NA	NA	NA	NA	NA	1	NA	NA	NA	NA	NA	1	NA	NA	NA	NA	NA	1	NA	1	1	NA	NA	NA	NA	NA	NA	NA	NA
K03642	NA	NA	NA	NA	NA	NA	1	NA	NA	NA	NA	NA	NA	1	1	NA	1	NA	NA	NA	NA	NA	NA	NA	NA	1	NA	NA	NA	NA	NA	NA	NA	NA	NA	NA	NA	NA	NA	1	NA	1	NA	NA	NA	NA	NA	NA	1
K03643	NA	NA	NA	NA	NA	NA	NA	NA	NA	NA	NA	NA	NA	NA	NA	NA	NA	NA	NA	NA	NA	NA	NA	NA	NA	NA	NA	NA	NA	NA	NA	NA	NA	NA	NA	NA	NA	NA	NA	NA	NA	NA	NA	NA	NA	NA	NA	NA	NA
K03644	NA	NA	NA	1	NA	1	NA	NA	1	NA	NA	NA	1	NA	NA	NA	NA	NA	NA	NA	NA	NA	NA	NA	NA	NA	NA	NA	NA	1	NA	NA	NA	NA	NA	1	NA	1	NA	NA	NA	NA	NA	NA	NA	NA	NA	NA	NA
K03647	NA	NA	NA	NA	NA	NA	NA	NA	NA	NA	NA	NA	NA	NA	NA	NA	NA	NA	NA	NA	NA	NA	NA	NA	NA	NA	NA	NA	NA	NA	NA	NA	NA	NA	NA	NA	NA	NA	1	NA	NA	NA	NA	NA	NA	NA	NA	NA	NA
K03648	NA	NA	NA	1	NA	1	NA	NA	1	NA	1	NA	1	NA	NA	NA	1	NA	NA	NA	NA	1	NA	NA	1	1	NA	NA	NA	NA	NA	NA	NA	NA	NA	NA	1	NA	NA	NA	NA	NA	NA	1	NA	NA	NA	NA	NA
K03650	NA	1	NA	NA	1	NA	1	NA	NA	NA	1	1	NA	NA	NA	NA	1	NA	1	NA	NA	NA	NA	1	1	1	1	1	NA	NA	NA	NA	NA	NA	NA	1	1	NA	NA	1	NA	1	1	1	NA	1	1	NA	NA
K03651	NA	NA	NA	NA	NA	NA	NA	NA	NA	NA	NA	NA	NA	NA	NA	NA	NA	NA	NA	NA	NA	NA	NA	NA	NA	NA	NA	NA	NA	NA	NA	NA	NA	NA	NA	NA	NA	NA	NA	NA	NA	NA	NA	NA	NA	1	NA	1	NA
K03652	NA	NA	NA	1	NA	NA	NA	NA	NA	NA	1	NA	NA	NA	NA	NA	NA	NA	NA	NA	NA	NA	NA	1	NA	NA	NA	NA	NA	NA	NA	NA	NA	NA	NA	NA	NA	NA	NA	NA	NA	NA	NA	NA	NA	NA	NA	NA	NA
K03653	NA	NA	NA	NA	NA	NA	NA	NA	NA	NA	NA	NA	NA	NA	NA	NA	NA	NA	NA	NA	NA	NA	NA	NA	NA	NA	NA	NA	NA	NA	NA	NA	NA	NA	NA	NA	NA	NA	NA	NA	NA	NA	NA	NA	NA	NA	NA	NA	NA
K03654	NA	NA	NA	1	NA	1	1	NA	NA	NA	1	NA	NA	NA	NA	NA	1	1	NA	NA	NA	1	NA	NA	NA	NA	NA	NA	NA	NA	1	NA	1	NA	NA	NA	1	1	NA	NA	NA	NA	NA	1	NA	NA	1	NA	1
K03655	NA	NA	1	1	1	NA	NA	NA	NA	NA	1	NA	NA	NA	NA	NA	NA	1	NA	NA	1	1	NA	NA	1	NA	1	NA	NA	NA	NA	NA	NA	NA	NA	NA	1	1	NA	NA	NA	NA	NA	NA	NA	NA	1	NA	NA
K03656	NA	NA	NA	NA	NA	NA	NA	NA	NA	NA	NA	NA	NA	NA	NA	NA	NA	NA	NA	NA	NA	NA	NA	NA	NA	NA	NA	NA	NA	NA	NA	NA	NA	NA	NA	NA	NA	NA	NA	NA	NA	NA	NA	NA	NA	NA	NA	NA	NA
K03657	NA	2	1	NA	NA	NA	1	NA	1	NA	1	NA	1	NA	NA	1	1	2	NA	NA	NA	1	1	1	NA	NA	NA	NA	NA	NA	NA	NA	1	1	NA	1	NA	1	NA	NA	NA	NA	2	NA	NA	1	NA	NA	NA
K03658	NA	NA	NA	NA	NA	NA	NA	NA	NA	NA	NA	NA	NA	NA	NA	NA	NA	NA	NA	NA	NA	NA	NA	NA	NA	NA	NA	NA	NA	NA	NA	NA	NA	NA	NA	NA	NA	NA	NA	NA	NA	NA	NA	NA	NA	NA	NA	NA	NA
K03660	NA	NA	NA	NA	1	NA	NA	1	NA	NA	NA	NA	NA	NA	NA	NA	NA	NA	NA	NA	NA	NA	1	NA	NA	NA	NA	NA	NA	NA	NA	NA	NA	NA	1	NA	NA	NA	NA	NA	NA	NA	NA	NA	NA	NA	NA	1	NA
K03664	1	1	NA	NA	1	NA	1	NA	1	1	1	NA	1	NA	NA	1	1	1	NA	1	NA	1	NA	NA	1	2	NA	NA	1	1	1	NA	1	1	NA	NA	NA	NA	NA	1	NA	1	1	NA	1	NA	1	NA	1
K03665	NA	1	NA	NA	1	NA	1	1	NA	NA	1	NA	1	NA	NA	NA	NA	NA	NA	2	NA	1	NA	NA	NA	1	NA	NA	1	1	NA	NA	NA	NA	1	NA	NA	1	NA	1	1	1	NA	NA	1	NA	1	NA	NA
K03666	NA	NA	NA	NA	NA	NA	NA	NA	NA	NA	NA	NA	NA	NA	NA	NA	NA	NA	NA	NA	NA	NA	NA	NA	NA	NA	NA	1	NA	NA	NA	NA	NA	1	NA	NA	NA	NA	NA	NA	NA	NA	NA	NA	NA	NA	1	NA	NA
K03667	NA	1	NA	NA	NA	NA	NA	NA	NA	1	NA	NA	NA	1	1	NA	NA	NA	NA	NA	NA	NA	NA	NA	NA	NA	NA	NA	NA	1	NA	NA	NA	1	NA	NA	NA	NA	NA	NA	NA	1	1	NA	NA	1	NA	NA	1
K03668	NA	1	NA	2	NA	NA	NA	NA	2	NA	2	NA	1	2	NA	NA	NA	1	NA	NA	NA	1	NA	1	NA	NA	NA	NA	NA	NA	2	NA	NA	NA	NA	NA	1	NA	NA	NA	1	2	1	1	NA	1	NA	NA	NA
K03669	NA	NA	NA	NA	NA	NA	NA	NA	NA	NA	NA	NA	NA	NA	NA	NA	NA	NA	NA	NA	NA	NA	NA	NA	NA	NA	NA	NA	NA	NA	NA	NA	NA	NA	NA	NA	NA	NA	NA	NA	NA	NA	NA	NA	NA	1	NA	NA	NA
K03670	NA	NA	NA	NA	NA	NA	1	NA	NA	NA	NA	NA	NA	NA	NA	NA	NA	NA	NA	NA	NA	NA	NA	NA	NA	NA	NA	NA	NA	NA	NA	NA	NA	NA	NA	NA	NA	NA	NA	NA	NA	1	NA	NA	NA	1	NA	NA	NA
K03671	2	4	1	3	1	2	3	2	NA	1	5	NA	3	1	NA	NA	1	1	3	2	1	3	NA	1	1	3	NA	1	NA	2	1	2	NA	NA	NA	1	2	4	1	2	NA	2	3	4	1	NA	NA	1	1
K03672	NA	1	NA	NA	NA	NA	NA	NA	NA	NA	NA	NA	NA	NA	NA	NA	NA	NA	NA	NA	NA	NA	NA	NA	NA	NA	NA	NA	NA	NA	NA	NA	NA	NA	NA	NA	NA	NA	NA	NA	NA	NA	1	NA	NA	NA	NA	NA	NA
K03673	NA	NA	NA	NA	NA	NA	NA	NA	NA	NA	NA	NA	NA	NA	NA	NA	NA	NA	NA	NA	NA	NA	NA	NA	NA	NA	NA	NA	NA	NA	NA	NA	NA	NA	NA	NA	NA	NA	NA	NA	NA	NA	NA	NA	NA	NA	NA	NA	NA
K03676	NA	NA	NA	NA	NA	NA	NA	NA	NA	NA	NA	NA	NA	NA	NA	NA	NA	NA	NA	NA	NA	NA	NA	NA	NA	NA	NA	NA	NA	NA	NA	NA	NA	NA	NA	NA	NA	NA	NA	NA	NA	NA	NA	NA	NA	NA	NA	NA	NA
K03679	NA	NA	NA	NA	NA	NA	NA	NA	NA	NA	NA	NA	NA	NA	NA	NA	NA	NA	NA	NA	NA	NA	NA	NA	NA	NA	NA	NA	NA	NA	NA	NA	NA	NA	NA	NA	NA	NA	NA	NA	NA	NA	NA	NA	NA	NA	NA	1	NA
K03684	NA	1	NA	NA	NA	NA	NA	NA	NA	NA	NA	NA	NA	NA	NA	NA	NA	NA	NA	NA	NA	NA	NA	NA	NA	NA	NA	NA	NA	NA	NA	NA	NA	NA	NA	NA	NA	NA	NA	NA	NA	NA	1	NA	NA	NA	NA	NA	NA
K03685	1	1	1	NA	1	NA	NA	NA	NA	1	1	NA	1	1	NA	NA	NA	NA	1	NA	1	2	NA	NA	1	NA	NA	NA	NA	1	NA	1	NA	1	NA	NA	1	NA	NA	1	NA	1	NA	1	NA	NA	1	1	NA
K03686	1	1	NA	1	1	NA	NA	1	NA	1	NA	1	1	1	NA	NA	NA	1	1	NA	NA	NA	1	1	1	NA	NA	1	1	1	1	1	NA	NA	NA	1	NA	1	NA	1	1	1	1	1	1	NA	1	NA	NA
K03687	1	1	NA	1	1	NA	1	1	NA	NA	1	1	1	NA	NA	NA	NA	1	NA	1	NA	1	1	1	1	NA	NA	NA	NA	1	1	NA	NA	NA	NA	1	NA	1	NA	1	NA	1	1	1	1	NA	1	NA	NA
K03688	NA	1	NA	NA	NA	NA	NA	NA	NA	1	NA	NA	NA	NA	NA	NA	NA	NA	NA	NA	NA	NA	NA	NA	NA	NA	NA	NA	NA	NA	NA	NA	NA	NA	NA	NA	NA	NA	NA	NA	NA	NA	NA	NA	NA	NA	NA	NA	NA
K03694	NA	1	NA	NA	NA	NA	1	NA	NA	1	NA	NA	NA	1	NA	NA	NA	NA	NA	NA	NA	NA	NA	NA	NA	NA	NA	NA	NA	1	NA	NA	NA	NA	NA	NA	NA	NA	NA	1	NA	1	NA	NA	NA	1	NA	NA	NA
K03695	1	1	NA	NA	NA	1	NA	NA	NA	NA	NA	NA	NA	1	1	NA	NA	1	NA	NA	NA	1	NA	1	NA	1	NA	NA	NA	1	NA	NA	NA	NA	NA	NA	NA	NA	NA	NA	NA	1	1	1	NA	NA	1	NA	1
K03696	NA	1	1	NA	NA	NA	NA	NA	NA	NA	NA	NA	NA	NA	NA	1	NA	1	NA	NA	NA	NA	NA	NA	NA	NA	NA	1	NA	NA	NA	NA	NA	NA	NA	NA	NA	NA	NA	NA	NA	NA	1	1	NA	NA	1	NA	1
K03698	NA	1	NA	NA	NA	NA	1	1	NA	1	NA	NA	NA	1	NA	NA	NA	1	NA	NA	NA	NA	NA	NA	1	NA	NA	NA	1	NA	NA	1	NA	NA	NA	NA	NA	NA	NA	1	NA	1	1	NA	NA	NA	NA	NA	NA
K03699	2	2	NA	NA	1	2	NA	1	1	NA	1	NA	NA	NA	NA	1	1	1	NA	1	NA	NA	NA	NA	2	1	NA	NA	NA	1	NA	NA	NA	NA	NA	NA	1	1	1	1	NA	NA	2	1	NA	NA	1	1	NA
K03700	NA	NA	NA	NA	NA	NA	NA	NA	NA	NA	NA	NA	NA	NA	NA	NA	NA	NA	NA	NA	NA	NA	NA	NA	1	NA	NA	NA	NA	NA	NA	NA	NA	NA	NA	NA	NA	NA	NA	NA	NA	NA	NA	NA	NA	NA	NA	NA	NA
K03701	1	2	1	NA	1	1	NA	NA	1	1	2	NA	NA	1	1	1	NA	2	1	1	NA	NA	NA	2	NA	1	NA	NA	1	NA	NA	1	NA	NA	NA	1	NA	1	NA	3	NA	1	1	NA	1	NA	1	NA	2
K03702	1	1	1	1	1	1	1	NA	NA	NA	1	NA	NA	1	NA	1	NA	1	1	1	1	NA	NA	1	1	1	NA	NA	NA	NA	NA	1	1	NA	NA	1	1	1	NA	NA	NA	1	1	1	1	NA	NA	NA	1
K03703	NA	1	NA	1	NA	1	1	NA	1	1	NA	NA	1	1	NA	NA	1	NA	1	2	1	1	NA	1	1	1	NA	1	1	1	NA	NA	NA	NA	1	NA	1	1	1	NA	1	NA	1	1	1	NA	1	1	NA
K03704	NA	3	1	NA	1	NA	NA	NA	NA	NA	NA	NA	NA	NA	NA	NA	NA	1	NA	1	NA	NA	NA	NA	1	1	NA	NA	NA	2	NA	NA	NA	NA	NA	NA	NA	NA	NA	NA	NA	NA	3	NA	1	NA	2	NA	1
K03705	NA	NA	NA	NA	1	NA	NA	1	NA	NA	NA	NA	NA	NA	NA	NA	NA	1	NA	1	NA	NA	1	NA	1	NA	NA	NA	NA	NA	NA	NA	NA	NA	NA	NA	NA	NA	NA	NA	NA	NA	NA	NA	1	NA	1	NA	NA
K03706	NA	NA	NA	NA	NA	NA	NA	NA	NA	NA	NA	NA	NA	NA	NA	NA	NA	1	NA	NA	NA	NA	NA	NA	NA	NA	NA	NA	NA	NA	NA	NA	NA	NA	NA	NA	NA	NA	NA	NA	NA	NA	NA	NA	NA	NA	NA	NA	1
K03707	NA	NA	NA	NA	NA	NA	NA	NA	NA	NA	NA	NA	NA	1	1	NA	NA	NA	NA	NA	1	NA	NA	NA	NA	NA	NA	NA	NA	NA	NA	NA	NA	NA	NA	NA	NA	NA	NA	NA	NA	NA	NA	NA	NA	NA	NA	NA	NA
K03708	NA	NA	NA	NA	NA	NA	NA	NA	NA	NA	NA	NA	NA	NA	NA	NA	NA	1	NA	NA	NA	NA	NA	NA	NA	NA	NA	1	NA	NA	NA	NA	NA	NA	NA	NA	NA	NA	NA	NA	NA	NA	NA	NA	NA	NA	NA	NA	1
K03709	NA	1	NA	NA	NA	NA	NA	NA	NA	1	NA	NA	NA	NA	NA	NA	NA	NA	NA	NA	NA	NA	NA	NA	NA	NA	NA	NA	NA	NA	NA	NA	NA	NA	NA	NA	NA	NA	NA	NA	NA	NA	1	NA	NA	NA	NA	NA	NA
K03710	NA	NA	NA	NA	1	NA	NA	NA	NA	NA	NA	NA	NA	NA	NA	1	NA	NA	NA	2	NA	NA	NA	NA	NA	NA	NA	NA	NA	NA	NA	NA	NA	NA	NA	NA	NA	NA	2	NA	NA	NA	NA	NA	1	NA	NA	NA	NA
K03711	NA	NA	NA	NA	NA	NA	1	NA	NA	NA	NA	NA	NA	1	NA	NA	NA	NA	NA	NA	NA	NA	NA	NA	NA	NA	NA	NA	NA	NA	NA	1	NA	NA	NA	NA	NA	NA	NA	NA	NA	1	NA	NA	NA	1	1	NA	NA
K03716	NA	1	NA	NA	NA	NA	NA	NA	NA	NA	NA	NA	NA	NA	NA	NA	NA	NA	NA	NA	NA	NA	NA	NA	NA	NA	NA	NA	NA	NA	NA	NA	NA	NA	NA	NA	NA	NA	NA	1	NA	NA	1	NA	NA	NA	NA	NA	NA
K03718	1	NA	NA	NA	NA	NA	NA	NA	1	NA	NA	NA	NA	NA	NA	NA	NA	NA	NA	NA	NA	2	NA	NA	NA	NA	NA	NA	NA	NA	2	NA	NA	NA	NA	NA	1	2	NA	NA	NA	NA	NA	1	NA	NA	NA	NA	NA
K03719	1	1	1	NA	1	NA	NA	1	1	1	NA	NA	NA	NA	NA	NA	NA	2	NA	1	NA	1	NA	NA	NA	NA	NA	NA	NA	NA	NA	NA	NA	NA	NA	NA	NA	NA	NA	NA	NA	NA	NA	1	NA	NA	NA	NA	2
K03720	NA	NA	NA	NA	NA	NA	NA	NA	NA	1	NA	NA	NA	NA	NA	NA	NA	NA	NA	NA	NA	NA	NA	NA	NA	NA	NA	NA	NA	1	NA	NA	NA	NA	NA	NA	NA	NA	NA	1	NA	NA	NA	NA	NA	NA	NA	NA	NA
K03722	NA	NA	1	NA	NA	NA	NA	NA	NA	NA	NA	NA	NA	NA	NA	NA	NA	NA	NA	4	NA	NA	NA	NA	NA	NA	NA	NA	NA	NA	NA	NA	NA	NA	NA	NA	NA	NA	NA	NA	NA	NA	NA	NA	NA	NA	NA	1	NA
K03723	1	1	NA	1	1	1	NA	NA	NA	1	NA	NA	1	NA	NA	1	1	NA	1	1	NA	1	1	1	1	NA	NA	1	NA	1	1	NA	NA	1	NA	NA	1	1	NA	1	1	1	1	NA	NA	NA	NA	NA	NA
K03724	NA	NA	NA	NA	NA	NA	NA	NA	NA	NA	NA	NA	NA	NA	NA	NA	NA	NA	1	NA	NA	NA	NA	NA	NA	NA	NA	NA	NA	NA	NA	NA	NA	NA	1	NA	NA	NA	NA	NA	NA	1	NA	NA	NA	NA	NA	1	NA
K03725	NA	NA	NA	NA	NA	NA	NA	NA	NA	NA	NA	NA	NA	NA	NA	NA	NA	NA	NA	NA	NA	NA	NA	NA	NA	NA	NA	NA	NA	NA	NA	NA	NA	NA	NA	NA	NA	NA	NA	NA	NA	NA	NA	NA	NA	NA	NA	NA	NA
K03726	NA	NA	NA	NA	NA	NA	NA	NA	NA	NA	NA	NA	NA	NA	NA	NA	NA	NA	NA	NA	NA	NA	NA	NA	NA	NA	NA	NA	NA	NA	NA	NA	NA	NA	NA	NA	NA	NA	NA	NA	NA	NA	NA	NA	NA	NA	NA	1	NA
K03732	NA	1	NA	NA	NA	NA	NA	NA	NA	1	NA	NA	NA	NA	NA	NA	NA	NA	NA	NA	NA	NA	NA	NA	NA	NA	NA	NA	NA	NA	NA	NA	NA	NA	NA	NA	NA	NA	NA	1	NA	NA	1	NA	NA	NA	NA	NA	NA
K03733	NA	NA	NA	NA	NA	NA	1	NA	NA	NA	NA	NA	NA	2	NA	NA	NA	NA	NA	NA	NA	NA	NA	NA	NA	NA	NA	NA	1	1	NA	NA	NA	NA	NA	NA	NA	NA	NA	NA	NA	NA	NA	NA	NA	1	NA	NA	NA
K03734	NA	1	NA	2	NA	1	1	NA	NA	NA	1	1	1	NA	NA	NA	1	1	1	NA	NA	1	NA	1	1	NA	NA	NA	NA	NA	1	NA	NA	NA	1	1	NA	1	NA	1	NA	NA	1	2	NA	NA	1	NA	NA
K03735	NA	NA	NA	NA	NA	NA	NA	NA	NA	NA	NA	NA	NA	NA	NA	NA	NA	NA	NA	NA	NA	NA	NA	NA	NA	NA	NA	NA	NA	NA	NA	NA	NA	NA	NA	NA	NA	NA	NA	NA	NA	NA	NA	NA	NA	NA	NA	NA	NA
K03736	NA	NA	NA	NA	NA	NA	NA	NA	NA	NA	NA	NA	NA	NA	NA	NA	NA	NA	NA	NA	NA	NA	NA	NA	NA	NA	NA	NA	NA	NA	NA	NA	NA	NA	NA	NA	NA	NA	NA	NA	NA	NA	NA	NA	NA	NA	NA	NA	NA
K03737	NA	1	NA	NA	1	NA	2	1	1	1	1	1	NA	NA	NA	NA	NA	1	NA	NA	NA	1	1	NA	1	2	1	NA	NA	NA	NA	NA	NA	NA	1	NA	1	1	NA	1	1	1	1	NA	NA	1	NA	NA	NA
K03738	NA	1	1	NA	NA	NA	NA	NA	NA	NA	NA	NA	NA	NA	NA	NA	NA	2	NA	NA	NA	NA	NA	NA	NA	NA	NA	NA	NA	NA	NA	NA	NA	NA	NA	NA	NA	NA	NA	NA	NA	NA	1	NA	NA	NA	NA	NA	NA
K03739	NA	NA	NA	NA	NA	NA	NA	NA	NA	NA	NA	NA	NA	NA	NA	1	NA	NA	NA	NA	NA	NA	NA	NA	NA	NA	NA	NA	NA	NA	NA	NA	NA	NA	NA	NA	NA	NA	NA	NA	NA	NA	NA	NA	1	NA	NA	NA	NA
K03740	NA	NA	NA	NA	NA	NA	NA	NA	NA	NA	NA	NA	NA	NA	NA	1	NA	NA	NA	NA	NA	NA	NA	NA	NA	NA	NA	NA	NA	NA	NA	NA	NA	NA	NA	NA	NA	NA	NA	NA	NA	NA	NA	NA	1	NA	NA	NA	NA
K03741	NA	NA	NA	NA	NA	NA	NA	NA	NA	NA	NA	NA	NA	NA	NA	NA	NA	NA	NA	NA	NA	NA	NA	NA	NA	NA	NA	NA	NA	NA	NA	NA	NA	NA	NA	NA	1	NA	NA	NA	NA	NA	NA	NA	NA	NA	NA	NA	NA
K03742	1	1	NA	1	1	1	NA	NA	NA	1	1	NA	NA	1	1	NA	NA	NA	NA	1	1	NA	NA	1	NA	NA	NA	1	NA	NA	NA	NA	NA	NA	NA	NA	NA	NA	NA	1	NA	NA	1	NA	NA	NA	1	NA	NA
K03743	1	1	NA	1	1	1	NA	NA	NA	1	1	NA	NA	NA	1	NA	NA	1	NA	1	1	NA	NA	1	NA	NA	NA	1	1	1	NA	NA	NA	NA	NA	NA	NA	1	NA	1	NA	1	1	1	NA	NA	1	NA	1
K03744	NA	NA	NA	NA	1	NA	1	NA	NA	NA	1	1	1	2	3	NA	NA	1	NA	NA	NA	NA	NA	NA	NA	NA	NA	NA	1	NA	1	1	NA	1	1	1	1	1	NA	1	NA	1	NA	NA	NA	NA	1	NA	1
K03745	NA	NA	NA	NA	NA	NA	NA	NA	NA	NA	NA	NA	NA	NA	1	NA	NA	NA	NA	NA	NA	NA	NA	NA	NA	NA	NA	NA	1	NA	NA	NA	NA	NA	NA	NA	NA	NA	NA	NA	NA	NA	NA	NA	NA	NA	NA	NA	NA
K03746	NA	NA	NA	NA	NA	NA	NA	NA	NA	NA	NA	NA	NA	NA	NA	NA	NA	NA	NA	NA	NA	NA	NA	NA	NA	NA	NA	NA	NA	NA	NA	NA	NA	NA	NA	NA	NA	NA	NA	NA	NA	NA	NA	NA	NA	NA	NA	NA	NA
K03747	NA	NA	NA	NA	NA	NA	NA	NA	NA	NA	NA	NA	NA	NA	NA	NA	NA	NA	NA	NA	NA	NA	NA	NA	NA	NA	NA	NA	NA	NA	NA	NA	NA	NA	NA	NA	NA	NA	NA	NA	NA	NA	NA	NA	NA	NA	NA	NA	NA
K03748	NA	NA	NA	NA	NA	NA	NA	NA	NA	NA	NA	NA	NA	NA	NA	NA	NA	NA	NA	NA	NA	NA	NA	NA	NA	NA	NA	NA	NA	NA	1	NA	NA	1	1	NA	NA	NA	NA	NA	NA	NA	NA	1	NA	NA	NA	NA	NA
K03749	NA	NA	NA	NA	NA	NA	NA	NA	NA	NA	NA	NA	NA	NA	NA	NA	NA	1	NA	NA	NA	NA	NA	NA	NA	NA	NA	NA	NA	NA	NA	NA	NA	NA	NA	NA	NA	NA	NA	1	NA	NA	NA	NA	NA	NA	NA	NA	NA
K03750	NA	1	3	NA	NA	NA	NA	NA	NA	NA	NA	NA	NA	NA	NA	NA	NA	2	NA	NA	NA	NA	NA	NA	NA	NA	NA	NA	NA	NA	NA	NA	NA	NA	NA	NA	NA	NA	NA	NA	NA	NA	1	NA	NA	NA	NA	1	2
K03752	NA	1	NA	NA	NA	NA	NA	NA	NA	NA	NA	NA	NA	NA	NA	NA	NA	1	NA	NA	NA	NA	NA	NA	NA	NA	NA	NA	NA	NA	NA	NA	NA	NA	NA	NA	NA	NA	NA	1	NA	NA	1	NA	NA	NA	NA	1	NA
K03753	NA	1	2	NA	NA	NA	NA	NA	NA	1	NA	NA	NA	NA	NA	NA	NA	NA	NA	NA	NA	NA	NA	NA	NA	NA	NA	NA	NA	NA	NA	NA	NA	NA	NA	NA	NA	NA	NA	1	NA	NA	1	NA	NA	NA	NA	1	NA
K03760	NA	NA	NA	NA	NA	NA	NA	NA	NA	NA	NA	NA	NA	NA	NA	NA	NA	NA	NA	NA	NA	NA	NA	NA	NA	NA	NA	NA	NA	NA	NA	NA	NA	NA	NA	NA	NA	NA	NA	NA	NA	NA	NA	NA	NA	NA	NA	NA	NA
K03763	NA	NA	1	NA	NA	NA	NA	1	NA	NA	NA	NA	NA	NA	NA	NA	NA	NA	1	1	NA	NA	NA	NA	1	NA	NA	NA	NA	NA	NA	NA	NA	NA	NA	NA	NA	NA	NA	NA	NA	NA	NA	NA	1	NA	1	NA	NA
K03767	NA	1	NA	NA	NA	NA	NA	NA	NA	1	NA	NA	NA	NA	NA	NA	NA	1	NA	NA	NA	NA	NA	NA	NA	NA	NA	NA	NA	NA	NA	NA	NA	NA	NA	NA	NA	NA	NA	NA	NA	NA	1	NA	NA	NA	NA	NA	1
K03768	NA	1	NA	NA	1	NA	NA	NA	NA	1	NA	NA	NA	NA	NA	NA	NA	1	2	NA	NA	NA	NA	NA	NA	1	NA	NA	NA	NA	NA	NA	NA	NA	NA	NA	NA	NA	NA	NA	NA	NA	1	NA	1	NA	NA	1	1
K03769	NA	NA	NA	NA	NA	NA	NA	NA	NA	NA	NA	NA	NA	NA	NA	NA	NA	NA	NA	NA	NA	NA	NA	NA	NA	NA	NA	NA	NA	NA	NA	NA	NA	NA	NA	NA	NA	NA	NA	NA	NA	NA	NA	NA	NA	NA	NA	NA	NA
K03770	NA	1	NA	NA	NA	1	1	NA	NA	NA	NA	NA	NA	1	NA	NA	NA	NA	NA	NA	NA	NA	NA	NA	NA	NA	NA	NA	NA	1	1	NA	NA	NA	NA	NA	1	NA	NA	1	1	NA	1	NA	NA	1	NA	NA	NA
K03771	NA	1	NA	2	NA	2	NA	NA	NA	NA	2	NA	NA	NA	NA	NA	1	NA	NA	NA	NA	NA	NA	1	NA	NA	NA	NA	NA	NA	NA	NA	1	NA	NA	1	1	1	NA	1	NA	NA	1	1	NA	NA	NA	NA	NA
K03772	NA	NA	NA	NA	NA	NA	NA	NA	NA	NA	NA	NA	1	NA	NA	NA	1	NA	NA	NA	NA	2	NA	NA	NA	NA	NA	NA	NA	NA	NA	NA	NA	NA	NA	2	2	1	NA	NA	NA	NA	NA	NA	NA	NA	NA	NA	NA
K03773	NA	NA	NA	NA	NA	NA	NA	NA	NA	NA	NA	NA	1	NA	NA	NA	1	NA	NA	NA	NA	1	NA	NA	NA	NA	NA	NA	NA	NA	NA	NA	NA	NA	NA	2	1	1	NA	NA	NA	NA	NA	1	NA	NA	NA	NA	NA
K03775	NA	NA	NA	NA	NA	NA	NA	NA	NA	NA	NA	NA	NA	NA	NA	NA	NA	NA	NA	NA	NA	NA	NA	NA	NA	NA	NA	NA	NA	NA	NA	NA	NA	NA	NA	1	NA	NA	NA	NA	NA	NA	NA	NA	NA	1	NA	NA	NA
K03776	NA	NA	NA	NA	NA	NA	NA	NA	NA	NA	NA	NA	NA	NA	NA	NA	NA	NA	NA	NA	NA	NA	NA	NA	NA	NA	NA	NA	NA	NA	NA	NA	NA	NA	NA	NA	NA	NA	NA	NA	NA	NA	NA	NA	NA	NA	NA	NA	NA
K03778	NA	NA	NA	NA	NA	NA	NA	NA	NA	NA	NA	NA	NA	NA	NA	NA	NA	NA	1	NA	NA	NA	NA	NA	NA	NA	NA	NA	NA	NA	NA	NA	NA	NA	NA	NA	NA	NA	NA	NA	NA	NA	NA	NA	NA	NA	NA	NA	NA
K03779	NA	NA	NA	NA	NA	NA	NA	NA	NA	NA	NA	1	NA	NA	NA	NA	NA	NA	NA	1	NA	NA	NA	NA	NA	NA	NA	NA	NA	NA	NA	NA	NA	NA	NA	NA	NA	NA	NA	NA	NA	NA	NA	NA	1	NA	NA	NA	NA
K03780	NA	NA	1	NA	NA	NA	NA	NA	NA	NA	NA	1	NA	NA	NA	NA	NA	NA	NA	1	NA	NA	NA	NA	NA	NA	NA	NA	NA	NA	NA	NA	NA	NA	NA	NA	NA	NA	NA	NA	NA	NA	NA	NA	1	NA	NA	NA	NA
K03781	NA	1	NA	NA	1	NA	1	NA	NA	NA	NA	NA	NA	NA	1	NA	NA	NA	NA	NA	NA	NA	NA	NA	NA	1	NA	NA	NA	NA	NA	1	NA	NA	NA	NA	NA	NA	NA	1	NA	NA	1	NA	NA	NA	1	1	1
K03783	1	1	NA	1	1	NA	NA	1	NA	1	1	NA	NA	1	NA	NA	NA	NA	1	NA	NA	NA	NA	NA	NA	NA	NA	1	NA	NA	1	NA	NA	1	NA	1	NA	1	NA	1	NA	1	1	1	NA	NA	NA	NA	1
K03784	NA	NA	NA	NA	1	NA	NA	NA	NA	NA	NA	NA	NA	NA	NA	NA	NA	NA	1	NA	NA	NA	1	NA	1	NA	NA	NA	NA	NA	NA	NA	NA	NA	NA	NA	NA	NA	NA	NA	NA	NA	NA	NA	NA	NA	NA	NA	NA
K03785	NA	1	NA	NA	NA	NA	NA	NA	NA	1	NA	NA	NA	NA	NA	NA	NA	NA	NA	NA	NA	NA	NA	NA	NA	1	NA	NA	NA	NA	NA	NA	NA	NA	NA	NA	NA	NA	1	1	NA	NA	1	NA	1	NA	NA	NA	NA
K03786	NA	NA	NA	NA	2	NA	1	NA	NA	NA	NA	NA	NA	1	NA	NA	1	NA	NA	NA	1	1	NA	NA	NA	NA	1	1	NA	NA	1	NA	NA	NA	1	NA	NA	NA	NA	NA	NA	NA	NA	1	NA	NA	1	NA	NA
K03787	NA	NA	NA	1	NA	1	NA	1	1	NA	1	NA	NA	NA	NA	NA	1	1	NA	NA	NA	1	NA	NA	1	NA	1	NA	NA	1	1	1	NA	NA	NA	NA	NA	NA	NA	NA	NA	1	NA	NA	NA	NA	1	NA	NA
K03789	NA	NA	NA	NA	1	NA	NA	NA	NA	NA	NA	NA	NA	1	NA	1	NA	NA	NA	NA	NA	NA	1	NA	1	2	NA	NA	NA	NA	NA	NA	NA	NA	1	NA	NA	NA	NA	NA	NA	NA	NA	NA	1	NA	1	1	NA
K03790	NA	1	1	NA	2	NA	NA	2	NA	NA	1	NA	1	NA	NA	NA	NA	1	1	3	NA	3	1	NA	2	NA	NA	2	NA	1	1	NA	1	1	1	NA	1	NA	2	NA	NA	NA	1	NA	2	NA	NA	1	NA
K03795	NA	NA	NA	NA	NA	NA	NA	NA	NA	NA	NA	NA	NA	NA	NA	NA	NA	NA	NA	NA	NA	NA	NA	NA	NA	NA	NA	NA	NA	NA	NA	NA	NA	NA	NA	NA	NA	NA	NA	NA	NA	NA	NA	NA	NA	NA	NA	1	NA
K03796	NA	NA	NA	NA	NA	NA	NA	NA	NA	NA	NA	NA	NA	NA	NA	NA	NA	NA	NA	NA	NA	NA	NA	NA	NA	NA	NA	NA	NA	NA	NA	NA	NA	NA	NA	NA	NA	NA	NA	NA	NA	NA	NA	NA	NA	NA	NA	NA	NA
K03797	2	1	NA	3	1	1	1	NA	1	NA	1	3	2	1	1	1	1	1	NA	1	2	5	NA	1	NA	2	NA	2	1	NA	1	1	NA	NA	1	1	1	4	NA	1	1	NA	NA	1	1	1	NA	NA	NA
K03798	NA	2	NA	1	2	1	1	NA	1	NA	1	1	1	NA	NA	NA	NA	2	1	2	1	1	NA	1	1	NA	NA	2	NA	1	1	NA	NA	NA	NA	1	NA	NA	NA	1	1	NA	2	NA	NA	NA	1	NA	2
K03799	NA	1	NA	NA	NA	NA	1	NA	NA	1	NA	NA	NA	1	NA	NA	NA	NA	NA	NA	NA	NA	NA	NA	NA	1	NA	NA	NA	1	NA	NA	NA	NA	NA	NA	NA	1	NA	NA	1	1	1	NA	NA	1	1	1	NA
K03800	NA	NA	1	NA	1	NA	NA	NA	NA	1	NA	NA	NA	NA	1	NA	NA	NA	NA	NA	NA	NA	NA	NA	NA	NA	NA	NA	NA	NA	NA	NA	NA	1	NA	NA	NA	NA	NA	NA	NA	NA	NA	NA	1	NA	NA	NA	NA
K03801	NA	NA	NA	1	NA	NA	NA	NA	1	NA	1	NA	1	NA	NA	NA	NA	NA	NA	NA	NA	1	NA	NA	NA	NA	NA	NA	NA	NA	NA	1	NA	NA	NA	1	1	1	NA	NA	NA	NA	NA	1	NA	NA	NA	NA	NA
K03803	NA	1	NA	1	NA	NA	NA	1	NA	NA	1	1	1	NA	NA	1	1	NA	NA	NA	NA	1	NA	1	NA	NA	NA	1	NA	NA	NA	NA	NA	NA	NA	NA	1	NA	NA	NA	NA	NA	1	1	1	NA	NA	NA	NA
K03808	NA	NA	NA	NA	NA	NA	NA	NA	NA	2	NA	NA	NA	NA	NA	NA	NA	NA	NA	NA	NA	NA	NA	NA	NA	NA	NA	NA	NA	NA	NA	NA	NA	NA	NA	NA	NA	NA	NA	2	NA	NA	NA	NA	NA	NA	NA	NA	NA
K03809	1	1	NA	NA	NA	NA	NA	NA	NA	NA	NA	NA	NA	NA	NA	NA	NA	1	NA	NA	NA	NA	NA	NA	NA	NA	NA	NA	NA	NA	NA	NA	NA	NA	NA	NA	NA	NA	NA	NA	NA	NA	NA	NA	NA	NA	NA	NA	1
K03811	NA	NA	NA	1	NA	1	NA	NA	NA	NA	1	NA	1	NA	NA	NA	NA	NA	NA	NA	1	1	NA	1	1	NA	NA	NA	NA	NA	1	NA	NA	NA	NA	NA	NA	NA	NA	NA	NA	NA	NA	NA	NA	NA	NA	NA	NA
K03813	NA	NA	NA	NA	NA	NA	NA	NA	NA	NA	NA	NA	NA	1	NA	NA	NA	NA	NA	NA	NA	NA	NA	NA	NA	NA	NA	NA	1	NA	NA	NA	NA	NA	NA	NA	NA	NA	NA	NA	NA	NA	NA	NA	NA	NA	NA	NA	NA
K03814	NA	NA	NA	NA	NA	NA	NA	NA	NA	NA	NA	NA	NA	1	NA	NA	NA	NA	NA	NA	NA	NA	NA	NA	NA	NA	NA	NA	NA	NA	NA	NA	NA	NA	NA	NA	NA	NA	NA	NA	NA	NA	NA	NA	NA	1	NA	NA	NA
K03816	NA	NA	NA	NA	1	NA	NA	NA	NA	NA	NA	NA	NA	NA	NA	1	NA	NA	NA	1	1	NA	NA	NA	NA	NA	NA	NA	NA	NA	NA	NA	NA	NA	NA	NA	NA	NA	1	NA	NA	NA	NA	NA	NA	NA	NA	NA	NA
K03817	NA	NA	NA	1	NA	NA	NA	NA	NA	NA	2	NA	2	NA	NA	NA	NA	NA	NA	NA	NA	NA	NA	NA	NA	NA	NA	NA	NA	NA	NA	NA	NA	NA	NA	NA	NA	NA	NA	NA	NA	NA	NA	NA	NA	NA	NA	NA	NA
K03820	NA	NA	NA	NA	NA	NA	1	NA	NA	NA	NA	NA	NA	1	NA	NA	NA	NA	NA	NA	NA	NA	NA	NA	NA	1	NA	NA	NA	NA	NA	NA	NA	NA	1	NA	NA	NA	NA	1	NA	NA	1	NA	NA	NA	NA	NA	NA
K03821	NA	NA	NA	NA	NA	NA	NA	NA	NA	NA	NA	NA	NA	NA	NA	NA	NA	NA	NA	NA	NA	NA	NA	NA	NA	NA	NA	NA	NA	1	NA	NA	NA	NA	NA	NA	NA	NA	NA	NA	NA	NA	NA	NA	NA	NA	NA	NA	NA
K03824	NA	NA	NA	NA	1	NA	NA	NA	NA	NA	1	NA	1	NA	NA	NA	NA	1	NA	NA	NA	NA	NA	1	NA	NA	NA	1	NA	NA	NA	NA	1	NA	NA	NA	NA	1	NA	NA	NA	1	NA	1	1	1	NA	NA	NA
K03826	NA	NA	NA	NA	1	NA	1	NA	NA	1	NA	NA	NA	NA	NA	NA	NA	NA	NA	NA	NA	NA	NA	NA	NA	NA	NA	NA	NA	NA	NA	NA	NA	NA	NA	NA	NA	NA	NA	NA	NA	NA	NA	NA	NA	1	NA	NA	NA
K03827	NA	1	NA	NA	NA	NA	NA	NA	NA	1	NA	1	NA	1	NA	NA	NA	1	NA	1	1	1	NA	NA	NA	NA	NA	NA	NA	NA	NA	1	NA	1	NA	NA	1	1	NA	NA	NA	NA	1	1	NA	1	NA	NA	1
K03828	NA	NA	NA	NA	NA	NA	NA	NA	NA	NA	NA	NA	NA	1	NA	NA	NA	NA	NA	NA	NA	NA	NA	NA	NA	NA	NA	NA	NA	NA	NA	NA	NA	NA	NA	NA	NA	NA	NA	NA	NA	NA	NA	NA	NA	NA	NA	NA	NA
K03829	NA	NA	NA	NA	NA	NA	NA	NA	NA	NA	NA	NA	NA	NA	NA	NA	NA	NA	NA	NA	NA	NA	NA	NA	NA	NA	NA	NA	NA	NA	NA	NA	NA	NA	NA	NA	NA	NA	NA	NA	NA	NA	NA	NA	NA	NA	NA	NA	NA
K03830	1	NA	NA	NA	NA	NA	NA	NA	NA	NA	NA	NA	NA	NA	NA	NA	NA	NA	NA	NA	NA	NA	NA	NA	NA	NA	NA	NA	NA	NA	NA	NA	NA	NA	NA	NA	NA	1	NA	NA	NA	NA	NA	NA	1	NA	NA	NA	NA
K03831	NA	NA	2	NA	1	NA	NA	NA	NA	NA	NA	NA	NA	NA	NA	NA	NA	NA	NA	NA	NA	NA	NA	NA	NA	NA	NA	NA	NA	NA	NA	NA	NA	NA	NA	NA	NA	NA	NA	NA	NA	1	NA	NA	NA	NA	NA	NA	NA
K03832	NA	1	NA	4	NA	NA	NA	NA	NA	1	5	1	3	NA	NA	NA	2	1	NA	NA	NA	4	NA	2	NA	NA	NA	NA	NA	NA	1	2	1	NA	NA	2	1	3	NA	1	NA	NA	1	3	NA	NA	2	NA	NA
K03833	NA	1	NA	NA	NA	NA	NA	NA	NA	1	NA	NA	NA	1	NA	NA	NA	1	NA	NA	NA	NA	NA	NA	NA	NA	NA	NA	NA	NA	NA	NA	NA	NA	NA	NA	NA	NA	NA	NA	1	NA	1	NA	NA	1	NA	NA	NA
K03839	NA	NA	NA	NA	NA	1	NA	NA	NA	NA	1	NA	1	NA	NA	NA	NA	NA	NA	NA	NA	NA	NA	NA	NA	NA	NA	NA	NA	NA	NA	NA	NA	NA	NA	NA	NA	NA	NA	NA	NA	NA	NA	NA	NA	NA	NA	NA	NA
K03841	NA	NA	NA	NA	NA	NA	1	NA	NA	NA	NA	NA	NA	NA	NA	NA	NA	NA	NA	NA	NA	NA	NA	NA	NA	NA	NA	NA	NA	NA	NA	1	NA	NA	NA	1	NA	NA	NA	NA	NA	1	NA	NA	NA	NA	NA	NA	NA
K03852	NA	NA	NA	NA	NA	NA	NA	NA	NA	NA	NA	NA	NA	1	NA	NA	NA	NA	NA	NA	NA	NA	NA	NA	NA	NA	NA	NA	NA	NA	NA	NA	NA	NA	NA	NA	NA	NA	NA	NA	NA	NA	NA	NA	NA	NA	NA	NA	NA
K03855	NA	NA	NA	NA	NA	NA	NA	NA	NA	NA	NA	NA	NA	NA	NA	NA	NA	NA	NA	NA	NA	NA	NA	NA	NA	NA	NA	NA	NA	NA	NA	NA	NA	NA	NA	NA	NA	NA	NA	NA	NA	NA	NA	NA	NA	NA	NA	NA	NA
K03856	NA	NA	NA	NA	2	NA	NA	NA	NA	NA	NA	NA	NA	NA	NA	1	NA	NA	1	NA	NA	NA	NA	NA	NA	1	NA	1	NA	NA	NA	NA	NA	NA	NA	NA	NA	NA	1	NA	NA	NA	NA	NA	NA	NA	1	NA	NA
K03885	NA	NA	NA	NA	NA	NA	NA	NA	NA	NA	NA	NA	NA	NA	NA	NA	NA	NA	NA	NA	NA	NA	NA	NA	NA	NA	NA	NA	NA	NA	NA	NA	NA	NA	NA	NA	NA	NA	NA	NA	NA	NA	NA	NA	NA	NA	NA	NA	NA
K03892	NA	NA	3	NA	3	NA	1	3	NA	NA	NA	NA	NA	1	2	1	NA	1	3	1	NA	NA	1	NA	NA	1	NA	NA	2	NA	NA	NA	NA	NA	1	NA	NA	NA	NA	NA	NA	1	NA	1	1	NA	1	1	NA
K03893	NA	NA	NA	NA	NA	NA	NA	NA	NA	NA	NA	NA	NA	NA	NA	NA	NA	NA	NA	NA	NA	NA	NA	NA	NA	NA	NA	NA	NA	NA	NA	NA	NA	NA	NA	NA	NA	NA	NA	NA	NA	NA	NA	NA	NA	NA	1	NA	NA
K03918	NA	NA	NA	NA	NA	NA	NA	NA	NA	NA	NA	NA	NA	NA	NA	NA	NA	1	NA	NA	NA	NA	NA	NA	NA	NA	NA	NA	NA	NA	NA	NA	NA	NA	NA	NA	NA	NA	NA	NA	NA	NA	NA	NA	NA	NA	NA	NA	NA
K03923	NA	NA	NA	NA	NA	NA	NA	NA	NA	NA	NA	NA	NA	NA	NA	NA	NA	NA	NA	NA	NA	NA	NA	NA	NA	NA	NA	NA	NA	NA	NA	NA	NA	NA	NA	NA	NA	NA	NA	NA	NA	NA	NA	NA	NA	NA	NA	NA	NA
K03924	1	NA	NA	2	NA	1	NA	2	1	1	2	NA	1	NA	NA	NA	1	NA	NA	1	1	1	NA	2	NA	NA	NA	3	NA	NA	NA	NA	NA	NA	NA	1	1	NA	NA	1	NA	NA	NA	NA	2	NA	NA	NA	NA
K03925	1	1	NA	NA	NA	NA	NA	1	NA	NA	1	NA	1	1	1	1	1	1	NA	1	NA	NA	NA	NA	NA	NA	NA	1	NA	1	NA	NA	NA	NA	NA	NA	NA	NA	1	NA	NA	1	NA	NA	NA	1	NA	NA	NA
K03926	NA	NA	NA	NA	NA	NA	1	NA	NA	NA	NA	NA	NA	1	NA	NA	NA	NA	NA	NA	NA	NA	NA	NA	NA	NA	NA	NA	NA	NA	NA	1	NA	NA	NA	NA	NA	NA	NA	NA	1	1	NA	NA	NA	1	NA	NA	NA
K03928	NA	NA	NA	NA	NA	NA	1	NA	NA	NA	NA	NA	NA	1	NA	NA	NA	NA	NA	NA	NA	NA	NA	NA	NA	NA	NA	NA	NA	NA	NA	NA	NA	NA	NA	NA	NA	NA	NA	NA	1	NA	NA	NA	1	1	1	NA	NA
K03929	NA	NA	1	NA	NA	NA	NA	NA	NA	NA	NA	NA	NA	NA	NA	NA	NA	NA	NA	NA	NA	NA	NA	NA	NA	NA	NA	NA	NA	NA	NA	NA	NA	NA	NA	NA	NA	2	NA	NA	NA	NA	NA	1	NA	NA	NA	NA	NA
K03930	NA	NA	NA	NA	1	1	NA	NA	NA	NA	NA	NA	NA	NA	NA	NA	NA	NA	NA	1	NA	4	NA	NA	NA	NA	NA	1	NA	NA	NA	NA	NA	NA	NA	NA	NA	1	NA	NA	NA	NA	NA	1	NA	NA	NA	NA	NA
K03931	NA	NA	NA	NA	NA	NA	NA	NA	NA	NA	NA	NA	NA	NA	NA	NA	NA	NA	NA	NA	NA	NA	NA	NA	NA	NA	NA	NA	NA	NA	NA	NA	NA	NA	NA	NA	NA	NA	NA	NA	NA	NA	NA	NA	NA	NA	NA	NA	NA
K03932	NA	NA	NA	NA	NA	NA	NA	NA	NA	NA	NA	NA	NA	NA	NA	NA	NA	NA	NA	1	NA	NA	NA	NA	NA	NA	NA	NA	NA	NA	NA	NA	NA	NA	NA	NA	NA	NA	NA	NA	NA	NA	NA	NA	NA	NA	NA	NA	NA
K03969	NA	NA	NA	NA	NA	NA	NA	NA	NA	NA	NA	NA	NA	NA	NA	NA	NA	NA	NA	NA	NA	1	NA	NA	NA	NA	NA	NA	NA	NA	NA	NA	NA	NA	NA	NA	NA	NA	NA	NA	NA	NA	NA	NA	NA	NA	NA	NA	1
K03972	NA	1	NA	NA	1	NA	NA	1	NA	NA	NA	NA	NA	NA	NA	NA	NA	NA	1	1	1	1	NA	NA	NA	NA	NA	1	NA	1	NA	1	1	NA	NA	NA	1	NA	NA	NA	NA	NA	1	NA	NA	NA	NA	1	NA
K03973	NA	NA	1	2	1	1	NA	NA	1	NA	2	NA	NA	NA	NA	NA	1	NA	NA	NA	NA	2	NA	NA	NA	1	NA	NA	NA	NA	NA	NA	NA	NA	1	NA	1	1	NA	NA	NA	NA	NA	NA	NA	NA	NA	NA	NA
K03975	NA	1	NA	1	NA	1	1	1	NA	NA	1	NA	NA	NA	1	1	NA	1	NA	NA	NA	1	NA	1	NA	NA	NA	NA	1	NA	NA	1	NA	NA	NA	NA	NA	NA	NA	NA	NA	1	1	NA	NA	NA	1	NA	NA
K03976	NA	1	NA	NA	1	1	NA	NA	1	NA	NA	NA	NA	1	1	NA	NA	1	NA	NA	NA	NA	NA	NA	NA	NA	NA	NA	NA	NA	NA	NA	NA	NA	NA	NA	1	1	NA	NA	NA	1	1	1	NA	NA	NA	NA	NA
K03977	NA	1	NA	1	NA	NA	1	1	NA	1	1	NA	1	NA	NA	1	1	NA	NA	1	NA	1	1	1	NA	1	NA	1	NA	NA	NA	NA	NA	NA	NA	NA	NA	1	NA	1	1	1	NA	1	NA	1	NA	NA	NA
K03978	1	1	NA	1	1	1	NA	NA	NA	NA	1	NA	NA	NA	NA	1	NA	1	NA	NA	NA	1	NA	1	1	NA	NA	NA	NA	1	NA	1	1	NA	1	NA	NA	NA	NA	1	NA	NA	1	NA	NA	NA	1	NA	1
K03979	1	1	1	1	NA	NA	NA	NA	NA	1	1	NA	NA	1	NA	1	NA	NA	1	1	NA	NA	NA	1	1	1	NA	NA	NA	NA	1	NA	NA	NA	NA	NA	1	NA	1	1	NA	1	1	NA	NA	1	1	NA	1
K03980	NA	1	NA	NA	NA	NA	NA	1	NA	1	NA	NA	NA	1	2	1	NA	NA	NA	NA	NA	NA	NA	NA	NA	1	NA	NA	1	NA	NA	1	NA	NA	NA	NA	NA	NA	NA	1	NA	1	NA	NA	NA	NA	NA	NA	1
K04019	NA	NA	NA	NA	NA	NA	NA	NA	NA	NA	NA	NA	NA	NA	NA	NA	NA	NA	NA	NA	NA	NA	NA	NA	NA	NA	NA	NA	NA	NA	NA	NA	NA	NA	NA	NA	NA	NA	NA	NA	NA	NA	NA	NA	NA	NA	NA	NA	NA
K04021	NA	NA	NA	NA	NA	NA	NA	NA	NA	NA	NA	NA	NA	1	NA	NA	NA	NA	NA	NA	NA	NA	NA	NA	NA	NA	NA	NA	NA	NA	NA	NA	NA	NA	NA	NA	NA	NA	NA	NA	NA	NA	NA	NA	NA	NA	NA	NA	NA
K04023	NA	NA	NA	NA	NA	NA	NA	NA	NA	NA	NA	NA	NA	1	NA	NA	NA	NA	NA	NA	NA	NA	NA	NA	NA	NA	NA	NA	NA	NA	NA	NA	NA	NA	NA	NA	NA	NA	NA	NA	NA	1	NA	NA	NA	NA	NA	NA	NA
K04024	NA	NA	NA	NA	NA	NA	NA	NA	NA	NA	NA	NA	NA	NA	NA	NA	NA	NA	NA	NA	NA	NA	NA	NA	NA	NA	NA	NA	NA	NA	NA	NA	NA	NA	NA	NA	NA	NA	NA	NA	NA	1	NA	NA	NA	NA	NA	NA	NA
K04026	NA	NA	NA	NA	NA	NA	NA	NA	NA	NA	NA	NA	NA	NA	NA	NA	NA	NA	NA	NA	NA	NA	NA	NA	NA	NA	NA	NA	NA	NA	NA	NA	NA	NA	NA	NA	NA	NA	NA	NA	NA	NA	NA	NA	NA	NA	NA	NA	NA
K04027	NA	NA	NA	NA	NA	NA	NA	NA	NA	NA	NA	NA	NA	1	NA	NA	NA	NA	NA	NA	NA	NA	NA	NA	NA	NA	NA	NA	NA	NA	NA	NA	NA	NA	NA	NA	NA	NA	NA	NA	NA	2	NA	NA	NA	NA	NA	NA	NA
K04028	NA	NA	NA	NA	NA	NA	NA	NA	NA	NA	NA	NA	NA	1	NA	NA	NA	NA	1	NA	NA	NA	NA	NA	NA	NA	NA	NA	NA	NA	NA	NA	NA	NA	NA	NA	NA	NA	NA	NA	NA	1	NA	NA	NA	NA	NA	NA	NA
K04029	NA	NA	NA	NA	NA	NA	NA	NA	NA	NA	NA	NA	NA	NA	NA	NA	NA	NA	NA	NA	NA	NA	NA	NA	NA	NA	NA	NA	1	NA	NA	NA	NA	NA	NA	NA	NA	NA	NA	NA	NA	1	NA	NA	NA	NA	NA	NA	NA
K04030	NA	NA	NA	NA	NA	NA	NA	NA	NA	NA	NA	NA	NA	NA	NA	NA	NA	NA	NA	NA	NA	NA	NA	NA	NA	NA	NA	NA	NA	NA	NA	NA	NA	NA	NA	NA	NA	NA	NA	NA	NA	NA	NA	NA	NA	NA	NA	NA	NA
K04031	NA	NA	NA	NA	NA	NA	NA	NA	NA	NA	NA	NA	NA	NA	NA	NA	NA	NA	NA	NA	NA	NA	NA	NA	NA	NA	NA	NA	1	NA	NA	NA	NA	NA	NA	NA	NA	NA	NA	NA	NA	1	NA	NA	NA	NA	NA	NA	NA
K04032	NA	NA	NA	NA	NA	NA	NA	NA	NA	NA	NA	NA	NA	1	NA	NA	NA	NA	NA	NA	NA	NA	NA	NA	NA	NA	NA	NA	NA	NA	NA	NA	NA	NA	NA	NA	NA	NA	NA	NA	NA	NA	NA	NA	NA	NA	NA	NA	NA
K04034	1	2	NA	1	1	NA	NA	NA	NA	NA	NA	NA	1	NA	1	NA	NA	NA	NA	NA	NA	1	NA	NA	NA	1	NA	NA	NA	NA	NA	NA	NA	NA	NA	1	NA	NA	NA	NA	2	NA	1	NA	NA	NA	1	NA	NA
K04041	NA	NA	NA	NA	1	NA	NA	1	NA	NA	NA	NA	NA	NA	NA	1	NA	NA	NA	1	NA	NA	NA	NA	NA	NA	NA	NA	NA	NA	NA	NA	NA	NA	NA	NA	NA	NA	NA	NA	NA	NA	NA	NA	NA	NA	NA	NA	NA
K04042	NA	NA	NA	NA	NA	NA	1	NA	NA	NA	NA	NA	NA	1	NA	1	NA	1	NA	NA	NA	NA	NA	NA	1	NA	NA	1	1	NA	NA	1	NA	1	NA	NA	NA	NA	NA	NA	NA	1	NA	NA	NA	1	1	NA	1
K04043	NA	1	NA	NA	1	1	1	NA	NA	NA	NA	NA	NA	1	NA	NA	NA	1	NA	1	NA	1	1	1	1	1	1	NA	1	1	NA	NA	NA	NA	NA	NA	NA	NA	NA	1	NA	1	1	NA	1	NA	1	NA	NA
K04045	NA	NA	NA	NA	NA	NA	NA	NA	NA	NA	NA	NA	NA	NA	1	NA	NA	NA	NA	NA	NA	NA	1	NA	NA	NA	NA	NA	NA	NA	NA	NA	NA	NA	NA	NA	NA	NA	NA	NA	NA	NA	NA	NA	NA	NA	NA	NA	NA
K04046	NA	NA	NA	NA	NA	NA	NA	NA	NA	NA	NA	NA	NA	NA	NA	NA	NA	NA	NA	NA	NA	NA	NA	NA	NA	1	NA	NA	NA	NA	NA	NA	NA	NA	NA	NA	NA	NA	NA	NA	NA	NA	NA	NA	NA	NA	NA	NA	NA
K04047	NA	NA	NA	NA	NA	NA	NA	NA	NA	NA	NA	NA	NA	NA	NA	NA	1	NA	NA	NA	NA	NA	NA	NA	1	NA	NA	NA	NA	NA	NA	NA	NA	NA	NA	1	NA	NA	NA	NA	NA	NA	NA	NA	NA	NA	NA	NA	NA
K04054	NA	NA	NA	NA	NA	NA	NA	NA	NA	NA	NA	NA	NA	NA	NA	NA	NA	NA	NA	NA	NA	NA	NA	NA	NA	NA	NA	NA	NA	NA	NA	1	NA	NA	NA	NA	NA	NA	NA	NA	1	NA	NA	NA	NA	NA	NA	NA	NA
K04056	NA	NA	NA	NA	NA	NA	NA	NA	NA	NA	NA	NA	NA	NA	NA	NA	NA	NA	NA	NA	NA	NA	NA	NA	NA	NA	NA	NA	NA	NA	NA	1	NA	NA	NA	NA	NA	NA	NA	NA	1	NA	NA	NA	NA	NA	NA	NA	NA
K04058	NA	NA	NA	NA	NA	NA	NA	NA	NA	NA	NA	NA	NA	NA	NA	NA	NA	NA	NA	NA	NA	NA	NA	NA	NA	NA	NA	NA	NA	NA	NA	NA	NA	NA	NA	NA	NA	NA	NA	NA	NA	NA	NA	NA	NA	NA	NA	NA	NA
K04059	NA	NA	NA	NA	NA	NA	NA	NA	NA	NA	NA	NA	NA	NA	NA	NA	NA	NA	NA	NA	NA	NA	NA	NA	NA	NA	NA	NA	NA	NA	NA	NA	NA	NA	NA	NA	NA	NA	NA	NA	NA	NA	NA	NA	NA	NA	NA	NA	NA
K04061	NA	NA	NA	NA	NA	NA	NA	NA	NA	1	NA	NA	NA	NA	NA	NA	NA	NA	NA	NA	NA	NA	NA	NA	NA	NA	NA	NA	NA	NA	NA	NA	NA	NA	NA	NA	NA	NA	NA	NA	NA	NA	NA	NA	1	NA	NA	NA	NA
K04062	NA	NA	NA	NA	NA	NA	1	NA	NA	NA	NA	NA	NA	NA	NA	NA	NA	NA	NA	NA	NA	1	NA	NA	NA	NA	NA	NA	NA	NA	NA	NA	NA	NA	NA	NA	1	NA	NA	NA	1	NA	NA	NA	NA	1	NA	NA	NA
K04063	NA	NA	NA	1	NA	NA	NA	NA	NA	NA	1	NA	1	NA	NA	NA	1	NA	NA	NA	NA	NA	NA	NA	NA	NA	NA	NA	NA	NA	1	NA	NA	NA	NA	1	1	1	NA	NA	NA	NA	NA	1	NA	NA	NA	NA	NA
K04065	NA	NA	NA	NA	NA	NA	1	NA	NA	NA	NA	NA	NA	NA	NA	NA	NA	NA	NA	NA	NA	NA	NA	NA	NA	NA	NA	NA	NA	NA	NA	NA	NA	NA	NA	NA	NA	NA	NA	NA	NA	1	NA	NA	NA	1	NA	NA	NA
K04066	NA	NA	NA	1	NA	NA	NA	NA	NA	NA	1	NA	NA	NA	NA	NA	NA	NA	NA	NA	NA	1	NA	1	NA	1	NA	1	1	NA	NA	1	NA	1	1	NA	NA	1	1	NA	1	NA	1	NA	1	NA	NA	NA	NA
K04068	NA	NA	NA	NA	1	NA	NA	1	NA	NA	NA	NA	NA	NA	NA	1	NA	NA	1	NA	NA	NA	1	NA	1	NA	NA	NA	NA	NA	NA	NA	NA	NA	NA	NA	NA	NA	2	NA	NA	1	NA	NA	1	NA	NA	NA	1
K04069	NA	2	2	NA	1	NA	2	1	NA	2	NA	NA	NA	3	1	NA	NA	2	3	1	NA	1	NA	NA	1	1	1	NA	1	1	NA	NA	NA	NA	1	NA	1	NA	1	2	1	2	2	NA	NA	3	1	1	4
K04070	NA	NA	NA	NA	NA	NA	NA	NA	NA	NA	NA	NA	NA	NA	NA	NA	NA	NA	NA	NA	NA	NA	NA	NA	NA	NA	NA	NA	NA	NA	NA	NA	NA	NA	NA	NA	NA	NA	NA	NA	NA	NA	NA	NA	NA	NA	NA	NA	NA
K04072	NA	NA	NA	NA	NA	NA	NA	NA	NA	NA	NA	NA	NA	NA	NA	NA	NA	NA	NA	NA	NA	NA	NA	NA	NA	NA	NA	1	NA	NA	NA	NA	NA	NA	NA	NA	NA	NA	NA	NA	NA	NA	NA	NA	NA	NA	NA	NA	NA
K04074	NA	1	NA	NA	1	NA	NA	NA	NA	1	NA	NA	NA	NA	NA	NA	NA	1	NA	1	NA	NA	NA	NA	NA	NA	NA	1	1	NA	NA	1	NA	NA	NA	NA	NA	NA	1	1	NA	NA	1	NA	NA	1	NA	NA	NA
K04075	1	1	NA	NA	1	NA	NA	NA	1	NA	1	NA	NA	1	NA	NA	NA	1	NA	NA	NA	2	NA	NA	1	1	NA	1	NA	1	NA	NA	1	NA	NA	NA	NA	NA	NA	1	NA	NA	1	1	NA	NA	1	NA	1
K04076	NA	NA	NA	NA	NA	NA	NA	NA	NA	NA	NA	NA	NA	NA	NA	NA	NA	NA	NA	NA	NA	NA	NA	NA	NA	NA	NA	NA	NA	NA	NA	NA	NA	NA	NA	NA	NA	NA	NA	NA	NA	NA	NA	NA	NA	NA	1	NA	NA
K04077	NA	2	NA	1	NA	NA	1	NA	NA	1	1	NA	1	NA	NA	1	NA	NA	1	1	NA	1	NA	1	NA	1	NA	1	NA	NA	1	1	NA	1	NA	NA	1	1	1	2	1	1	2	NA	1	1	1	NA	NA
K04078	NA	2	NA	1	NA	NA	1	1	NA	NA	1	1	NA	NA	NA	1	NA	NA	1	1	NA	1	NA	NA	NA	1	NA	1	NA	NA	1	1	NA	1	NA	NA	2	2	1	2	1	1	2	1	1	1	1	NA	NA
K04079	1	1	1	NA	1	NA	1	1	NA	NA	1	NA	1	NA	NA	NA	NA	NA	1	1	NA	NA	NA	NA	NA	1	NA	NA	NA	NA	1	NA	NA	NA	1	NA	1	NA	NA	NA	1	1	1	1	NA	NA	NA	NA	1
K04083	NA	NA	NA	NA	1	NA	NA	1	NA	NA	NA	NA	NA	NA	NA	1	NA	NA	NA	NA	NA	NA	NA	NA	1	1	NA	1	NA	NA	NA	NA	NA	NA	1	NA	NA	NA	NA	NA	NA	NA	NA	NA	1	NA	1	NA	NA
K04085	1	NA	NA	1	NA	1	NA	NA	NA	NA	1	NA	1	NA	NA	NA	NA	1	NA	NA	1	1	NA	1	NA	NA	NA	1	NA	NA	NA	NA	1	NA	NA	1	NA	1	NA	NA	1	NA	NA	NA	NA	NA	NA	NA	1
K04087	NA	1	NA	NA	NA	NA	1	NA	NA	NA	NA	NA	NA	NA	1	NA	NA	NA	NA	1	NA	NA	NA	NA	NA	NA	NA	NA	1	1	NA	NA	NA	NA	1	NA	NA	NA	NA	1	NA	NA	1	NA	NA	NA	NA	NA	NA
K04088	NA	1	NA	NA	NA	NA	NA	NA	NA	NA	NA	NA	NA	NA	1	NA	NA	NA	NA	1	NA	NA	NA	NA	NA	NA	NA	NA	1	1	NA	NA	NA	NA	1	NA	NA	NA	NA	1	NA	NA	1	NA	NA	NA	NA	NA	NA
K04093	NA	NA	NA	NA	NA	NA	NA	NA	NA	NA	NA	NA	NA	NA	NA	NA	NA	NA	NA	NA	NA	NA	NA	NA	NA	NA	NA	NA	NA	NA	NA	NA	NA	NA	NA	NA	NA	NA	NA	NA	NA	NA	NA	NA	NA	NA	NA	NA	NA
K04094	NA	NA	1	NA	1	NA	1	NA	NA	NA	NA	NA	NA	1	1	NA	NA	1	NA	NA	NA	NA	NA	NA	1	NA	NA	NA	NA	NA	NA	NA	NA	1	NA	NA	NA	NA	1	NA	1	1	NA	NA	NA	NA	NA	NA	1
K04095	NA	NA	NA	1	NA	NA	1	1	NA	NA	2	1	1	NA	1	NA	NA	1	NA	NA	NA	2	NA	NA	NA	NA	NA	3	NA	1	NA	1	1	NA	1	NA	NA	NA	NA	NA	NA	NA	NA	NA	NA	1	NA	NA	2
K04096	1	1	NA	NA	1	1	1	NA	1	NA	1	1	1	1	NA	NA	NA	1	1	NA	NA	1	NA	1	NA	NA	NA	NA	NA	NA	NA	NA	NA	1	NA	NA	NA	NA	1	NA	1	NA	1	NA	1	1	1	NA	NA
K04104	NA	NA	NA	NA	NA	NA	NA	NA	NA	NA	NA	NA	NA	NA	NA	NA	NA	NA	NA	NA	NA	NA	NA	NA	NA	2	NA	NA	NA	NA	NA	NA	NA	NA	NA	NA	NA	NA	NA	NA	NA	NA	NA	NA	NA	NA	NA	NA	NA
K04343	NA	NA	NA	NA	NA	NA	NA	NA	NA	NA	NA	NA	NA	NA	NA	NA	NA	NA	NA	NA	NA	NA	NA	NA	NA	NA	NA	NA	NA	NA	NA	NA	NA	NA	NA	NA	NA	NA	NA	NA	NA	NA	NA	NA	NA	NA	NA	NA	NA
K04480	NA	NA	NA	NA	NA	NA	NA	NA	NA	NA	NA	NA	NA	NA	NA	NA	NA	NA	NA	NA	NA	NA	NA	NA	NA	NA	NA	NA	NA	NA	NA	NA	NA	NA	NA	NA	NA	NA	NA	NA	NA	NA	NA	NA	NA	NA	NA	NA	NA
K04483	NA	NA	NA	NA	NA	NA	NA	NA	NA	NA	NA	NA	NA	NA	NA	NA	NA	NA	NA	NA	NA	NA	NA	NA	NA	NA	NA	NA	NA	NA	NA	NA	NA	NA	NA	NA	NA	NA	NA	NA	NA	NA	NA	NA	NA	NA	NA	NA	NA
K04484	NA	NA	NA	NA	NA	NA	NA	NA	NA	NA	NA	NA	NA	NA	NA	NA	NA	NA	NA	NA	NA	NA	NA	NA	NA	NA	NA	NA	NA	NA	NA	NA	NA	NA	NA	NA	NA	NA	NA	NA	NA	NA	NA	NA	NA	NA	NA	1	NA
K04485	NA	1	1	NA	1	1	1	NA	1	1	1	NA	1	1	NA	1	NA	1	NA	NA	1	NA	NA	1	NA	NA	NA	NA	NA	1	NA	NA	NA	NA	NA	NA	NA	1	NA	NA	1	1	1	1	1	1	NA	NA	NA
K04486	1	1	NA	1	1	NA	1	1	NA	NA	1	NA	1	NA	NA	NA	NA	NA	1	1	NA	1	1	NA	NA	NA	NA	NA	NA	2	NA	1	NA	NA	NA	NA	1	1	1	1	1	1	NA	1	NA	1	NA	NA	1
K04487	NA	1	1	NA	1	NA	1	1	NA	NA	NA	NA	NA	1	1	1	NA	NA	1	2	NA	NA	1	NA	NA	NA	NA	1	NA	NA	NA	NA	NA	NA	NA	NA	NA	NA	NA	NA	NA	1	1	NA	NA	1	1	NA	1
K04488	NA	NA	NA	NA	1	NA	NA	1	NA	NA	NA	NA	NA	NA	NA	1	NA	NA	NA	NA	NA	NA	NA	NA	1	NA	NA	NA	NA	NA	NA	NA	NA	NA	NA	NA	NA	NA	NA	NA	NA	NA	NA	NA	NA	NA	1	NA	NA
K04516	1	NA	NA	1	NA	NA	NA	NA	NA	NA	NA	1	1	NA	NA	NA	1	NA	NA	NA	NA	NA	NA	NA	NA	NA	NA	NA	NA	NA	NA	NA	NA	NA	NA	NA	NA	1	NA	NA	NA	NA	NA	NA	NA	NA	NA	NA	NA
K04517	NA	NA	NA	NA	1	NA	NA	NA	NA	NA	NA	NA	NA	NA	NA	NA	NA	NA	1	NA	NA	NA	NA	NA	NA	1	NA	NA	NA	NA	NA	NA	NA	NA	NA	NA	NA	NA	1	NA	NA	NA	NA	NA	NA	NA	1	NA	NA
K04518	NA	1	NA	NA	1	NA	NA	NA	NA	1	NA	1	NA	NA	NA	NA	NA	NA	1	NA	NA	NA	NA	NA	NA	NA	NA	1	NA	NA	NA	NA	NA	NA	1	NA	NA	1	NA	1	1	NA	1	NA	NA	NA	NA	NA	NA
K04562	NA	NA	NA	NA	NA	NA	2	NA	NA	NA	NA	NA	NA	1	NA	NA	NA	NA	NA	NA	NA	NA	NA	NA	NA	NA	NA	1	NA	NA	NA	NA	NA	NA	NA	NA	NA	NA	NA	1	NA	1	NA	NA	1	1	NA	NA	1
K04564	NA	1	NA	1	NA	NA	NA	NA	1	1	1	NA	1	NA	NA	NA	1	NA	NA	NA	NA	1	NA	1	NA	NA	1	NA	NA	NA	NA	NA	1	NA	NA	1	1	1	NA	1	NA	NA	1	1	NA	NA	NA	NA	NA
K04566	NA	NA	NA	NA	NA	NA	NA	NA	NA	NA	NA	NA	NA	NA	NA	NA	NA	NA	NA	NA	NA	NA	NA	NA	NA	NA	NA	NA	NA	NA	NA	NA	NA	NA	NA	NA	NA	NA	NA	NA	NA	NA	NA	NA	NA	NA	NA	1	NA
K04567	NA	1	NA	1	1	1	1	NA	1	NA	1	NA	NA	1	1	1	1	NA	NA	NA	NA	NA	NA	NA	1	2	NA	NA	NA	NA	1	NA	NA	NA	1	NA	1	1	NA	NA	NA	1	NA	NA	1	NA	1	NA	1
K04568	NA	1	NA	NA	NA	NA	NA	NA	NA	1	NA	NA	NA	NA	NA	NA	NA	NA	NA	NA	NA	NA	NA	NA	NA	NA	NA	NA	NA	NA	NA	NA	NA	NA	NA	NA	NA	NA	NA	NA	NA	NA	1	NA	NA	NA	NA	NA	NA
K04651	NA	1	NA	NA	NA	NA	1	NA	NA	NA	NA	NA	NA	NA	1	NA	NA	NA	NA	NA	1	NA	NA	NA	NA	NA	NA	NA	NA	NA	NA	NA	NA	NA	NA	NA	NA	NA	NA	NA	NA	NA	NA	NA	NA	NA	NA	1	NA
K04652	NA	1	NA	NA	NA	NA	1	NA	NA	NA	NA	NA	NA	NA	NA	NA	NA	NA	NA	1	1	NA	NA	NA	NA	NA	NA	NA	NA	NA	NA	NA	NA	NA	NA	NA	NA	NA	NA	NA	NA	NA	NA	NA	NA	NA	NA	1	NA
K04653	NA	NA	NA	NA	NA	NA	1	NA	NA	NA	NA	NA	NA	NA	NA	NA	NA	NA	NA	NA	1	NA	NA	NA	NA	NA	NA	NA	NA	NA	NA	1	NA	NA	NA	NA	NA	NA	NA	NA	NA	NA	NA	NA	NA	NA	NA	1	NA
K04654	NA	NA	NA	NA	NA	NA	NA	NA	NA	NA	NA	NA	NA	NA	NA	NA	NA	NA	NA	NA	1	NA	NA	NA	NA	NA	NA	NA	1	NA	NA	NA	NA	NA	NA	NA	NA	NA	NA	NA	NA	1	NA	NA	NA	NA	NA	NA	NA
K04655	NA	1	NA	NA	NA	NA	1	NA	NA	NA	NA	NA	NA	NA	NA	NA	NA	NA	NA	NA	1	NA	NA	NA	NA	NA	NA	NA	1	NA	NA	NA	NA	NA	NA	NA	NA	NA	NA	1	NA	1	NA	NA	NA	NA	NA	1	1
K04656	NA	NA	NA	NA	NA	NA	NA	NA	NA	NA	NA	NA	NA	NA	NA	NA	NA	NA	NA	NA	1	NA	NA	NA	NA	NA	NA	NA	NA	NA	NA	NA	NA	NA	NA	NA	NA	NA	NA	NA	NA	1	NA	NA	NA	NA	NA	NA	NA
K04720	1	1	NA	NA	NA	NA	NA	NA	NA	NA	NA	NA	NA	NA	NA	NA	NA	NA	NA	1	NA	1	NA	NA	NA	NA	NA	NA	NA	NA	NA	NA	NA	NA	NA	NA	NA	1	NA	NA	NA	NA	1	1	NA	NA	NA	NA	NA
K04744	NA	1	NA	1	NA	1	1	NA	1	1	1	1	1	NA	NA	NA	1	NA	NA	NA	NA	1	NA	NA	NA	1	NA	NA	NA	1	NA	1	NA	NA	NA	1	NA	NA	NA	1	1	1	1	1	NA	NA	NA	NA	NA
K04748	NA	1	NA	NA	NA	NA	NA	NA	NA	NA	NA	NA	NA	NA	NA	1	NA	NA	NA	NA	NA	NA	NA	NA	NA	NA	NA	NA	NA	NA	NA	NA	NA	NA	NA	NA	NA	NA	NA	1	NA	NA	1	NA	NA	NA	NA	NA	NA
K04749	NA	NA	NA	NA	NA	NA	NA	NA	NA	1	NA	NA	NA	NA	1	NA	NA	NA	NA	NA	NA	NA	NA	NA	NA	NA	NA	NA	NA	1	NA	1	NA	NA	NA	NA	NA	NA	NA	NA	1	1	NA	NA	NA	1	1	NA	NA
K04750	NA	NA	NA	NA	NA	NA	NA	1	NA	NA	NA	NA	NA	NA	NA	1	NA	NA	NA	NA	NA	NA	NA	NA	NA	NA	NA	NA	NA	NA	NA	NA	NA	NA	NA	NA	NA	NA	1	NA	NA	NA	NA	NA	NA	NA	NA	NA	NA
K04751	NA	1	NA	NA	NA	NA	1	NA	NA	1	NA	NA	NA	NA	1	NA	NA	NA	NA	NA	1	1	NA	NA	NA	NA	1	NA	NA	2	NA	NA	NA	NA	NA	NA	NA	NA	NA	1	NA	1	1	NA	NA	NA	NA	NA	NA
K04754	NA	1	NA	NA	NA	NA	NA	NA	NA	1	NA	NA	NA	1	1	NA	NA	NA	NA	NA	NA	NA	NA	NA	NA	NA	NA	NA	NA	NA	NA	1	NA	NA	NA	NA	NA	NA	NA	NA	1	1	1	NA	NA	NA	NA	NA	NA
K04757	NA	NA	NA	NA	NA	NA	NA	NA	NA	1	NA	NA	NA	NA	NA	NA	NA	NA	1	NA	NA	NA	NA	NA	NA	NA	NA	NA	NA	1	NA	1	NA	1	NA	NA	NA	NA	NA	1	NA	2	NA	NA	NA	1	1	NA	NA
K04758	NA	1	2	NA	2	NA	2	2	NA	3	1	NA	1	NA	2	1	1	2	NA	NA	NA	1	1	1	1	1	NA	1	NA	2	NA	1	NA	NA	1	NA	NA	1	NA	1	1	NA	2	NA	1	2	1	1	1
K04759	NA	1	1	NA	1	1	1	1	NA	2	1	NA	1	NA	1	1	1	1	NA	NA	NA	1	1	1	1	2	NA	1	NA	1	NA	1	NA	NA	1	NA	NA	1	NA	1	1	NA	1	NA	1	1	1	1	1
K04761	NA	NA	NA	NA	NA	NA	NA	NA	1	NA	NA	NA	NA	NA	NA	NA	1	NA	NA	NA	NA	1	NA	NA	NA	NA	NA	NA	NA	NA	NA	NA	NA	NA	NA	NA	1	1	NA	NA	NA	NA	NA	NA	NA	NA	NA	NA	NA
K04762	1	NA	NA	1	1	1	NA	NA	1	NA	1	NA	1	NA	NA	NA	1	NA	NA	1	NA	1	1	1	NA	NA	1	NA	NA	NA	NA	NA	NA	NA	NA	NA	1	1	NA	NA	NA	NA	NA	1	NA	NA	NA	NA	NA
K04763	1	1	NA	3	1	1	2	NA	1	1	4	NA	3	2	1	NA	NA	NA	1	NA	NA	2	NA	1	2	1	1	1	1	1	NA	NA	NA	NA	NA	NA	NA	1	2	2	NA	1	NA	1	2	1	NA	1	1
K04764	NA	1	NA	NA	NA	NA	NA	NA	NA	NA	NA	NA	NA	NA	NA	NA	NA	NA	NA	NA	NA	NA	NA	NA	NA	NA	NA	NA	NA	NA	NA	NA	NA	NA	NA	NA	NA	NA	NA	NA	NA	NA	1	NA	NA	NA	NA	NA	NA
K04767	NA	2	NA	NA	NA	NA	NA	NA	NA	1	NA	NA	NA	NA	NA	NA	NA	NA	NA	NA	NA	NA	NA	NA	NA	NA	NA	NA	NA	NA	NA	NA	NA	NA	NA	NA	NA	NA	NA	1	NA	1	1	NA	NA	NA	NA	NA	NA
K04769	NA	NA	NA	NA	NA	NA	NA	NA	NA	NA	NA	NA	NA	NA	NA	NA	NA	NA	1	NA	NA	NA	1	NA	NA	NA	NA	NA	NA	NA	NA	NA	NA	NA	NA	NA	NA	NA	NA	NA	NA	NA	NA	NA	1	NA	NA	NA	NA
K04770	NA	1	NA	NA	NA	NA	NA	NA	NA	1	NA	NA	NA	NA	NA	NA	NA	NA	NA	NA	NA	NA	NA	NA	NA	NA	NA	NA	NA	NA	NA	NA	NA	NA	NA	NA	NA	NA	NA	NA	NA	NA	1	NA	NA	NA	NA	NA	1
K04771	NA	1	NA	1	1	NA	1	NA	1	1	1	NA	1	1	1	1	1	1	NA	NA	1	1	NA	1	NA	NA	NA	NA	NA	NA	1	1	NA	NA	NA	NA	1	1	NA	1	1	NA	1	1	1	1	1	NA	1
K04772	NA	NA	NA	NA	NA	NA	NA	NA	NA	NA	NA	NA	NA	NA	NA	NA	NA	NA	NA	NA	NA	NA	NA	NA	NA	NA	NA	NA	NA	NA	NA	NA	NA	NA	NA	NA	NA	NA	NA	NA	NA	NA	NA	NA	NA	NA	NA	NA	NA
K04773	1	NA	NA	1	NA	NA	NA	NA	1	NA	NA	NA	1	NA	NA	NA	NA	NA	NA	1	NA	NA	NA	NA	NA	NA	NA	NA	NA	NA	NA	NA	1	NA	NA	1	1	1	NA	NA	1	1	1	1	NA	NA	1	NA	NA
K04794	NA	NA	NA	NA	NA	NA	NA	NA	NA	NA	NA	NA	NA	NA	NA	NA	NA	NA	NA	NA	NA	NA	NA	NA	NA	NA	NA	NA	NA	NA	NA	NA	NA	NA	NA	NA	NA	NA	NA	NA	NA	NA	NA	NA	NA	NA	NA	1	NA
K04795	NA	NA	NA	NA	NA	NA	NA	NA	NA	NA	NA	NA	NA	NA	NA	NA	NA	NA	NA	NA	NA	NA	NA	NA	NA	NA	NA	NA	NA	NA	NA	NA	NA	NA	NA	NA	NA	NA	NA	NA	NA	NA	NA	NA	NA	NA	NA	NA	NA
K04796	NA	NA	NA	NA	NA	NA	NA	NA	NA	NA	NA	NA	NA	NA	NA	NA	NA	NA	NA	NA	NA	NA	NA	NA	NA	NA	NA	NA	NA	NA	NA	NA	NA	NA	NA	NA	NA	NA	NA	NA	NA	NA	NA	NA	NA	NA	NA	1	NA
K04797	NA	NA	NA	NA	NA	NA	NA	NA	NA	NA	NA	NA	NA	NA	NA	NA	NA	NA	NA	NA	NA	NA	NA	NA	NA	NA	NA	NA	NA	NA	NA	NA	NA	NA	NA	NA	NA	NA	NA	NA	NA	NA	NA	NA	NA	NA	NA	1	NA
K04798	NA	NA	NA	NA	NA	NA	NA	NA	NA	NA	NA	NA	NA	NA	NA	NA	NA	NA	NA	NA	NA	NA	NA	NA	NA	NA	NA	NA	NA	NA	NA	NA	NA	NA	NA	NA	NA	NA	NA	NA	NA	NA	NA	NA	NA	NA	NA	NA	NA
K04799	NA	NA	NA	NA	NA	NA	NA	NA	NA	NA	NA	NA	NA	NA	NA	NA	NA	NA	NA	NA	NA	NA	NA	NA	NA	NA	NA	NA	NA	NA	NA	NA	NA	NA	NA	NA	NA	NA	NA	NA	NA	NA	NA	NA	NA	NA	NA	NA	NA
K04800	NA	NA	NA	NA	NA	NA	NA	NA	NA	NA	NA	NA	NA	NA	NA	NA	NA	NA	NA	NA	NA	NA	NA	NA	NA	NA	NA	NA	NA	NA	NA	NA	NA	NA	NA	NA	NA	NA	NA	NA	NA	NA	NA	NA	NA	NA	NA	1	NA
K04801	NA	NA	NA	NA	NA	NA	NA	NA	NA	NA	NA	NA	NA	NA	NA	NA	NA	NA	NA	NA	NA	NA	NA	NA	NA	NA	NA	NA	NA	NA	NA	NA	NA	NA	NA	NA	NA	NA	NA	NA	NA	NA	NA	NA	NA	NA	NA	1	NA
K04802	NA	NA	NA	NA	NA	NA	NA	NA	NA	NA	NA	NA	NA	NA	NA	NA	NA	NA	NA	NA	NA	NA	NA	NA	NA	NA	NA	NA	NA	NA	NA	NA	NA	NA	NA	NA	NA	NA	NA	NA	NA	NA	NA	NA	NA	NA	NA	1	NA
K04835	NA	NA	NA	NA	NA	NA	NA	NA	NA	NA	NA	1	NA	NA	NA	NA	NA	NA	NA	NA	NA	1	1	NA	NA	NA	1	NA	NA	NA	NA	NA	NA	NA	NA	NA	NA	NA	NA	NA	1	NA	NA	NA	NA	1	NA	NA	NA
K04940	NA	NA	NA	NA	NA	NA	NA	NA	NA	NA	NA	NA	NA	NA	NA	NA	NA	NA	NA	NA	NA	NA	NA	NA	NA	NA	NA	NA	NA	1	NA	NA	NA	NA	NA	NA	NA	NA	NA	NA	NA	NA	NA	NA	NA	NA	NA	NA	1
K05275	NA	NA	NA	NA	NA	NA	NA	NA	NA	2	NA	NA	NA	NA	NA	NA	NA	NA	NA	NA	NA	NA	NA	NA	NA	NA	NA	NA	NA	NA	NA	NA	NA	NA	NA	NA	NA	NA	NA	NA	NA	NA	NA	NA	NA	NA	NA	NA	NA
K05299	NA	NA	NA	NA	NA	NA	NA	NA	NA	NA	NA	NA	NA	NA	NA	NA	NA	NA	NA	NA	NA	NA	NA	NA	NA	NA	NA	NA	NA	NA	NA	NA	NA	NA	NA	NA	NA	NA	NA	NA	NA	NA	NA	NA	NA	NA	NA	NA	NA
K05303	NA	NA	NA	NA	NA	NA	NA	NA	NA	NA	NA	NA	NA	NA	NA	NA	NA	NA	NA	NA	NA	NA	NA	NA	NA	NA	NA	NA	NA	NA	NA	1	NA	NA	NA	NA	NA	NA	NA	NA	NA	NA	NA	NA	NA	NA	NA	NA	NA
K05305	NA	NA	NA	NA	NA	NA	NA	NA	NA	NA	NA	NA	NA	NA	NA	NA	NA	NA	NA	NA	NA	1	NA	NA	NA	NA	NA	NA	NA	NA	NA	NA	NA	NA	NA	NA	NA	NA	NA	NA	NA	NA	NA	1	NA	NA	NA	NA	NA
K05337	NA	1	NA	NA	2	NA	NA	1	NA	NA	NA	NA	NA	NA	1	NA	NA	1	1	3	NA	NA	NA	NA	NA	NA	NA	NA	NA	1	NA	NA	NA	NA	NA	NA	1	NA	NA	1	NA	1	1	NA	NA	NA	NA	NA	NA
K05342	NA	NA	NA	NA	2	NA	NA	NA	NA	NA	NA	NA	NA	NA	NA	NA	NA	NA	NA	NA	NA	NA	NA	NA	NA	NA	NA	NA	NA	NA	NA	NA	NA	NA	NA	NA	NA	NA	NA	NA	NA	NA	NA	NA	NA	NA	NA	NA	NA
K05343	NA	NA	NA	NA	NA	NA	NA	NA	NA	NA	NA	NA	NA	NA	NA	NA	NA	NA	NA	NA	NA	NA	NA	NA	NA	NA	NA	NA	NA	NA	NA	NA	NA	NA	NA	NA	NA	NA	NA	NA	NA	NA	NA	NA	NA	NA	NA	NA	NA
K05346	NA	NA	NA	NA	NA	NA	NA	NA	NA	NA	NA	NA	NA	NA	NA	NA	NA	NA	NA	NA	NA	NA	NA	NA	NA	NA	NA	NA	NA	NA	NA	NA	NA	NA	NA	NA	NA	NA	NA	NA	NA	NA	NA	NA	NA	NA	NA	NA	NA
K05349	NA	NA	NA	2	1	2	NA	1	1	NA	1	1	1	NA	NA	NA	NA	NA	10	2	3	8	NA	1	NA	NA	3	1	NA	NA	NA	NA	1	NA	NA	NA	2	NA	NA	NA	NA	NA	NA	NA	NA	NA	NA	NA	NA
K05350	NA	NA	NA	NA	1	NA	NA	NA	NA	NA	NA	NA	NA	NA	NA	NA	NA	NA	NA	NA	NA	NA	NA	NA	NA	NA	NA	NA	NA	NA	NA	NA	NA	NA	NA	NA	NA	NA	NA	NA	NA	NA	NA	NA	NA	NA	NA	NA	NA
K05352	NA	NA	NA	NA	NA	NA	NA	NA	NA	NA	NA	NA	NA	NA	NA	NA	NA	NA	NA	NA	NA	NA	NA	NA	NA	NA	NA	NA	NA	NA	NA	NA	NA	NA	NA	NA	NA	NA	NA	NA	NA	NA	NA	NA	NA	NA	NA	1	NA
K05363	NA	NA	NA	NA	NA	NA	NA	NA	NA	NA	NA	NA	NA	NA	NA	NA	NA	NA	NA	NA	NA	NA	NA	NA	NA	NA	NA	1	NA	NA	NA	NA	NA	NA	NA	NA	NA	NA	NA	NA	NA	NA	NA	NA	NA	NA	NA	NA	NA
K05364	NA	NA	NA	NA	NA	NA	NA	1	NA	NA	NA	NA	NA	NA	NA	1	NA	NA	NA	NA	NA	NA	NA	NA	NA	NA	NA	NA	NA	NA	NA	NA	NA	NA	NA	NA	NA	NA	NA	NA	NA	NA	NA	NA	NA	NA	NA	NA	NA
K05366	NA	1	NA	1	NA	NA	NA	NA	NA	NA	1	NA	NA	NA	NA	NA	NA	1	NA	NA	NA	NA	NA	NA	NA	1	NA	NA	1	1	NA	NA	NA	1	NA	NA	NA	NA	NA	2	1	NA	1	NA	NA	1	1	NA	NA
K05367	NA	NA	NA	NA	NA	NA	1	NA	NA	1	1	NA	NA	NA	NA	NA	NA	1	NA	NA	NA	1	NA	1	NA	1	NA	NA	NA	1	NA	NA	NA	NA	NA	NA	NA	NA	NA	1	NA	NA	NA	NA	NA	NA	NA	NA	1
K05515	NA	1	NA	1	NA	1	1	NA	NA	NA	1	NA	NA	1	1	1	1	1	NA	NA	NA	1	NA	1	NA	NA	1	NA	NA	1	1	1	NA	NA	NA	NA	1	NA	NA	NA	1	NA	1	1	NA	NA	NA	NA	NA
K05516	NA	NA	NA	NA	NA	1	1	NA	NA	NA	1	NA	NA	1	NA	NA	1	NA	NA	NA	NA	NA	NA	NA	NA	NA	NA	NA	NA	NA	NA	NA	NA	NA	NA	NA	NA	NA	NA	NA	NA	1	NA	NA	NA	NA	NA	NA	NA
K05520	NA	NA	NA	NA	NA	NA	NA	NA	NA	NA	NA	NA	NA	NA	NA	NA	NA	NA	NA	NA	NA	NA	NA	NA	NA	NA	NA	NA	NA	NA	NA	1	NA	NA	NA	NA	NA	NA	NA	NA	NA	NA	NA	NA	NA	1	NA	NA	NA
K05521	NA	NA	NA	NA	NA	NA	NA	NA	1	NA	NA	NA	NA	NA	NA	NA	NA	1	2	NA	NA	NA	NA	NA	NA	NA	NA	NA	NA	NA	NA	NA	NA	NA	NA	NA	NA	NA	NA	NA	NA	NA	NA	NA	NA	NA	NA	NA	NA
K05524	NA	NA	NA	NA	NA	NA	NA	NA	NA	NA	NA	NA	NA	NA	NA	NA	NA	NA	NA	NA	NA	NA	NA	NA	NA	NA	NA	NA	NA	NA	NA	NA	NA	NA	NA	NA	NA	NA	NA	NA	NA	NA	NA	NA	NA	NA	NA	NA	NA
K05539	NA	NA	NA	NA	NA	NA	NA	NA	NA	NA	NA	NA	NA	NA	NA	NA	NA	NA	NA	NA	NA	NA	NA	NA	NA	NA	NA	NA	NA	NA	NA	NA	NA	NA	NA	NA	NA	NA	NA	NA	NA	NA	NA	NA	NA	NA	NA	NA	NA
K05540	1	2	NA	1	1	1	1	NA	1	1	1	NA	1	NA	NA	1	1	NA	NA	NA	NA	2	NA	1	NA	2	NA	NA	1	1	NA	NA	NA	NA	NA	NA	1	NA	NA	2	NA	NA	1	1	NA	NA	1	NA	NA
K05548	NA	NA	NA	NA	NA	NA	NA	NA	NA	NA	NA	NA	NA	NA	NA	NA	NA	NA	NA	NA	NA	NA	NA	NA	NA	NA	NA	NA	NA	NA	NA	NA	NA	NA	NA	NA	NA	NA	NA	NA	NA	NA	NA	NA	NA	NA	1	NA	NA
K05566	NA	NA	NA	NA	NA	NA	NA	NA	NA	NA	NA	NA	NA	NA	NA	NA	NA	NA	NA	NA	NA	NA	NA	NA	NA	NA	NA	NA	NA	NA	NA	NA	NA	NA	NA	NA	NA	NA	NA	NA	NA	NA	NA	NA	NA	NA	NA	1	NA
K05568	NA	NA	NA	NA	NA	NA	NA	NA	NA	NA	NA	NA	NA	NA	NA	NA	NA	NA	NA	NA	NA	NA	NA	NA	NA	NA	NA	NA	NA	NA	NA	NA	NA	NA	NA	NA	NA	NA	NA	2	NA	NA	NA	NA	NA	2	NA	NA	NA
K05569	NA	NA	NA	NA	NA	NA	NA	NA	NA	NA	NA	NA	NA	NA	NA	NA	NA	NA	NA	NA	NA	NA	NA	NA	NA	NA	NA	NA	NA	NA	NA	NA	NA	NA	NA	NA	NA	NA	NA	NA	NA	NA	NA	NA	NA	NA	NA	NA	NA
K05570	NA	NA	NA	NA	NA	NA	NA	NA	NA	NA	NA	NA	NA	NA	NA	NA	NA	NA	NA	NA	NA	NA	NA	NA	NA	NA	NA	NA	NA	NA	NA	NA	NA	NA	NA	NA	NA	NA	NA	NA	NA	NA	NA	NA	NA	NA	NA	NA	NA
K05571	NA	NA	NA	NA	NA	NA	NA	NA	NA	NA	NA	NA	NA	NA	NA	NA	NA	NA	NA	NA	NA	NA	NA	NA	NA	NA	NA	NA	NA	NA	NA	NA	NA	NA	NA	NA	NA	NA	NA	NA	NA	NA	NA	NA	NA	NA	NA	NA	NA
K05589	NA	NA	NA	NA	NA	NA	NA	NA	NA	NA	NA	NA	NA	NA	NA	NA	NA	NA	NA	NA	NA	NA	NA	NA	NA	NA	NA	NA	NA	NA	NA	NA	NA	NA	NA	NA	NA	NA	NA	NA	NA	1	NA	NA	NA	NA	NA	NA	NA
K05592	1	NA	NA	1	1	NA	NA	NA	NA	NA	1	NA	NA	NA	1	1	1	1	NA	NA	NA	1	NA	1	1	NA	NA	NA	1	NA	NA	NA	1	1	NA	NA	NA	NA	1	NA	NA	1	NA	NA	NA	NA	1	1	NA
K05593	NA	NA	NA	NA	NA	NA	NA	NA	NA	NA	NA	NA	NA	NA	NA	NA	NA	NA	NA	NA	NA	NA	NA	NA	NA	NA	NA	1	NA	NA	NA	NA	NA	1	NA	NA	NA	NA	1	NA	NA	NA	NA	NA	NA	NA	NA	NA	NA
K05594	NA	NA	NA	NA	NA	NA	NA	NA	NA	NA	NA	NA	NA	NA	NA	NA	NA	NA	NA	NA	NA	NA	NA	NA	NA	NA	NA	NA	NA	NA	NA	NA	NA	NA	NA	NA	NA	NA	NA	NA	NA	NA	NA	NA	NA	NA	NA	NA	NA
K05595	1	NA	NA	NA	NA	NA	NA	NA	NA	NA	NA	NA	NA	NA	NA	NA	NA	NA	NA	NA	NA	NA	NA	NA	NA	NA	1	NA	NA	NA	1	NA	NA	NA	NA	1	NA	1	NA	NA	NA	NA	NA	NA	NA	1	NA	NA	NA
K05601	1	1	NA	1	1	NA	1	1	NA	NA	1	NA	1	1	1	1	NA	1	2	NA	NA	NA	NA	1	NA	NA	NA	2	1	1	NA	1	1	NA	NA	NA	1	1	NA	2	1	1	NA	NA	2	NA	1	1	1
K05606	NA	3	NA	1	NA	1	NA	NA	1	1	1	1	1	NA	NA	NA	NA	1	NA	1	NA	NA	NA	1	NA	NA	NA	NA	NA	NA	1	NA	NA	NA	NA	NA	1	1	NA	1	NA	NA	2	1	NA	NA	NA	NA	NA
K05607	NA	1	NA	NA	NA	NA	NA	NA	NA	NA	NA	NA	NA	NA	NA	NA	NA	NA	NA	NA	NA	NA	NA	NA	NA	NA	NA	NA	NA	NA	NA	NA	NA	NA	NA	NA	NA	NA	NA	NA	NA	NA	1	NA	NA	NA	NA	NA	NA
K05685	NA	NA	NA	NA	NA	NA	NA	NA	NA	1	NA	NA	NA	NA	NA	NA	NA	NA	NA	NA	NA	NA	NA	NA	NA	NA	NA	NA	NA	1	NA	NA	NA	NA	NA	NA	NA	NA	NA	NA	NA	NA	1	NA	NA	NA	NA	NA	NA
K05715	NA	NA	NA	NA	NA	NA	NA	NA	NA	NA	NA	NA	NA	NA	NA	NA	NA	NA	NA	NA	NA	NA	NA	NA	NA	NA	NA	NA	NA	NA	NA	NA	NA	NA	NA	NA	NA	NA	NA	NA	NA	NA	NA	NA	NA	NA	NA	1	NA
K05770	NA	NA	NA	NA	NA	NA	NA	NA	NA	NA	NA	NA	NA	NA	NA	NA	NA	NA	NA	NA	NA	NA	NA	NA	NA	NA	NA	NA	NA	NA	NA	NA	NA	NA	NA	NA	NA	NA	NA	NA	NA	NA	NA	NA	NA	NA	NA	NA	NA
K05772	NA	NA	1	NA	NA	NA	NA	NA	NA	NA	NA	NA	NA	1	NA	NA	NA	NA	NA	NA	NA	NA	NA	NA	NA	NA	NA	NA	NA	NA	NA	NA	NA	NA	NA	NA	NA	NA	NA	NA	NA	1	NA	NA	NA	1	NA	NA	1
K05773	NA	NA	1	NA	NA	NA	NA	NA	NA	NA	NA	NA	NA	NA	NA	NA	NA	NA	NA	NA	NA	NA	NA	NA	NA	NA	NA	NA	NA	NA	NA	NA	NA	NA	NA	NA	NA	NA	NA	NA	NA	1	NA	NA	NA	NA	NA	NA	1
K05776	NA	NA	NA	NA	NA	NA	1	NA	NA	NA	NA	NA	NA	NA	NA	NA	NA	NA	NA	NA	NA	NA	NA	NA	NA	NA	NA	NA	NA	1	NA	1	NA	NA	NA	NA	NA	1	NA	1	1	1	1	1	NA	1	NA	NA	NA
K05782	NA	NA	NA	NA	NA	NA	NA	NA	NA	NA	NA	NA	NA	NA	NA	NA	NA	1	NA	NA	NA	NA	NA	NA	NA	NA	NA	NA	NA	NA	NA	NA	NA	NA	NA	NA	NA	NA	NA	NA	NA	NA	NA	NA	NA	NA	NA	NA	1
K05785	NA	NA	NA	NA	NA	NA	NA	NA	NA	NA	NA	1	NA	NA	NA	NA	NA	NA	NA	NA	NA	NA	NA	NA	NA	NA	NA	NA	NA	NA	NA	NA	NA	NA	NA	NA	NA	NA	NA	1	NA	NA	NA	NA	NA	NA	NA	NA	NA
K05786	1	1	NA	1	NA	NA	1	NA	NA	1	1	NA	1	3	NA	NA	NA	1	NA	NA	NA	NA	1	NA	NA	NA	NA	NA	NA	1	NA	1	NA	NA	NA	NA	NA	NA	NA	NA	1	1	1	NA	NA	1	NA	NA	NA
K05788	NA	1	NA	NA	NA	NA	NA	NA	NA	NA	NA	NA	NA	NA	NA	NA	NA	NA	NA	NA	NA	NA	NA	NA	NA	NA	NA	NA	NA	1	NA	NA	NA	NA	NA	NA	NA	NA	NA	NA	NA	NA	1	NA	NA	NA	NA	NA	NA
K05794	NA	1	NA	1	NA	NA	1	NA	NA	NA	1	NA	1	NA	1	NA	NA	NA	NA	NA	NA	NA	NA	NA	NA	NA	NA	NA	NA	NA	NA	1	NA	NA	NA	NA	NA	NA	NA	NA	NA	NA	NA	NA	NA	NA	NA	NA	NA
K05799	NA	NA	NA	NA	1	NA	1	1	NA	NA	NA	NA	NA	NA	1	NA	NA	3	2	NA	NA	NA	NA	NA	NA	1	NA	NA	NA	NA	NA	NA	NA	NA	NA	NA	NA	NA	NA	NA	NA	1	NA	NA	NA	3	NA	NA	4
K05801	NA	1	NA	1	NA	NA	NA	NA	NA	NA	1	NA	1	NA	NA	NA	NA	NA	NA	NA	NA	NA	NA	1	NA	NA	NA	NA	NA	NA	1	NA	NA	NA	NA	NA	NA	NA	NA	1	NA	NA	NA	NA	NA	NA	NA	NA	NA
K05802	NA	1	NA	NA	NA	NA	NA	NA	NA	NA	NA	NA	NA	NA	NA	NA	NA	NA	NA	NA	NA	NA	NA	NA	NA	NA	NA	NA	NA	NA	NA	NA	NA	NA	NA	NA	NA	NA	NA	1	NA	NA	NA	NA	NA	NA	NA	NA	NA
K05807	1	1	NA	NA	NA	1	2	NA	NA	1	1	1	NA	2	NA	NA	NA	NA	NA	NA	NA	NA	NA	NA	NA	1	NA	NA	NA	1	NA	1	NA	NA	NA	NA	1	NA	NA	2	NA	1	1	1	NA	NA	NA	NA	NA
K05808	NA	2	NA	NA	1	1	1	NA	NA	2	NA	NA	NA	1	1	NA	NA	1	1	1	NA	1	1	NA	NA	NA	NA	1	1	NA	NA	1	NA	NA	NA	NA	NA	1	NA	1	NA	1	2	NA	NA	NA	1	NA	NA
K05810	NA	NA	NA	NA	NA	NA	NA	NA	NA	NA	NA	NA	NA	1	NA	NA	NA	1	NA	NA	NA	NA	NA	NA	NA	NA	NA	1	1	NA	NA	NA	NA	NA	NA	NA	1	NA	NA	NA	NA	1	1	NA	NA	NA	NA	NA	1
K05813	NA	NA	NA	NA	1	NA	NA	NA	NA	NA	NA	NA	NA	NA	NA	NA	NA	NA	NA	NA	NA	NA	NA	NA	NA	NA	NA	NA	NA	NA	NA	NA	NA	NA	NA	NA	NA	NA	NA	NA	NA	NA	NA	NA	NA	NA	NA	NA	NA
K05814	NA	NA	NA	NA	NA	NA	NA	NA	NA	NA	NA	NA	NA	NA	NA	NA	NA	NA	NA	NA	NA	NA	NA	NA	NA	NA	NA	NA	NA	NA	NA	NA	NA	NA	NA	NA	NA	NA	NA	NA	NA	NA	NA	NA	NA	1	NA	NA	NA
K05815	NA	NA	NA	NA	1	NA	NA	NA	NA	NA	NA	NA	NA	NA	NA	NA	NA	NA	NA	NA	NA	NA	NA	NA	NA	NA	NA	NA	NA	NA	NA	NA	NA	NA	NA	NA	NA	NA	NA	NA	NA	NA	NA	NA	NA	1	NA	NA	NA
K05816	NA	NA	NA	NA	NA	NA	NA	NA	NA	NA	NA	NA	NA	NA	NA	NA	NA	NA	1	NA	NA	NA	NA	NA	NA	NA	NA	NA	NA	NA	NA	NA	NA	NA	NA	NA	NA	NA	NA	NA	NA	NA	NA	NA	NA	NA	NA	NA	NA
K05820	NA	NA	NA	NA	NA	NA	NA	NA	NA	NA	NA	NA	NA	NA	NA	NA	NA	NA	NA	NA	NA	NA	NA	NA	NA	NA	NA	NA	NA	NA	NA	NA	NA	NA	NA	NA	NA	NA	NA	NA	NA	NA	NA	NA	NA	NA	NA	NA	NA
K05823	NA	NA	NA	NA	NA	NA	NA	NA	NA	NA	NA	NA	NA	NA	NA	NA	NA	NA	NA	NA	NA	NA	NA	NA	NA	NA	NA	NA	NA	NA	NA	NA	NA	NA	NA	NA	NA	NA	NA	NA	NA	NA	NA	NA	NA	NA	NA	NA	NA
K05825	NA	NA	NA	NA	1	NA	NA	NA	NA	NA	NA	NA	NA	NA	NA	NA	NA	3	NA	2	NA	NA	NA	NA	NA	NA	NA	1	NA	NA	NA	NA	NA	NA	1	NA	NA	NA	NA	NA	NA	NA	NA	NA	2	NA	NA	NA	2
K05832	NA	NA	NA	NA	2	NA	NA	1	NA	NA	NA	NA	NA	NA	NA	1	NA	NA	NA	NA	NA	NA	NA	NA	NA	NA	NA	NA	NA	NA	NA	NA	NA	NA	NA	NA	NA	NA	2	NA	NA	NA	NA	NA	NA	NA	NA	NA	NA
K05833	NA	NA	NA	NA	2	NA	NA	NA	NA	NA	NA	NA	NA	NA	NA	1	NA	NA	NA	NA	NA	NA	NA	NA	NA	NA	NA	NA	NA	NA	NA	NA	NA	NA	NA	NA	NA	NA	1	NA	NA	NA	NA	NA	NA	NA	NA	NA	NA
K05834	NA	NA	NA	NA	NA	NA	NA	NA	NA	NA	NA	NA	NA	NA	NA	NA	NA	NA	NA	NA	NA	NA	NA	NA	NA	NA	NA	NA	NA	NA	NA	NA	NA	NA	NA	NA	NA	NA	NA	NA	NA	NA	NA	NA	NA	NA	NA	NA	NA
K05836	NA	NA	NA	NA	NA	NA	NA	NA	NA	NA	NA	NA	NA	NA	NA	NA	NA	NA	NA	NA	NA	NA	NA	NA	NA	NA	NA	NA	NA	NA	NA	NA	NA	NA	NA	NA	NA	NA	NA	NA	NA	NA	NA	NA	NA	2	NA	NA	NA
K05837	NA	1	NA	1	NA	1	1	NA	NA	NA	1	NA	NA	1	1	NA	1	1	NA	NA	NA	1	NA	1	NA	NA	1	NA	NA	1	1	1	NA	NA	NA	NA	1	NA	NA	NA	NA	NA	1	1	NA	NA	NA	NA	NA
K05841	NA	NA	NA	NA	NA	NA	NA	1	NA	NA	NA	NA	NA	NA	NA	NA	NA	NA	NA	NA	NA	NA	NA	NA	NA	NA	NA	NA	NA	NA	NA	NA	NA	NA	NA	NA	NA	NA	NA	NA	NA	NA	NA	NA	NA	NA	NA	NA	NA
K05845	NA	NA	NA	NA	NA	NA	NA	1	NA	NA	NA	NA	NA	NA	NA	NA	NA	NA	NA	NA	NA	NA	NA	NA	NA	NA	NA	NA	NA	NA	NA	NA	NA	NA	NA	NA	NA	NA	1	NA	NA	NA	NA	NA	NA	NA	NA	1	1
K05846	NA	NA	NA	NA	NA	NA	NA	1	NA	NA	NA	NA	NA	NA	NA	NA	NA	NA	NA	NA	NA	NA	NA	NA	NA	NA	NA	NA	NA	NA	NA	NA	NA	NA	NA	NA	NA	NA	1	NA	NA	NA	NA	NA	NA	NA	NA	1	2
K05847	NA	NA	NA	NA	NA	NA	NA	1	NA	NA	NA	NA	NA	NA	NA	NA	NA	NA	NA	NA	NA	NA	NA	NA	NA	NA	NA	NA	NA	NA	NA	NA	NA	NA	NA	NA	NA	NA	1	NA	NA	NA	NA	NA	NA	NA	NA	1	1
K05851	NA	NA	NA	NA	NA	NA	NA	NA	NA	NA	NA	NA	NA	NA	NA	NA	NA	NA	NA	NA	NA	NA	NA	NA	NA	NA	NA	NA	NA	NA	NA	NA	NA	NA	NA	NA	NA	NA	NA	NA	NA	NA	NA	NA	NA	NA	NA	NA	NA
K05873	NA	NA	NA	NA	NA	NA	NA	NA	NA	1	NA	NA	NA	NA	NA	NA	NA	NA	NA	NA	NA	NA	NA	NA	NA	NA	NA	NA	NA	NA	NA	NA	NA	NA	NA	NA	NA	NA	NA	NA	NA	NA	NA	NA	NA	NA	NA	NA	NA
K05878	NA	NA	NA	NA	NA	NA	NA	NA	NA	NA	NA	NA	NA	NA	NA	NA	NA	NA	NA	NA	NA	NA	NA	NA	NA	NA	NA	NA	NA	NA	NA	NA	NA	NA	NA	NA	NA	NA	NA	NA	NA	NA	NA	NA	1	NA	NA	NA	NA
K05879	NA	NA	NA	NA	NA	NA	NA	NA	NA	NA	NA	NA	NA	NA	NA	NA	NA	NA	NA	NA	NA	NA	NA	NA	NA	NA	NA	NA	NA	NA	NA	NA	NA	NA	NA	NA	NA	NA	NA	NA	NA	NA	NA	NA	NA	NA	NA	NA	1
K05884	NA	NA	NA	NA	1	NA	NA	NA	NA	NA	NA	NA	NA	NA	NA	NA	NA	NA	NA	NA	NA	NA	1	NA	NA	NA	NA	NA	NA	NA	NA	NA	NA	NA	NA	NA	NA	NA	NA	NA	NA	NA	NA	NA	NA	NA	NA	1	NA
K05895	NA	1	NA	NA	NA	NA	NA	NA	NA	NA	NA	NA	NA	NA	NA	NA	NA	NA	NA	NA	NA	NA	NA	NA	NA	NA	NA	NA	NA	NA	NA	NA	NA	NA	NA	NA	NA	NA	NA	NA	NA	NA	NA	NA	NA	NA	NA	NA	NA
K05896	NA	1	NA	NA	NA	NA	NA	1	NA	NA	NA	NA	NA	NA	NA	1	NA	1	NA	NA	NA	NA	NA	NA	NA	NA	NA	NA	NA	NA	NA	NA	NA	1	NA	NA	NA	NA	1	NA	NA	NA	1	NA	1	NA	NA	NA	NA
K05898	NA	NA	NA	NA	1	NA	NA	NA	NA	NA	NA	NA	NA	NA	NA	NA	NA	NA	NA	NA	NA	NA	NA	NA	NA	NA	NA	NA	NA	NA	NA	NA	NA	NA	NA	NA	NA	NA	NA	NA	NA	NA	NA	NA	1	NA	NA	NA	NA
K05919	NA	1	1	NA	3	NA	1	NA	NA	NA	NA	NA	NA	1	1	NA	NA	1	NA	NA	NA	NA	1	NA	NA	NA	NA	1	NA	1	NA	NA	NA	1	NA	NA	NA	NA	NA	NA	NA	NA	1	NA	1	NA	NA	1	NA
K05921	NA	NA	NA	NA	NA	NA	NA	NA	NA	NA	NA	NA	NA	NA	NA	NA	NA	NA	NA	NA	NA	NA	NA	NA	NA	NA	NA	NA	NA	NA	NA	NA	NA	NA	NA	NA	NA	NA	NA	NA	NA	NA	NA	NA	NA	NA	NA	NA	1
K05934	1	NA	NA	NA	NA	NA	1	1	NA	NA	NA	NA	NA	NA	NA	NA	NA	NA	NA	NA	NA	NA	NA	NA	NA	NA	NA	NA	NA	NA	NA	1	NA	NA	NA	NA	NA	NA	NA	NA	NA	NA	NA	NA	NA	NA	NA	NA	NA
K05936	1	1	NA	NA	NA	NA	NA	1	NA	NA	NA	NA	NA	NA	NA	NA	NA	NA	NA	NA	NA	NA	NA	NA	NA	NA	NA	NA	NA	NA	NA	1	NA	NA	NA	NA	NA	NA	NA	NA	NA	NA	NA	NA	NA	NA	NA	1	NA
K05937	NA	NA	NA	NA	NA	NA	NA	NA	NA	NA	NA	NA	NA	NA	NA	NA	NA	NA	NA	NA	NA	NA	NA	NA	1	NA	NA	1	NA	NA	NA	NA	NA	NA	NA	NA	NA	NA	NA	NA	NA	NA	NA	1	NA	NA	NA	NA	NA
K05939	NA	NA	NA	NA	NA	NA	NA	NA	NA	NA	NA	NA	NA	NA	NA	NA	NA	1	NA	NA	NA	NA	NA	NA	NA	NA	NA	NA	NA	NA	NA	NA	NA	NA	NA	NA	NA	NA	NA	NA	NA	NA	NA	NA	NA	NA	NA	NA	NA
K05942	NA	NA	NA	NA	NA	NA	1	NA	NA	NA	NA	NA	NA	NA	1	NA	NA	NA	1	NA	NA	NA	NA	NA	NA	NA	NA	NA	NA	NA	NA	NA	NA	1	NA	NA	NA	NA	NA	NA	1	1	NA	NA	NA	NA	NA	NA	NA
K05946	NA	NA	NA	NA	NA	NA	NA	NA	NA	NA	NA	NA	NA	NA	NA	NA	NA	NA	NA	NA	NA	NA	NA	NA	NA	NA	NA	NA	NA	NA	NA	NA	NA	NA	NA	NA	NA	NA	NA	NA	NA	NA	NA	NA	NA	NA	1	NA	NA
K05964	NA	NA	NA	NA	NA	NA	NA	NA	NA	NA	NA	NA	NA	NA	NA	NA	NA	NA	NA	NA	NA	NA	NA	NA	NA	NA	NA	NA	NA	NA	NA	NA	NA	NA	NA	NA	NA	NA	NA	NA	NA	NA	NA	NA	NA	NA	NA	NA	NA
K05966	NA	NA	NA	NA	NA	NA	NA	NA	NA	NA	NA	NA	NA	NA	NA	NA	NA	NA	1	NA	NA	NA	NA	NA	NA	NA	NA	NA	NA	NA	NA	NA	NA	NA	NA	NA	NA	NA	NA	NA	NA	NA	NA	NA	NA	NA	NA	1	1
K05967	NA	NA	NA	NA	NA	NA	NA	NA	NA	1	NA	NA	NA	NA	NA	NA	NA	NA	NA	NA	NA	NA	NA	NA	NA	NA	NA	NA	NA	1	NA	NA	NA	NA	NA	NA	NA	NA	NA	NA	NA	NA	NA	NA	NA	NA	NA	NA	NA
K05970	NA	NA	NA	NA	NA	NA	NA	NA	NA	NA	NA	NA	NA	NA	NA	NA	NA	NA	1	NA	4	2	NA	NA	NA	NA	NA	NA	NA	NA	NA	NA	NA	NA	NA	NA	2	NA	NA	NA	NA	NA	NA	NA	NA	NA	NA	NA	NA
K05979	NA	NA	NA	NA	NA	NA	NA	1	NA	NA	NA	NA	NA	NA	NA	NA	NA	1	NA	NA	NA	NA	NA	NA	NA	NA	NA	NA	NA	NA	NA	NA	NA	NA	NA	NA	NA	NA	NA	NA	NA	NA	NA	NA	NA	NA	NA	NA	NA
K05985	NA	NA	NA	NA	1	NA	NA	NA	NA	NA	NA	NA	NA	NA	NA	NA	NA	NA	NA	1	NA	NA	NA	NA	1	NA	NA	1	NA	NA	NA	NA	NA	NA	NA	NA	NA	NA	1	NA	NA	NA	NA	NA	1	NA	1	NA	NA
K05988	NA	NA	NA	NA	NA	NA	NA	NA	NA	NA	NA	NA	NA	NA	NA	NA	NA	NA	NA	NA	NA	1	NA	NA	NA	NA	1	NA	NA	NA	NA	NA	NA	NA	NA	NA	NA	NA	NA	NA	NA	NA	NA	NA	NA	NA	NA	NA	NA
K05989	NA	NA	1	NA	NA	NA	NA	1	NA	NA	NA	2	NA	NA	NA	NA	NA	NA	10	3	NA	2	NA	NA	NA	NA	1	NA	NA	NA	NA	NA	NA	NA	NA	NA	NA	6	NA	NA	NA	NA	NA	4	NA	NA	NA	NA	NA
K05994	NA	NA	NA	NA	NA	NA	NA	NA	NA	NA	NA	NA	NA	NA	NA	NA	NA	NA	NA	NA	NA	NA	NA	NA	NA	NA	NA	NA	NA	NA	NA	NA	NA	NA	NA	NA	NA	NA	NA	NA	NA	NA	NA	NA	NA	NA	NA	NA	NA
K05995	NA	NA	NA	1	NA	NA	NA	NA	NA	NA	1	NA	NA	NA	NA	NA	NA	NA	NA	NA	NA	NA	NA	NA	NA	NA	NA	NA	NA	NA	NA	NA	NA	NA	NA	NA	NA	NA	NA	NA	NA	NA	NA	NA	NA	NA	NA	NA	NA
K06001	NA	NA	NA	NA	NA	1	NA	1	NA	1	NA	1	NA	NA	NA	NA	NA	NA	NA	1	1	NA	1	NA	NA	1	NA	NA	NA	1	1	NA	NA	1	NA	NA	1	1	NA	1	NA	NA	NA	NA	NA	NA	1	NA	NA
K06006	NA	1	NA	NA	NA	NA	NA	NA	NA	NA	NA	NA	NA	NA	NA	NA	NA	NA	NA	NA	NA	NA	NA	NA	NA	NA	NA	NA	NA	NA	NA	NA	NA	NA	NA	NA	NA	NA	NA	NA	NA	NA	1	NA	NA	NA	NA	NA	NA
K06012	NA	NA	NA	NA	NA	NA	NA	NA	NA	NA	NA	NA	NA	NA	NA	NA	NA	NA	1	NA	NA	NA	1	NA	NA	NA	NA	NA	NA	NA	NA	NA	NA	NA	NA	NA	NA	NA	NA	NA	NA	NA	NA	NA	1	NA	1	NA	NA
K06013	1	NA	NA	NA	NA	1	NA	NA	NA	NA	NA	NA	NA	NA	NA	NA	NA	NA	NA	NA	1	NA	NA	NA	NA	NA	NA	NA	NA	NA	NA	NA	NA	NA	NA	1	NA	NA	NA	NA	NA	NA	NA	NA	NA	NA	NA	NA	NA
K06015	NA	NA	NA	NA	1	NA	NA	1	NA	NA	NA	NA	NA	NA	NA	NA	NA	1	NA	3	NA	NA	NA	NA	NA	NA	NA	NA	NA	NA	NA	NA	NA	4	NA	NA	NA	NA	NA	NA	NA	NA	NA	NA	NA	NA	NA	NA	1
K06016	NA	NA	NA	NA	NA	NA	NA	NA	NA	NA	NA	NA	NA	NA	NA	NA	NA	NA	NA	NA	NA	NA	NA	NA	NA	NA	NA	NA	NA	NA	NA	NA	NA	NA	NA	NA	NA	NA	NA	NA	NA	1	NA	NA	NA	NA	NA	NA	NA
K06019	NA	NA	NA	NA	NA	NA	NA	NA	NA	NA	NA	NA	NA	NA	NA	NA	NA	NA	NA	NA	NA	NA	NA	NA	NA	NA	NA	NA	NA	NA	NA	NA	NA	NA	NA	NA	NA	NA	NA	NA	NA	NA	NA	NA	NA	NA	1	NA	NA
K06020	NA	1	NA	1	NA	NA	NA	NA	1	1	1	NA	1	1	1	NA	NA	NA	NA	NA	NA	2	NA	NA	NA	NA	NA	NA	1	NA	NA	1	NA	NA	NA	1	1	NA	NA	NA	NA	NA	1	1	NA	1	NA	NA	NA
K06023	NA	NA	NA	NA	1	NA	NA	NA	NA	NA	NA	NA	NA	NA	NA	1	NA	NA	1	NA	NA	NA	NA	NA	NA	1	NA	NA	NA	NA	NA	NA	NA	NA	NA	NA	NA	NA	NA	NA	NA	NA	NA	NA	1	NA	NA	NA	NA
K06024	NA	1	NA	NA	NA	NA	NA	1	NA	NA	NA	NA	NA	NA	NA	1	NA	1	NA	NA	NA	NA	NA	NA	NA	NA	NA	NA	NA	NA	NA	NA	NA	1	NA	NA	NA	NA	1	NA	NA	NA	NA	NA	1	NA	NA	NA	NA
K06034	NA	NA	NA	NA	NA	NA	NA	NA	NA	NA	NA	NA	NA	NA	NA	NA	NA	NA	NA	NA	NA	NA	NA	NA	NA	NA	NA	NA	NA	NA	NA	NA	NA	NA	NA	NA	NA	NA	NA	NA	NA	NA	NA	NA	NA	NA	NA	1	NA
K06041	NA	1	NA	1	NA	NA	1	NA	NA	1	NA	NA	NA	NA	NA	NA	1	1	NA	NA	1	NA	NA	1	NA	NA	NA	NA	NA	1	1	NA	1	NA	NA	NA	NA	NA	NA	NA	1	1	NA	NA	NA	1	NA	NA	1
K06042	1	1	NA	NA	NA	NA	NA	1	NA	1	NA	NA	NA	NA	NA	NA	NA	NA	NA	NA	NA	NA	NA	NA	NA	NA	NA	NA	NA	NA	NA	1	NA	NA	NA	NA	NA	NA	NA	NA	NA	1	NA	NA	NA	1	NA	1	NA
K06075	NA	NA	NA	NA	NA	NA	NA	NA	NA	NA	NA	NA	NA	NA	NA	NA	NA	NA	NA	NA	NA	NA	NA	NA	NA	NA	NA	NA	NA	NA	NA	NA	NA	NA	NA	NA	NA	NA	NA	NA	NA	1	NA	NA	NA	NA	NA	NA	NA
K06076	NA	NA	NA	NA	NA	1	NA	NA	1	NA	1	NA	NA	1	NA	NA	NA	1	NA	NA	NA	2	NA	1	NA	NA	NA	NA	1	2	1	1	1	NA	NA	1	NA	1	NA	NA	2	NA	NA	1	NA	NA	NA	NA	NA
K06077	NA	NA	NA	NA	NA	NA	2	NA	NA	NA	NA	NA	NA	1	1	NA	NA	NA	NA	NA	NA	NA	NA	NA	NA	NA	NA	NA	NA	NA	NA	1	NA	NA	NA	NA	NA	NA	NA	NA	1	1	NA	NA	NA	1	NA	NA	NA
K06079	NA	NA	NA	1	NA	NA	NA	NA	NA	NA	1	NA	1	NA	NA	NA	NA	NA	NA	NA	1	1	NA	NA	NA	NA	NA	NA	NA	NA	1	NA	NA	NA	NA	NA	NA	1	NA	NA	NA	NA	NA	1	NA	NA	NA	NA	NA
K06113	NA	NA	NA	NA	NA	NA	NA	NA	NA	NA	NA	1	NA	NA	NA	NA	NA	NA	NA	NA	NA	1	NA	NA	NA	NA	NA	NA	NA	NA	NA	NA	NA	NA	NA	NA	NA	NA	NA	NA	NA	NA	NA	NA	NA	NA	NA	NA	NA
K06118	NA	NA	NA	NA	NA	NA	NA	NA	NA	NA	NA	NA	NA	NA	NA	NA	NA	NA	NA	NA	NA	NA	NA	NA	NA	NA	NA	NA	NA	NA	NA	1	NA	NA	NA	NA	NA	NA	NA	NA	NA	NA	NA	NA	NA	NA	NA	NA	NA
K06131	1	1	1	1	1	1	1	NA	NA	1	NA	1	1	1	NA	1	1	1	1	NA	NA	2	NA	1	1	1	NA	1	1	1	NA	NA	NA	NA	NA	NA	1	NA	1	1	NA	1	1	1	1	1	NA	NA	1
K06132	NA	NA	NA	NA	NA	NA	NA	2	NA	NA	NA	NA	NA	NA	NA	NA	NA	NA	NA	NA	NA	NA	1	NA	NA	1	NA	NA	NA	NA	NA	NA	NA	NA	NA	NA	NA	NA	NA	NA	NA	NA	NA	NA	NA	NA	NA	NA	NA
K06133	NA	2	NA	1	NA	NA	NA	NA	1	NA	1	NA	1	NA	NA	NA	1	NA	NA	NA	NA	NA	1	NA	1	NA	NA	NA	NA	1	NA	NA	NA	1	1	NA	NA	NA	NA	NA	NA	1	1	1	NA	NA	NA	NA	NA
K06140	NA	NA	NA	NA	NA	NA	NA	NA	NA	NA	NA	NA	NA	NA	NA	NA	NA	NA	NA	NA	NA	NA	NA	NA	NA	NA	NA	NA	NA	NA	NA	NA	NA	NA	NA	NA	NA	NA	NA	NA	NA	NA	NA	NA	NA	NA	NA	NA	NA
K06142	NA	1	NA	4	NA	3	1	NA	NA	NA	1	1	3	1	1	NA	2	2	NA	NA	3	NA	NA	3	NA	1	NA	NA	NA	1	1	NA	1	NA	NA	2	1	1	NA	NA	NA	1	NA	3	NA	1	2	NA	1
K06143	NA	NA	NA	1	NA	NA	1	NA	NA	NA	1	NA	NA	NA	NA	NA	NA	NA	NA	NA	NA	1	NA	NA	NA	NA	NA	NA	NA	NA	NA	NA	NA	NA	NA	NA	NA	1	NA	NA	1	NA	NA	NA	NA	NA	NA	NA	NA
K06147	NA	NA	NA	NA	1	NA	NA	3	NA	NA	NA	NA	NA	NA	NA	NA	NA	1	NA	1	NA	NA	NA	NA	NA	NA	NA	NA	NA	1	NA	1	NA	NA	NA	NA	NA	NA	NA	NA	NA	1	NA	NA	1	NA	1	NA	NA
K06153	1	1	NA	1	NA	NA	NA	1	1	NA	NA	NA	1	1	NA	1	NA	1	NA	NA	NA	1	NA	NA	NA	1	NA	NA	NA	1	1	1	NA	NA	1	NA	1	1	1	NA	NA	1	NA	1	NA	NA	1	1	NA
K06155	NA	NA	NA	NA	NA	NA	NA	NA	NA	NA	NA	NA	NA	NA	NA	NA	NA	NA	NA	NA	NA	NA	NA	NA	NA	NA	NA	NA	NA	NA	NA	NA	NA	NA	NA	NA	NA	1	NA	NA	NA	NA	NA	NA	NA	NA	NA	NA	NA
K06158	NA	NA	1	NA	1	NA	NA	1	NA	NA	NA	1	1	NA	NA	NA	NA	1	1	NA	NA	NA	NA	NA	NA	NA	1	NA	NA	NA	1	1	NA	NA	1	2	NA	1	1	NA	NA	1	NA	1	NA	1	NA	NA	1
K06167	NA	NA	1	NA	NA	NA	NA	1	NA	NA	1	NA	1	NA	NA	NA	1	NA	NA	NA	NA	NA	NA	NA	NA	NA	NA	NA	NA	NA	NA	NA	1	NA	1	1	NA	1	NA	NA	NA	NA	NA	NA	1	NA	NA	NA	NA
K06168	NA	1	NA	NA	1	1	1	NA	NA	NA	1	NA	NA	NA	NA	NA	NA	1	NA	1	NA	1	NA	NA	1	1	NA	1	NA	NA	NA	1	NA	NA	NA	1	1	1	NA	NA	NA	NA	1	1	NA	1	1	NA	1
K06173	1	1	1	NA	1	NA	NA	NA	1	NA	NA	1	NA	1	NA	1	NA	1	1	1	1	NA	1	NA	NA	1	NA	NA	NA	NA	NA	1	NA	NA	NA	NA	NA	NA	1	NA	NA	NA	NA	1	1	1	NA	NA	1
K06174	NA	NA	NA	NA	NA	NA	NA	NA	NA	NA	NA	NA	NA	NA	NA	NA	NA	NA	NA	NA	NA	NA	NA	NA	NA	NA	NA	NA	NA	NA	NA	NA	NA	NA	NA	NA	NA	NA	NA	NA	NA	NA	NA	NA	NA	NA	NA	1	NA
K06175	NA	NA	NA	NA	NA	NA	NA	NA	NA	NA	NA	NA	NA	NA	NA	NA	NA	NA	NA	NA	NA	NA	NA	NA	NA	NA	NA	NA	NA	NA	NA	NA	NA	NA	NA	NA	NA	NA	NA	NA	NA	NA	NA	NA	NA	NA	NA	NA	NA
K06176	NA	NA	NA	NA	NA	NA	NA	NA	NA	NA	NA	NA	NA	NA	NA	NA	NA	NA	NA	NA	NA	NA	NA	NA	NA	NA	NA	NA	NA	NA	NA	NA	NA	NA	NA	NA	NA	NA	NA	1	NA	NA	1	NA	NA	NA	NA	NA	NA
K06177	NA	NA	NA	NA	NA	NA	NA	NA	NA	NA	NA	NA	NA	NA	NA	NA	NA	NA	NA	NA	NA	NA	NA	NA	NA	NA	NA	NA	NA	NA	NA	NA	NA	NA	NA	NA	NA	NA	NA	NA	NA	NA	NA	NA	NA	NA	NA	NA	NA
K06178	1	1	NA	1	NA	1	1	1	NA	NA	1	NA	NA	NA	NA	1	1	NA	NA	1	1	NA	NA	NA	NA	1	NA	NA	NA	NA	NA	1	1	NA	NA	NA	NA	1	NA	NA	NA	1	1	1	1	NA	NA	NA	NA
K06179	NA	NA	NA	NA	NA	NA	NA	NA	NA	NA	NA	NA	NA	NA	NA	NA	NA	NA	NA	NA	NA	NA	NA	NA	NA	NA	NA	NA	NA	NA	NA	NA	NA	NA	NA	NA	NA	NA	NA	NA	NA	NA	NA	NA	NA	NA	NA	NA	NA
K06180	NA	1	1	1	1	1	NA	NA	NA	1	1	NA	NA	NA	NA	NA	NA	1	1	1	NA	1	NA	NA	1	1	NA	1	NA	NA	NA	NA	NA	NA	NA	1	NA	1	NA	NA	NA	1	1	1	NA	NA	NA	NA	1
K06182	NA	1	NA	NA	1	1	NA	NA	NA	NA	NA	NA	NA	NA	NA	NA	NA	NA	NA	NA	NA	1	NA	NA	NA	1	NA	NA	NA	NA	NA	NA	NA	NA	NA	NA	1	1	NA	NA	NA	NA	1	1	NA	NA	NA	NA	NA
K06183	NA	NA	NA	NA	NA	NA	NA	NA	NA	NA	NA	NA	NA	NA	NA	NA	NA	NA	NA	NA	NA	NA	NA	NA	1	NA	NA	NA	NA	NA	NA	NA	NA	NA	1	NA	NA	NA	NA	NA	NA	NA	NA	NA	NA	NA	NA	NA	NA
K06186	NA	NA	NA	NA	NA	NA	NA	NA	NA	NA	NA	NA	NA	NA	NA	NA	NA	NA	NA	NA	NA	NA	NA	NA	NA	NA	NA	NA	NA	NA	NA	NA	NA	NA	NA	NA	NA	NA	NA	NA	NA	NA	NA	NA	NA	NA	NA	NA	NA
K06187	NA	1	NA	NA	1	1	NA	1	NA	NA	1	NA	1	NA	NA	1	NA	1	NA	1	1	1	NA	NA	1	NA	NA	NA	1	NA	NA	NA	1	NA	NA	1	1	NA	1	NA	1	1	1	NA	1	NA	1	NA	NA
K06188	1	1	NA	NA	NA	1	NA	NA	1	NA	1	NA	2	NA	NA	NA	NA	1	NA	1	NA	1	1	NA	NA	1	1	NA	NA	1	NA	NA	1	NA	NA	NA	NA	NA	NA	1	NA	NA	1	1	NA	NA	1	1	NA
K06189	NA	NA	NA	NA	NA	NA	1	NA	NA	NA	NA	NA	NA	1	NA	NA	NA	NA	NA	NA	NA	NA	NA	NA	NA	NA	NA	NA	NA	NA	NA	NA	NA	NA	NA	NA	NA	NA	NA	NA	NA	NA	NA	NA	NA	NA	NA	NA	NA
K06192	NA	NA	NA	NA	NA	NA	NA	NA	NA	1	NA	NA	NA	NA	NA	NA	NA	NA	NA	NA	NA	NA	NA	NA	NA	NA	NA	NA	NA	NA	NA	NA	NA	NA	NA	NA	NA	NA	NA	1	NA	NA	NA	NA	NA	NA	NA	NA	NA
K06193	1	NA	NA	1	NA	NA	NA	NA	2	NA	1	NA	1	1	NA	NA	1	NA	NA	NA	NA	1	NA	1	NA	NA	1	NA	NA	NA	NA	NA	1	NA	NA	1	1	1	NA	NA	NA	NA	NA	NA	NA	NA	NA	NA	NA
K06194	NA	NA	NA	NA	NA	NA	NA	NA	NA	NA	NA	NA	NA	NA	NA	NA	NA	NA	NA	NA	NA	NA	NA	NA	NA	1	NA	NA	NA	NA	NA	NA	NA	NA	NA	NA	NA	NA	NA	NA	NA	NA	NA	NA	NA	NA	NA	NA	1
K06196	NA	1	NA	NA	1	NA	NA	NA	NA	1	NA	NA	NA	NA	1	NA	NA	1	2	2	NA	NA	NA	NA	NA	NA	NA	1	NA	1	NA	NA	NA	NA	NA	NA	NA	NA	NA	1	NA	NA	1	NA	NA	NA	NA	NA	NA
K06198	NA	NA	NA	NA	NA	NA	NA	NA	NA	NA	NA	NA	NA	NA	NA	NA	NA	NA	NA	NA	NA	NA	NA	NA	NA	NA	NA	NA	NA	NA	NA	NA	NA	NA	NA	NA	NA	NA	NA	NA	1	NA	NA	NA	1	NA	NA	NA	NA
K06199	1	1	NA	1	NA	NA	1	NA	1	NA	NA	NA	NA	1	NA	NA	1	1	NA	NA	NA	NA	NA	1	NA	NA	1	NA	1	NA	1	NA	NA	NA	NA	NA	NA	NA	NA	NA	1	1	1	1	NA	NA	NA	NA	NA
K06200	NA	NA	NA	NA	NA	NA	NA	NA	NA	NA	NA	NA	NA	1	NA	NA	NA	1	NA	NA	NA	NA	NA	NA	NA	NA	NA	NA	NA	3	NA	NA	NA	NA	NA	NA	NA	NA	NA	NA	NA	NA	NA	NA	NA	NA	1	NA	1
K06201	NA	NA	NA	1	NA	1	NA	NA	NA	NA	1	NA	1	NA	NA	NA	NA	NA	NA	NA	1	NA	NA	NA	NA	NA	1	NA	NA	NA	NA	NA	NA	NA	NA	NA	NA	NA	NA	NA	NA	NA	NA	1	NA	NA	NA	NA	NA
K06203	NA	1	NA	NA	NA	NA	NA	NA	NA	NA	NA	NA	NA	NA	NA	NA	NA	NA	NA	NA	NA	NA	NA	NA	NA	NA	NA	NA	NA	NA	NA	NA	NA	NA	NA	1	NA	NA	NA	1	NA	NA	NA	NA	NA	NA	NA	NA	NA
K06204	NA	2	NA	NA	NA	1	1	NA	NA	2	1	NA	NA	1	NA	NA	1	NA	NA	NA	1	NA	NA	NA	NA	1	NA	NA	NA	1	NA	NA	NA	NA	NA	NA	NA	1	NA	2	1	2	1	1	NA	2	NA	NA	NA
K06206	NA	1	NA	NA	NA	NA	1	NA	NA	NA	NA	NA	NA	NA	1	NA	NA	NA	1	1	NA	NA	NA	NA	NA	1	NA	NA	1	NA	NA	NA	NA	NA	NA	NA	NA	NA	NA	NA	NA	NA	1	NA	NA	1	NA	1	NA
K06207	NA	1	NA	1	1	1	1	NA	NA	1	1	NA	NA	1	1	1	1	1	NA	NA	NA	1	NA	NA	1	1	NA	1	NA	NA	1	1	1	NA	NA	NA	1	1	NA	NA	1	1	NA	NA	1	NA	1	NA	NA
K06209	NA	NA	NA	NA	1	NA	NA	NA	NA	NA	NA	NA	NA	NA	NA	NA	NA	NA	1	1	NA	NA	NA	NA	NA	NA	NA	NA	NA	NA	NA	NA	NA	NA	NA	NA	NA	NA	1	NA	NA	NA	NA	NA	1	NA	NA	NA	NA
K06213	NA	1	2	NA	2	NA	1	NA	NA	1	NA	1	NA	NA	NA	NA	NA	2	1	2	NA	NA	NA	NA	2	NA	1	NA	NA	1	NA	NA	NA	NA	NA	1	NA	1	NA	1	NA	1	NA	1	NA	NA	NA	NA	2
K06215	NA	NA	NA	NA	NA	NA	NA	NA	NA	NA	NA	NA	NA	NA	NA	NA	NA	NA	NA	NA	NA	NA	NA	NA	NA	NA	NA	NA	NA	NA	NA	NA	NA	NA	NA	1	NA	NA	NA	NA	NA	NA	NA	NA	NA	NA	1	NA	NA
K06217	NA	1	NA	1	1	NA	1	1	NA	NA	1	1	NA	1	NA	NA	NA	1	1	NA	NA	1	NA	NA	1	NA	NA	1	1	NA	1	NA	NA	NA	1	1	1	NA	1	1	1	1	NA	1	1	NA	1	NA	NA
K06218	NA	NA	NA	NA	NA	NA	NA	2	NA	NA	NA	NA	NA	NA	NA	NA	NA	NA	NA	NA	NA	NA	NA	NA	NA	NA	NA	NA	NA	NA	NA	2	NA	NA	NA	NA	NA	NA	NA	2	NA	NA	NA	NA	NA	NA	NA	NA	1
K06221	NA	NA	NA	NA	NA	NA	NA	NA	NA	NA	NA	NA	NA	NA	NA	NA	NA	NA	NA	NA	NA	NA	NA	NA	NA	NA	NA	NA	NA	NA	NA	NA	NA	NA	NA	NA	NA	NA	NA	NA	NA	NA	NA	NA	NA	NA	NA	NA	NA
K06223	NA	NA	NA	NA	NA	NA	1	1	1	1	NA	1	NA	NA	1	NA	1	NA	NA	2	NA	NA	NA	NA	NA	NA	NA	NA	NA	NA	NA	NA	1	NA	NA	NA	NA	NA	NA	1	1	2	NA	NA	1	NA	NA	NA	NA
K06229	NA	NA	NA	NA	NA	NA	NA	NA	NA	NA	NA	NA	NA	NA	NA	NA	NA	NA	NA	NA	NA	NA	NA	NA	NA	NA	NA	NA	NA	NA	NA	NA	NA	NA	NA	NA	NA	NA	NA	NA	NA	NA	NA	NA	NA	NA	NA	NA	NA
K06281	NA	NA	NA	NA	NA	NA	NA	NA	NA	NA	NA	NA	NA	NA	NA	NA	NA	NA	NA	NA	1	NA	NA	NA	NA	NA	NA	NA	NA	NA	NA	NA	NA	NA	NA	NA	NA	NA	NA	NA	NA	NA	NA	NA	NA	NA	NA	NA	NA
K06282	NA	NA	NA	NA	NA	NA	NA	NA	NA	NA	NA	NA	NA	NA	NA	NA	NA	NA	NA	NA	1	NA	NA	NA	NA	NA	NA	NA	1	NA	NA	NA	NA	NA	NA	NA	NA	NA	NA	NA	NA	1	NA	NA	NA	NA	NA	NA	NA
K06283	NA	NA	NA	NA	NA	NA	NA	NA	NA	NA	NA	NA	NA	NA	NA	NA	NA	NA	1	NA	NA	NA	NA	NA	NA	NA	NA	NA	NA	NA	NA	NA	NA	NA	1	NA	NA	NA	NA	NA	NA	NA	NA	NA	1	NA	1	NA	NA
K06284	NA	NA	NA	NA	NA	NA	NA	NA	NA	NA	NA	NA	NA	NA	NA	NA	NA	NA	1	NA	NA	NA	1	NA	NA	NA	NA	NA	NA	NA	NA	NA	NA	NA	2	NA	NA	NA	NA	NA	NA	NA	NA	NA	1	NA	1	NA	NA
K06285	NA	NA	NA	NA	NA	NA	NA	NA	NA	NA	NA	NA	NA	NA	NA	NA	NA	1	NA	NA	NA	NA	NA	NA	NA	NA	NA	NA	NA	NA	NA	NA	NA	NA	NA	NA	NA	NA	NA	NA	NA	NA	NA	NA	NA	NA	NA	NA	NA
K06286	NA	NA	NA	NA	NA	NA	NA	NA	NA	NA	NA	NA	NA	NA	NA	NA	NA	NA	NA	NA	NA	NA	NA	NA	NA	NA	NA	NA	NA	NA	NA	NA	NA	NA	NA	NA	NA	NA	NA	NA	NA	NA	NA	NA	NA	NA	NA	NA	NA
K06287	NA	1	NA	1	1	NA	1	NA	NA	1	1	1	NA	1	NA	1	1	1	1	NA	NA	1	NA	1	1	NA	NA	NA	NA	1	NA	NA	NA	NA	NA	NA	NA	1	NA	NA	NA	1	1	NA	1	NA	NA	NA	NA
K06295	NA	NA	NA	NA	NA	NA	NA	NA	NA	NA	NA	NA	NA	NA	NA	NA	NA	NA	NA	NA	NA	NA	NA	NA	NA	NA	NA	NA	NA	NA	NA	NA	NA	NA	1	NA	NA	NA	NA	NA	NA	NA	NA	NA	1	NA	1	NA	NA
K06296	NA	NA	NA	NA	NA	NA	NA	NA	NA	NA	NA	NA	NA	NA	NA	NA	NA	NA	NA	NA	NA	NA	NA	NA	NA	NA	NA	NA	NA	NA	NA	NA	NA	NA	NA	NA	NA	NA	NA	NA	NA	NA	NA	NA	1	NA	NA	NA	NA
K06298	NA	NA	NA	NA	NA	NA	NA	NA	NA	NA	NA	NA	NA	NA	NA	NA	NA	NA	1	NA	NA	NA	NA	NA	NA	1	NA	NA	NA	1	NA	NA	NA	NA	NA	NA	NA	NA	NA	NA	NA	NA	NA	NA	1	NA	NA	NA	NA
K06306	NA	NA	NA	NA	NA	NA	NA	NA	NA	NA	NA	NA	NA	NA	NA	NA	NA	NA	NA	NA	NA	NA	NA	NA	NA	NA	NA	NA	NA	NA	NA	NA	NA	NA	NA	NA	NA	NA	NA	NA	NA	NA	NA	NA	NA	NA	NA	NA	NA
K06313	NA	NA	NA	NA	NA	NA	NA	NA	NA	NA	NA	NA	NA	NA	NA	NA	NA	NA	NA	NA	NA	NA	NA	NA	NA	NA	NA	1	NA	NA	NA	NA	NA	NA	NA	NA	NA	NA	NA	NA	NA	NA	NA	NA	1	NA	NA	NA	NA
K06317	NA	NA	NA	NA	NA	NA	NA	NA	NA	NA	NA	NA	NA	NA	NA	NA	NA	NA	1	NA	NA	NA	1	NA	NA	NA	NA	1	NA	NA	NA	NA	NA	NA	NA	NA	NA	NA	NA	NA	NA	NA	NA	NA	NA	NA	NA	NA	NA
K06320	NA	NA	NA	NA	NA	NA	2	NA	NA	NA	1	NA	1	1	NA	NA	NA	NA	2	NA	NA	NA	NA	1	NA	NA	NA	NA	2	NA	NA	1	NA	NA	NA	NA	NA	NA	NA	NA	1	2	NA	NA	NA	1	NA	NA	NA
K06330	NA	NA	1	1	1	1	NA	1	NA	NA	2	NA	1	NA	NA	NA	NA	NA	NA	NA	NA	1	NA	1	1	NA	NA	1	NA	NA	NA	NA	NA	NA	1	NA	NA	NA	NA	NA	NA	NA	NA	NA	NA	NA	NA	NA	NA
K06333	NA	NA	NA	NA	NA	NA	NA	NA	NA	NA	NA	NA	NA	NA	NA	NA	NA	NA	1	NA	NA	NA	NA	NA	NA	NA	NA	NA	NA	NA	NA	NA	NA	NA	1	NA	NA	NA	NA	NA	NA	NA	NA	NA	1	NA	NA	NA	NA
K06334	NA	NA	NA	NA	NA	NA	NA	NA	NA	NA	NA	NA	NA	NA	NA	NA	NA	NA	1	NA	NA	NA	NA	NA	NA	NA	NA	NA	NA	NA	NA	NA	NA	NA	1	NA	NA	NA	NA	NA	NA	NA	NA	NA	NA	NA	NA	NA	NA
K06336	NA	NA	NA	NA	1	NA	NA	NA	NA	NA	NA	NA	NA	NA	NA	NA	NA	NA	NA	NA	NA	NA	NA	NA	NA	NA	NA	NA	NA	NA	NA	NA	NA	NA	NA	NA	NA	NA	NA	NA	NA	NA	NA	NA	NA	NA	NA	NA	NA
K06346	NA	1	1	NA	1	NA	NA	NA	NA	NA	NA	NA	NA	NA	NA	NA	NA	1	1	NA	NA	NA	1	NA	NA	NA	NA	NA	NA	NA	NA	NA	NA	NA	NA	NA	NA	NA	1	1	NA	1	1	NA	NA	1	NA	NA	NA
K06348	NA	NA	NA	NA	NA	NA	NA	NA	NA	NA	NA	NA	NA	NA	NA	NA	NA	NA	NA	NA	NA	NA	NA	NA	1	NA	NA	NA	NA	NA	NA	NA	NA	NA	NA	NA	NA	NA	NA	NA	NA	NA	NA	NA	NA	NA	NA	NA	NA
K06350	NA	NA	1	NA	NA	NA	NA	NA	NA	NA	NA	NA	NA	NA	NA	NA	NA	NA	NA	NA	NA	NA	NA	NA	NA	NA	NA	NA	NA	NA	NA	NA	NA	NA	NA	NA	NA	NA	NA	NA	NA	NA	NA	NA	NA	NA	1	NA	NA
K06351	NA	NA	1	NA	NA	NA	NA	NA	NA	NA	NA	NA	NA	NA	NA	NA	NA	NA	NA	NA	NA	NA	NA	NA	NA	NA	NA	NA	NA	NA	NA	NA	NA	NA	NA	NA	NA	NA	NA	NA	NA	NA	NA	NA	NA	NA	1	NA	NA
K06373	1	NA	NA	NA	NA	1	NA	NA	NA	NA	NA	NA	NA	NA	NA	NA	NA	NA	NA	NA	NA	NA	1	NA	NA	NA	NA	NA	NA	NA	NA	NA	NA	NA	NA	1	1	1	NA	NA	NA	NA	NA	1	NA	NA	NA	NA	NA
K06374	1	NA	NA	NA	NA	1	NA	NA	NA	NA	NA	NA	NA	NA	NA	NA	NA	NA	NA	NA	NA	NA	1	NA	NA	NA	NA	NA	NA	NA	NA	NA	NA	NA	NA	1	1	1	NA	NA	NA	NA	NA	1	NA	NA	NA	NA	NA
K06379	NA	NA	NA	NA	NA	NA	NA	NA	NA	NA	NA	NA	NA	NA	NA	NA	NA	NA	1	NA	NA	NA	NA	NA	NA	NA	NA	NA	NA	NA	NA	NA	NA	1	NA	NA	NA	NA	NA	NA	NA	NA	NA	NA	NA	NA	NA	NA	NA
K06381	1	NA	1	NA	1	1	NA	5	NA	NA	NA	NA	NA	NA	NA	NA	NA	1	2	2	NA	1	NA	NA	NA	NA	1	1	NA	1	1	NA	NA	NA	NA	NA	NA	1	NA	NA	NA	NA	NA	NA	1	NA	2	NA	NA
K06382	NA	NA	NA	NA	NA	NA	NA	NA	NA	NA	NA	NA	NA	NA	NA	NA	NA	NA	NA	NA	NA	NA	1	NA	NA	NA	NA	NA	NA	NA	NA	NA	NA	1	NA	NA	NA	NA	NA	NA	NA	NA	NA	NA	NA	NA	1	NA	NA
K06383	NA	NA	NA	NA	NA	NA	NA	NA	NA	NA	NA	NA	NA	NA	NA	NA	NA	NA	NA	NA	NA	NA	NA	NA	NA	NA	NA	NA	NA	NA	NA	NA	NA	NA	NA	NA	NA	NA	NA	NA	NA	NA	NA	NA	1	NA	1	NA	NA
K06384	NA	NA	NA	NA	NA	1	NA	NA	NA	NA	NA	NA	NA	NA	NA	NA	NA	NA	1	NA	1	1	NA	NA	NA	NA	NA	1	NA	NA	NA	NA	NA	1	NA	NA	NA	NA	NA	1	NA	NA	NA	NA	2	NA	1	NA	NA
K06385	NA	NA	NA	NA	NA	NA	NA	NA	NA	NA	NA	NA	NA	NA	NA	NA	NA	NA	1	NA	NA	NA	NA	NA	NA	NA	NA	NA	NA	NA	NA	NA	NA	NA	NA	NA	NA	NA	NA	NA	NA	NA	NA	NA	1	NA	1	NA	NA
K06387	NA	NA	NA	NA	NA	NA	NA	NA	NA	NA	NA	NA	NA	NA	NA	NA	NA	NA	NA	NA	NA	NA	NA	NA	NA	NA	NA	NA	NA	NA	NA	NA	NA	NA	NA	NA	NA	NA	NA	NA	NA	NA	NA	NA	NA	NA	1	NA	NA
K06390	NA	NA	NA	NA	NA	NA	NA	NA	NA	NA	NA	NA	NA	NA	NA	NA	NA	NA	NA	NA	NA	NA	NA	NA	NA	NA	NA	NA	NA	NA	NA	NA	NA	NA	1	NA	NA	NA	NA	NA	NA	NA	NA	NA	1	NA	1	NA	NA
K06391	NA	NA	NA	NA	NA	NA	NA	NA	NA	NA	NA	NA	NA	NA	NA	NA	NA	NA	NA	NA	NA	NA	NA	NA	NA	NA	NA	NA	NA	NA	NA	NA	NA	NA	1	NA	NA	NA	NA	NA	NA	NA	NA	NA	1	NA	1	NA	NA
K06392	NA	NA	NA	NA	NA	NA	NA	NA	NA	NA	NA	NA	NA	NA	NA	NA	NA	NA	NA	NA	NA	NA	NA	NA	NA	NA	NA	NA	NA	NA	NA	NA	NA	NA	1	NA	NA	NA	NA	NA	NA	NA	NA	NA	1	NA	NA	NA	NA
K06393	NA	NA	NA	NA	NA	NA	NA	NA	NA	NA	NA	NA	NA	NA	NA	NA	NA	NA	NA	NA	NA	NA	NA	NA	NA	NA	NA	NA	NA	NA	NA	NA	NA	NA	1	NA	NA	NA	NA	NA	NA	NA	NA	NA	1	NA	1	NA	NA
K06394	NA	NA	NA	NA	NA	NA	NA	NA	NA	NA	NA	NA	NA	NA	NA	NA	NA	NA	NA	NA	NA	NA	NA	NA	NA	NA	NA	NA	NA	NA	NA	NA	NA	NA	1	NA	NA	NA	NA	NA	NA	NA	NA	NA	1	NA	1	NA	NA
K06395	NA	NA	NA	NA	NA	NA	NA	NA	NA	NA	NA	NA	NA	NA	NA	NA	NA	NA	NA	NA	NA	NA	NA	NA	NA	NA	NA	NA	NA	NA	NA	NA	NA	NA	NA	NA	NA	NA	NA	NA	NA	NA	NA	NA	1	NA	1	NA	NA
K06396	NA	NA	NA	NA	NA	NA	NA	NA	NA	NA	NA	NA	NA	NA	NA	NA	NA	NA	NA	NA	NA	NA	NA	NA	NA	NA	NA	NA	NA	NA	NA	NA	NA	NA	1	NA	NA	NA	NA	NA	NA	NA	NA	NA	1	NA	1	NA	NA
K06397	NA	NA	NA	NA	NA	NA	NA	NA	NA	NA	NA	NA	NA	NA	NA	NA	NA	NA	NA	NA	NA	NA	NA	NA	NA	NA	NA	NA	NA	NA	NA	NA	NA	NA	1	NA	NA	NA	NA	NA	NA	NA	NA	NA	1	NA	1	NA	NA
K06398	NA	NA	NA	NA	NA	NA	NA	NA	NA	NA	NA	NA	NA	NA	NA	NA	NA	NA	NA	NA	NA	NA	NA	NA	NA	NA	NA	1	NA	NA	NA	NA	NA	NA	NA	NA	NA	NA	NA	NA	NA	NA	NA	NA	1	NA	1	NA	NA
K06399	NA	NA	NA	NA	NA	NA	NA	NA	NA	NA	NA	NA	NA	NA	NA	NA	NA	NA	NA	NA	NA	NA	NA	NA	NA	NA	NA	NA	NA	NA	NA	NA	NA	NA	NA	NA	NA	NA	NA	NA	NA	NA	NA	NA	NA	NA	1	NA	NA
K06400	NA	1	2	NA	5	NA	NA	3	NA	NA	NA	NA	NA	NA	NA	2	NA	NA	8	9	NA	NA	3	NA	3	NA	NA	10	NA	NA	NA	NA	NA	2	4	NA	NA	NA	1	NA	NA	1	NA	NA	19	NA	2	NA	2
K06402	NA	NA	NA	NA	NA	NA	NA	NA	NA	NA	NA	NA	NA	NA	NA	NA	NA	NA	NA	NA	NA	NA	NA	NA	NA	NA	NA	NA	NA	NA	NA	NA	NA	1	NA	NA	NA	NA	NA	NA	NA	NA	NA	NA	NA	NA	1	NA	NA
K06403	NA	NA	NA	NA	NA	NA	NA	NA	NA	NA	NA	NA	NA	NA	NA	NA	NA	NA	1	NA	NA	NA	NA	NA	NA	NA	NA	NA	NA	NA	NA	NA	NA	1	NA	NA	NA	NA	NA	NA	NA	NA	NA	NA	NA	NA	NA	NA	NA
K06404	NA	NA	NA	NA	NA	NA	NA	NA	NA	NA	NA	NA	NA	NA	NA	NA	NA	NA	1	NA	NA	NA	NA	NA	NA	NA	NA	NA	NA	NA	NA	NA	NA	NA	NA	NA	NA	NA	NA	NA	NA	NA	NA	NA	NA	NA	NA	NA	NA
K06405	NA	NA	NA	NA	NA	NA	NA	NA	NA	NA	NA	NA	NA	NA	NA	NA	NA	NA	1	NA	NA	NA	NA	NA	NA	NA	NA	NA	NA	NA	NA	NA	NA	1	NA	NA	NA	NA	NA	NA	NA	NA	NA	NA	NA	NA	NA	NA	NA
K06406	NA	NA	NA	NA	NA	NA	NA	NA	NA	NA	NA	NA	NA	NA	NA	NA	NA	NA	1	NA	NA	NA	NA	NA	NA	NA	NA	NA	NA	NA	NA	NA	NA	1	NA	NA	NA	NA	NA	NA	NA	NA	NA	NA	1	NA	1	NA	NA
K06407	NA	NA	NA	NA	NA	NA	NA	NA	NA	NA	NA	NA	NA	NA	NA	NA	NA	NA	1	NA	NA	NA	NA	NA	NA	NA	NA	NA	NA	NA	NA	NA	NA	1	NA	NA	NA	NA	NA	NA	NA	NA	NA	NA	1	NA	2	NA	NA
K06408	NA	NA	NA	NA	NA	NA	NA	NA	NA	NA	NA	NA	NA	NA	NA	NA	NA	NA	NA	NA	NA	NA	NA	NA	NA	NA	NA	NA	NA	NA	NA	NA	NA	NA	NA	NA	NA	NA	NA	NA	NA	NA	NA	NA	NA	NA	1	NA	NA
K06409	NA	NA	NA	NA	NA	NA	NA	NA	NA	NA	NA	NA	NA	NA	NA	NA	NA	NA	1	NA	NA	NA	1	NA	NA	NA	NA	NA	NA	NA	NA	NA	NA	NA	NA	NA	NA	NA	NA	NA	NA	NA	NA	NA	NA	NA	NA	NA	NA
K06410	NA	NA	NA	NA	NA	NA	NA	NA	NA	NA	NA	NA	NA	NA	NA	NA	NA	NA	NA	NA	NA	NA	1	NA	NA	NA	NA	1	NA	NA	NA	NA	NA	NA	1	NA	NA	NA	NA	NA	NA	NA	NA	NA	NA	NA	NA	NA	NA
K06411	NA	NA	NA	NA	NA	NA	NA	NA	NA	NA	NA	NA	NA	NA	NA	NA	NA	NA	NA	NA	NA	NA	1	NA	NA	NA	NA	1	NA	NA	NA	NA	NA	NA	1	NA	NA	NA	NA	NA	NA	NA	NA	NA	NA	NA	NA	NA	NA
K06412	NA	NA	1	NA	1	NA	NA	NA	NA	NA	NA	NA	NA	NA	NA	NA	NA	NA	1	3	NA	NA	NA	NA	1	NA	NA	NA	NA	NA	NA	NA	NA	NA	1	NA	NA	NA	NA	NA	NA	NA	NA	NA	2	NA	NA	NA	NA
K06413	1	NA	NA	NA	NA	NA	NA	NA	NA	NA	NA	NA	NA	NA	NA	NA	NA	1	NA	NA	NA	1	NA	NA	NA	NA	NA	NA	NA	NA	NA	NA	NA	NA	NA	NA	NA	NA	NA	NA	NA	NA	NA	NA	2	NA	NA	NA	NA
[truncated: 1,882 more rows]
[truncated: 47 more columns]

## Sheet: Table_S2-3
					Odoribacter_A06	Desulfosarcina_A07	Oscillospiraceae_A11	Bacteroidales_A14	Ruminococcaceae_A16	Azobacteroidaceae_A17	Frigididesulfovibrio_A18	Christensenellales_A19	Alistipes_B03	Desulfosarcina_B08	Bacteroidales_B11	Parabacteroides_B22	Bacteroidales_C03	Frigididesulfovibrio_C06	Frigididesulfovibrio_C14	Peptoniphilaceae_C18	Bacteroidales_C19	Synergistaceae_D05	Lachnospiraceae_D06	Ruminococcaceae_D13	Dysgonomonas_D17	Bacteroides_D19	Butyricicoccaceae_D20	Bacteroidales_E04	Acholeplasma_E16	Lachnospiraceae_E19	Bacteroides_E20	Oscillospiraceae_F05	Frigididesulfovibrio_F07	Desulfobacterales_F15	Paludibacteraceae_F17	Frigididesulfovibrio_F20	Bacteroides_F21	Clostridia_F22	Oscillospirales_G02	Odoribacter_G04	Parabacteroides_G06	Parabacteroides_G07	Breznakia_G09	Desulfosarcina_G10	Frigididesulfovibrio_G11	Frigididesulfovibrio_G15	Desulfosarcina_G17	Parabacteroides_G21	Oscillospiraceae_G22
KO	Desc	First	Second	Third	A06	A07	A11	A14	A16	A17	A18	A19	B03	B08	B11	B22	C03	C06	C14	C18	C19	D05	D06	D13	D17	D19	D20	E04	E16	E19	E20	F05	F07	F15	F17	F20	F21	F22	G02	G04	G06	G07	G09	G10	G11	G15	G17	G21	G22
K00003	K00003 hom; homoserine dehydrogenase [EC:1.1.1.3]	09100 Metabolism	09105 Amino acid metabolism	00260 Glycine, serine and threonine metabolism [PATH:ko00260], 00300 Lysine biosynthesis [PATH:ko00300], 00270 Cysteine and methionine metabolism [PATH:ko00270]	0.000590993	0.000313892	0	0.00046896	0.000387777	0.00128981	0.000286929	0	0	0	0.000475297	0	0.000495117	0.000431308	0.00137867	1.9e-05	0	0.000312658	0	0	0.000478438	0.000482525	0.000226825	0	0.00042072	0	0.000811836	0.000143173	0	0	0.00125396	0	0	0	8.4e-05	0.000857997	0.000392958	0	0	0	0	0	0.000397371	0.000263043	0.000219957
K00004	K00004 BDH, butB; (R,R)-butanediol dehydrogenase / meso-butanediol dehydrogenase / diacetyl reductase [EC:1.1.1.4 1.1.1.- 1.1.1.303]	09100 Metabolism	09101 Carbohydrate metabolism	00650 Butanoate metabolism [PATH:ko00650]	0	0	0	0	0	0	0	0	0	0	0	0	0	0	0	0	0	0	0	0	0	0	0	0	0	0	0	5.11e-05	0	0	0	0	0	0.000249896	0	0	0	0	9.13e-05	0	0	0	0	0	0
K00005	K00005 gldA; glycerol dehydrogenase [EC:1.1.1.6]	09100 Metabolism	09101 Carbohydrate metabolism, 09103 Lipid metabolism	00561 Glycerolipid metabolism [PATH:ko00561], 00640 Propanoate metabolism [PATH:ko00640]	0.000560584	0	0.000764681	0.000406297	0	0	0	0	0	0	0.000299638	0	0	0	0	0	0	0.000454696	0	0.000250141	0	0	0	0.000531785	0.00051196	0	0	0.000198667	0	0	0	0	0	0.000962562	0.000516101	0.000813849	0.000277197	0.000455705	0	0	0	0	0	0.000614534	0.000170521
K00008	K00008 SORD, gutB; L-iditol 2-dehydrogenase [EC:1.1.1.14]	09100 Metabolism	09101 Carbohydrate metabolism	00051 Fructose and mannose metabolism [PATH:ko00051], 00040 Pentose and glucuronate interconversions [PATH:ko00040]	0	0	0	0	0	0	0	0	0	0	0	0	0	0	0	0	0	0	0	0	0	0	0	0	0	0	0	0	0	0	0	0	0	0	0	0	0	0	0	0	0	0	0	0	0
K00009	K00009 mtlD; mannitol-1-phosphate 5-dehydrogenase [EC:1.1.1.17]	09100 Metabolism	09101 Carbohydrate metabolism	00051 Fructose and mannose metabolism [PATH:ko00051]	0.000654455	3.69e-05	0.000826989	0	0.000190877	0	0.000534784	0	0.000459759	0	0.000393058	0.000159331	0.000562697	0	0	9.51e-06	0.00137011	0.000426552	0	0	0	0.000189984	0	0.000697583	0	0.000722174	0.000504329	0	0.00105994	0	0.00130163	0	0	0	0	0	0	0.000129471	0.000258012	0.000694822	0	0	4.67e-05	0.000174596	0.000108904
K00010	K00010 iolG; myo-inositol 2-dehydrogenase / D-chiro-inositol 1-dehydrogenase [EC:1.1.1.18 1.1.1.369]	09100 Metabolism	09101 Carbohydrate metabolism, 09110 Biosynthesis of other secondary metabolites	00521 Streptomycin biosynthesis [PATH:ko00521], 00562 Inositol phosphate metabolism [PATH:ko00562]	0.000298802	6.92e-05	0	0.000222015	0	0	0	0	0.000805358	0	0.000163733	0	0	0	0	2.85e-05	0	0	0	0	0	0	0	0.000290586	0	0	0	0	0	0	0	0	0	0	0	0	0	0	0	0.000354784	0	0	0	0	0
K00012	K00012 UGDH, ugd; UDPglucose 6-dehydrogenase [EC:1.1.1.22]	09100 Metabolism	09107 Glycan biosynthesis and metabolism, 09101 Carbohydrate metabolism	00053 Ascorbate and aldarate metabolism [PATH:ko00053], 00541 O-Antigen nucleotide sugar biosynthesis [PATH:ko00541], 00520 Amino sugar and nucleotide sugar metabolism [PATH:ko00520], 00040 Pentose and glucuronate interconversions [PATH:ko00040]	0	0.0012012	0	0.00138734	0	0.00183121	0.00127623	0	0.00123642	0	0	0.00271211	0	0	0.000524909	0	0	0.000780546	0	0	0.00342799	0.00060593	0	0.00181583	0	0	0.0016085	0	0.00127472	0.000341125	0.00469318	0	0	0	0	0	0	0.000840712	0	0	0	0.0012277	0	0.00104413	0
K00013	K00013 hisD; histidinol dehydrogenase [EC:1.1.1.23]	09100 Metabolism	09105 Amino acid metabolism	00340 Histidine metabolism [PATH:ko00340]	0	9.59e-05	0.00116024	0	4.08e-05	0	0	0	0.000339361	0.000143482	0.00019156	0	0	0	0	0	0	0.000123568	6.56e-05	0.00027957	0	0.000107265	0.000528785	0	0.000826233	0	0	0	0	0	0	0.000686047	0	0	0.000108021	0	0	0.000207836	0.000198335	0	0.000544194	0.00012863	0.000121419	0	0
K00014	K00014 aroE; shikimate dehydrogenase [EC:1.1.1.25]	09100 Metabolism	09105 Amino acid metabolism, 09110 Biosynthesis of other secondary metabolites	00400 Phenylalanine, tyrosine and tryptophan biosynthesis [PATH:ko00400], 00999 Biosynthesis of various plant secondary metabolites [PATH:ko00999]	0	0.000138995	0	0	0	0	0	0	0	0	0	0	0	0	0	0	0	0	0	0	0	0	0	0	0	0	0	0	0	0	0	0	0	0	0	0	0	0	0	0.00138617	0	0	0.00017596	0	0
K00015	K00015 gyaR, GOR1; glyoxylate reductase [EC:1.1.1.26]	09100 Metabolism	09101 Carbohydrate metabolism	00630 Glyoxylate and dicarboxylate metabolism [PATH:ko00630]	0	0	0	0	0	0	0	0	0	0	0	0	0	0	0	0	0	0	0	0	0	0	0	0	0	0	0	0	0	0	0	0	0	0	0	0	0	0	0	0.000701762	0	0	0	0	0
K00016	K00016 LDH, ldh; L-lactate dehydrogenase [EC:1.1.1.27]	09180 Brite Hierarchies, 09100 Metabolism, 09130 Environmental Information Processing	09132 Signal transduction, 09101 Carbohydrate metabolism, 09183 Protein families: signaling and cellular processes, 09105 Amino acid metabolism	00010 Glycolysis / Gluconeogenesis [PATH:ko00010], 04066 HIF-1 signaling pathway [PATH:ko04066], 04147 Exosome [BR:ko04147], 00640 Propanoate metabolism [PATH:ko00640], 00270 Cysteine and methionine metabolism [PATH:ko00270], 00620 Pyruvate metabolism [PATH:ko00620]	0	0	0	0.000785305	0	0	0.00018595	0	0.000613844	0.000572795	0.000579151	0	0.000829107	0.000125363	0.000144506	0	0	0	0	0	0	0	0	0	0	0.000604969	0	0.000299665	0.00250325	0	0	0	0	0.000296173	0	0	0	0	0	0	0.00371966	0	0	0	9.53e-05
K00018	K00018 hprA; glycerate dehydrogenase [EC:1.1.1.29]	09100 Metabolism	09101 Carbohydrate metabolism, 09105 Amino acid metabolism, 09102 Energy metabolism	00680 Methane metabolism [PATH:ko00680], 00260 Glycine, serine and threonine metabolism [PATH:ko00260], 00630 Glyoxylate and dicarboxylate metabolism [PATH:ko00630]	0	9.49e-05	0	0.0021494	0.000252932	0.00281228	0.00132472	0	0.00368556	0	0.00158515	0.00401723	0	0	0	0.000190168	0.00345791	0	0	0.00291767	0	0	0	0.00281326	0	0	0	0	0.00567428	0	0.00569782	0.00398608	0.00822597	0	0	0	0.00219159	0	0	0	0	0	4.93e-05	0.00117623	0
K00019	K00019 BDH, bdhA; 3-hydroxybutyrate dehydrogenase [EC:1.1.1.30]	09100 Metabolism	09101 Carbohydrate metabolism	00650 Butanoate metabolism [PATH:ko00650]	0	0	0	0	9.61e-05	0	0	0	0	0	0	0	0	0	0	0	0	0	0	0	0	0	0	0	0	0	0	0	0	0	0	0	0	0	0	0	0	0	0	0	0	0	0	0	0
K00020	K00020 HIBADH, mmsB; 3-hydroxyisobutyrate dehydrogenase [EC:1.1.1.31]	09100 Metabolism	09105 Amino acid metabolism	00280 Valine, leucine and isoleucine degradation [PATH:ko00280]	0	0	0	0	0	0	0	0	0	0.00033454	0	0	0	0	0	9.51e-06	0	0	0	0	0	0	0	0	0	0.00382989	0	0	0	0	0	0	0	0	0	0	0	0	0	0	0	0	4.48e-05	0	0
K00021	K00021 HMGCR; hydroxymethylglutaryl-CoA reductase (NADPH) [EC:1.1.1.34]	09100 Metabolism, 09130 Environmental Information Processing	09132 Signal transduction, 09109 Metabolism of terpenoids and polyketides	00900 Terpenoid backbone biosynthesis [PATH:ko00900], 04152 AMPK signaling pathway [PATH:ko04152]	0	0	0	0	0	0	0	0	0	0	0	0	0	0	0	0	0	0	0	0	0	0	0	0	0	0	0	0	0	0	0	0	0	0	0	0	0	0	0	0	0	0	0	0	0
K00024	K00024 mdh; malate dehydrogenase [EC:1.1.1.37]	09100 Metabolism	09102 Energy metabolism, 09105 Amino acid metabolism, 09101 Carbohydrate metabolism	00710 Carbon fixation in photosynthetic organisms [PATH:ko00710], 00630 Glyoxylate and dicarboxylate metabolism [PATH:ko00630], 00620 Pyruvate metabolism [PATH:ko00620], 00270 Cysteine and methionine metabolism [PATH:ko00270], 00020 Citrate cycle (TCA cycle) [PATH:ko00020], 00720 Carbon fixation pathways in prokaryotes [PATH:ko00720], 00680 Methane metabolism [PATH:ko00680]	0.000798568	6e-05	0	0	0	0.000952762	0	0	0.00146412	0.000578082	0	0	0	0	0	0	0	0	0	0	0	0.000420654	0	0	0	0	0	0	0	0	0	0	0	0	0	0	0.00150962	0.000818566	0	0	0	0	0	0.00110386	0
K00027	K00027 ME2, sfcA, maeA; malate dehydrogenase (oxaloacetate-decarboxylating) [EC:1.1.1.38]	09100 Metabolism, 09130 Environmental Information Processing	09132 Signal transduction, 09101 Carbohydrate metabolism	00620 Pyruvate metabolism [PATH:ko00620], 02020 Two-component system [PATH:ko02020]	0	0	0	0	0.000634949	0	0	0.000228529	0	0	0	0	0	0	0	0	0	0	0	0	0	0	0	0	0	0	0	0	0	0	0	0	0	0	0	0	0	0	0	0	0	0	0	0	0
K00029	K00029 E1.1.1.40, maeB; malate dehydrogenase (oxaloacetate-decarboxylating)(NADP+) [EC:1.1.1.40]	09100 Metabolism	09102 Energy metabolism, 09101 Carbohydrate metabolism	00710 Carbon fixation in photosynthetic organisms [PATH:ko00710], 00620 Pyruvate metabolism [PATH:ko00620]	0	0	0	0	0	0.0029724	0	0	0	0	0	0	0	0	0	0	0	0	0	0	0	0	0	0	0	0	0	0	0	0	0	0	0	0	0	0	0	0.00133219	0	0	0.00168122	0	0	0	0
K00030	K00030 IDH3; isocitrate dehydrogenase (NAD+) [EC:1.1.1.41]	09100 Metabolism	09101 Carbohydrate metabolism	00020 Citrate cycle (TCA cycle) [PATH:ko00020]	0	0	0	0	0	0	0	0	0	0	0	0	0	0	0	1.9e-05	0	0	0	0	0	0	0	0	0	0	0	0	0	0	0	0	0	0	0	0	0	0	0	0	0	0	0	0	0
K00031	K00031 IDH1, IDH2, icd; isocitrate dehydrogenase [EC:1.1.1.42]	09140 Cellular Processes, 09100 Metabolism	09102 Energy metabolism, 09106 Metabolism of other amino acids, 09101 Carbohydrate metabolism, 09141 Transport and catabolism	00720 Carbon fixation pathways in prokaryotes [PATH:ko00720], 04146 Peroxisome [PATH:ko04146], 00480 Glutathione metabolism [PATH:ko00480], 00020 Citrate cycle (TCA cycle) [PATH:ko00020]	0	0	0	0	0	0.000704177	0	0.000224363	0	0	0	0	0	0	0	0	0	0.000547042	0	0	0	0	0	0	0.000598132	0	0	0	0	0	0	0	0	0	0	0	0	0	0	0	0	0	0	0.000125204	0
K00033	K00033 PGD, gnd, gntZ; 6-phosphogluconate dehydrogenase [EC:1.1.1.44 1.1.1.343]	09100 Metabolism	09101 Carbohydrate metabolism, 09106 Metabolism of other amino acids	00480 Glutathione metabolism [PATH:ko00480], 00030 Pentose phosphate pathway [PATH:ko00030]	0	0	0	0	0	0	0	0	0	0	0	0	0	0	0	0	0	0.000534729	0	0	0	0	0.000265102	0	0	0	0	0	0	0	0	0	0	0	0	0	0	0	0	0	0	0	0	0	0
K00036	K00036 G6PD, zwf; glucose-6-phosphate 1-dehydrogenase [EC:1.1.1.49 1.1.1.363]	09100 Metabolism, 09180 Brite Hierarchies	09106 Metabolism of other amino acids, 09183 Protein families: signaling and cellular processes, 09101 Carbohydrate metabolism	00030 Pentose phosphate pathway [PATH:ko00030], 04147 Exosome [BR:ko04147], 00480 Glutathione metabolism [PATH:ko00480]	0	0	0	0	0	0	0	0	0	0	0	0	0	0	0	0	0	0	0	0	0	0.000379126	0	0	0	0	0	0	0	0	0	0	0	0	0	0	0	0	0	0	0	0	0	0	0
K00038	K00038 E1.1.1.53; 3alpha(or 20beta)-hydroxysteroid dehydrogenase [EC:1.1.1.53]	09100 Metabolism	09103 Lipid metabolism	00140 Steroid hormone biosynthesis [PATH:ko00140]	0	0	0	0	0	0	0	0	0	0	0	0	0	0	0	0	0	0	0	0	0.000123309	0	0	0	0	0	0	0	0	0	0	0	0	0	0	0	0	0	0	0	0	0	0	0	0
K00041	K00041 uxaB; tagaturonate reductase [EC:1.1.1.58]	09100 Metabolism	09101 Carbohydrate metabolism	00040 Pentose and glucuronate interconversions [PATH:ko00040]	0	0	0	0	0.000266286	0	0	0	0	0	0	0	0	0	0	0	0	0	0	0	0.00226888	0.000901833	0	0	0	0	0	0	0	0	0	0	0	0	0	0	0.000422095	0	0	0	0	0	0	0.000151623	0
K00042	K00042 garR, glxR; 2-hydroxy-3-oxopropionate reductase [EC:1.1.1.60]	09100 Metabolism	09101 Carbohydrate metabolism	00630 Glyoxylate and dicarboxylate metabolism [PATH:ko00630]	0	0	0	0	0	0	0	0	0	0	0	0	0	0	0.00163409	0	0	0	0	0	0	0	0	0	0	0.00262824	0	0.000320753	0	0	0	0	0	0.000629367	0	0	0	0	0.000802117	0	0.00407593	0.000405362	0	0	0.000363252
K00046	K00046 idnO; gluconate 5-dehydrogenase [EC:1.1.1.69]	09190 Not Included in Pathway or Brite	09191 Unclassified: metabolism	99980 Enzymes with EC numbers	0	0	0	0	0	0	0	0	0	0	0	0	0	0	0	0	0	0	0	0	0	0	0	0	0	0.00126736	0	0	0	0	0	0	0	0	0	0	0	0	0	0	0	0	0	0	0
K00052	K00052 leuB, IMDH; 3-isopropylmalate dehydrogenase [EC:1.1.1.85]	09100 Metabolism	09105 Amino acid metabolism, 09101 Carbohydrate metabolism	00290 Valine, leucine and isoleucine biosynthesis [PATH:ko00290], 00660 C5-Branched dibasic acid metabolism [PATH:ko00660]	0	4.46e-05	0	0	0	0	0	0	0	0	0	0	0	0	0.000464764	0	0	0	0	0.000189155	0	0	0	0	0	0	0	0	0.00245194	0.000626571	0	0	0	0	0.000282055	0	0	0	0	0.000674438	0	0	5.65e-05	0	0
K00053	K00053 ilvC; ketol-acid reductoisomerase [EC:1.1.1.86]	09100 Metabolism	09108 Metabolism of cofactors and vitamins, 09105 Amino acid metabolism	00290 Valine, leucine and isoleucine biosynthesis [PATH:ko00290], 00770 Pantothenate and CoA biosynthesis [PATH:ko00770]	0	0	0.000470137	0	0.000820851	0	0	0	0	0	0	0	0	0	0	4.75e-05	0	0	9.84e-05	0.000432326	0	0	0.00116248	0	0.000892128	0.00114364	0	0.000356268	0	0	0	0	0	0	0.000378074	0	0	0	0.000419488	0	0	0	0	0	0.000100306
K00055	K00055 E1.1.1.90; aryl-alcohol dehydrogenase [EC:1.1.1.90]	09100 Metabolism	09111 Xenobiotics biodegradation and metabolism, 09105 Amino acid metabolism	00350 Tyrosine metabolism [PATH:ko00350], 00623 Toluene degradation [PATH:ko00623], 00360 Phenylalanine metabolism [PATH:ko00360], 00622 Xylene degradation [PATH:ko00622]	0	0	0	0	0	0	0	0	0	0	0	0	0	0	0	0	0	0	0	0	0	0	0	0	0	0	0	0	0	0	0	0	0	0	0	0	0	0	0	0	0	0	0	0	0
K00057	K00057 gpsA; glycerol-3-phosphate dehydrogenase (NAD(P)+) [EC:1.1.1.94]	09100 Metabolism	09103 Lipid metabolism	00564 Glycerophospholipid metabolism [PATH:ko00564]	0	5.8e-05	0	0	0	0	0.000106863	3.51e-05	0	0.000668324	0	0	0	0.00178145	0.00013982	0	0	0.00111783	0	0	0	0	0	0	0	0	0	0.000100998	0	0	0	0	0	0	0.000402079	0	0	0	0	0.000767688	0.000577041	0	0.000225307	0	7.45e-05
K00058	K00058 serA, PHGDH; D-3-phosphoglycerate dehydrogenase / 2-oxoglutarate reductase [EC:1.1.1.95 1.1.1.399]	09180 Brite Hierarchies, 09100 Metabolism	09183 Protein families: signaling and cellular processes, 09105 Amino acid metabolism, 09102 Energy metabolism	00270 Cysteine and methionine metabolism [PATH:ko00270], 04147 Exosome [BR:ko04147], 00260 Glycine, serine and threonine metabolism [PATH:ko00260], 00680 Methane metabolism [PATH:ko00680]	0	0	0	0	9.98e-05	0.00136943	0	0.00227637	0.00160385	0	0.000935437	0	0	0	0	0	0	0.00266529	0.000284364	0.00103154	0	0.0004336	0	0	0	0	0.00115103	0	0	0	0.00273891	0	0	0	0.000582114	0	0.00192148	0.00283048	0	0	0	0	0	0.00181603	0
K00059	K00059 fabG, OAR1; 3-oxoacyl-[acyl-carrier protein] reductase [EC:1.1.1.100]	09100 Metabolism, 09180 Brite Hierarchies	09181 Protein families: metabolism, 09103 Lipid metabolism, 09108 Metabolism of cofactors and vitamins, 09110 Biosynthesis of other secondary metabolites	01004 Lipid biosynthesis proteins [BR:ko01004], 00333 Prodigiosin biosynthesis [PATH:ko00333], 00061 Fatty acid biosynthesis [PATH:ko00061], 00780 Biotin metabolism [PATH:ko00780]	0	0	0	0	0	0	0	0	0	0	0	0	0	0	0	0	0	0	0	0	0	0	0	0	0	0	0	0	0	0	0	0	0	0	0	0	0	0	0.000686276	0	0	0	0	0	0
K00060	K00060 tdh; threonine 3-dehydrogenase [EC:1.1.1.103]	09100 Metabolism	09105 Amino acid metabolism	00260 Glycine, serine and threonine metabolism [PATH:ko00260]	0	9.9e-05	0.00114136	0	0.000787075	0	0.000744272	0.00198951	0	0.00107574	0	0	0	0.00130736	0.000795956	0.000190168	0.0011365	0.000611685	8.75e-05	0.00146948	0	0.000890905	0.000781128	0	0.00219991	0	0.00236499	0.00193006	0.00146823	0	0	0	0	0	0	0.00163922	0	0.000235093	0.000580965	0.00222196	0	0	0	0.000152772	0.000141145
K00065	K00065 kduD; 2-dehydro-3-deoxy-D-gluconate 5-dehydrogenase [EC:1.1.1.127]	09100 Metabolism	09101 Carbohydrate metabolism	00040 Pentose and glucuronate interconversions [PATH:ko00040]	0	0	0	0	0	0	0	0	0	0	0	0	0	0	0	0	0	0	0	0.000300286	0	0	0	0	0	0	0	0	0	0	0	0	0	0	0	0	0	0	0	0	0	0	0	0	0
K00067	K00067 rfbD, rmlD; dTDP-4-dehydrorhamnose reductase [EC:1.1.1.133]	09100 Metabolism	09107 Glycan biosynthesis and metabolism, 09110 Biosynthesis of other secondary metabolites, 09109 Metabolism of terpenoids and polyketides	00541 O-Antigen nucleotide sugar biosynthesis [PATH:ko00541], 00523 Polyketide sugar unit biosynthesis [PATH:ko00523], 00521 Streptomycin biosynthesis [PATH:ko00521]	0	0	0	0	0.000899664	0	0	0	0	0	0	0	0	0	0	0	0	0	0	0	0	0	0	0	0	0	0	0	0	0	0	0	0	0	0	0	0	0	0	0	0	0	0	0	0
K00068	K00068 srlD; sorbitol-6-phosphate 2-dehydrogenase [EC:1.1.1.140]	09100 Metabolism	09101 Carbohydrate metabolism	00051 Fructose and mannose metabolism [PATH:ko00051]	0	0	0	0	0.000612693	0	0	0.00112658	0	0	0	0	0	0	0	5.71e-05	0	0	0	0.00111712	0	0	0	0	0.000750199	0	0	8.44e-05	0	0	0	0	0	0	0.0176135	0	0	0.000609878	0.000351036	0	0	0.000843596	0	0	0
K00073	K00073 allD; ureidoglycolate dehydrogenase (NAD+) [EC:1.1.1.350]	09100 Metabolism	09104 Nucleotide metabolism	00230 Purine metabolism [PATH:ko00230]	0	0	0	0	0	0	0	0	0	0	0	0	0	0	0	0	0	0	0	0	0	0	0	0	0	0	0	0	0	0	0	0	0	0	0	0	0	0	0	0	0	0	0	0	0
K00074	K00074 paaH, hbd, fadB, mmgB; 3-hydroxybutyryl-CoA dehydrogenase [EC:1.1.1.157]	09100 Metabolism	09105 Amino acid metabolism, 09101 Carbohydrate metabolism, 09111 Xenobiotics biodegradation and metabolism	00650 Butanoate metabolism [PATH:ko00650], 00360 Phenylalanine metabolism [PATH:ko00360], 00362 Benzoate degradation [PATH:ko00362]	0	0.000778575	0	0	8.69e-05	0	0.00042698	0	0.000613844	0	0.000697913	0	0	0	0	7.61e-05	0.00276969	0.000458214	0	0	0	0	0	0.00123863	0	0	0	0	0	0	0	0.000706752	0	0	0	0	0	0	0.000414223	0.000814963	0.000201822	0.000255473	0.000985635	0	0
K00075	K00075 murB; UDP-N-acetylmuramate dehydrogenase [EC:1.3.1.98]	09100 Metabolism, 09180 Brite Hierarchies	09107 Glycan biosynthesis and metabolism, 09101 Carbohydrate metabolism, 09181 Protein families: metabolism	00520 Amino sugar and nucleotide sugar metabolism [PATH:ko00520], 01011 Peptidoglycan biosynthesis and degradation proteins [BR:ko01011], 00550 Peptidoglycan biosynthesis [PATH:ko00550]	0	0	0	0	1.52e-05	0	0	0	0	0	0	0	0	0	0	0	0	0	0	0	0	0	0	0	0	0.00298341	0	0	0	0	0	0	0	0	0	0	0	0	0	0	0	0	0	0	0
K00077	K00077 panE, apbA; 2-dehydropantoate 2-reductase [EC:1.1.1.169]	09100 Metabolism	09108 Metabolism of cofactors and vitamins	00770 Pantothenate and CoA biosynthesis [PATH:ko00770]	0	0	0	0	0	0.00230538	0	0.000780214	0	0	0	0	0	0	0	0	0	0	0.000123042	0.00157577	0	0	0	0	0	0	0.00186111	0	0	0	0	0	0	9.87e-05	0	0	0.00113871	0.000987219	0	0	0	0	0	0	0
K00078	K00078 DHDH; dihydrodiol dehydrogenase / D-xylose 1-dehydrogenase (NADP) [EC:1.3.1.20 1.1.1.179]	09100 Metabolism	09111 Xenobiotics biodegradation and metabolism, 09101 Carbohydrate metabolism	00980 Metabolism of xenobiotics by cytochrome P450 [PATH:ko00980], 00040 Pentose and glucuronate interconversions [PATH:ko00040]	0	9.75e-05	0	0	0	0	0	0	0	0	0	0	0	0	0	0	0	0	0.00130971	0	0	0	0	0	0	0	0	0.00125748	0	0	0	0	0	0	0	0	0	0	0	0.0015961	0	0	0.000123367	0	0
K00087	K00087 ygeS, xdhA; xanthine dehydrogenase molybdenum-binding subunit [EC:1.17.1.4]	09100 Metabolism	09104 Nucleotide metabolism	00230 Purine metabolism [PATH:ko00230]	0	0	0	0	0	0	0	0	0	0	0	0	0	0	0	0	0	0	0	0	0	0	0	0	0	0	0	0	0	0	0	0	0	0	0	0	0	0	0	0	0	0	0	0	0
K00088	K00088 IMPDH, guaB; IMP dehydrogenase [EC:1.1.1.205]	09180 Brite Hierarchies, 09100 Metabolism	09111 Xenobiotics biodegradation and metabolism, 09104 Nucleotide metabolism, 09183 Protein families: signaling and cellular processes	04147 Exosome [BR:ko04147], 00230 Purine metabolism [PATH:ko00230], 00983 Drug metabolism - other enzymes [PATH:ko00983]	0	0	0	0	0	0	0	0.000901025	0	0	0	0	0.000130537	0	0	0	0	0	0	0	0	0	0	0.00035276	0	0	0	0	0	0	0	0	0	0	0	0	0	0	0	0	0	0	0	0	0
K00096	K00096 araM, egsA; glycerol-1-phosphate dehydrogenase [NAD(P)+] [EC:1.1.1.261]	09100 Metabolism	09103 Lipid metabolism	00564 Glycerophospholipid metabolism [PATH:ko00564]	0	0.00146688	0.00202452	0.00223228	0.000876884	0	0	0	0	0	0.00118439	0	0.00269967	0.002361	0	2.85e-05	0.0019089	0	0	0.00104897	0	0	0	0.000938341	0.00106447	0.000839971	0	0	0	0.0017464	0	0	0	0.000620112	0	0	0.00178209	0.0006201	0.0008302	0	0	0.00209148	0.00185699	0	0.000299486
K00097	K00097 pdxA; 4-hydroxythreonine-4-phosphate dehydrogenase [EC:1.1.1.262]	09100 Metabolism	09108 Metabolism of cofactors and vitamins	00750 Vitamin B6 metabolism [PATH:ko00750]	0	0	0	0	0	0	0	0	0	0	0	0	0	0	0	0	0	0	0	0	0	0	0	0	0	0	0	0	0	0	0	0	0	0	0	0	0	0	0	0	0	0	0	0	0
K00099	K00099 dxr; 1-deoxy-D-xylulose-5-phosphate reductoisomerase [EC:1.1.1.267]	09100 Metabolism	09109 Metabolism of terpenoids and polyketides	00900 Terpenoid backbone biosynthesis [PATH:ko00900]	0	0	0	0	0	0	0.000257035	0	0	0	0	0	0	0	0	0	0	0	0	0	0	0	0	0	0	0	0	0	0	0	0	0	0	0	0	0	0	0	0.00029136	0	0	0.000480396	0	0	0
K00104	K00104 glcD; glycolate oxidase [EC:1.1.3.15]	09100 Metabolism	09101 Carbohydrate metabolism	00630 Glyoxylate and dicarboxylate metabolism [PATH:ko00630]	0	4.87e-05	0	0	0	0	0	0	0	0	0	0	0	0	0	0	0	0	0	0	0	0	0	0	0	0	0	0	0	0.00214869	0	0.0020673	0	0	0	0	0	0	0	0	0.00231701	0	6.17e-05	0	0
K00111	K00111 glpA, glpD; glycerol-3-phosphate dehydrogenase [EC:1.1.5.3]	09100 Metabolism	09103 Lipid metabolism	00564 Glycerophospholipid metabolism [PATH:ko00564]	0	0	0	0	0.000639138	0	0	0	0	0	0	0	0	0	0	0	0	0.00073965	0.00020507	0.000986238	0	0	0	0	0	0	0	0.000194227	0	0.0011559	0	0	0	0	0	0	0	0	0.000401936	0.00112984	0.00348688	0	0	0	0.000234287
K00112	K00112 glpB; glycerol-3-phosphate dehydrogenase subunit B [EC:1.1.5.3]	09100 Metabolism	09103 Lipid metabolism	00564 Glycerophospholipid metabolism [PATH:ko00564]	0	0	0	0	0	0	0	0	0	0.00158661	0	0	0	0	0	0	0	0	0	0	0.000582018	0	0	0	0	0	0	0	0	0	0	0	0	0	0	0	0	0	0	0	0	0	0	0	0
K00113	K00113 glpC; glycerol-3-phosphate dehydrogenase subunit C	09100 Metabolism	09103 Lipid metabolism	00564 Glycerophospholipid metabolism [PATH:ko00564]	0	0.00199362	0	0	0	0	0	0	0	0.00144199	0	0	0	0	0	0	0	0	0	0	0.00223929	0	0	0	0	0	0	0	0	0	0	0	0	0	0	0	0	0	0	0	0	0	0.00234072	0	0
K00123	K00123 fdoG, fdhF, fdwA; formate dehydrogenase major subunit [EC:1.17.1.9]	09100 Metabolism	09102 Energy metabolism, 09101 Carbohydrate metabolism	00630 Glyoxylate and dicarboxylate metabolism [PATH:ko00630], 00680 Methane metabolism [PATH:ko00680]	0	0	0	0	0	0	0	0	0	0	0	0	0	0	0	0	0	0	0	0	0	0	0	0	0	0	0	0.000228633	0	0	0	0	0	0	0	0	0	0	0	0	0	0	0	0	0
K00124	K00124 fdoH, fdsB; formate dehydrogenase iron-sulfur subunit	09100 Metabolism	09101 Carbohydrate metabolism, 09102 Energy metabolism	00680 Methane metabolism [PATH:ko00680], 00630 Glyoxylate and dicarboxylate metabolism [PATH:ko00630]	0	0	0	0	0	0	0.000304347	0	0	0	0	0	0	0	0	0	0	0	0	0	0	0	0	0	0	0	0	0	5.35e-05	0	0	0	0	0	0	0	0	0	0	0	0	0.000267978	0	0	0
K00125	K00125 fdhB; formate dehydrogenase (coenzyme F420) beta subunit [EC:1.17.98.3 1.8.98.6]	09100 Metabolism	09102 Energy metabolism	00680 Methane metabolism [PATH:ko00680]	0	0.00088577	0	0	0	0	0.000472408	0	0	0.000777446	0	0	0	0	0	0	0	0	0	0	0	0	0	0	0	0	0	0	0.00337994	0.000889276	0	0.00144815	0	0.000404153	0	0	0	0	0	0.000893033	0	0	0.000779807	0	0
K00127	K00127 fdoI, fdsG; formate dehydrogenase subunit gamma	09100 Metabolism	09102 Energy metabolism, 09101 Carbohydrate metabolism	00680 Methane metabolism [PATH:ko00680], 00630 Glyoxylate and dicarboxylate metabolism [PATH:ko00630]	0	0	0	0	0	0	0	0	0	0	0	0	0	0	0	0	0	0	0	0	0	0	0	0	0	0	0	0	0	0	0	0	0	0	0	0	0	0	0	0	0	0	0	0	0
K00132	K00132 E1.2.1.10; acetaldehyde dehydrogenase (acetylating) [EC:1.2.1.10]	09100 Metabolism	09101 Carbohydrate metabolism	00620 Pyruvate metabolism [PATH:ko00620], 00650 Butanoate metabolism [PATH:ko00650]	0	0	0	0	0	0	0	0	0	0	0	0	0	0	0	0	0	0	0	0	0	0	0	0	0	0	0	0	0	0	0	0	0	0	0	0	0	0	0	0	0	0.000817692	0	0	0
K00133	K00133 asd; aspartate-semialdehyde dehydrogenase [EC:1.2.1.11]	09100 Metabolism	09110 Biosynthesis of other secondary metabolites, 09105 Amino acid metabolism	00270 Cysteine and methionine metabolism [PATH:ko00270], 00260 Glycine, serine and threonine metabolism [PATH:ko00260], 00261 Monobactam biosynthesis [PATH:ko00261], 00300 Lysine biosynthesis [PATH:ko00300]	0	0.000412368	0.000718423	0	0.000300062	0	0	0	0.000732994	0	0.00029939	0	0	0	0	9.51e-05	0	0.000358392	1.64e-05	0.000317323	0	0.000160898	0.00121918	0	0.00131792	0	0	0	0.00142792	0	0	0.000307387	0	0	0.000732144	0	0	0.000212094	0.000452837	0	0.000725802	0.000569544	0.000522036	0	0
K00134	K00134 GAPDH, gapA; glyceraldehyde 3-phosphate dehydrogenase (phosphorylating) [EC:1.2.1.12]	09130 Environmental Information Processing, 09180 Brite Hierarchies, 09100 Metabolism	09132 Signal transduction, 09182 Protein families: genetic information processing, 09183 Protein families: signaling and cellular processes, 09102 Energy metabolism, 09101 Carbohydrate metabolism	04131 Membrane trafficking [BR:ko04131], 04147 Exosome [BR:ko04147], 04066 HIF-1 signaling pathway [PATH:ko04066], 00010 Glycolysis / Gluconeogenesis [PATH:ko00010], 00710 Carbon fixation in photosynthetic organisms [PATH:ko00710]	0	9.9e-05	0	0.000679183	0.000325722	0	0.000418977	0.00138873	0	0	0.000500887	0.00177789	0	0.0019481	0	0	0	0.000689959	3.28e-05	0	0	0.000505726	0	0	0.00123681	0	0	9.88e-05	0.00133189	0	0.00116596	0	0	0	0.000654128	0.000955889	0.00185139	0	0.000277319	0.000738628	0.00138686	0.000510946	0	0.000939605	0.000123233
K00135	K00135 gabD; succinate-semialdehyde dehydrogenase / glutarate-semialdehyde dehydrogenase [EC:1.2.1.16 1.2.1.79 1.2.1.20]	09100 Metabolism	09101 Carbohydrate metabolism, 09105 Amino acid metabolism, 09108 Metabolism of cofactors and vitamins	00350 Tyrosine metabolism [PATH:ko00350], 00760 Nicotinate and nicotinamide metabolism [PATH:ko00760], 00650 Butanoate metabolism [PATH:ko00650], 00250 Alanine, aspartate and glutamate metabolism [PATH:ko00250], 00310 Lysine degradation [PATH:ko00310]	0	0	0	0	0	0	0	0	0	0	0	0	0	0	0	0	0	0	0	0	0	0	0	0	0	0	0	0	0	0	0	0	0	0	0	0	0	0	0	0	0	0.000417689	0	0	0
K00140	K00140 mmsA, iolA, ALDH6A1; malonate-semialdehyde dehydrogenase (acetylating) / methylmalonate-semialdehyde dehydrogenase [EC:1.2.1.18 1.2.1.27]	09100 Metabolism	09101 Carbohydrate metabolism, 09106 Metabolism of other amino acids, 09105 Amino acid metabolism	00410 beta-Alanine metabolism [PATH:ko00410], 00280 Valine, leucine and isoleucine degradation [PATH:ko00280], 00562 Inositol phosphate metabolism [PATH:ko00562], 00640 Propanoate metabolism [PATH:ko00640]	0.00143451	0.000157459	0	0	0	0.00256547	0.000678837	0.00213532	0	0	0.001046	0	0.00101798	0.0024605	0	0	0	0	0	0.000941902	0	0.000576676	0	0	0	0.00112115	0	0.000356268	0	0.00113708	0	0.000893096	0	0.000617027	0	0	0.000861516	0.00031516	0	0.00151803	0.00174597	0.0014721	0.000199335	0.000425005	0
K00145	K00145 argC; N-acetyl-gamma-glutamyl-phosphate reductase [EC:1.2.1.38]	09100 Metabolism	09105 Amino acid metabolism	00220 Arginine biosynthesis [PATH:ko00220]	0.00173199	0.000306711	0.00290343	0.00133445	0.000651968	0.00170294	0.00116678	0	0	0.00133249	0.00048921	0.0017657	0	0	0.00278233	0.000171151	0.00127541	0.000521977	0	0	0	0.000560704	0.00307348	8.2e-05	0.00164233	0.000871936	0	0.000280797	0	0	0	0.00303884	0	0	0	0	0.000567781	0.000723166	0	0.0015306	0.000425122	0.00125235	0.00038828	0	0.000393344
K00147	K00147 proA; glutamate-5-semialdehyde dehydrogenase [EC:1.2.1.41]	09100 Metabolism	09105 Amino acid metabolism, 09110 Biosynthesis of other secondary metabolites	00330 Arginine and proline metabolism [PATH:ko00330], 00332 Carbapenem biosynthesis [PATH:ko00332]	0.000432337	5.8e-05	0	0.000341613	0.000162861	0	0	0	0.000565185	0.000291118	0.000251934	0.00112054	0.000360667	0.000658155	0.000107794	2.85e-05	0.00125436	0	2.46e-05	0.000727191	0	0.000341802	0.000428132	0.000447123	0.000851577	0.000214876	0	0	0	0.000225848	0	0.000516427	0	0	0.000222044	0	0	0.000447187	0.000293115	0.0003344	0.000442809	0	7.34e-05	0	0
K00150	K00150 gap2; glyceraldehyde-3-phosphate dehydrogenase (NAD(P)) [EC:1.2.1.59]	09100 Metabolism	09101 Carbohydrate metabolism, 09102 Energy metabolism	00710 Carbon fixation in photosynthetic organisms [PATH:ko00710], 00010 Glycolysis / Gluconeogenesis [PATH:ko00010]	0	0	0	0	0	0	0	0	0	0	0	0	0	0	0	0	0	0	0	0	0	0	0	0	0	0	0	0	0	0	0	0	0	0	0	0	0	0	0	0	0	0	0	0	0
K00163	K00163 aceE; pyruvate dehydrogenase E1 component [EC:1.2.4.1]	09100 Metabolism	09101 Carbohydrate metabolism	00010 Glycolysis / Gluconeogenesis [PATH:ko00010], 00620 Pyruvate metabolism [PATH:ko00620], 00020 Citrate cycle (TCA cycle) [PATH:ko00020]	0	0	0	0	0	0	0	0	0	0	0	0	0	0	0	0	0	0	0	0	0	0	0	0	0	0	0	0	0	0	0	0	0	0	0	0	0	0	0	0	0	0	0	0	0
K00164	K00164 OGDH, sucA; 2-oxoglutarate dehydrogenase E1 component [EC:1.2.4.2]	09100 Metabolism	09101 Carbohydrate metabolism	00020 Citrate cycle (TCA cycle) [PATH:ko00020]	0	0	0	0	0	0	0	0	0	0	0	0	0	0	0	0	0	0	0	0	0	0	0	0	0	0	0	0	0	0	0	0	0	0	0	0	0	0	0	0	0	0	0	0	0
K00169	K00169 porA; pyruvate ferredoxin oxidoreductase alpha subunit [EC:1.2.7.1]	09100 Metabolism	09111 Xenobiotics biodegradation and metabolism, 09102 Energy metabolism, 09101 Carbohydrate metabolism	00720 Carbon fixation pathways in prokaryotes [PATH:ko00720], 00680 Methane metabolism [PATH:ko00680], 00010 Glycolysis / Gluconeogenesis [PATH:ko00010], 00020 Citrate cycle (TCA cycle) [PATH:ko00020], 00633 Nitrotoluene degradation [PATH:ko00633], 00640 Propanoate metabolism [PATH:ko00640], 00650 Butanoate metabolism [PATH:ko00650], 00620 Pyruvate metabolism [PATH:ko00620]	0	0	0	0	0	0	0	0	0	0	0	0	0	0.00130338	0	0	0	0.000771752	0	0	0	0	0	0	0	0	0	0	0.00188532	0.00124687	0	0	0	0	0	0	0	0	0	0	0	0	0	0	0
K00170	K00170 porB; pyruvate ferredoxin oxidoreductase beta subunit [EC:1.2.7.1]	09100 Metabolism	09111 Xenobiotics biodegradation and metabolism, 09102 Energy metabolism, 09101 Carbohydrate metabolism	00640 Propanoate metabolism [PATH:ko00640], 00650 Butanoate metabolism [PATH:ko00650], 00620 Pyruvate metabolism [PATH:ko00620], 00720 Carbon fixation pathways in prokaryotes [PATH:ko00720], 00680 Methane metabolism [PATH:ko00680], 00010 Glycolysis / Gluconeogenesis [PATH:ko00010], 00633 Nitrotoluene degradation [PATH:ko00633], 00020 Citrate cycle (TCA cycle) [PATH:ko00020]	0	0	0	0	0	0	0	0	0	0	0	0	0	0	0	0	0	0.00072206	0	0	0	0	0	0	0	0	0	0	0.00126885	0.00144449	0	0	0	0	0	0	0	0	0	0	0	0	0	0	0
K00171	K00171 porD; pyruvate ferredoxin oxidoreductase delta subunit [EC:1.2.7.1]	09100 Metabolism	09102 Energy metabolism, 09101 Carbohydrate metabolism, 09111 Xenobiotics biodegradation and metabolism	00633 Nitrotoluene degradation [PATH:ko00633], 00020 Citrate cycle (TCA cycle) [PATH:ko00020], 00720 Carbon fixation pathways in prokaryotes [PATH:ko00720], 00680 Methane metabolism [PATH:ko00680], 00010 Glycolysis / Gluconeogenesis [PATH:ko00010], 00620 Pyruvate metabolism [PATH:ko00620], 00640 Propanoate metabolism [PATH:ko00640], 00650 Butanoate metabolism [PATH:ko00650]	0	0	0	0	0	0	0	0	0	0	0	0	0	3.98e-05	0	0	0	0.000306502	0	0	0	0	0	0	0	0	0	0	0.000505782	0.000363866	0	0	0	0	0	0	0	0	0	0	0	0	0	0	0
K00172	K00172 porC, porG; pyruvate ferredoxin oxidoreductase gamma subunit [EC:1.2.7.1]	09100 Metabolism	09111 Xenobiotics biodegradation and metabolism, 09101 Carbohydrate metabolism, 09102 Energy metabolism	00650 Butanoate metabolism [PATH:ko00650], 00640 Propanoate metabolism [PATH:ko00640], 00620 Pyruvate metabolism [PATH:ko00620], 00010 Glycolysis / Gluconeogenesis [PATH:ko00010], 00680 Methane metabolism [PATH:ko00680], 00720 Carbon fixation pathways in prokaryotes [PATH:ko00720], 00633 Nitrotoluene degradation [PATH:ko00633], 00020 Citrate cycle (TCA cycle) [PATH:ko00020]	0	0	0	0	0	0	0	0	0	0	0	0	0	0.00113324	0	0	0	0.000478442	0	0	0	0	0	0	0	0	0	0	0.000803387	0.000708912	0	0	0	0	0	0	0	0	0	0	0	0	0	0	0
K00174	K00174 korA, oorA, oforA; 2-oxoglutarate/2-oxoacid ferredoxin oxidoreductase subunit alpha [EC:1.2.7.3 1.2.7.11]	09100 Metabolism	09101 Carbohydrate metabolism, 09102 Energy metabolism	00720 Carbon fixation pathways in prokaryotes [PATH:ko00720], 00650 Butanoate metabolism [PATH:ko00650], 00010 Glycolysis / Gluconeogenesis [PATH:ko00010], 00620 Pyruvate metabolism [PATH:ko00620], 00020 Citrate cycle (TCA cycle) [PATH:ko00020]	0	0.000254396	0	0	0.000743348	0	0	0.0021505	0	0	0.000597537	0	0.000856495	0	0	9.51e-06	0	0	0	0.000946936	0	0.000512619	0	0	0	0.00146507	0	0	0.00590299	0.00124609	0	0	0	0	0.000300059	0	0	0.000517885	0	0.00124565	0.001312	0.00159394	0	0	0.000155475
K00175	K00175 korB, oorB, oforB; 2-oxoglutarate/2-oxoacid ferredoxin oxidoreductase subunit beta [EC:1.2.7.3 1.2.7.11]	09100 Metabolism	09101 Carbohydrate metabolism, 09102 Energy metabolism	00620 Pyruvate metabolism [PATH:ko00620], 00020 Citrate cycle (TCA cycle) [PATH:ko00020], 00720 Carbon fixation pathways in prokaryotes [PATH:ko00720], 00010 Glycolysis / Gluconeogenesis [PATH:ko00010], 00650 Butanoate metabolism [PATH:ko00650]	0	0	0	0.00196276	0.00144585	0.00234962	0	0.00131464	0.00109232	0	0.00045219	0.00570457	0.000647351	0	0	0	0	0	0.00407679	0.00159823	0.012104	0.00920596	0	0.000741237	0	0	0.0101102	0.000180909	0	0	0	0	0.0101083	0	0	0	0.00847892	0	0	0	0	0	0	0	0
K00176	K00176 korD, oorD; 2-oxoglutarate ferredoxin oxidoreductase subunit delta [EC:1.2.7.3]	09100 Metabolism	09101 Carbohydrate metabolism, 09102 Energy metabolism	00020 Citrate cycle (TCA cycle) [PATH:ko00020], 00720 Carbon fixation pathways in prokaryotes [PATH:ko00720]	0	0	0	0	0	0	0	0	0.00169244	0	0	0.00443689	0	0	0	0	0	0	0.00126596	0.00200616	0	0	0	0	0	0	0	0	0	0	0	0	0	0	0	0	0.00193093	0	0	0	0	0	0	0	0
K00177	K00177 korC, oorC; 2-oxoglutarate ferredoxin oxidoreductase subunit gamma [EC:1.2.7.3]	09100 Metabolism	09102 Energy metabolism, 09101 Carbohydrate metabolism	00720 Carbon fixation pathways in prokaryotes [PATH:ko00720], 00020 Citrate cycle (TCA cycle) [PATH:ko00020]	0	0.000431858	0	0.000279961	0.000319438	0	0.000408855	0.00104266	0.000746095	0	0	0	0	0	0	9.51e-06	0	0.000235263	3.01e-05	0.00010087	0	0.000273038	0	0.000366429	0.000821164	0	0	0.000137624	0	0	0	0.00051563	0	0	0	0	0	0.000464223	0	0	0.000642736	0	0.000546709	0	8.88e-05
K00179	K00179 iorA; indolepyruvate ferredoxin oxidoreductase, alpha subunit [EC:1.2.7.8]	09190 Not Included in Pathway or Brite	09191 Unclassified: metabolism	99980 Enzymes with EC numbers	0.000768159	0.000107195	0.000942635	0	0	0	0.000712261	0.00219781	0.00191951	0.000903182	0.000814688	0	0.0011663	0	0.0029823	0	0.00085027	0.000631473	0	0.00289734	0	0	0	0	0	0.000960136	0	0	0	0.00098338	0	0	0.00312661	0	0	0	0	0.000155025	0	0.000867444	0	0.00113373	0	0	0
K00180	K00180 iorB; indolepyruvate ferredoxin oxidoreductase, beta subunit [EC:1.2.7.8]	09190 Not Included in Pathway or Brite	09191 Unclassified: metabolism	99980 Enzymes with EC numbers	0	0.00291888	0	0	0	0	0	0	0	0	0	0	0	0	0	0.000152135	0	0.00339659	0	0	0	0	0	0	0	0	0	0	0	0	0	0	0	0	0	0	0	0	0	0	0	0	0	0	0
K00186	K00186 vorA; 2-oxoisovalerate ferredoxin oxidoreductase alpha subunit [EC:1.2.7.7]	09100 Metabolism	09105 Amino acid metabolism	00280 Valine, leucine and isoleucine degradation [PATH:ko00280]	0	0	0	0	0	0	0	0	0	0	0	0	0	0	0	0	0	0	0	0	0	0	0	0	0	0	0	0	0	0	0	0	0	0	0	0	0	0	0	0	0	0	0	0	0
K00187	K00187 vorB; 2-oxoisovalerate ferredoxin oxidoreductase beta subunit [EC:1.2.7.7]	09100 Metabolism	09105 Amino acid metabolism	00280 Valine, leucine and isoleucine degradation [PATH:ko00280]	0	0	0	0	0	0	0	0	0	0	0	0	0	0	0	0	0	0	0	0	0	0	0	0	0	0	0	0	0	0	0	0	0	0	0	0	0	0	0	0	0	0	0	0	0
K00188	K00188 vorD; 2-oxoisovalerate ferredoxin oxidoreductase delta subunit [EC:1.2.7.7]	09100 Metabolism	09105 Amino acid metabolism	00280 Valine, leucine and isoleucine degradation [PATH:ko00280]	0	0	0	0	0	0	0	0	0	0	0	0	0	0	0	0	0	0	0	0	0	0	0	0	0	0	0	0	0	0	0	0	0	0	0	0	0	0	0	0	0	0	0	0	0
K00194	K00194 cdhD, acsD; acetyl-CoA decarbonylase/synthase, CODH/ACS complex subunit delta [EC:2.1.1.245]	09100 Metabolism	09102 Energy metabolism	00720 Carbon fixation pathways in prokaryotes [PATH:ko00720], 00680 Methane metabolism [PATH:ko00680]	0	0	0.000220908	0	0	0	0	0	0	0	0	0	0	0.000161678	0	0	0	0.00179724	0	0.000171149	0	0	0	0	0	0	0	0	0	0	0	0	0	0	0	0	0	0	0	0	0	0.000333723	0	0	0
K00196	K00196 cooF; anaerobic carbon-monoxide dehydrogenase iron sulfur subunit	09100 Metabolism	09111 Xenobiotics biodegradation and metabolism, 09102 Energy metabolism	00680 Methane metabolism [PATH:ko00680], 00720 Carbon fixation pathways in prokaryotes [PATH:ko00720], 00633 Nitrotoluene degradation [PATH:ko00633]	0	0.000797552	0	0	0	0	0.000455932	0	0	0	0	0	0	0	0.00134821	0	0	0	0.000246084	0.000356626	0	0	0	0	0	0.00246249	0	0	0.00188019	0	0	0	0	0	0	0	0	0	0	0	0	0	0.00100966	0	0
K00197	K00197 cdhE, acsC; acetyl-CoA decarbonylase/synthase, CODH/ACS complex subunit gamma [EC:2.1.1.245]	09100 Metabolism	09102 Energy metabolism	00720 Carbon fixation pathways in prokaryotes [PATH:ko00720], 00680 Methane metabolism [PATH:ko00680]	0	0.0013761	0	0	0	0	0	0	0	0	0	0	0	0	0	0	0	0	0	0	0	0	0	0	0	0	0	0	0	0	0	0	0	0	0	0	0	0	0	0.00116411	0	0	0	0	0
K00198	K00198 cooS, acsA; anaerobic carbon-monoxide dehydrogenase catalytic subunit [EC:1.2.7.4]	09100 Metabolism	09111 Xenobiotics biodegradation and metabolism, 09102 Energy metabolism	00720 Carbon fixation pathways in prokaryotes [PATH:ko00720], 00680 Methane metabolism [PATH:ko00680], 00633 Nitrotoluene degradation [PATH:ko00633]	0.000626691	0	0	0	0	0.000813873	0	0	0	0	0	0	0	0	0	0	0	0	0	0	0.00196801	0.000227308	0	0	0	0	0	0	0	0	0	0	0	0	0	0.000909822	0	0	0	0	0	0	0	0	0
K00200	K00200 fwdA, fmdA; formylmethanofuran dehydrogenase subunit A [EC:1.2.7.12]	09100 Metabolism	09102 Energy metabolism	00680 Methane metabolism [PATH:ko00680]	0	0	0	0	0	0	0	0	0	0	0	0	0	0	0	0	0	0	0	0	0	0	0	0	0	0	0	0	0	0	0	0	0	0	0	0	0	0	0	0	0	0	0	0	0
K00201	K00201 fwdB, fmdB; formylmethanofuran dehydrogenase subunit B [EC:1.2.7.12]	09100 Metabolism	09102 Energy metabolism	00680 Methane metabolism [PATH:ko00680]	0	0	0	0	0	0	0	0	0	0	0	0	0	0	0	0	0	0	0	0	0	0	0	0	0	0	0	0	0	0	0	0	0	0	0	0	0	0	0	0	0	0	0	0	0
K00202	K00202 fwdC, fmdC; formylmethanofuran dehydrogenase subunit C [EC:1.2.7.12]	09100 Metabolism	09102 Energy metabolism	00680 Methane metabolism [PATH:ko00680]	0	0	0	0	0	0	0	0	0	0	0	0	0	0	0	0	0	0	0	0	0	0	0	0	0	0	0	0	0	0	0	0	0	0	0	0	0	0	0	0	0	0	0	0	0
K00203	K00203 fwdD, fmdD; formylmethanofuran dehydrogenase subunit D [EC:1.2.7.12]	09100 Metabolism	09102 Energy metabolism	00680 Methane metabolism [PATH:ko00680]	0	0	0	0	0	0	0	0	0	0	0	0	0	0	0	0	0	0	0	0	0	0	0	0	0	0	0	0	0	0	0	0	0	0	0	0	0	0	0	0	0	0	0	0	0
K00204	K00204 fwdH; 4Fe-4S ferredoxin	09100 Metabolism	09102 Energy metabolism	00680 Methane metabolism [PATH:ko00680]	0	0	0	0	0	0	0	0	0	0	0	0	0	0	0	0	0	0	0	0	0	0	0	0	0	0	0	0	0	0	0	0	0	0	0	0	0	0	0	0	0	0	0	0	0
K00205	K00205 fwdF, fmdF; 4Fe-4S ferredoxin	09100 Metabolism	09102 Energy metabolism	00680 Methane metabolism [PATH:ko00680]	0	0	0	0	0	0	0	0	0	0	0	0	0	0	0	0	0	0	0	0	0	0	0	0	0	0	0	0	0	0	0	0	0	0	0	0	0	0	0	0	0	0	0	0	0
K00208	K00208 fabI; enoyl-[acyl-carrier protein] reductase I [EC:1.3.1.9 1.3.1.10]	09100 Metabolism, 09180 Brite Hierarchies	09181 Protein families: metabolism, 09108 Metabolism of cofactors and vitamins, 09103 Lipid metabolism, 09110 Biosynthesis of other secondary metabolites	00333 Prodigiosin biosynthesis [PATH:ko00333], 01004 Lipid biosynthesis proteins [BR:ko01004], 00780 Biotin metabolism [PATH:ko00780], 00061 Fatty acid biosynthesis [PATH:ko00061]	0.000596282	0	0	0	0	0	0.000437336	0	0	0	0	0	0	0.0010636	0	0	0	0	0	0	0	0	0	0	0	0.000521504	0	0	0	0	0	0	0	0	0	0	0	0	0	0	0	0	0	0	0
K00209	K00209 fabV, ter; enoyl-[acyl-carrier protein] reductase / trans-2-enoyl-CoA reductase (NAD+) [EC:1.3.1.9 1.3.1.44]	09180 Brite Hierarchies, 09100 Metabolism	09101 Carbohydrate metabolism, 09103 Lipid metabolism, 09181 Protein families: metabolism	01004 Lipid biosynthesis proteins [BR:ko01004], 00650 Butanoate metabolism [PATH:ko00650], 00061 Fatty acid biosynthesis [PATH:ko00061]	0	0	0	0	0	0	0	0	0	0	0	0	0	0	0	0	0	0	0	0	0	0	0	0	0	0	0	0	0	0	0	0	0	0	0	0	0	0	0	0	0	0	0	0	0
K00215	K00215 dapB; 4-hydroxy-tetrahydrodipicolinate reductase [EC:1.17.1.8]	09100 Metabolism	09110 Biosynthesis of other secondary metabolites, 09105 Amino acid metabolism	00261 Monobactam biosynthesis [PATH:ko00261], 00300 Lysine biosynthesis [PATH:ko00300]	0	0	0	0	0	0	0	0.00108343	0	0	0	0	0	0	0	0	0	0	0	9.64e-05	0	0	0	0	0	0	0	0	0	0	0	0	0	0	0	0	0	0	0	0	0	0	0	0	0
K00219	K00219 fadH; 2,4-dienoyl-CoA reductase (NADPH2) [EC:1.3.1.34]	09190 Not Included in Pathway or Brite	09191 Unclassified: metabolism	99980 Enzymes with EC numbers	0	0.00206902	0	0	0	0	0	0	0	0	0	0	0	0	0	0	0	0	0	0	0	0	0	0	0	0	0	0	0	0	0	0	0	0	0	0	0	0	0	0	0	0	0.00261927	0	0
K00226	K00226 pyrD; dihydroorotate dehydrogenase (fumarate) [EC:1.3.98.1]	09100 Metabolism	09104 Nucleotide metabolism	00240 Pyrimidine metabolism [PATH:ko00240]	0.000875252	0	0	0	0	0.00106953	0	0	0	0	0	0	0	0	0	0	0	0	0	0	0	0	0	0	0	0	0	0	0	0	0	0	0	0	0	0	0	0	0	0	0	0	0	0.00059156	0
K00230	K00230 hemG; menaquinone-dependent protoporphyrinogen oxidase [EC:1.3.5.3]	09100 Metabolism	09108 Metabolism of cofactors and vitamins	00860 Porphyrin metabolism [PATH:ko00860]	0	0	0	0	0	0	0	0	0	0	0	0	0	0	0	0	0	0	0	0	0	0	0	0	0	0	0	0	0	0	0	0	0	0	0	0	0	0	0	0	0	0	0	0	0
K00231	K00231 PPOX, hemY; protoporphyrinogen/coproporphyrinogen III oxidase [EC:1.3.3.4 1.3.3.15]	09100 Metabolism	09108 Metabolism of cofactors and vitamins	00860 Porphyrin metabolism [PATH:ko00860]	0	0	0	0	0	0	0	0	0	0	0	0	0	0	0	0	0	0	0	0	0	0	0	0	0	0	0	0	0	0	0	0	0	0	0	0	0	0	0	0	0	0	0	0	0
K00233	unassigned	unassigned	unassigned	unassigned	0	0	0	0	0	0	0.0022274	0	0	0	0	0	0	0	0	0	0	0	0	0	0	0	0	0	0	0	0	0	0	0	0	0	0	0	0	0	0	0	0	0	0	0	0	0	0
K00239	K00239 sdhA, frdA; succinate dehydrogenase / fumarate reductase, flavoprotein subunit [EC:1.3.5.1 1.3.5.4]	09100 Metabolism	09101 Carbohydrate metabolism, 09102 Energy metabolism	00720 Carbon fixation pathways in prokaryotes [PATH:ko00720], 00650 Butanoate metabolism [PATH:ko00650], 00190 Oxidative phosphorylation [PATH:ko00190], 00020 Citrate cycle (TCA cycle) [PATH:ko00020]	0	0	0	0	0	0	0	0	0.00290328	0.00127623	0	0	0	0	0	0	0	0	0	0	0.00842446	0.000412248	0	0	0	0	0	0	0	0	0	0	0	0	0	0	0.00423828	0.00445484	0	0	0	0	0	0	0
K00240	K00240 sdhB, frdB; succinate dehydrogenase / fumarate reductase, iron-sulfur subunit [EC:1.3.5.1 1.3.5.4]	09100 Metabolism	09101 Carbohydrate metabolism, 09102 Energy metabolism	00190 Oxidative phosphorylation [PATH:ko00190], 00020 Citrate cycle (TCA cycle) [PATH:ko00020], 00720 Carbon fixation pathways in prokaryotes [PATH:ko00720], 00650 Butanoate metabolism [PATH:ko00650]	0	5.54e-05	0	0	0	0	0.00148478	0	0.00099001	0.000486329	0	0	0	0	0	0	0	0	0	0	0.000241685	0.000146102	0	0	0	0	0	0	0	0	0	0	0	0	0	0	0.000711892	0.000557067	0	0	0	0	0	0	0
K00241	K00241 sdhC, frdC; succinate dehydrogenase / fumarate reductase, cytochrome b subunit	09100 Metabolism	09102 Energy metabolism, 09101 Carbohydrate metabolism	00020 Citrate cycle (TCA cycle) [PATH:ko00020], 00190 Oxidative phosphorylation [PATH:ko00190], 00650 Butanoate metabolism [PATH:ko00650], 00720 Carbon fixation pathways in prokaryotes [PATH:ko00720]	0	7.74e-05	0	0	0	0	0	0	0.000948214	0.000395331	0	0	0	0	0	0	0	0	0	0	0.000108512	0.000133661	0	0	0	0	0	0	0	0	0	0	0	0	0	0	2.52e-05	0.000158432	0	0.000454107	0	0	0	0	0
K00243	K00243 K00243; uncharacterized protein	09190 Not Included in Pathway or Brite	09194 Poorly characterized	99997 Function unknown	0	0	0	0	0	0	0	0	0	0	0	0	0	0	0	0	0	0	1.37e-05	0	0	0	0	0	0.000334548	0.0011756	0	0	0	0	0	0	0.00106879	0	0	0.000873352	0.000658343	0.00026235	0	0	0	0	0	9.3e-05	0
K00248	K00248 ACADS, bcd; butyryl-CoA dehydrogenase [EC:1.3.8.1]	09100 Metabolism	09103 Lipid metabolism, 09101 Carbohydrate metabolism, 09105 Amino acid metabolism, 09106 Metabolism of other amino acids	00640 Propanoate metabolism [PATH:ko00640], 00410 beta-Alanine metabolism [PATH:ko00410], 00280 Valine, leucine and isoleucine degradation [PATH:ko00280], 00650 Butanoate metabolism [PATH:ko00650], 00071 Fatty acid degradation [PATH:ko00071]	0	0	0	0	0	0	0	0	0	0	0	0	0	0	0	0	0	0	0	0	0	0	0	0	0	0	0	0	0	0	0	0	0	0	0	0	0	0	0	0	0	0	0	0	0
K00249	K00249 ACADM, acd; acyl-CoA dehydrogenase [EC:1.3.8.7]	09100 Metabolism	09103 Lipid metabolism, 09105 Amino acid metabolism	00071 Fatty acid degradation [PATH:ko00071], 00280 Valine, leucine and isoleucine degradation [PATH:ko00280]	0.000729817	0.00117556	0	0.000612478	0	0	0.000532901	0	0	0	0.000451693	0.000562447	0	0.000553686	0	0	0.000460914	0.000404565	0	0	0	0	0	0.000801647	0	0	0	0	0.000944859	0.000490906	0.000920304	0.00120367	0	0	0.000258051	0.00106722	0.000166948	0.000180578	0	0	0	0	0.00138625	0	0
K00254	K00254 DHODH, pyrD; dihydroorotate dehydrogenase [EC:1.3.5.2]	09100 Metabolism	09104 Nucleotide metabolism	00240 Pyrimidine metabolism [PATH:ko00240]	0	0	0	0	0	0	0	0	0.00115283	0	0	0	0	0	0	0	0	0	0	0	0	0	0	0	0	0	0	0	0	0	0	0	0	0	0	0	0	0	0	0	0	0	0	0	0
K00259	K00259 ald; alanine dehydrogenase [EC:1.4.1.1]	09100 Metabolism	09106 Metabolism of other amino acids, 09105 Amino acid metabolism	00430 Taurine and hypotaurine metabolism [PATH:ko00430], 00250 Alanine, aspartate and glutamate metabolism [PATH:ko00250]	0	0.000684202	0	0	0.000175691	0	0.000536902	0	0.000745471	0.00076121	0	0	0	0	0	0.000104593	0.00512477	0.000438865	0	0	0	0	0	0	0	0	0	0	0	0	0	0.00107227	0	0	0	0	0	0	0.00033875	0.000874383	0.000584622	0.000491115	0.000866164	0	0
K00260	K00260 gudB, rocG; glutamate dehydrogenase [EC:1.4.1.2]	09100 Metabolism	09102 Energy metabolism, 09106 Metabolism of other amino acids, 09105 Amino acid metabolism	00430 Taurine and hypotaurine metabolism [PATH:ko00430], 00250 Alanine, aspartate and glutamate metabolism [PATH:ko00250], 00220 Arginine biosynthesis [PATH:ko00220], 00910 Nitrogen metabolism [PATH:ko00910]	0	0	0	0	0	0	0	0	0	0	0	0	0	0	0	0	0	0	0	0	0	0	0	0	0	0.000366414	0	0	0	0	0	0	0	0	0	0	0	0	0	0	0	0	0	0	0
K00261	K00261 GLUD1_2, gdhA; glutamate dehydrogenase (NAD(P)+) [EC:1.4.1.3]	09140 Cellular Processes, 09100 Metabolism, 09180 Brite Hierarchies	09183 Protein families: signaling and cellular processes, 09102 Energy metabolism, 09143 Cell growth and death, 09105 Amino acid metabolism	00910 Nitrogen metabolism [PATH:ko00910], 00220 Arginine biosynthesis [PATH:ko00220], 00250 Alanine, aspartate and glutamate metabolism [PATH:ko00250], 04217 Necroptosis [PATH:ko04217], 04147 Exosome [BR:ko04147]	0	0	0	0	0	0	0	0	0	0	0	0	0	0	0	0	0	0	0	0.000539972	0	0	0	0	0	0	0	0	0	0	0	0	0	0	0	0	0	0	0	0	0	0	0	0	0
K00262	K00262 E1.4.1.4, gdhA; glutamate dehydrogenase (NADP+) [EC:1.4.1.4]	09100 Metabolism	09102 Energy metabolism, 09105 Amino acid metabolism	00910 Nitrogen metabolism [PATH:ko00910], 00220 Arginine biosynthesis [PATH:ko00220], 00250 Alanine, aspartate and glutamate metabolism [PATH:ko00250]	0	0.000622654	0	0	0.000493035	0.000550249	0.000595747	0.000321369	0	0	0	0.00075138	0	0	0	9.51e-06	0	0.000415998	0	0.000646069	0	0.000168968	6.38e-05	0	0	0	0	0	0	0.000739495	0	0.000706752	0	4.32e-05	0	0	0.000413433	0	0	0	0	0.000314607	0.000788248	0	8.96e-05
K00265	K00265 gltB; glutamate synthase (NADPH) large chain [EC:1.4.1.13]	09180 Brite Hierarchies, 09100 Metabolism	09181 Protein families: metabolism, 09102 Energy metabolism, 09105 Amino acid metabolism	00910 Nitrogen metabolism [PATH:ko00910], 01002 Peptidases and inhibitors [BR:ko01002], 00250 Alanine, aspartate and glutamate metabolism [PATH:ko00250]	0	0	0	0	0	0	0	0	0	0	0	0	0	0	0	0	0	0	0	0	0	0.00233007	0	0	0	0	0.00642016	0	0	0	0	0	0	0	0	0	0	0	0	0	0	0	0	0	0
K00266	K00266 gltD; glutamate synthase (NADPH) small chain [EC:1.4.1.13]	09100 Metabolism	09105 Amino acid metabolism, 09102 Energy metabolism	00250 Alanine, aspartate and glutamate metabolism [PATH:ko00250], 00910 Nitrogen metabolism [PATH:ko00910]	0	0	0	0.00207595	0	0.00213111	0	6.22e-05	0.00132189	0	0.00130216	0.00143311	0.00100304	0	0	0	0	0	0.000486699	0	0.000192362	0.00231797	0	0.00247858	0	0	0.00339329	0	0	0	0	0	0	0	0	0	0.00219631	0	0	0	0	0	0	0	0
K00275	K00275 pdxH, PNPO; pyridoxamine 5'-phosphate oxidase [EC:1.4.3.5]	09100 Metabolism	09108 Metabolism of cofactors and vitamins	00750 Vitamin B6 metabolism [PATH:ko00750]	0	0	0	0	0	0	0	0	0	0	0	0	0	0	0	0	0	0	0	0	0	0	0	0	0	0	0	0	0	0	0	0	0	0	0	0	0	0	0	0	0	0	0	0	0
K00278	K00278 nadB; L-aspartate oxidase [EC:1.4.3.16]	09100 Metabolism	09105 Amino acid metabolism, 09108 Metabolism of cofactors and vitamins	00250 Alanine, aspartate and glutamate metabolism [PATH:ko00250], 00760 Nicotinate and nicotinamide metabolism [PATH:ko00760]	0	0.000254909	0	0.0018846	0	0.00217003	0.00117973	0	0	0	0.00138986	0.00311174	0.001989	0	0	0	0	0	0	0	0	0	0	0.00246667	0	0	0.00177363	0.000817975	0	0.00138175	0.00291124	0	0	0	0.00106821	0.00144727	0	0.00089693	0	0.00135538	0	0.00170774	0.000322701	0.00127272	0.000288022
K00281	K00281 GLDC, gcvP; glycine dehydrogenase [EC:1.4.4.2]	09100 Metabolism	09101 Carbohydrate metabolism, 09105 Amino acid metabolism	00260 Glycine, serine and threonine metabolism [PATH:ko00260], 00630 Glyoxylate and dicarboxylate metabolism [PATH:ko00630]	0.00279763	0	0	0.00293032	0	0	0	0	0	0	0.00216107	0	0	0	0	0	0.00503848	0	0	0	0.00155369	0.000836096	0	0.00187316	0	0	0	0	0	0	0.00352722	0	0	0	0	0	0	0.00140204	0	0	0	0	0	0	0
K00282	K00282 gcvPA; glycine dehydrogenase subunit 1 [EC:1.4.4.2]	09100 Metabolism	09101 Carbohydrate metabolism, 09105 Amino acid metabolism	00630 Glyoxylate and dicarboxylate metabolism [PATH:ko00630], 00260 Glycine, serine and threonine metabolism [PATH:ko00260]	0.000491833	0.000802168	0	0.000742856	0	0	0	0.00107361	0.00153898	0	0	0	0.000784291	0.000765112	1.87e-05	0.000114101	0	0.000486797	0	0	0	0.00028817	0	0	0	0.001088	0.000584219	0	0	0.0005309	0.00167561	0.000630303	0	0	0.0010382	0	0.000864666	0.00138926	0.00038965	0	0	0.000513447	0	0.00187347	0
K00283	K00283 gcvPB; glycine dehydrogenase subunit 2 [EC:1.4.4.2]	09100 Metabolism	09105 Amino acid metabolism, 09101 Carbohydrate metabolism	00630 Glyoxylate and dicarboxylate metabolism [PATH:ko00630], 00260 Glycine, serine and threonine metabolism [PATH:ko00260]	0	0	0	0	0	0	0	0.00105427	0	0	0	0	0	0	0	0	0	0	0	0.00136765	0	0	0	0	0	0	0	0	0	0	0	0	0	0	0	0	0	0	0	0	0	0	0	0	0
K00286	K00286 proC; pyrroline-5-carboxylate reductase [EC:1.5.1.2]	09100 Metabolism	09105 Amino acid metabolism	00330 Arginine and proline metabolism [PATH:ko00330]	0	0	0	0	0.00106279	0	0	0	0	0	0	0	0	0	0	0	0	0	0	0	0	0	0	0	0	0.000164561	0.000234312	6.66e-05	0	0	0	0	0	0	0	0	0	0	0	0	0	0	0	0	5.09e-05
K00287	K00287 DHFR, folA; dihydrofolate reductase [EC:1.5.1.3]	09100 Metabolism	09108 Metabolism of cofactors and vitamins	00790 Folate biosynthesis [PATH:ko00790], 00670 One carbon pool by folate [PATH:ko00670]	0	0	0	0	0.000492249	0	0	0	0.000223329	0	0.000281004	0	0.000402282	0	0	0	0	0	0	0	0	0.000127777	0.000140348	0	0	0	0	0	0	0	0	0	0	0	0.000378074	0	0.000334684	4.6e-05	0.000166742	0	0	0	0	6.2e-05	0
K00290	K00290 LYS1; saccharopine dehydrogenase (NAD+, L-lysine forming) [EC:1.5.1.7]	09100 Metabolism	09105 Amino acid metabolism	00300 Lysine biosynthesis [PATH:ko00300], 00310 Lysine degradation [PATH:ko00310]	0	0	0	0.00115185	0	0.00116242	0	0	0	0	0.000848974	0	0	0.00044275	0	0	0	0	0	0	0	0.000381312	0	0	0	0	0	0	0	0.000876729	0	0	0	0.000385642	0	0	0.000848916	0.000460816	0	0	0	0	0	0.000621426	0
K00294	K00294 E1.2.1.88; 1-pyrroline-5-carboxylate dehydrogenase [EC:1.2.1.88]	09100 Metabolism	09105 Amino acid metabolism	00250 Alanine, aspartate and glutamate metabolism [PATH:ko00250], 00330 Arginine and proline metabolism [PATH:ko00330]	0	0	0	0	0	0	0	0	0	0	0.00155384	0.0022968	0.00222447	0	0	0	0	0	0	0	0	0	0	0	0	0	0	0	0	0	0	0	0	0	0	0.00291181	0.00275701	0.00125468	0	0	0	0	0	0.00169198	0
K00297	K00297 metF, MTHFR; methylenetetrahydrofolate reductase (NADH) [EC:1.5.1.54]	09100 Metabolism	09108 Metabolism of cofactors and vitamins, 09102 Energy metabolism	00670 One carbon pool by folate [PATH:ko00670], 00720 Carbon fixation pathways in prokaryotes [PATH:ko00720]	0.00224498	0.000290811	0	0.0047216	0	0.00252566	0	0	0.00303117	0.000912621	0.00623376	0	0.0060257	0.00327585	0	0	0	0	0	0	0	0.00330571	0	0.00488131	0	0	0.00605285	0	0	0	0	0	0.00595545	0	0	0.00299435	0	0.00167461	0	0.00325552	0	0.0013256	0.000368152	0.000616831	0
K00298	K00298 ceo; N5-(carboxyethyl)ornithine synthase [EC:1.5.1.24]	09190 Not Included in Pathway or Brite	09191 Unclassified: metabolism	99980 Enzymes with EC numbers	0	0	0	0	3.93e-06	0	0	0	0	0	0	0	0	0	0	0	0	0	0	0	0	0	0	0	0	0	0	0	0	0	0	0	0	0	0	0	0	0	0	0	0	0	0	0	0
K00311	K00311 ETFDH; electron-transferring-flavoprotein dehydrogenase [EC:1.5.5.1]	09190 Not Included in Pathway or Brite	09191 Unclassified: metabolism	99980 Enzymes with EC numbers	0	0.00135609	0	0	0	0	0	0	0	0	0	0	0	0	0	0	0	0	0	0	0	0	0	0	0	0	0	0	0	0	0	0	0	0	0	0	0	0	0	0	0	0	0.00197257	0	0
K00313	K00313 fixC; electron transfer flavoprotein-quinone oxidoreductase [EC:1.5.5.-]	09190 Not Included in Pathway or Brite	09191 Unclassified: metabolism	99980 Enzymes with EC numbers	0	0	0	0	0	0	0	0	0	0	0	0	0	0	0	0	0	0	0	0	0	0	0	0	0	0	0	0	0	0	0	0	0	0	0	0	0	0	0	0	0	0	0	0	0
K00318	K00318 PRODH, fadM, putB; proline dehydrogenase [EC:1.5.5.2]	09100 Metabolism	09105 Amino acid metabolism	00330 Arginine and proline metabolism [PATH:ko00330]	0	0	0	0	0	0	0	0	0	0	0	0.00218536	0	0	0	0	0	0	0	0	0	0	0	0	0	0	0	0	0	0	0	0	0	0	0	0	0.000865453	0.000580917	0	0	0.00182303	0	0	0.000783387	0
K00319	K00319 mtd; methylenetetrahydromethanopterin dehydrogenase [EC:1.5.98.1]	09100 Metabolism	09102 Energy metabolism	00680 Methane metabolism [PATH:ko00680]	0	0	0	0	0	0	0	0	0	0	0	0	0	0	0	0	0	0	0	0	0	0	0	0	0	0	0	0	0	0	0	0	0	0	0	0	0	0	0	0	0	0	0	0	0
K00320	K00320 mer; 5,10-methylenetetrahydromethanopterin reductase [EC:1.5.98.2]	09100 Metabolism	09102 Energy metabolism	00680 Methane metabolism [PATH:ko00680]	0	0	0	0	0	0	0	0	0	0	0	0	0	0	0	0	0	0	0	0	0	0	0	0	0	0	0	0	0	0	0	0	0	0	0	0	0	0	0	0	0	0	0	0	0
K00324	K00324 pntA; H+-translocating NAD(P) transhydrogenase subunit alpha [EC:1.6.1.2 7.1.1.1]	09100 Metabolism	09108 Metabolism of cofactors and vitamins	00760 Nicotinate and nicotinamide metabolism [PATH:ko00760]	0	0	0	0	0	0	0	8.93e-07	0	0	0	0	0	0	0	0	0	0	0	0	0	0	0	0	0	0	0	0	0	0	0	0	0	0	0	0	0	0	0	0	0	0	0	0	0
K00325	K00325 pntB; H+-translocating NAD(P) transhydrogenase subunit beta [EC:1.6.1.2 7.1.1.1]	09100 Metabolism	09108 Metabolism of cofactors and vitamins	00760 Nicotinate and nicotinamide metabolism [PATH:ko00760]	0	0	0	0	0	0	0	0	0	0	0	0.000450132	0	0	0	0	0	0	1.37e-05	0	0	0.000589453	0	0	0	0	0	0	0	0	0	0	0	0	0	0	0	0.000117546	0	0	0	0	0	0	0
K00330	K00330 nuoA; NADH-quinone oxidoreductase subunit A [EC:7.1.1.2]	09100 Metabolism	09102 Energy metabolism	00190 Oxidative phosphorylation [PATH:ko00190]	0	0	0	0	0	0	0	0	0	0	0	0	0	0	0	0	0	0	0	0	0	0.000210495	0	0	0	0	0.000558333	0	0	0	0	0	0	0	0	0.00128028	0	0	0	0	0	0	0	0	0
K00331	K00331 nuoB; NADH-quinone oxidoreductase subunit B [EC:7.1.1.2]	09100 Metabolism	09102 Energy metabolism	00190 Oxidative phosphorylation [PATH:ko00190]	0	0	0	0	0	0	0	0	0	0	0	0	0	0	0	0	0	0	0	0	0	0.000480003	0	0	0	0	0.00127421	0	0	0	0	0	0.00169358	0	0	0.00378133	0	0	0	0	0	0	0	0	0
K00332	K00332 nuoC; NADH-quinone oxidoreductase subunit C [EC:7.1.1.2]	09100 Metabolism	09102 Energy metabolism	00190 Oxidative phosphorylation [PATH:ko00190]	0	0	0	0	0	0	0	0	0	0	0	0	0	0	0	0	0	0	0	0	0	0	0	0	0	0	0	0	0	0	0	0	0	0	0	0	0	0	0	0	0	0	0	0	0
K00333	K00333 nuoD; NADH-quinone oxidoreductase subunit D [EC:7.1.1.2]	09100 Metabolism	09102 Energy metabolism	00190 Oxidative phosphorylation [PATH:ko00190]	0	0	0	0	0	0	0	0	0	0	0	0	0	0	0	0	0	0	0	0	0	0	0	0	0	0	0	0	0	0	0	0	0	0	0	0	0	0	0	0	0	0	0	0	0
K00334	K00334 nuoE; NADH-quinone oxidoreductase subunit E [EC:7.1.1.2]	09100 Metabolism	09102 Energy metabolism	00190 Oxidative phosphorylation [PATH:ko00190]	0	0	0	0	0	0	0	0	0	0.000386646	0	0	0	0	0	0	0	0	2.46e-05	0	0	0	0	0	0	0	0	0	0	0.00376805	0	0.000348797	0	0.000200534	0	0	0	0	0	0.00151716	4.64e-05	0.00232069	0	0	0.000127532
K00335	K00335 nuoF; NADH-quinone oxidoreductase subunit F [EC:7.1.1.2]	09100 Metabolism	09102 Energy metabolism	00190 Oxidative phosphorylation [PATH:ko00190]	0.00156276	0.00471094	0	0	0.00177472	0.00210368	0	0.00141879	0.00163941	0	0.00074512	0	0	0	0	3.8e-05	0.000808178	0.00116049	0	0.0013328	0	0	0	0	0.00215429	0.00191968	0	0	0	0.00101396	0	0	0	0	0	0	0.000389808	0.000397784	0.000523044	0.000857468	0	0	0.00596381	0.000635209	0
K00336	K00336 nuoG; NADH-quinone oxidoreductase subunit G [EC:7.1.1.2]	09100 Metabolism	09102 Energy metabolism	00190 Oxidative phosphorylation [PATH:ko00190]	0	0	0	0	0	0	0	0	0	0	0	0	0	0	0	0	0	0	0	0	0	0	0	0	0	0	0	0	0	0	0	0	0	0	0	0	0	0	0	0	0	0	0	0	0
K00337	K00337 nuoH; NADH-quinone oxidoreductase subunit H [EC:7.1.1.2]	09100 Metabolism	09102 Energy metabolism	00190 Oxidative phosphorylation [PATH:ko00190]	0	0	0	0	0	0	0	0	0	0	0	0	0	0	0	0	0	0	0	0	0	0.000928734	0	0	0	0	0.00246541	0	0	0	0	0	0	0	0	0.00520556	0	0	0	0	0	0	0	0	0
K00338	K00338 nuoI; NADH-quinone oxidoreductase subunit I [EC:7.1.1.2]	09100 Metabolism	09102 Energy metabolism	00190 Oxidative phosphorylation [PATH:ko00190]	0	0	0	0	0	0	0	0	0	0	0	0	0	0	0	0	0	0	0	0	0	0.000250509	0	0	0	0	0.000665001	0	0	0	0	0	0	0	0	0	0	0	0	0	0	0	0	0	0
K00339	K00339 nuoJ; NADH-quinone oxidoreductase subunit J [EC:7.1.1.2]	09100 Metabolism	09102 Energy metabolism	00190 Oxidative phosphorylation [PATH:ko00190]	0	0	0	0	0	0	0	0	0	0	0	0	0	0	0	0	0	0	0	0	0	0	0	0	0	0	0	0	0	0	0	0	0	0	0	0.00267188	0	0	0	0	0	0	0	0	0
K00340	K00340 nuoK; NADH-quinone oxidoreductase subunit K [EC:7.1.1.2]	09100 Metabolism	09102 Energy metabolism	00190 Oxidative phosphorylation [PATH:ko00190]	0	0	0	0	0	0	0	0	0	0	0	0	0	0	0	0	0	0	0	0	0	0.000213353	0	0	0	0	0.000566366	0	0	0	0	0	0	0	0	0.00132251	0	0	0	0	0	0	0	0	0
K00341	K00341 nuoL; NADH-quinone oxidoreductase subunit L [EC:7.1.1.2]	09100 Metabolism	09102 Energy metabolism	00190 Oxidative phosphorylation [PATH:ko00190]	0	0	0	0	0	0	0	0	0	0	0	0	0	0	0	0	0	0	0	0	0	0.00110863	0	0	0	0	0.00294296	0	0	0	0	0	0	0	0	0.00727282	0	0	0	0	0	0	0	0	0
K00342	K00342 nuoM; NADH-quinone oxidoreductase subunit M [EC:7.1.1.2]	09100 Metabolism	09102 Energy metabolism	00190 Oxidative phosphorylation [PATH:ko00190]	0	0	0	0	0	0	0	0	0	0.000979831	0	0	0	0	0	0	0	0	0	0	0	0	0	0	0	0	0	0	0	0	0	0	0	0	0	0	0	0	0	0.00150718	0	0	0	0	0
K00343	K00343 nuoN; NADH-quinone oxidoreductase subunit N [EC:7.1.1.2]	09100 Metabolism	09102 Energy metabolism	00190 Oxidative phosphorylation [PATH:ko00190]	0	0	0	0	0	0	0	0	0	0	0	0	0	0	0	0	0	0	0	0	0	0.000939326	0	0	0	0	0.00239579	0	0	0	0	0	0	0	0	0.00635148	0	0	0	0.00127731	0	0	0	0	0
K00344	K00344 qor, CRYZ; NADPH:quinone reductase [EC:1.6.5.5]	09190 Not Included in Pathway or Brite	09191 Unclassified: metabolism	99980 Enzymes with EC numbers	0	0	0	0	0	0	0	0	0	0	0	0	0	0	0	0	0	0	0	0	0	0	0	0	0	0	0	0	0	0	0	0	0	0	0	0	0	0	0	0	0	0	0	0	0
K00346	K00346 nqrA; Na+-transporting NADH:ubiquinone oxidoreductase subunit A [EC:7.2.1.1]	09190 Not Included in Pathway or Brite	09191 Unclassified: metabolism	99980 Enzymes with EC numbers	0	0	0	0.000162047	0	0	0	0	0.000936985	0	0.000119507	0	0.000171086	0	0	0	0.00235508	0	0	0	0	0.000420822	0	0	0	0	0	0	0	0	0	0	0	0	0	0	0	0.00080153	0	0	0	0	0	0.00108204	0
K00347	K00347 nqrB; Na+-transporting NADH:ubiquinone oxidoreductase subunit B [EC:7.2.1.1]	09190 Not Included in Pathway or Brite	09191 Unclassified: metabolism	99980 Enzymes with EC numbers	0	0	0	0.000148234	0	0	0	0	0.000983148	0.000814827	0.000109321	0	0.000156858	0	0	0	0.0014985	0	0	0	0	0.000488241	0	0	0	0	0	0	0	0	0	0	0	0	0	0	0	0.000840712	0	0	0	0	0	0.00119805	0
K00348	K00348 nqrC; Na+-transporting NADH:ubiquinone oxidoreductase subunit C [EC:7.2.1.1]	09190 Not Included in Pathway or Brite	09191 Unclassified: metabolism	99980 Enzymes with EC numbers	0	3.39e-05	0	9.9e-05	0	0	0	0	0.00119712	0.000478777	7.3e-05	0	0	0	0	0	0.00109441	0	0	0	0	0.0002801	0	0	0	0	0	0	0	0	0	0	0	0	0	0	0	0.00049148	0	0	0	0	4.29e-05	0.000662777	0
K00349	K00349 nqrD; Na+-transporting NADH:ubiquinone oxidoreductase subunit D [EC:7.2.1.1]	09190 Not Included in Pathway or Brite	09191 Unclassified: metabolism	99980 Enzymes with EC numbers	0	0	0	7.21e-05	0	0	0	0	0.00134559	0.000373808	5.32e-05	0	0	0	0	0	0.000989176	0	0	0	0	0.000241094	0	0	0	0	0	0	0	0	0	0	0	0	0	0	0	0.000551957	0	0	0	0	0	0.000744332	0
K00350	K00350 nqrE; Na+-transporting NADH:ubiquinone oxidoreductase subunit E [EC:7.2.1.1]	09190 Not Included in Pathway or Brite	09191 Unclassified: metabolism	99980 Enzymes with EC numbers	0	0	0	9.53e-05	0	0	0	0	0.000691822	0.000388534	7.03e-05	0	0	0	0	0	0.000675586	0	0	0	0	0.000159216	0	0	0	0	0	0	0	0	0	0	0	0	0	0	0	0.00058688	0	0	0	0	0	0.000791427	0
K00351	K00351 nqrF; Na+-transporting NADH:ubiquinone oxidoreductase subunit F [EC:7.2.1.1]	09190 Not Included in Pathway or Brite	09191 Unclassified: metabolism	99980 Enzymes with EC numbers	0	0	0	0.00014655	0	0	0	0	0.0005708	0.000757057	0.000108078	0	0	0	0	0	0.00289807	0	0	0	0	0.000468738	0	0	0	0	0	0	0	0	0	0	0	0	0	0	0	0.000939519	0	0	0	0	0	0.00126697	0
K00355	K00355 NQO1; NAD(P)H dehydrogenase (quinone) [EC:1.6.5.2]	09100 Metabolism	09108 Metabolism of cofactors and vitamins	00130 Ubiquinone and other terpenoid-quinone biosynthesis [PATH:ko00130]	0	0	0	0	0	0	0	0	0	0	0	0	0	0	0	0	0	0	0	0	0.000350197	0	0	0	0	0	0	0	0	0	0	0	0	0	0	0	0	0	0	0	0	0	0	0	0
K00375	K00375 K00375; GntR family transcriptional regulator / MocR family aminotransferase	09180 Brite Hierarchies	09182 Protein families: genetic information processing	03000 Transcription factors [BR:ko03000]	0	0	0	0	0.000922967	0	0	0	0	0	0	0	0	0	0	0	0	0.000889603	0	0.00195254	0	0	0	0	0	0.00180958	0	0	0	0	0	0	0	0	0	0	0	0	0	0	0	0	0	0	0
K00382	K00382 DLD, lpd, pdhD; dihydrolipoamide dehydrogenase [EC:1.8.1.4]	09180 Brite Hierarchies, 09100 Metabolism	09183 Protein families: signaling and cellular processes, 09105 Amino acid metabolism, 09101 Carbohydrate metabolism	00260 Glycine, serine and threonine metabolism [PATH:ko00260], 00010 Glycolysis / Gluconeogenesis [PATH:ko00010], 00020 Citrate cycle (TCA cycle) [PATH:ko00020], 00310 Lysine degradation [PATH:ko00310], 00380 Tryptophan metabolism [PATH:ko00380], 00280 Valine, leucine and isoleucine degradation [PATH:ko00280], 04147 Exosome [BR:ko04147], 00640 Propanoate metabolism [PATH:ko00640], 00630 Glyoxylat…	0	0.000828325	0.000717951	0	0.0011416	0	0.00109828	0.000876922	0	0	0	0	0	0.000360667	0.000373373	4.75e-05	0	0	6.84e-05	0.00138662	0	0	0.000975347	0	0	0	0	0.000312983	0	0	0	0	0	0	0	0	0	0	0	0	0	0.00087754	0.00104862	0	0
K00384	K00384 trxB, TRR; thioredoxin reductase (NADPH) [EC:1.8.1.9]	09100 Metabolism	09106 Metabolism of other amino acids	00450 Selenocompound metabolism [PATH:ko00450]	0	0	0	0	0.000644113	0	0	0.000326428	0	0	0	0	0	0	0	2.85e-05	0	0	3.28e-05	0	0	0	0.000215484	0	0.000892128	0	0	0	0	0	0	0	0	0	0	0	0	0	0.000507247	0	0	0.000152212	0	0	0.000144728
K00385	K00385 asrC; anaerobic sulfite reductase subunit C	09100 Metabolism	09102 Energy metabolism	00920 Sulfur metabolism [PATH:ko00920]	0	0	0	0	0.00175665	0	0	0	0	0	0	0	0	0	0	0	0	0	0.00037186	0	0	0.000688648	0	0	0.00268145	0	0.00182808	0	0	0	0	0	0	0	0	0	0	0	0.00139888	0	0	0	0	0	0
K00389	K00389 yidH; putative membrane protein	09190 Not Included in Pathway or Brite	09194 Poorly characterized	99996 General function prediction only	0	0	0	0	0	0	0	0	0	0	0	0	0	0	0	0	0	0	0	0	0	0	0	0	0	0	0	0	0	0	7.7e-05	0	0	0	0	0	0	0	0	0	0	0	0	0	0
K00390	K00390 cysH; phosphoadenosine phosphosulfate reductase [EC:1.8.4.8 1.8.4.10]	09100 Metabolism	09102 Energy metabolism	00920 Sulfur metabolism [PATH:ko00920]	0	0	0	0	0	0	0	0	0	0	0.000338149	0	0.00048409	0	0	0	0	0	0	0	0	0	0	0.000600574	0	0	0	0	0	0	0	0	0	0	0	0	0	0	0	0	0	0	0	0	0
K00394	K00394 aprA; adenylylsulfate reductase, subunit A [EC:1.8.99.2]	09100 Metabolism	09102 Energy metabolism	00920 Sulfur metabolism [PATH:ko00920]	0	0.000876537	0	0	0	0	0.00102885	0	0	0	0	0	0	0.000163668	0	0	0	0	0	0	0	0	0	0	0	0	0	0	0	0.00152996	0	0	0	0	0	0	0	0	0	0	0.002287	0.00101314	0.00110965	0	0
K00395	K00395 aprB; adenylylsulfate reductase, subunit B [EC:1.8.99.2]	09100 Metabolism	09102 Energy metabolism	00920 Sulfur metabolism [PATH:ko00920]	0	0.000438525	0	0	0	0	0.000115572	0	0	0	0	0	0	3.93e-05	0	0	0	0	0	0	0	0	0	0	0	0	0	0	0	0.000416407	0	0	0	0	0	0	0	0	0	0	0.000891303	0.000482361	0.00055515	0	0
K00399	K00399 mcrA; methyl-coenzyme M reductase alpha subunit [EC:2.8.4.1]	09100 Metabolism	09102 Energy metabolism	00680 Methane metabolism [PATH:ko00680]	0	0	0	0	0	0	0	0	0	0	0	0	0	0	0	0	0	0	0	0	0	0	0	0	0	0	0	0	0	0	0	0	0	0	0	0	0	0	0	0	0	0	0	0	0
K00400	K00400 K00400; methyl coenzyme M reductase system, component A2	09100 Metabolism	09102 Energy metabolism	00680 Methane metabolism [PATH:ko00680]	0	0	0	0	0	0	0	0	0	0	0	0	0	0	0	0	0	0	0	0	0	0	0	0	0	0	0	0	0	0	0	0	0	0	0	0	0	0	0	0	0	0	0	0	0
K00401	K00401 mcrB; methyl-coenzyme M reductase beta subunit [EC:2.8.4.1]	09100 Metabolism	09102 Energy metabolism	00680 Methane metabolism [PATH:ko00680]	0	0	0	0	0	0	0	0	0	0	0	0	0	0	0	0	0	0	0	0	0	0	0	0	0	0	0	0	0	0	0	0	0	0	0	0	0	0	0	0	0	0	0	0	0
K00402	K00402 mcrG; methyl-coenzyme M reductase gamma subunit [EC:2.8.4.1]	09100 Metabolism	09102 Energy metabolism	00680 Methane metabolism [PATH:ko00680]	0	0	0	0	0	0	0	0	0	0	0	0	0	0	0	0	0	0	0	0	0	0	0	0	0	0	0	0	0	0	0	0	0	0	0	0	0	0	0	0	0	0	0	0	0
K00425	K00425 cydA; cytochrome bd ubiquinol oxidase subunit I [EC:7.1.1.7]	09100 Metabolism, 09130 Environmental Information Processing	09132 Signal transduction, 09102 Energy metabolism	02020 Two-component system [PATH:ko02020], 00190 Oxidative phosphorylation [PATH:ko00190]	0	0.00208441	0	0	0	0	0	0	0	0	0	0.00196595	0	0	0	0	0	0	0	0	0	0.000483197	0	0	0	0	0	0	0	0.000817915	0	0	0	0	0	0	0.00108831	0	0	0	0	0.00213936	0.00263875	0	0
K00426	K00426 cydB; cytochrome bd ubiquinol oxidase subunit II [EC:7.1.1.7]	09130 Environmental Information Processing, 09100 Metabolism	09132 Signal transduction, 09102 Energy metabolism	02020 Two-component system [PATH:ko02020], 00190 Oxidative phosphorylation [PATH:ko00190]	0	0.00222853	0	0	0	0	0	0	0	0	0	0.00147142	0	0	0	0	0	0	0	0	0	0.000317256	0	0	0	0	0	0	0	0.000668134	0	0	0	0	0	0	0.000749692	0	0	0	0	0.0012143	0.0028212	0	0
K00428	K00428 E1.11.1.5; cytochrome c peroxidase [EC:1.11.1.5]	09190 Not Included in Pathway or Brite	09191 Unclassified: metabolism	99980 Enzymes with EC numbers	0	0	0	0.00110839	0	0	0	0	0	0	0	0	0.00117982	0	0	0	0	0	0	0	0	0	0	0	0	0	0	0	0	0	0	0	0	0	0	0	0	0	0	0	0	0	0	0	0
K00432	K00432 gpx, btuE, bsaA; glutathione peroxidase [EC:1.11.1.9]	09100 Metabolism	09103 Lipid metabolism, 09106 Metabolism of other amino acids	00590 Arachidonic acid metabolism [PATH:ko00590], 00480 Glutathione metabolism [PATH:ko00480]	0	0	0	0	0.000246125	0	0	0	0	0	0	0	0	0	0	0	0	0	0	0	0	0	0.000406867	0	0	0	0	0	0	0	0	0	0	0	0	0	0.00025436	0	0	0	0	0	0	0	0
K00433	K00433 cpo; non-heme chloroperoxidase [EC:1.11.1.10]	09190 Not Included in Pathway or Brite	09191 Unclassified: metabolism	99980 Enzymes with EC numbers	0	0	0	0	0	0	0	0	0	0	0	0	0	0	0	0	0	0	0	0	0	0	0	0	0	0	0	0	0	0	0	0	0	0	0	0	0	0	0	0	0	0	0	0	0
K00437	K00437 hydB; [NiFe] hydrogenase large subunit [EC:1.12.2.1]	09190 Not Included in Pathway or Brite	09191 Unclassified: metabolism	99980 Enzymes with EC numbers	0	0	0	0	0	0	0	0	0	0	0	0	0	0	0	0	0	0	0	0	0	0	0	0	0	0	0	0	0	0	0	0	0	0	0	0	0	0	0	0	0	0.00149871	0	0	0
K00440	K00440 frhA; coenzyme F420 hydrogenase subunit alpha [EC:1.12.98.1]	09100 Metabolism	09102 Energy metabolism	00680 Methane metabolism [PATH:ko00680]	0	0	0	0	0	0	0	0	0	0	0	0	0	0	0	0	0	0	0	0	0	0	0	0	0	0	0	0	0	0	0	0	0	0	0	0	0	0	0	0	0	0	0	0	0
K00441	K00441 frhB; coenzyme F420 hydrogenase subunit beta [EC:1.12.98.1]	09100 Metabolism	09102 Energy metabolism	00680 Methane metabolism [PATH:ko00680]	0	3.13e-05	0	0	0	0	0	0	0	0	0	0	0	0	0	0	0	0	0	0	0	0	0	0	0	0	0	0	0	0.000809289	0	0	0	0	0	0	0	0	0	0	0	0	3.96e-05	0	0
K00442	K00442 frhD; coenzyme F420 hydrogenase subunit delta	09100 Metabolism	09102 Energy metabolism	00680 Methane metabolism [PATH:ko00680]	0	0	0	0	0	0	0	0	0	0	0	0	0	0	0	0	0	0	0	0	0	0	0	0	0	0	0	0	0	0	0	0	0	0	0	0	0	0	0	0	0	0	0	0	0
K00443	K00443 frhG; coenzyme F420 hydrogenase subunit gamma [EC:1.12.98.1]	09100 Metabolism	09102 Energy metabolism	00680 Methane metabolism [PATH:ko00680]	0	0	0	0	0	0	0	0	0	0	0	0	0	0	0	0	0	0	0	0	0	0	0	0	0	0	0	0	0	0	0	0	0	0	0	0	0	0	0	0	0	0	0	0	0
K00446	K00446 dmpB, xylE; catechol 2,3-dioxygenase [EC:1.13.11.2]	09100 Metabolism	09111 Xenobiotics biodegradation and metabolism	00361 Chlorocyclohexane and chlorobenzene degradation [PATH:ko00361], 00643 Styrene degradation [PATH:ko00643], 00362 Benzoate degradation [PATH:ko00362], 00622 Xylene degradation [PATH:ko00622]	0	0	0	0	0.000497486	0	0	0	0	0	0	0	0	0	0	0	0	0	0	0	0	0	0	0	0	0	0	0	0	0	0	0	0	0	0	0	0	0	0.00224663	0	0	0	0	0	0
K00459	K00459 ncd2, npd; nitronate monooxygenase [EC:1.13.12.16]	09100 Metabolism	09102 Energy metabolism	00910 Nitrogen metabolism [PATH:ko00910]	0.000957224	0.00118222	0	0.000626627	0.0004082	0.001066	0.00145818	0.000883766	0	0	0.000462128	0	0	0	0	5.71e-05	0	0.000561114	1.37e-05	0	0.000547491	0.000626946	0	0	0.000562649	0.00186581	0.00166429	0	0	0	0	0	0	0	0	0	0	0	0	0	0.00185335	0	0.00149663	0	0
K00525	K00525 E1.17.4.1A, nrdA, nrdE; ribonucleoside-diphosphate reductase alpha chain [EC:1.17.4.1]	09180 Brite Hierarchies, 09100 Metabolism	09182 Protein families: genetic information processing, 09104 Nucleotide metabolism	00230 Purine metabolism [PATH:ko00230], 03400 DNA repair and recombination proteins [BR:ko03400], 00240 Pyrimidine metabolism [PATH:ko00240]	0.00105374	0.000153868	0	0.00118992	0.00262044	0	0.000664478	0.00302117	0	0.0009534	0.000877795	0.000667797	0.00125558	0.00286643	0	0	0.00165213	0.000459533	0.000265224	0	0.00206172	0.000432927	0	0	0.00131792	0	0	0.00042508	0	0.00110493	0.00021266	0	0	0.000718836	0	0	0.00108753	0.00074446	0.00109699	0	0.00118756	0.00109657	0	0	0.000144728
K00526	K00526 E1.17.4.1B, nrdB, nrdF; ribonucleoside-diphosphate reductase beta chain [EC:1.17.4.1]	09180 Brite Hierarchies, 09100 Metabolism	09182 Protein families: genetic information processing, 09104 Nucleotide metabolism	00240 Pyrimidine metabolism [PATH:ko00240], 03400 DNA repair and recombination proteins [BR:ko03400], 00230 Purine metabolism [PATH:ko00230]	0	0	0	0	0.00015265	0	0	0	0	0	0	0	0	0	0	0	0	0	0	0	0	0	0	0	0	0	0	0	0	0	0	0	0	0	0	0	0	0	0	0	0	0	0	0	0
K00533	K00533 E1.12.7.2L; ferredoxin hydrogenase large subunit [EC:1.12.7.2]	09190 Not Included in Pathway or Brite	09191 Unclassified: metabolism	99980 Enzymes with EC numbers	0	0	0	0	0	0	0	0	0	0	0	0	0	0	0	0	0	0	0	0	0	0	0	0	0	0	0	0	0	0	0	0	0	0	0	0	0	0	0	0	0	0	0	0	0
K00534	K00534 E1.12.7.2S; ferredoxin hydrogenase small subunit [EC:1.12.7.2]	09190 Not Included in Pathway or Brite	09191 Unclassified: metabolism	99980 Enzymes with EC numbers	0	0	0	0	0	0	0	0	0	0	0	0	0	0	0	0	0	0	0	0	0	0	0	0	0	0	0	0	0	0	0	0	0	0	0	0	0	0	0	0	0	0	0	0	0
K00537	K00537 arsC; arsenate reductase (glutaredoxin) [EC:1.20.4.1]	09190 Not Included in Pathway or Brite	09191 Unclassified: metabolism	99980 Enzymes with EC numbers	0	0	0	0	3.93e-06	0	0	0	0	0	0	0	0	0	0	0	0	0	0	0	4.93e-05	0	0	0	0	0	0	0	0	0	0.000366655	0	0	0	0	0	0	0	0	0	0	0	0	0	0
K00540	K00540 fqr; F420H(2)-dependent quinone reductase [EC:1.1.98.-]	09190 Not Included in Pathway or Brite	09191 Unclassified: metabolism	99980 Enzymes with EC numbers	0	0	0.000107622	0	0	0	0	0	0	0	0	0	0	0	0	0	0	0	0	0	0	0	0	0	0	0	0	0	0	0	0	0	0	0	0	0	0	0	0	0	0	0	0	0	0
K00548	K00548 metH, MTR; 5-methyltetrahydrofolate--homocysteine methyltransferase [EC:2.1.1.13]	09100 Metabolism	09108 Metabolism of cofactors and vitamins, 09105 Amino acid metabolism, 09106 Metabolism of other amino acids	00270 Cysteine and methionine metabolism [PATH:ko00270], 00670 One carbon pool by folate [PATH:ko00670], 00450 Selenocompound metabolism [PATH:ko00450]	0	0	0	0	0	0	0	0.000557338	0	0	0	0	0	0	0	0	0	0	0	0.000300286	0	0	0	0	0	0	0	0	0	0	0	0	0	0	0	0	0	0	0	0	0	0	0	0	0
K00549	K00549 metE; 5-methyltetrahydropteroyltriglutamate--homocysteine methyltransferase [EC:2.1.1.14]	09100 Metabolism	09105 Amino acid metabolism, 09106 Metabolism of other amino acids	00450 Selenocompound metabolism [PATH:ko00450], 00270 Cysteine and methionine metabolism [PATH:ko00270]	0	0	0	0	0	0	0	0	0	0	0	0	0	0	0	0	0	0	0	0	0	0	0	0	0	0	0	0	0	0	0	0	0.00131339	0	0	0	0	0	0	0	0	0	0	0	0
K00554	K00554 trmD; tRNA (guanine37-N1)-methyltransferase [EC:2.1.1.228]	09180 Brite Hierarchies	09182 Protein families: genetic information processing	03016 Transfer RNA biogenesis [BR:ko03016]	0.000626691	0.000584187	0	0	0.000842584	0.000561749	0.000979182	0.000991484	0	0.000502187	0.000378647	0	0.000461326	0	0	2.85e-05	0	0.000367187	0	0	0	0	0	0.000670685	0.000593063	0.00110871	0	8.66e-05	0	0.000602261	0	0.0018933	0	0	0	0	0	0	0.000444061	0	0	0	0.000659687	0.000296354	0
K00555	K00555 TRMT1, trm1; tRNA (guanine26-N2/guanine27-N2)-dimethyltransferase [EC:2.1.1.215 2.1.1.216]	09180 Brite Hierarchies	09182 Protein families: genetic information processing	03016 Transfer RNA biogenesis [BR:ko03016]	0	0	0	0	0	0	0	0	0	0	0	0	0	0	0	0	0	0	0	0	0	0	0	0	0	0	0	0	0	0	0	0	0	0	0	0	0	0	0	0	0	0	0	0	0
K00556	K00556 trmH; tRNA (guanosine-2'-O-)-methyltransferase [EC:2.1.1.34]	09180 Brite Hierarchies	09182 Protein families: genetic information processing	03016 Transfer RNA biogenesis [BR:ko03016]	0	0	0	0.000492879	0	0	0	0	0	0	0.000363491	0	0	0.000441755	0	0	0.000420926	0	0	0	0	0	0	0.00064511	0	0	0	0	0	0	0	0	0	0	0	0.000662212	0	0	0	0	0.000593149	0	0	0	0
K00558	K00558 DNMT1, dcm; DNA (cytosine-5)-methyltransferase 1 [EC:2.1.1.37]	09100 Metabolism, 09180 Brite Hierarchies	09182 Protein families: genetic information processing, 09183 Protein families: signaling and cellular processes, 09105 Amino acid metabolism	00270 Cysteine and methionine metabolism [PATH:ko00270], 02048 Prokaryotic defense system [BR:ko02048], 03000 Transcription factors [BR:ko03000], 03036 Chromosome and associated proteins [BR:ko03036], 03032 DNA replication proteins [BR:ko03032]	0	0.00101451	0	0.00135062	0	0	0.00047688	0	0	0	0.000528715	0	0.00216365	0.000840727	0.000860789	0	0	0.000659177	0	0.0022443	0.000542559	0.00117874	0	0.0026823	0	0.000974935	0.00312997	0	0	0	0	0	0	0	0	0	0	0.00188841	0	0	0	0	0.00128431	0	0
K00560	K00560 thyA, TYMS; thymidylate synthase [EC:2.1.1.45]	09100 Metabolism	09108 Metabolism of cofactors and vitamins, 09104 Nucleotide metabolism	00670 One carbon pool by folate [PATH:ko00670], 00240 Pyrimidine metabolism [PATH:ko00240]	0	0	0	0.000187314	0.000457949	0.00165428	0	0.000380585	0.000280721	0	0.000138142	0	0	0	0	0	0	0	0.00340963	0	0.00149943	0.00161738	0	0	0	0	0.00597385	0	0	0	0	0	0	0	0	0	0.00102531	0.000270016	0	0	0	0	0	0	0
K00561	K00561 ermC, ermA; 23S rRNA (adenine-N6)-dimethyltransferase [EC:2.1.1.184]	09180 Brite Hierarchies	09183 Protein families: signaling and cellular processes, 09182 Protein families: genetic information processing	01504 Antimicrobial resistance genes [BR:ko01504], 03009 Ribosome biogenesis [BR:ko03009]	0	0	0	0	0	0	0	0.000207402	0	0	0.00037343	0	0	0	0	0	0	0	0	0.000185283	0	0	0	0	0	0	0	0	0	0	0	0	0	0	0	0	0	0	0.00615542	0	0	0	0	0	0.000669186
K00563	K00563 rlmA1; 23S rRNA (guanine745-N1)-methyltransferase [EC:2.1.1.187]	09180 Brite Hierarchies	09182 Protein families: genetic information processing	03009 Ribosome biogenesis [BR:ko03009]	0	0	4.77e-05	0	0.000741777	0	0	0.000224066	0	0	0	0	0	0	0	0	0	0	0.00263857	5.77e-05	0	0	0	0	0	0.00217718	0	0	0	0	0	0	0	0	0	0	0	0	0	0	0	0	0	0	0
K00564	K00564 rsmC; 16S rRNA (guanine1207-N2)-methyltransferase [EC:2.1.1.172]	09180 Brite Hierarchies	09182 Protein families: genetic information processing	03009 Ribosome biogenesis [BR:ko03009]	0	0	0	0	0	0	0	0.000600782	0	0	0.000533932	0	0.000764372	0	0	0	0	0	0	4.28e-05	0	0	0	0	0.00046634	0	0	0	0	0	0	0	0	0	0	0	0	0	0	0	0	0	0	0	0
K00566	K00566 mnmA, trmU; tRNA-uridine 2-sulfurtransferase [EC:2.8.1.13]	09180 Brite Hierarchies, 09120 Genetic Information Processing	09123 Folding, sorting and degradation, 09182 Protein families: genetic information processing	04122 Sulfur relay system [PATH:ko04122], 03016 Transfer RNA biogenesis [BR:ko03016]	0.000959868	0.00214954	0	0.000904567	0.000629189	0.000976647	0.00039591	0.00177557	0.000908289	0	0	0	0	0.000303458	0	5.71e-05	0.000801864	0	0.000117573	0.0012631	0	0.000360801	0	0	0	0	0	0	0.0013187	0	0	0	0	0	0.000300059	0	0	0.000194207	0.000524799	0.000777663	0	0.000634216	0.00272056	0.000261895	0
K00567	K00567 ogt, MGMT; methylated-DNA-[protein]-cysteine S-methyltransferase [EC:2.1.1.63]	09180 Brite Hierarchies	09182 Protein families: genetic information processing	03400 DNA repair and recombination proteins [BR:ko03400]	0	0	0.00200988	0	0.000246125	0	0.000374019	9.02e-05	0	0	0	0	0	0	0.00038509	8.56e-05	0	0.000352235	0	0.000570369	0	0	0	0	0	0	0	0	0	0	0	0	0	0	0	0	0	0	0	0	0	0	0	0	0
K00570	K00570 pmtA; phosphatidylethanolamine/phosphatidyl-N-methylethanolamine N-methyltransferase [EC:2.1.1.17 2.1.1.71]	09100 Metabolism	09103 Lipid metabolism	00564 Glycerophospholipid metabolism [PATH:ko00564]	0	0	0	0	0	0	0	0	0	0	0	0	0	0	0	0	0	0	0	0	0	0	0	0	0	0	0	0	0	0	0	0	0	0	0	0	0	0	0	0	0	0	0	0	0
K00571	K00571 E2.1.1.72; site-specific DNA-methyltransferase (adenine-specific) [EC:2.1.1.72]	09180 Brite Hierarchies	09183 Protein families: signaling and cellular processes	02048 Prokaryotic defense system [BR:ko02048]	0.00181661	0.00170076	0.00345995	0	0.00171135	0	0.00126187	0.00212223	0	0	0.00109768	0	0.00157143	0	0	0	0	0	0.000144916	0.00108808	0	0	0	0	0	0.00226419	0	0	0	0	0.00359322	0	0	0	0.00114623	0	0.00111351	0	0	0	3.92e-05	0.00137455	0.00195504	0.000464059	0
K00573	K00573 E2.1.1.77, pcm; protein-L-isoaspartate(D-aspartate) O-methyltransferase [EC:2.1.1.77]	09190 Not Included in Pathway or Brite	09191 Unclassified: metabolism	99980 Enzymes with EC numbers	0	0.000262089	0	0.000258063	0	0	0.000407914	0	0	0	0.000213424	0	0	0.000857144	0	0	0.000469332	0	0	0	0	0	0	0	0	0	0	0	8.87e-05	0	0	0.000603228	0	0	0	0	0	0	0	0	0	0.000366595	0	0	0
K00574	K00574 cfa; cyclopropane-fatty-acyl-phospholipid synthase [EC:2.1.1.79]	09190 Not Included in Pathway or Brite	09191 Unclassified: metabolism	99980 Enzymes with EC numbers	0	0	0	0	0	0	0	0	0	0	0	0	0	0	0	0	0	0	0	0	0	0	0	0	0	0	0	0	0	0	0	0	0	0	0	0	0	0	0	0	0	0	0	0	0
K00575	K00575 cheR; chemotaxis protein methyltransferase CheR [EC:2.1.1.80]	09180 Brite Hierarchies, 09140 Cellular Processes, 09130 Environmental Information Processing	09132 Signal transduction, 09183 Protein families: signaling and cellular processes, 09142 Cell motility	02035 Bacterial motility proteins [BR:ko02035], 02020 Two-component system [PATH:ko02020], 02030 Bacterial chemotaxis [PATH:ko02030]	0	0.00015592	0	0.0015504	0	0	0.000305288	0	0	0	0.0011429	0	0	0.000881023	0.000785021	2.85e-05	0	0.00102285	9.57e-05	0	0	0	0	0	0	0	0	0	0.00245487	0	0.00176361	0	0	0	0	0	0	0	0	0.00117105	0	0.000919166	0.000197387	0	0
K00577	K00577 mtrA; tetrahydromethanopterin S-methyltransferase subunit A [EC:2.1.1.86]	09100 Metabolism	09102 Energy metabolism	00680 Methane metabolism [PATH:ko00680]	0	0	0	0	0	0	0	0	0	0	0	0	0	0	0	0	0	0	0	0	0	0	0	0	0	0	0	0	0	0	0	0	0	0	0	0	0	0	0	0	0	0	0	0	0
K00578	K00578 mtrB; tetrahydromethanopterin S-methyltransferase subunit B [EC:2.1.1.86]	09100 Metabolism	09102 Energy metabolism	00680 Methane metabolism [PATH:ko00680]	0	0	0	0	0	0	0	0	0	0	0	0	0	0	0	0	0	0	0	0	0	0	0	0	0	0	0	0	0	0	0	0	0	0	0	0	0	0	0	0	0	0	0	0	0
K00579	K00579 mtrC; tetrahydromethanopterin S-methyltransferase subunit C [EC:2.1.1.86]	09100 Metabolism	09102 Energy metabolism	00680 Methane metabolism [PATH:ko00680]	0	0	0	0	0	0	0	0	0	0	0	0	0	0	0	0	0	0	0	0	0	0	0	0	0	0	0	0	0	0	0	0	0	0	0	0	0	0	0	0	0	0	0	0	0
K00580	K00580 mtrD; tetrahydromethanopterin S-methyltransferase subunit D [EC:2.1.1.86]	09100 Metabolism	09102 Energy metabolism	00680 Methane metabolism [PATH:ko00680]	0	0	0	0	0	0	0	0	0	0	0	0	0	0	0	0	0	0	0	0	0	0	0	0	0	0	0	0	0	0	0	0	0	0	0	0	0	0	0	0	0	0	0	0	0
K00581	K00581 mtrE; tetrahydromethanopterin S-methyltransferase subunit E [EC:2.1.1.86]	09100 Metabolism	09102 Energy metabolism	00680 Methane metabolism [PATH:ko00680]	0	0	0	0	0	0	0	0	0	0	0	0	0	0	0	0	0	0	0	0	0	0	0	0	0	0	0	0	0	0	0	0	0	0	0	0	0	0	0	0	0	0	0	0	0
K00582	K00582 mtrF; tetrahydromethanopterin S-methyltransferase subunit F [EC:2.1.1.86]	09100 Metabolism	09102 Energy metabolism	00680 Methane metabolism [PATH:ko00680]	0	0	0	0	0	0	0	0	0	0	0	0	0	0	0	0	0	0	0	0	0	0	0	0	0	0	0	0	0	0	0	0	0	0	0	0	0	0	0	0	0	0	0	0	0
K00583	K00583 mtrG; tetrahydromethanopterin S-methyltransferase subunit G [EC:2.1.1.86]	09100 Metabolism	09102 Energy metabolism	00680 Methane metabolism [PATH:ko00680]	0	0	0	0	0	0	0	0	0	0	0	0	0	0	0	0	0	0	0	0	0	0	0	0	0	0	0	0	0	0	0	0	0	0	0	0	0	0	0	0	0	0	0	0	0
K00584	K00584 mtrH; tetrahydromethanopterin S-methyltransferase subunit H [EC:2.1.1.86]	09100 Metabolism	09102 Energy metabolism	00680 Methane metabolism [PATH:ko00680]	0	0	0	0	0	0	0	0	0	0	0	0	0	0	0	0	0	0	0	0	0	0	0	0	0	0	0	0	0	0	0	0	0	0	0	0	0	0	0	0	0	0	0	0	0
K00588	K00588 E2.1.1.104; caffeoyl-CoA O-methyltransferase [EC:2.1.1.104]	09100 Metabolism	09110 Biosynthesis of other secondary metabolites	00945 Stilbenoid, diarylheptanoid and gingerol biosynthesis [PATH:ko00945], 00940 Phenylpropanoid biosynthesis [PATH:ko00940], 00941 Flavonoid biosynthesis [PATH:ko00941]	0	5.49e-05	0	0	0	0	0	0	0	0	0.000333677	0	0	0	0	0	0.000397775	0	0	0	0.000143038	0.00024412	0	0	0	0	0.000648041	0	0	0	0	0	0	0	0	0	0.000190573	0	0	0	0	0	0	0.000225138	0
K00590	K00590 E2.1.1.113; site-specific DNA-methyltransferase (cytosine-N4-specific) [EC:2.1.1.113]	09180 Brite Hierarchies	09183 Protein families: signaling and cellular processes	02048 Prokaryotic defense system [BR:ko02048]	0	0	0	0	0	0	0	0	0	0.000315283	0	0	0	0	0	0	0	0	0	0	0	0	0	0	0	0	0	0	0	0	0	0	0	0	0	0	0	0	0	0	0	0	0	0	0
K00595	K00595 cobL-cbiET; precorrin-6B C5,15-methyltransferase / cobalt-precorrin-6B C5,C15-methyltransferase [EC:2.1.1.132 2.1.1.289 2.1.1.196]	09100 Metabolism	09108 Metabolism of cofactors and vitamins	00860 Porphyrin metabolism [PATH:ko00860]	0	0	0	0	0.00123245	0	0	0	0	0	0	0	0	0	0	0	2.32e-05	0.00022339	0	0	0	0	0	0	0	0	0	0	0	0	0	0	0	0	0	0	0	9.28e-05	0	0	0	0	0	0.000125204	0
K00598	K00598 tam; trans-aconitate 2-methyltransferase [EC:2.1.1.144]	09190 Not Included in Pathway or Brite	09191 Unclassified: metabolism	99980 Enzymes with EC numbers	0	0	0	0	0	0	0	0	0	0	0	0	0	0	0	0	0	0	0	0	0	0	0	0	0	0	0	0	0	0	0	0	0	0.000422663	0	0	0	0	0	0	0	0.00061117	0	0	0
K00600	K00600 glyA, SHMT; glycine hydroxymethyltransferase [EC:2.1.2.1]	09100 Metabolism	09108 Metabolism of cofactors and vitamins, 09101 Carbohydrate metabolism, 09106 Metabolism of other amino acids, 09102 Energy metabolism, 09105 Amino acid metabolism	00260 Glycine, serine and threonine metabolism [PATH:ko00260], 00680 Methane metabolism [PATH:ko00680], 00630 Glyoxylate and dicarboxylate metabolism [PATH:ko00630], 00460 Cyanoamino acid metabolism [PATH:ko00460], 00670 One carbon pool by folate [PATH:ko00670]	0.000355654	0.000210287	0	0	0	0	0	0.000628456	0.000633806	0.0003032	0	0	0	0	0.000981862	0	0.000471437	0	0	0.000545587	0	0	0	0	0	0.000320243	0	0	0	0.000521489	0	0	0.00238484	0	0.000132026	0.000497139	0	0.000141396	0.000263277	0.000443697	0	0.0010503	0	0	0
K00602	K00602 purH; phosphoribosylaminoimidazolecarboxamide formyltransferase / IMP cyclohydrolase [EC:2.1.2.3 3.5.4.10]	09180 Brite Hierarchies, 09100 Metabolism	09183 Protein families: signaling and cellular processes, 09108 Metabolism of cofactors and vitamins, 09104 Nucleotide metabolism	00230 Purine metabolism [PATH:ko00230], 00670 One carbon pool by folate [PATH:ko00670], 04147 Exosome [BR:ko04147]	0	0	0	0	0	0	0	0	0	0	0	0	0	0	0	0	0	0	0	0.00109524	0	0.000259924	0	0	0	0	0	0	0	0	0	0	0	0	0	0	0	0	0	0	0	0	0	0	0
K00603	K00603 fctD; glutamate formiminotransferase / 5-formyltetrahydrofolate cyclo-ligase [EC:2.1.2.5 6.3.3.2]	09100 Metabolism	09108 Metabolism of cofactors and vitamins, 09105 Amino acid metabolism	00670 One carbon pool by folate [PATH:ko00670], 00340 Histidine metabolism [PATH:ko00340]	0	0	0	0	0.00186609	0.00125708	0	0	0	0	0.000308086	0	0.000441052	0	0	0	0.00330216	0	0	0	0	0.000416955	0	0	0	0	0	0	0	0	0	0	0	0	0	0	0	0	0	0	0	0	0	0.000897104	0
K00604	K00604 MTFMT, fmt; methionyl-tRNA formyltransferase [EC:2.1.2.9]	09120 Genetic Information Processing, 09100 Metabolism	09122 Translation, 09108 Metabolism of cofactors and vitamins	00670 One carbon pool by folate [PATH:ko00670], 00970 Aminoacyl-tRNA biosynthesis [PATH:ko00970]	0.000330533	4.46e-05	0	0.000185967	5.18e-05	0	0	0.000807292	0.00073549	0.000247318	0.000137148	0	0.000196339	0	0	0	0.000311485	0.00017194	0	0.000349075	0	0.000116176	0.000100654	0.000243404	0	0.000191198	0.0003084	0	0	0	0	0	0	0	0	0	6.38e-05	0	0	0.000284522	0	0	5.65e-05	4.82e-05	2.22e-05
K00605	K00605 gcvT, AMT; aminomethyltransferase [EC:2.1.2.10]	09100 Metabolism	09101 Carbohydrate metabolism, 09105 Amino acid metabolism, 09108 Metabolism of cofactors and vitamins	00260 Glycine, serine and threonine metabolism [PATH:ko00260], 00630 Glyoxylate and dicarboxylate metabolism [PATH:ko00630], 00670 One carbon pool by folate [PATH:ko00670]	0	0	0	0	0	0	0	0.000558826	0	0	0	0	0	0	0	0	0	0	0	0.000654201	0	0	0	0	0	0	0	0	0	0	0	0	0	0	0	0	0	0	0	0	0	0	0	0	0
K00606	K00606 panB; 3-methyl-2-oxobutanoate hydroxymethyltransferase [EC:2.1.2.11]	09100 Metabolism	09108 Metabolism of cofactors and vitamins	00770 Pantothenate and CoA biosynthesis [PATH:ko00770]	0	0.000918082	0	0.000448409	0	0	0	0	0.000673107	0	0.000850714	0	0.00121787	0	0	0	0	0	0	0	0	0.000257739	0	0	0	0	0	0	0	0	0.00144829	0	0.0014995	0	0	0.000904064	0	0.0006678	0	0	0	0.000310676	0	0.00090055	0
K00609	K00609 pyrB, PYR2; aspartate carbamoyltransferase catalytic subunit [EC:2.1.3.2]	09100 Metabolism	09104 Nucleotide metabolism, 09105 Amino acid metabolism	00250 Alanine, aspartate and glutamate metabolism [PATH:ko00250], 00240 Pyrimidine metabolism [PATH:ko00240]	0	0	0	0	0	0	0	0.000824253	0.00119275	0	0	0	0	0	0	0.00720738	0	0	0	0	0	0	0	0	0	0	0	0	0	0	0	0	0	0	0	0	0	0	0	0	0	0	0	0	0
K00610	K00610 pyrI; aspartate carbamoyltransferase regulatory subunit	09100 Metabolism	09105 Amino acid metabolism, 09104 Nucleotide metabolism	00240 Pyrimidine metabolism [PATH:ko00240], 00250 Alanine, aspartate and glutamate metabolism [PATH:ko00250]	0	0.000508792	0	0	0	0	0	0	0	0	0	0	0	0	0	4.75e-05	0	0	0	0	0	0	0	0	0	0	0	0	0	0.000665781	0	0	0	0	0	0	0	0.000465075	0	0	0	7.9e-05	0.000644104	0	0
K00611	K00611 OTC, argF, argI; ornithine carbamoyltransferase [EC:2.1.3.3]	09100 Metabolism	09105 Amino acid metabolism	00220 Arginine biosynthesis [PATH:ko00220]	0.00102465	0.00152022	0	0	0	0	0	0.00153484	0.000709289	0	0.000554554	0	0.000793894	0	0	0	0	0	5.47e-06	0	0	0	0.0015098	0	0	0	0	0	0	0	0.0020276	0	0	0	0	0	0.000561481	0.000480407	0	0	0	0.00138759	0	0	0.00014831
K00612	K00612 nodU; carbamoyltransferase [EC:2.1.3.-]	09190 Not Included in Pathway or Brite	09191 Unclassified: metabolism	99980 Enzymes with EC numbers	0	0	0	0	0	0	0	0	0	0	0	0	0	0	0	0	0	0	0	0	0	0	0	0	0	0	0	0	0	0	0	0	0	0	0	0	0	0	0	0	0	0	0	0	0
K00615	K00615 E2.2.1.1, tktA, tktB; transketolase [EC:2.2.1.1]	09100 Metabolism	09102 Energy metabolism, 09101 Carbohydrate metabolism, 09109 Metabolism of terpenoids and polyketides	01051 Biosynthesis of ansamycins [PATH:ko01051], 00710 Carbon fixation in photosynthetic organisms [PATH:ko00710], 00030 Pentose phosphate pathway [PATH:ko00030]	0	0	0	0	0	0	0	0.0027242	0	0	0	0	0	0	0	0	0	0	0	0	0	0	0	0	0	0.0056886	0	0.00502105	0	0	0	0	0	0	0	0	0	0	0	0	0	0	0	0	0
K00616	K00616 E2.2.1.2, talA, talB; transaldolase [EC:2.2.1.2]	09100 Metabolism	09101 Carbohydrate metabolism	00030 Pentose phosphate pathway [PATH:ko00030]	0.000821044	3.03e-05	0	0	7.86e-05	0.000245931	0	0	0	0.000465939	0	0	0	0	0	7.61e-05	0	0	0	0	0.000705326	0	0	0	0	0	0	0	0	0	0	0	0	0	0	0	0	0.000196762	0	0	0	0	3.83e-05	0.000265341	0
K00619	K00619 argA; amino-acid N-acetyltransferase [EC:2.3.1.1]	09100 Metabolism	09105 Amino acid metabolism	00220 Arginine biosynthesis [PATH:ko00220]	0	0	0	0	0	0	9.67e-05	0	0	0	0	0	0	0.000512396	0	0	0	0	0	0	0	0	0	0	0	0	0	0	0	0	0	0	0	0	0	0	0	0	0	0	0.000346477	0.000294598	0	0	0
K00620	K00620 argJ; glutamate N-acetyltransferase / amino-acid N-acetyltransferase [EC:2.3.1.35 2.3.1.1]	09100 Metabolism	09105 Amino acid metabolism	00220 Arginine biosynthesis [PATH:ko00220]	0.001535	0	0.00041727	0.000255367	0.000234342	0	0	0	0.000878969	0	0.00018833	0	0.000269611	0	0	0	0.00176368	0	0	0	0	5.43e-05	0	0.00033424	0.000598132	0.000770121	0.000350353	0	0	0	0	0	0	0	0.000360071	0	0.00068118	0	0	0	0	0	0	0	0
K00625	K00625 E2.3.1.8, pta; phosphate acetyltransferase [EC:2.3.1.8]	09100 Metabolism	09101 Carbohydrate metabolism, 09106 Metabolism of other amino acids, 09102 Energy metabolism	00620 Pyruvate metabolism [PATH:ko00620], 00640 Propanoate metabolism [PATH:ko00640], 00430 Taurine and hypotaurine metabolism [PATH:ko00430], 00720 Carbon fixation pathways in prokaryotes [PATH:ko00720], 00680 Methane metabolism [PATH:ko00680]	0	0	0	0	0	0	0	0	0	0	0	0	0	0.00178045	0.00166143	0	0	0	0	0.000225166	0	0	0	0	0	0	0	0	0	0.000421112	0	0	0	0	0	0	0	0	0	0	0	0	0	0	0
K00626	K00626 ACAT, atoB; acetyl-CoA C-acetyltransferase [EC:2.3.1.9]	09130 Environmental Information Processing, 09180 Brite Hierarchies, 09100 Metabolism	09102 Energy metabolism, 09183 Protein families: signaling and cellular processes, 09103 Lipid metabolism, 09111 Xenobiotics biodegradation and metabolism, 09101 Carbohydrate metabolism, 09105 Amino acid metabolism, 09132 Signal transduction, 09109 Metabolism of terpenoids and polyketides	00071 Fatty acid degradation [PATH:ko00071], 00630 Glyoxylate and dicarboxylate metabolism [PATH:ko00630], 00620 Pyruvate metabolism [PATH:ko00620], 00650 Butanoate metabolism [PATH:ko00650], 00280 Valine, leucine and isoleucine degradation [PATH:ko00280], 00310 Lysine degradation [PATH:ko00310], 00720 Carbon fixation pathways in prokaryotes [PATH:ko00720], 00900 Terpenoid backbone biosynthesis […	0	0	0	0	0	0	0	0	0	0	0	0	0	0	0	0	0	0	0	0	0	0	0	0	0	0	0	0	0	0	0	0	0	0.000265322	0	0	0	0	0	0	0	0	0	0	0
K00627	K00627 DLAT, aceF, pdhC; pyruvate dehydrogenase E2 component (dihydrolipoamide acetyltransferase) [EC:2.3.1.12]	09100 Metabolism	09101 Carbohydrate metabolism	00020 Citrate cycle (TCA cycle) [PATH:ko00020], 00620 Pyruvate metabolism [PATH:ko00620], 00010 Glycolysis / Gluconeogenesis [PATH:ko00010]	0	0	0	0	0	0	0	0	0	0	0	0	0	0	0	0	0	0	0	0	0	0	0	0	0	0	0	0	0	0	0	0	0	0	0	0	0	0	0	0	0	0	0	0	0
K00631	K00631 plsB; glycerol-3-phosphate O-acyltransferase [EC:2.3.1.15]	09180 Brite Hierarchies, 09100 Metabolism	09103 Lipid metabolism, 09181 Protein families: metabolism	00561 Glycerolipid metabolism [PATH:ko00561], 00564 Glycerophospholipid metabolism [PATH:ko00564], 01004 Lipid biosynthesis proteins [BR:ko01004]	0	0.00236188	0	0	0	0	0	0	0	0.00164853	0	0	0	0	0	0	0	0	0	0	0	0	0	0	0	0	0	0	0	0.00137704	0	0	0	0	0	0	0	0	0	0	0	0	0.00245954	0	0
K00632	K00632 fadA, fadI; acetyl-CoA acyltransferase [EC:2.3.1.16]	09100 Metabolism	09111 Xenobiotics biodegradation and metabolism, 09109 Metabolism of terpenoids and polyketides, 09103 Lipid metabolism, 09105 Amino acid metabolism	00280 Valine, leucine and isoleucine degradation [PATH:ko00280], 00362 Benzoate degradation [PATH:ko00362], 00071 Fatty acid degradation [PATH:ko00071], 00592 alpha-Linolenic acid metabolism [PATH:ko00592], 00642 Ethylbenzene degradation [PATH:ko00642], 00281 Geraniol degradation [PATH:ko00281]	0	0	0	0	0	0	0	0	0	0	0	0	0	0	0	0	0	0	0	0	0	0	0	0	0	0	0	0	0	0	0	0	0	0	0	0	0	0	0	0	0	0	0	0	0
K00633	K00633 lacA; galactoside O-acetyltransferase [EC:2.3.1.18]	09190 Not Included in Pathway or Brite	09191 Unclassified: metabolism	99980 Enzymes with EC numbers	0	0	0	0	0	0	0	0	0	0	0	0	0	0	0	0	0	0	0	0	0	0	0	0	0	0	0	3.44e-05	0	0	0	0	0	0	0	0	0	0	0	0	0	0	0	0	0
K00634	K00634 ptb; phosphate butyryltransferase [EC:2.3.1.19]	09100 Metabolism	09101 Carbohydrate metabolism	00650 Butanoate metabolism [PATH:ko00650]	0	0	0	0	0	0	0	0	0	0	0	0	0	0	0	0	0	0.000829358	0	0	0	0	0	0	0	0	0	0	0	0	0	0	0	0	0	0	0	0	0	0	0	0	0	0	0
K00639	K00639 kbl, GCAT; glycine C-acetyltransferase [EC:2.3.1.29]	09180 Brite Hierarchies, 09100 Metabolism	09105 Amino acid metabolism, 09181 Protein families: metabolism	01007 Amino acid related enzymes [BR:ko01007], 00260 Glycine, serine and threonine metabolism [PATH:ko00260]	0.00102465	0.00152022	0	0	0	0	0	0.00153484	0.000709289	0	0.000554554	0	0.000793894	0	0	0	0	0	5.47e-06	0	0	0	0.0015098	0	0	0	0	0	0	0	0.0020276	0	0	0	0	0	0.000561481	0.000480407	0	0	0	0	0	0	0.00014831
K00640	K00640 cysE; serine O-acetyltransferase [EC:2.3.1.30]	09140 Cellular Processes, 09100 Metabolism	09145 Cellular community - prokaryotes, 09105 Amino acid metabolism, 09102 Energy metabolism	05111 Biofilm formation - Vibrio cholerae [PATH:ko05111], 00270 Cysteine and methionine metabolism [PATH:ko00270], 00920 Sulfur metabolism [PATH:ko00920]	0.00184702	0	0	0.00123371	0.00351539	0	0	0	0.00174983	0	0.000909846	0	0	0.00213863	0.00200981	0	0.00301383	0	0.000221475	0	0	0.000700585	0	0	0	0.00403885	0	0	0	0	0	0.00242446	0	0	0	0	0	0.000292162	0	0	0	0	0	0.0002573	0
K00641	K00641 metX; homoserine O-acetyltransferase/O-succinyltransferase [EC:2.3.1.31 2.3.1.46]	09100 Metabolism	09102 Energy metabolism, 09105 Amino acid metabolism	00920 Sulfur metabolism [PATH:ko00920], 00270 Cysteine and methionine metabolism [PATH:ko00270]	0	0	0	0.000422468	0	0	0	0	0	0	0.000311564	0	0	0	0	0	0	0.000922144	0	0	0	0	0	0	0	0	0	0	0	0	0	0	0	0	0	0	0	0	0	0	0	0	0	0	0
K00645	K00645 fabD, MCAT, MCT1; [acyl-carrier-protein] S-malonyltransferase [EC:2.3.1.39]	09100 Metabolism, 09180 Brite Hierarchies	09110 Biosynthesis of other secondary metabolites, 09181 Protein families: metabolism, 09103 Lipid metabolism	01004 Lipid biosynthesis proteins [BR:ko01004], 00333 Prodigiosin biosynthesis [PATH:ko00333], 00061 Fatty acid biosynthesis [PATH:ko00061]	0	3.08e-05	0	0.000424153	0	0.000487439	0.000205958	0	0	0.000319059	0	0	0.00044781	0	0.000678008	0	0	0	0	0.000658267	0.000725056	0.000180064	0	0.000555156	0.000608269	0.000594905	0.000477997	0.00187679	0	0.00038896	0	0.000592875	0	1.85e-05	0.000126025	0	0	0.000293014	0	0	0.000483868	0.000420012	3.9e-05	0.000395139	0.000183417
K00647	K00647 fabB; 3-oxoacyl-[acyl-carrier-protein] synthase I [EC:2.3.1.41]	09100 Metabolism, 09180 Brite Hierarchies	09181 Protein families: metabolism, 09103 Lipid metabolism, 09108 Metabolism of cofactors and vitamins	00780 Biotin metabolism [PATH:ko00780], 00061 Fatty acid biosynthesis [PATH:ko00061], 01004 Lipid biosynthesis proteins [BR:ko01004]	0.00351555	0.000603164	0	0	0	0	0	0	0	0	0	0	0	0	0	0	0	0	0	0	0	0	0	0	0	0	0	0	0	0	0	0	0	0	0	0	0.000359096	0	0	0.00302347	0	0	0.000763575	0	0
K00648	K00648 fabH; 3-oxoacyl-[acyl-carrier-protein] synthase III [EC:2.3.1.180]	09100 Metabolism, 09180 Brite Hierarchies	09181 Protein families: metabolism, 09103 Lipid metabolism	01004 Lipid biosynthesis proteins [BR:ko01004], 00061 Fatty acid biosynthesis [PATH:ko00061]	0	0	0	0	0.000148198	0	0	0	0	0	0	0	0	0	0	0	0	0	0	0	0	0	0	0	0	0	0	0.000486123	0	0	0	0.000736615	0	0	0	0	0	0	0	0	0.00100058	0.000811439	0	0	0
K00651	K00651 metA; homoserine O-succinyltransferase/O-acetyltransferase [EC:2.3.1.46 2.3.1.31]	09100 Metabolism	09105 Amino acid metabolism, 09102 Energy metabolism	00270 Cysteine and methionine metabolism [PATH:ko00270], 00920 Sulfur metabolism [PATH:ko00920]	0.00117538	0.000957575	0	0.00133748	0.000654063	0.00171179	0.00034954	0	0	0	0.000986619	0	0.00141243	0.00130089	0	0.000218694	0	0	0.000273426	0	0	0.000554147	0.000311884	0.000423753	0.00107968	0.000825764	0	0.000281907	0	0	0	0.00122875	0	0	0.000636125	0.0017064	0	0.000623507	0.00039316	0	0.00135243	0.000815012	0	0.00084082	0.000320263
K00652	K00652 bioF; 8-amino-7-oxononanoate synthase [EC:2.3.1.47]	09100 Metabolism, 09180 Brite Hierarchies	09108 Metabolism of cofactors and vitamins, 09181 Protein families: metabolism	00780 Biotin metabolism [PATH:ko00780], 01007 Amino acid related enzymes [BR:ko01007]	0	0.000784216	0	0	0	0.000784679	0.00160012	0	0	0	0	0	0	0	0	0	0	0	0	0	0	0	0	0	0	0	0	0	0	0	0.000381321	0.000384632	0	0	0	0	0.000829229	0	0	0	0.00100785	0	0.000992777	0	0
K00655	K00655 plsC; 1-acyl-sn-glycerol-3-phosphate acyltransferase [EC:2.3.1.51]	09100 Metabolism, 09180 Brite Hierarchies	09181 Protein families: metabolism, 09103 Lipid metabolism	00561 Glycerolipid metabolism [PATH:ko00561], 00564 Glycerophospholipid metabolism [PATH:ko00564], 01004 Lipid biosynthesis proteins [BR:ko01004]	0	0	0	0	0	0	0.000431452	0	0	0	0	0	0	0.00148147	0.00288622	0	0	0	0	0.00140734	0	0	0	0	0	0	0	0.00165815	0.00218366	0	0	0.00499305	0	0	0	0	0	0	0	0	0	0.00154516	0	0	0
K00656	K00656 E2.3.1.54, pflD; formate C-acetyltransferase [EC:2.3.1.54]	09100 Metabolism	09101 Carbohydrate metabolism	00650 Butanoate metabolism [PATH:ko00650], 00640 Propanoate metabolism [PATH:ko00640], 00620 Pyruvate metabolism [PATH:ko00620]	0	0.000162075	0	0	0	0	0	0	0	0.00115314	0	0	0	0	0	0	0	0	0	0	0	0	0	0	0	0	0	0	0	0	0	0	0	0	0	0	0	0	0	0	0	0	0	0	0
K00657	K00657 speG, SAT; diamine N-acetyltransferase [EC:2.3.1.57]	09100 Metabolism, 09140 Cellular Processes	09143 Cell growth and death, 09105 Amino acid metabolism	04216 Ferroptosis [PATH:ko04216], 00330 Arginine and proline metabolism [PATH:ko00330]	0.000616114	0	0	0.00056767	0.000510054	0	0	0.000792414	0	0.000559202	0.000418649	0	0.000599333	0.000636764	0	0	0.000439868	0.000398848	5.47e-06	0	0.000873026	0.000283462	0	0.000761961	0.000674165	0.000352208	0.000752477	3.22e-05	0	0.00143115	0	0	0	0	0	0	0	0.000108177	0	0.000226403	0.000848033	0	0	0.00014588	5.73e-05
K00658	K00658 DLST, sucB; 2-oxoglutarate dehydrogenase E2 component (dihydrolipoamide succinyltransferase) [EC:2.3.1.61]	09100 Metabolism	09101 Carbohydrate metabolism, 09105 Amino acid metabolism	00310 Lysine degradation [PATH:ko00310], 00020 Citrate cycle (TCA cycle) [PATH:ko00020], 00380 Tryptophan metabolism [PATH:ko00380]	0	0	0	0	0	0	0	0	0	0	0	0	0	0	0	0	0	0	0	0	0	0	0	0	0	0	0	0	0	0	0	0	0	0	0	0	0	0	0	0	0	0	0	0	0
K00661	K00661 maa; maltose O-acetyltransferase [EC:2.3.1.79]	09190 Not Included in Pathway or Brite	09191 Unclassified: metabolism	99980 Enzymes with EC numbers	0	0	0	0	0	0	0	0.00270724	0	0	0	0	0	0	0	5.71e-05	0	0	0	0	0	0	0	0	0	0	0	0	0	0	0	0	0	0	0	0	0	0	0	0	0	0	0	0	0
K00662	K00662 aacC; aminoglycoside 3-N-acetyltransferase [EC:2.3.1.81]	09180 Brite Hierarchies	09183 Protein families: signaling and cellular processes	01504 Antimicrobial resistance genes [BR:ko01504]	0	0	0	0	3.09e-05	0	0	0	0	0	0.000680273	0	0	0	0	0	0	0	0	0	0	0	0	0.00120732	0	0	0	0	0	0	0	0.000144138	0	0	0	0	0	0	0	0	0.00103722	0	0	0	0
K00663	K00663 aacA; aminoglycoside 6'-N-acetyltransferase [EC:2.3.1.82]	09180 Brite Hierarchies	09183 Protein families: signaling and cellular processes	01504 Antimicrobial resistance genes [BR:ko01504]	0	0	0	0	0	0	0	0	0	0	0	0	0	0	0	0	0	0	0	0	0	0	0	0	0	0	0	0	0	0	0	0	0	0	0	0	0	0	0	0	0	0	0	0	0
K00666	K00666 K00666; fatty-acyl-CoA synthase [EC:6.2.1.-]	09180 Brite Hierarchies	09181 Protein families: metabolism	01004 Lipid biosynthesis proteins [BR:ko01004]	0.00101011	0	0	0.000345319	0.00104053	0.00655521	0.000649885	0.000384156	0	0	0.000254667	0	0	0	0	0	0	0.000520218	0	0.000950421	0.00238233	0.000507912	0	0.000451974	0.00065389	0	0.0013483	0	0	0	0.000135662	0	0	0	0	0.00146838	0	0.000723166	0	0	0.000780127	0	0	0	0.000199896
K00672	K00672 ftr; formylmethanofuran--tetrahydromethanopterin N-formyltransferase [EC:2.3.1.101]	09100 Metabolism	09102 Energy metabolism	00680 Methane metabolism [PATH:ko00680]	0	0	0	0	0	0	0	0	0	0	0	0	0	0	0	0	0	0	0	0	0	0	0	0	0	0	0	0	0	0	0	0	0	0	0	0	0	0	0	0	0	0	0	0	0
K00674	K00674 dapD; 2,3,4,5-tetrahydropyridine-2,6-dicarboxylate N-succinyltransferase [EC:2.3.1.117]	09100 Metabolism	09105 Amino acid metabolism	00300 Lysine biosynthesis [PATH:ko00300]	0	0	0	0	0	0	0	0	0.000470988	0	0.000212678	0	0	0	0	0	0.000414612	0	0	0	0	0	0	0.000377453	0	0	0	0	0	0	0	0	0	0	0	0	0	0	0	0	0	0	0	0	0
K00677	K00677 lpxA; UDP-N-acetylglucosamine acyltransferase [EC:2.3.1.129]	09100 Metabolism, 09180 Brite Hierarchies	09181 Protein families: metabolism, 09107 Glycan biosynthesis and metabolism	01005 Lipopolysaccharide biosynthesis proteins [BR:ko01005], 00540 Lipopolysaccharide biosynthesis [PATH:ko00540]	0.000720562	0.000322098	0	0	0	0	0.000311408	0	0	0	0	0	0	0	0	0	0	0	0	0	0	1.78e-05	0	0	0	0.000427977	6.69e-05	0	0	0.00050659	0	0	0	0	0	0	0.00042052	0.000235093	0	0	0	0.000632787	0	0.00031703	0
K00681	K00681 ggt; gamma-glutamyltranspeptidase / glutathione hydrolase [EC:2.3.2.2 3.4.19.13]	09180 Brite Hierarchies, 09100 Metabolism	09181 Protein families: metabolism, 09106 Metabolism of other amino acids	01002 Peptidases and inhibitors [BR:ko01002], 00460 Cyanoamino acid metabolism [PATH:ko00460], 00430 Taurine and hypotaurine metabolism [PATH:ko00430], 00480 Glutathione metabolism [PATH:ko00480]	0	0	0	0	0	0	0	0	0	0	0	0	0	0	0	0	0	0.000874652	0	0	0	0	0	0	0	0	0	0	0	0	0	0	0	0	0	0	0	0	0	0	0	0	0	0	0
K00682	K00682 GGCT; gamma-glutamylcyclotransferase [EC:4.3.2.9]	09100 Metabolism	09106 Metabolism of other amino acids	00480 Glutathione metabolism [PATH:ko00480]	0	0	0	0	0.000293778	0	0	0.00039457	0	0	0	0	0	0.000129343	0.00035697	0	0	0	0	0.000655943	0	0	0	0	0	0	0	0	5.86e-05	0	0	0	0	0	0	0	0	0	0	0	0	0.000132917	0	0	4.87e-05
K00683	K00683 QPCT; glutaminyl-peptide cyclotransferase [EC:2.3.2.5]	09180 Brite Hierarchies	09181 Protein families: metabolism	01002 Peptidases and inhibitors [BR:ko01002]	0	0	0	0	0	0	0	0	0	0	0.000596295	0	0.00085365	0	0	0	0.000730306	0	0	0	0	0.00029086	0	0	0	0	0	0	0	0	0.00353089	0	0	0	0	0	0	0	0	0	0	0	0	0.000226286	0
K00684	K00684 aat; leucyl/phenylalanyl-tRNA---protein transferase [EC:2.3.2.6]	09190 Not Included in Pathway or Brite	09191 Unclassified: metabolism	99980 Enzymes with EC numbers	0	6.41e-05	0	0	0	0	7.53e-05	0	0	0.000452724	0	0	0	0.000451704	0	0	0	0	0	0	0	0	0	0	0	0	0	0	0	0.000566973	0	0.000929727	0	0	0	0	0	0	0	0.000520033	0.000800657	0.000359984	0	0	0
K00688	K00688 PYG, glgP; glycogen phosphorylase [EC:2.4.1.1]	09100 Metabolism, 09140 Cellular Processes	09145 Cellular community - prokaryotes, 09101 Carbohydrate metabolism, 09143 Cell growth and death	02026 Biofilm formation - Escherichia coli [PATH:ko02026], 00500 Starch and sucrose metabolism [PATH:ko00500], 04217 Necroptosis [PATH:ko04217]	0	0.00106887	0	0.00151704	0	0	0.000870672	0.00134916	0	0.00106139	0	0	0.000595421	0	0	0.000313778	0	0	0.00020507	0.00133183	0	0.0005987	0	0.00122628	0	0.000933498	0	0.000844611	0	0	0.00290391	0.00182004	0	0.0033628	0	0	0.00235932	0.000941223	0.00123038	0.00261881	0.0014396	0.0013013	0.00135314	0	0.000495799
K00690	K00690 E2.4.1.7; sucrose phosphorylase [EC:2.4.1.7]	09100 Metabolism	09101 Carbohydrate metabolism	00500 Starch and sucrose metabolism [PATH:ko00500]	0	0	0	0	0	0	0	0	0	0	0	0	0	0	0	0	0	0	4.65e-05	0	0	0	0	0	0	0	0	0	0	0	0	0	0	0	0	0	0	0	0	0	0	0	0	0	0
K00691	K00691 mapA; maltose phosphorylase [EC:2.4.1.8]	09100 Metabolism	09101 Carbohydrate metabolism	00500 Starch and sucrose metabolism [PATH:ko00500]	0.00160242	0	0	0	0	0	0	0	0	0	0	0	0	0	0	0	0	0	0	0	0	0	0	0	0	0	0	0	0	0	0	0	0	0	0	0	0	0	0	0	0	0	0	0	0
K00694	K00694 bcsA; cellulose synthase (UDP-forming) [EC:2.4.1.12]	09140 Cellular Processes, 09180 Brite Hierarchies, 09100 Metabolism	09145 Cellular community - prokaryotes, 09181 Protein families: metabolism, 09101 Carbohydrate metabolism	00500 Starch and sucrose metabolism [PATH:ko00500], 02026 Biofilm formation - Escherichia coli [PATH:ko02026], 01003 Glycosyltransferases [BR:ko01003]	0	0	0.00036582	0	0.00296973	0	0	0.00155626	0	0	0	0	0	0	0	0	0	0	0.0059607	0.0019566	0	0	0	0	0	0.00685828	0	0.000395114	0	0	0	0	0	0	0	0	0	0	0	0	0	0	0	0	0
K00700	K00700 GBE1, glgB; 1,4-alpha-glucan branching enzyme [EC:2.4.1.18]	09100 Metabolism, 09180 Brite Hierarchies	09101 Carbohydrate metabolism, 09183 Protein families: signaling and cellular processes	00500 Starch and sucrose metabolism [PATH:ko00500], 04147 Exosome [BR:ko04147]	0	0	0.00273775	0	0	0	0.00294084	0	0	0	0	0	0	0	0	0	0	0	0	0.00160346	0	0	0	0	0	0	0	0.000678131	0	0	0	0	0	0	0	0	0	0	0	0.00148853	0	0	0	0	0.000750147
K00702	K00702 E2.4.1.20; cellobiose phosphorylase [EC:2.4.1.20]	09100 Metabolism	09101 Carbohydrate metabolism	00500 Starch and sucrose metabolism [PATH:ko00500]	0	0	0	0	0	0	0	0	0	0	0	0	0	0	0	0	0	0	0	0	0	0	0.00111853	0	0	0	0.00251495	0	0	0	0	0	0	0	0	0	0	0	0	0	0	0	0	0	0
K00703	K00703 glgA; starch synthase [EC:2.4.1.21]	09140 Cellular Processes, 09180 Brite Hierarchies, 09100 Metabolism	09145 Cellular community - prokaryotes, 09181 Protein families: metabolism, 09101 Carbohydrate metabolism	01003 Glycosyltransferases [BR:ko01003], 02026 Biofilm formation - Escherichia coli [PATH:ko02026], 00500 Starch and sucrose metabolism [PATH:ko00500]	0	0.000609832	0	0	0	0	0.000460404	0	0	0.00424065	0	0	0	0.00166653	0	0	0	0	0	0	0	0	0	0	0	0	0	0	0	0	0	0	0	0	0	0	0	0	0	0.00430426	0	0	0.0025498	0	0
K00705	K00705 malQ; 4-alpha-glucanotransferase [EC:2.4.1.25]	09100 Metabolism	09101 Carbohydrate metabolism	00500 Starch and sucrose metabolism [PATH:ko00500]	0	0	0	0	7.15e-05	0	0	0	0	0	0	0	0	0	0	0	0	0.000415998	0	0.000245107	0	0	0	0	0	0	0	0	0	0	0	0	0	0.000592346	0.000720141	0	7.64e-05	9.11e-05	0	0	0	0	0	0	0.000127532
[truncated: 3,679 more rows]
[truncated: 51 more columns]

## Sheet: Table_S2-4
					Odoribacter_A06	Desulfosarcina_A07	Oscillospiraceae_A11	Bacteroidales_A14	Ruminococcaceae_A16	Azobacteroidaceae_A17	Frigididesulfovibrio_A18	Christensenellales_A19	Alistipes_B03	Desulfosarcina_B08	Bacteroidales_B11	Parabacteroides_B22	Bacteroidales_C03	Frigididesulfovibrio_C06	Frigididesulfovibrio_C14	Peptoniphilaceae_C18	Bacteroidales_C19	Synergistaceae_D05	Lachnospiraceae_D06	Ruminococcaceae_D13	Dysgonomonas_D17	Bacteroides_D19	Butyricicoccaceae_D20	Bacteroidales_E04	Acholeplasma_E16	Lachnospiraceae_E19	Bacteroides_E20	Oscillospiraceae_F05	Frigididesulfovibrio_F07	Desulfobacterales_F15	Paludibacteraceae_F17	Frigididesulfovibrio_F20	Bacteroides_F21	Clostridia_F22	Oscillospirales_G02	Odoribacter_G04	Parabacteroides_G06	Parabacteroides_G07	Breznakia_G09	Desulfosarcina_G10	Frigididesulfovibrio_G11	Frigididesulfovibrio_G15	Desulfosarcina_G17	Parabacteroides_G21	Oscillospiraceae_G22
[truncated: 3,734 more rows]
[truncated: 51 more columns]

[truncated: 1 more sheets: Table_S2-5]
