# Supplementary material for: Disentangling hindgut metabolism in the American cockroach through single-cell genomics and metatranscriptomics
Source: Front Microbiol. 2023 May 30;14:1156809. doi: 10.3389/fmicb.2023.1156809 (PMC10266427; doi:10.3389/fmicb.2023.1156809)
Supplement: Supplementary file 3 [file Table_3.XLSX]

## Sheet: Table_S3-1
Table_S3-2	Transporter Classification Database ID hitcounts per single-cell genome
Table_S3-3	Transporter Classification Database ID proportions per SAG in metagenome
Table_S3-4	Transporter Classification Database ID proportions per SAG in metatranscriptome
Table_S3-5	Accessions for Transporter Classification Database ID (TCID) hits to SAGs

## Sheet: Table_S3-2
					Odoribacter_A06	Desulfosarcina_A07	Oscillospiraceae_A11	Bacteroidales_A14	Ruminococcaceae_A16	Azobacteroidaceae_A17	Frigididesulfovibrio_A18	Christensenellales_A19	Alistipes_B03	Desulfosarcina_B08	Bacteroidales_B11	Parabacteroides_B22	Bacteroidales_C03	Frigididesulfovibrio_C06	Frigididesulfovibrio_C14	Peptoniphilaceae_C18	Bacteroidales_C19	Synergistaceae_D05	Lachnospiraceae_D06	Ruminococcaceae_D13	Dysgonomonas_D17	Bacteroides_D19	Butyricicoccaceae_D20	Bacteroidales_E04	Acholeplasma_E16	Lachnospiraceae_E19	Bacteroides_E20	Oscillospiraceae_F05	Frigididesulfovibrio_F07	Desulfobacterales_F15	Paludibacteraceae_F17	Frigididesulfovibrio_F20	Bacteroides_F21	Clostridia_F22	Oscillospirales_G02	Odoribacter_G04	Parabacteroides_G06	Parabacteroides_G07	Breznakia_G09	Desulfosarcina_G10	Frigididesulfovibrio_G11	Frigididesulfovibrio_G15	Desulfosarcina_G17	Parabacteroides_G21	Oscillospiraceae_G22
TCID	Subfamily	Family	Fam_abbreviation	Superfamily	A06_num_of_hits	A07_num_of_hits	A11_num_of_hits	A14_num_of_hits	A16_num_of_hits	A17_num_of_hits	A18_num_of_hits	A19_num_of_hits	B03_num_of_hits	B08_num_of_hits	B11_num_of_hits	B22_num_of_hits	C03_num_of_hits	C06_num_of_hits	C14_num_of_hits	C18_num_of_hits	C19_num_of_hits	D05_num_of_hits	D06_num_of_hits	D13_num_of_hits	D17_num_of_hits	D19_num_of_hits	D20_num_of_hits	E04_num_of_hits	E16_num_of_hits	E19_num_of_hits	E20_num_of_hits	F05_num_of_hits	F07_num_of_hits	F15_num_of_hits	F17_num_of_hits	F20_num_of_hits	F21_num_of_hits	F22_num_of_hits	G02_num_of_hits	G04_num_of_hits	G06_num_of_hits	G07_num_of_hits	G09_num_of_hits	G10_num_of_hits	G11_num_of_hits	G15_num_of_hits	G17_num_of_hits	G21_num_of_hits	G22_num_of_hits
1.A.1.13.10	1.A.1.13	1.A.1	VIC	VIC	0	0	0	0	0	0	0	0	0	0	0	0	0	0	0	0	0	0	0	0	0	0	0	0	0	0	0	0	0	0	0	0	0	0	0	0	0	0	0	0	0	0	0	0	0
1.A.1.13.8	1.A.1.13	1.A.1	VIC	VIC	0	0	0	0	0	0	235	0	0	0	0	0	0	81	0	0	0	0	0	0	0	0	0	0	0	0	0	0	0	100	0	0	0	0	0	0	0	0	0	0	0	106	0	0	0
1.A.1.24.5	1.A.1.24	1.A.1	VIC	VIC	0	0	0	0	0	0	0	0	0	0	0	0	0	0	0	0	0	0	0	59	0	0	0	0	0	0	0	0	0	0	0	0	0	0	0	0	0	0	0	0	0	0	0	0	0
1.A.10.2.3	1.A.10.2	1.A.10	GIC	VIC	0	0	0	0	0	0	0	0	0	0	0	0	0	0	0	0	0	0	0	0	0	0	0	0	0	0	0	0	0	0	0	0	0	0	0	0	0	0	0	0	0	15	0	0	0
1.A.104.1.1	1.A.104.1	1.A.104	Proposed_Flagellar_Biosynthesis_Na+_Channel,_FlhA_(FlhA)_Family	none	0	0	0	0	0	0	0	0	0	0	0	0	0	0	0	0	0	0	0	0	0	0	0	0	0	0	0	23	0	0	0	0	0	0	0	0	0	0	0	0	0	0	0	0	39
1.A.104.1.2	1.A.104.1	1.A.104	Proposed_Flagellar_Biosynthesis_Na+_Channel,_FlhA_(FlhA)_Family	none	0	0	23	0	0	0	0	0	0	0	0	0	0	0	0	0	0	0	0	39	0	0	0	0	0	0	0	0	0	0	0	0	0	0	0	0	0	0	0	97	0	0	0	0	0
1.A.106.2.3	1.A.106.2	1.A.106	Calcium_Load-activated_Calcium_Channel_(CLAC)_Family_	none	0	0	0	0	0	0	0	0	0	0	0	0	0	0	0	0	0	0	0	0	0	0	0	0	0	0	0	0	0	0	0	0	0	0	0	0	0	0	0	0	0	0	0	0	0
1.A.106.2.4	1.A.106.2	1.A.106	Calcium_Load-activated_Calcium_Channel_(CLAC)_Family_	none	0	0	0	0	0	0	0	0	0	0	0	0	0	0	0	0	0	0	0	0	0	0	0	0	0	0	0	0	0	0	0	0	0	0	0	0	0	0	0	0	0	0	0	0	0
1.A.11.1.4	1.A.11.1	1.A.11	Ammonium_Transporter_Channel_(Amt)_Family	none	0	0	0	0	0	0	15	0	0	0	0	0	0	0	23	0	0	0	0	0	2	0	0	0	0	0	0	0	0	24	0	0	0	0	0	0	0	0	0	0	0	7	0	0	0
1.A.11.1.6	1.A.11.1	1.A.11	Ammonium_Transporter_Channel_(Amt)_Family	none	0	0	0	0	0	0	0	0	0	0	0	0	0	0	0	0	0	0	0	0	0	0	0	0	0	0	0	0	0	0	0	0	0	0	0	0	0	0	0	0	0	0	0	0	0
1.A.11.2.7	1.A.11.2	1.A.11	Ammonium_Transporter_Channel_(Amt)_Family	none	0	0	0	0	0	0	0	0	0	0	0	0	0	0	0	0	0	0	0	0	0	3	0	0	0	0	5	0	0	0	0	0	0	0	0	0	0	0	0	0	0	0	0	0	0
1.A.112.2.10	1.A.112.2	1.A.112	CNNM	CNNM/HlyC	0	0	0	0	0	0	0	155	0	0	0	0	0	0	0	1	0	0	0	17	0	0	0	0	0	0	0	0	0	0	0	0	0	0	0	0	0	0	0	0	0	0	0	0	0
1.A.112.2.11	1.A.112.2	1.A.112	CNNM	CNNM/HlyC	0	0	0	0	0	0	0	0	0	0	0	0	0	0	0	0	0	0	0	0	0	0	0	0	0	0	0	0	0	0	0	0	0	0	0	0	0	14	0	0	0	0	0	0	0
1.A.112.2.12	1.A.112.2	1.A.112	CNNM	CNNM/HlyC	0	0	0	0	0	100	0	0	0	0	0	0	0	0	0	0	0	0	0	0	0	0	0	0	0	0	0	0	0	67	0	0	0	0	0	0	0	0	0	0	0	0	0	0	0
1.A.112.2.2	1.A.112.2	1.A.112	CNNM	CNNM/HlyC	0	446	0	0	0	0	0	0	0	0	0	0	0	0	0	0	0	0	0	0	0	0	0	0	0	0	0	0	0	0	0	0	0	0	0	0	0	0	0	0	0	0	446	0	0
1.A.112.2.3	1.A.112.2	1.A.112	CNNM	CNNM/HlyC	41	0	0	0	28	0	0	0	0	0	79	0	0	0	0	0	45	0	0	0	0	0	0	0	0	0	0	0	0	0	0	0	0	0	0	0	34	0	0	0	0	0	0	0	0
1.A.112.2.4	1.A.112.2	1.A.112	CNNM	CNNM/HlyC	0	0	0	0	0	0	0	0	0	0	0	0	0	0	0	0	0	0	0	0	0	0	0	0	23	33	0	0	0	0	0	0	0	0	0	0	0	0	0	0	0	0	0	0	0
1.A.112.2.5	1.A.112.2	1.A.112	CNNM	CNNM/HlyC	0	0	0	0	0	0	0	0	116	0	0	0	0	0	0	0	0	0	0	0	0	0	0	0	0	0	0	0	0	0	0	0	0	0	0	0	0	0	0	0	0	0	0	0	0
1.A.112.2.7	1.A.112.2	1.A.112	CNNM	CNNM/HlyC	0	22	0	0	0	0	0	0	0	0	0	0	0	0	0	0	0	0	0	0	0	0	0	0	11	0	0	0	0	0	0	0	0	0	0	0	0	25	82	72	0	0	22	25	0
1.A.115.1.2	1.A.115.1	1.A.115	Pore-forming_NADPH-dependent_1-Acyldihydroxyacetone_Phosphate_Reductase_(Ayr1)_Family	none	0	74	0	47	87	0	4	0	0	2	63	0	91	0	0	0	0	0	0	114	0	0	0	63	0	8	0	0	0	0	0	0	0	0	2	0	0	0	3	2	0	0	74	0	0
1.A.115.1.3	1.A.115.1	1.A.115	Pore-forming_NADPH-dependent_1-Acyldihydroxyacetone_Phosphate_Reductase_(Ayr1)_Family	none	0	0	0	0	0	0	0	0	0	0	0	0	0	0	0	0	0	0	0	0	0	260	0	0	0	0	0	0	0	90	0	0	0	1	0	0	0	0	0	0	0	0	0	0	0
1.A.115.1.5	1.A.115.1	1.A.115	Pore-forming_NADPH-dependent_1-Acyldihydroxyacetone_Phosphate_Reductase_(Ayr1)_Family	none	319	1380	6	257	25	0	210	192	5	2195	246	496	131	416	25	1	143	60	16	33	86	18	0	71	0	51	215	0	560	0	0	47	0	0	0	24	348	1174	17	454	233	0	1380	8	3
1.A.12.3.1	1.A.12.3	1.A.12	Intracellular_Chloride_Channel_(CLIC)_Family	none	0	0	0	0	0	0	0	0	0	0	0	0	0	0	0	0	0	0	0	0	0	0	0	0	0	0	0	0	0	0	0	0	0	0	0	0	0	0	0	0	0	0	0	0	0
1.A.13.2.2	1.A.13.2	1.A.13	Epithelial_Chloride_Channel_(E-ClC)_Family	none	0	0	0	0	0	0	0	0	0	60	0	0	0	0	0	0	0	51	0	0	0	0	0	0	0	0	0	0	0	0	0	0	0	0	0	0	0	0	0	0	0	0	0	0	0
1.A.13.2.3	1.A.13.2	1.A.13	Epithelial_Chloride_Channel_(E-ClC)_Family	none	0	0	0	0	0	0	0	0	0	0	0	0	0	0	0	0	0	0	0	0	0	0	0	0	0	0	3	0	0	0	0	0	0	0	0	0	0	0	0	0	0	38	0	0	0
1.A.13.2.4	1.A.13.2	1.A.13	Epithelial_Chloride_Channel_(E-ClC)_Family	none	0	0	0	64	0	0	0	0	0	0	64	0	64	0	0	0	0	0	0	0	0	112	0	64	0	0	0	0	0	0	0	0	0	0	0	0	0	0	0	0	0	0	0	0	0
1.A.13.3.1	1.A.13.3	1.A.13	Epithelial_Chloride_Channel_(E-ClC)_Family	none	0	0	0	0	0	0	0	0	0	0	0	0	0	0	375	0	0	0	0	0	0	0	0	0	0	0	0	0	0	0	0	0	0	0	0	0	0	0	0	0	0	0	0	0	0
1.A.13.4.1	1.A.13.4	1.A.13	Epithelial_Chloride_Channel_(E-ClC)_Family	none	0	0	0	0	0	0	0	0	91	81	135	0	0	0	0	0	0	0	0	0	0	0	0	0	0	0	0	0	0	0	0	0	0	0	0	0	0	0	0	50	0	0	0	0	0
1.A.14.2.2	1.A.14.2	1.A.14	Calcium_Transporter_A_(CaTA)_(formerly_Testis-Enhanced_Gene_Transfer_(TEGT)_Family	none	0	0	0	0	0	0	0	0	0	278	0	0	0	63	0	0	0	0	0	0	0	0	0	0	0	0	0	0	42	0	0	0	0	0	0	0	0	0	0	278	0	305	0	0	0
1.A.14.2.7	1.A.14.2	1.A.14	Calcium_Transporter_A_(CaTA)_(formerly_Testis-Enhanced_Gene_Transfer_(TEGT)_Family	none	0	0	0	0	0	0	0	0	0	0	0	0	0	0	0	0	0	0	0	0	0	0	0	0	0	26	0	0	0	0	0	0	0	0	0	0	0	0	0	0	0	0	0	0	0
1.A.16.1.3	1.A.16.1	1.A.16	FNT	Major_Intrinsic_Protein_(MIP)	0	0	0	0	0	0	0	0	0	0	0	0	0	0	0	0	0	0	0	0	0	0	0	0	0	0	0	0	0	0	0	0	0	0	0	0	0	0	0	0	0	0	0	0	0
1.A.16.2.1	1.A.16.2	1.A.16	FNT	Major_Intrinsic_Protein_(MIP)	0	0	0	0	0	0	0	0	0	0	0	0	0	0	0	0	0	91	0	0	0	61	0	0	0	0	61	0	0	0	0	0	0	0	0	0	19	0	0	0	0	0	0	0	0
1.A.16.2.4	1.A.16.2	1.A.16	FNT	Major_Intrinsic_Protein_(MIP)	0	0	0	0	0	0	0	11	0	0	0	0	0	0	0	0	0	0	0	0	0	0	0	0	0	0	0	0	0	0	0	0	0	0	0	0	0	0	0	0	0	0	0	0	0
1.A.16.2.5	1.A.16.2	1.A.16	FNT	Major_Intrinsic_Protein_(MIP)	0	0	0	0	0	0	0	0	0	0	0	0	0	0	0	1	0	0	0	0	0	0	0	0	0	0	0	0	0	0	0	0	0	0	0	0	0	0	0	0	0	0	0	0	0
1.A.16.3.3	1.A.16.3	1.A.16	FNT	Major_Intrinsic_Protein_(MIP)	0	0	48	0	0	0	0	0	0	0	0	0	0	0	0	0	0	0	0	0	0	0	0	0	0	0	0	48	0	0	0	0	0	0	0	0	0	0	0	0	0	0	0	0	0
1.A.16.3.5	1.A.16.3	1.A.16	FNT	Major_Intrinsic_Protein_(MIP)	0	0	0	0	0	0	0	0	0	0	0	0	0	0	0	0	0	0	0	0	0	0	0	0	0	0	0	0	0	0	0	0	0	0	0	0	0	0	0	0	0	0	0	0	0
1.A.16.5.1	1.A.16.5	1.A.16	FNT	Major_Intrinsic_Protein_(MIP)	0	0	0	0	0	0	0	0	0	0	0	0	0	0	0	0	0	0	0	0	0	0	0	0	0	0	0	0	0	0	0	0	0	0	0	0	0	0	0	0	0	0	0	0	0
1.A.22.1.1	1.A.22.1	1.A.22	Large_Conductance_Mechanosensitive_Ion_Channel_(MscL)_Family	none	0	0	0	83	0	85	0	114	41	0	0	0	83	0	0	0	61	0	0	0	0	26	0	83	0	0	0	0	0	0	0	0	0	0	0	61	188	6	0	0	0	0	0	6	0
1.A.22.1.3	1.A.22.1	1.A.22	Large_Conductance_Mechanosensitive_Ion_Channel_(MscL)_Family	none	0	0	0	0	0	0	0	0	0	0	0	0	0	0	0	0	0	0	0	0	0	0	0	0	9	0	0	0	0	0	0	0	0	0	0	0	0	0	0	0	0	0	0	0	0
1.A.22.1.8	1.A.22.1	1.A.22	Large_Conductance_Mechanosensitive_Ion_Channel_(MscL)_Family	none	0	0	0	0	0	0	0	0	0	0	0	0	0	0	0	0	0	0	0	20	0	0	0	0	0	0	0	0	0	0	0	0	0	0	0	0	0	0	0	0	0	0	0	0	0
1.A.23.1.1	1.A.23.1	1.A.23	Small_Conductance_Mechanosensitive_Ion_Channel_(MscS)_Family	none	0	21	0	0	0	0	0	0	0	0	0	0	0	0	0	0	0	0	0	0	0	0	0	0	0	0	0	0	0	0	0	0	0	0	0	0	0	0	0	161	0	0	0	0	0
1.A.23.1.2	1.A.23.1	1.A.23	Small_Conductance_Mechanosensitive_Ion_Channel_(MscS)_Family	none	0	0	0	0	0	0	0	0	0	0	0	0	0	0	0	0	0	11	0	0	0	0	0	0	0	0	0	0	0	0	0	0	0	0	0	0	0	0	0	0	0	0	0	0	0
1.A.23.1.4	1.A.23.1	1.A.23	Small_Conductance_Mechanosensitive_Ion_Channel_(MscS)_Family	none	0	0	0	0	0	0	0	0	0	0	0	0	0	0	0	0	0	0	0	0	0	0	0	0	0	0	0	0	0	0	0	0	0	0	0	0	0	0	0	0	0	0	0	0	0
1.A.23.2.1	1.A.23.2	1.A.23	Small_Conductance_Mechanosensitive_Ion_Channel_(MscS)_Family	none	0	258	0	0	0	0	0	0	67	544	0	0	0	0	0	0	0	0	0	0	0	0	0	0	0	0	0	0	0	0	0	0	0	0	0	0	0	0	0	0	0	0	0	0	0
1.A.23.2.2	1.A.23.2	1.A.23	Small_Conductance_Mechanosensitive_Ion_Channel_(MscS)_Family	none	0	0	0	0	0	0	0	0	0	0	0	0	0	0	0	0	0	0	0	0	0	0	0	0	0	0	0	1	0	0	0	0	0	0	0	0	0	0	0	0	0	0	0	0	0
1.A.23.3.1	1.A.23.3	1.A.23	Small_Conductance_Mechanosensitive_Ion_Channel_(MscS)_Family	none	0	0	0	0	0	0	0	0	0	0	0	0	0	0	0	0	0	31	0	0	0	0	0	0	0	0	0	0	0	0	0	0	0	1	0	0	0	0	0	0	0	0	0	0	0
1.A.23.3.2	1.A.23.3	1.A.23	Small_Conductance_Mechanosensitive_Ion_Channel_(MscS)_Family	none	0	0	0	0	0	0	0	0	0	0	0	0	0	0	0	0	0	0	0	0	0	0	0	0	0	0	0	0	0	0	0	0	0	0	0	0	0	0	0	0	0	0	0	0	0
1.A.23.4.1	1.A.23.4	1.A.23	Small_Conductance_Mechanosensitive_Ion_Channel_(MscS)_Family	none	0	0	0	0	22	0	0	0	0	0	0	0	0	0	0	0	0	0	0	0	0	0	0	0	0	0	0	0	0	0	0	0	0	0	0	0	0	0	0	0	0	0	0	0	0
1.A.23.4.2	1.A.23.4	1.A.23	Small_Conductance_Mechanosensitive_Ion_Channel_(MscS)_Family	none	0	0	0	0	0	206	0	0	0	0	0	0	0	0	0	0	0	0	0	0	0	357	0	0	0	0	0	0	0	0	26	0	0	0	0	0	0	115	0	0	0	0	0	0	0
1.A.23.4.5	1.A.23.4	1.A.23	Small_Conductance_Mechanosensitive_Ion_Channel_(MscS)_Family	none	199	0	0	280	0	142	0	0	0	0	280	93	280	0	0	0	58	167	0	0	0	137	0	0	0	0	137	0	0	0	0	0	0	0	15	0	0	30	0	0	0	0	0	30	0
1.A.26.1.1	1.A.26.1	1.A.26	Mg2+_Transporter-E_(MgtE)_Family	none	0	0	0	0	0	0	0	0	0	0	0	43	0	0	0	0	0	0	0	0	0	0	0	0	14	0	0	0	0	0	0	0	0	0	0	24	0	0	0	0	0	0	0	0	0
1.A.26.1.2	1.A.26.1	1.A.26	Mg2+_Transporter-E_(MgtE)_Family	none	0	32	28	0	27	0	0	0	0	177	0	0	0	0	0	0	0	218	19	20	0	0	0	0	0	0	89	0	0	0	0	0	0	0	0	0	0	37	0	177	0	0	0	137	0
1.A.26.1.3	1.A.26.1	1.A.26	Mg2+_Transporter-E_(MgtE)_Family	none	0	0	0	0	0	0	0	0	0	0	0	0	0	0	0	0	0	0	0	0	0	0	0	0	14	0	0	0	0	102	0	0	0	0	0	0	0	0	0	0	0	0	0	0	0
1.A.26.1.6	1.A.26.1	1.A.26	Mg2+_Transporter-E_(MgtE)_Family	none	0	0	0	0	0	0	0	0	0	0	0	0	0	0	0	0	0	0	0	0	0	0	0	0	0	0	0	0	0	0	0	0	0	0	0	0	0	0	0	0	0	0	0	0	0
1.A.26.1.7	1.A.26.1	1.A.26	Mg2+_Transporter-E_(MgtE)_Family	none	0	0	0	0	0	0	155	0	0	0	0	0	0	0	0	0	0	0	0	0	0	0	0	0	0	0	0	0	0	0	0	0	0	0	0	0	0	0	0	0	0	143	0	0	0
1.A.26.3.1	1.A.26.3	1.A.26	Mg2+_Transporter-E_(MgtE)_Family	none	0	0	0	0	0	0	0	0	0	0	0	0	0	0	0	0	0	0	0	0	0	0	0	0	0	0	0	0	0	0	0	0	0	0	0	0	0	0	0	0	0	0	0	0	0
1.A.3.1.7	1.A.3.1	1.A.3	RIR-CaC	VIC	0	0	0	0	0	5	0	0	0	0	0	0	0	0	0	0	0	0	0	0	0	0	0	0	0	0	0	0	0	0	0	0	0	0	0	0	0	0	0	0	0	0	0	0	0
1.A.30.1.1	1.A.30.1	1.A.30	H+-_or_Na+-translocating_Bacterial_Flagellar_Motor/ExbBD_Outer_Membrane_Transport_Energizer_(Mot/Exb)_Superfamily	none	0	0	0	0	0	0	0	0	0	0	0	0	0	0	0	0	0	0	0	0	0	0	0	0	0	0	0	0	46	0	0	264	0	0	0	0	0	0	0	0	0	0	0	0	0
1.A.30.1.2	1.A.30.1	1.A.30	H+-_or_Na+-translocating_Bacterial_Flagellar_Motor/ExbBD_Outer_Membrane_Transport_Energizer_(Mot/Exb)_Superfamily	none	0	0	0	0	0	0	0	0	0	0	0	0	0	20	0	0	0	0	0	0	0	0	0	0	0	0	0	7	193	0	0	0	0	0	0	0	0	0	0	0	0	0	0	0	0
1.A.30.1.3	1.A.30.1	1.A.30	H+-_or_Na+-translocating_Bacterial_Flagellar_Motor/ExbBD_Outer_Membrane_Transport_Energizer_(Mot/Exb)_Superfamily	none	0	0	0	148	0	0	0	0	27	0	148	0	148	0	0	0	0	0	0	0	0	0	0	0	0	0	0	17	0	0	0	0	0	13	0	0	0	0	0	0	0	0	0	0	13
1.A.30.1.4	1.A.30.1	1.A.30	H+-_or_Na+-translocating_Bacterial_Flagellar_Motor/ExbBD_Outer_Membrane_Transport_Energizer_(Mot/Exb)_Superfamily	none	0	0	6	0	0	0	0	0	0	0	0	0	0	35	17	0	0	0	0	42	0	0	0	0	0	0	0	0	110	0	0	0	0	109	0	0	0	0	0	0	106	0	0	0	41
1.A.30.1.5	1.A.30.1	1.A.30	H+-_or_Na+-translocating_Bacterial_Flagellar_Motor/ExbBD_Outer_Membrane_Transport_Energizer_(Mot/Exb)_Superfamily	none	0	0	0	0	0	0	0	0	0	0	0	0	0	0	0	0	0	0	0	0	0	0	0	0	0	0	0	0	0	0	0	0	0	0	0	0	0	0	0	0	96	0	0	0	0
1.A.30.1.6	1.A.30.1	1.A.30	H+-_or_Na+-translocating_Bacterial_Flagellar_Motor/ExbBD_Outer_Membrane_Transport_Energizer_(Mot/Exb)_Superfamily	none	0	0	0	0	0	0	0	0	0	103	0	0	0	0	0	0	0	0	0	0	0	0	0	0	0	0	0	0	0	0	0	0	0	0	0	0	0	0	0	0	212	0	0	0	0
1.A.30.1.7	1.A.30.1	1.A.30	H+-_or_Na+-translocating_Bacterial_Flagellar_Motor/ExbBD_Outer_Membrane_Transport_Energizer_(Mot/Exb)_Superfamily	none	0	0	0	0	0	0	413	0	0	0	0	0	0	68	0	0	0	0	0	0	0	0	0	0	0	0	0	0	19	0	0	0	0	0	0	0	0	0	0	0	481	0	0	0	0
1.A.30.2.1	1.A.30.2	1.A.30	H+-_or_Na+-translocating_Bacterial_Flagellar_Motor/ExbBD_Outer_Membrane_Transport_Energizer_(Mot/Exb)_Superfamily	none	0	28	0	0	0	0	0	0	0	64	0	0	0	0	0	0	0	0	0	0	0	0	0	0	0	12	0	0	0	0	0	0	0	0	0	0	0	0	0	0	0	0	28	0	0
1.A.30.2.10	1.A.30.2	1.A.30	H+-_or_Na+-translocating_Bacterial_Flagellar_Motor/ExbBD_Outer_Membrane_Transport_Energizer_(Mot/Exb)_Superfamily	none	0	0	0	0	0	0	0	0	0	0	0	0	0	0	0	0	0	0	0	0	0	0	0	0	0	0	0	0	0	0	0	0	0	0	0	0	0	0	0	0	0	0	0	0	0
1.A.30.2.2	1.A.30.2	1.A.30	H+-_or_Na+-translocating_Bacterial_Flagellar_Motor/ExbBD_Outer_Membrane_Transport_Energizer_(Mot/Exb)_Superfamily	none	0	0	0	0	0	0	0	0	0	0	0	0	0	0	0	0	0	0	0	0	0	0	0	0	0	0	0	0	0	0	0	0	0	0	0	0	0	0	0	0	0	0	0	0	0
1.A.30.2.4	1.A.30.2	1.A.30	H+-_or_Na+-translocating_Bacterial_Flagellar_Motor/ExbBD_Outer_Membrane_Transport_Energizer_(Mot/Exb)_Superfamily	none	0	0	0	0	0	0	0	0	0	0	0	0	0	0	0	0	51	0	0	0	0	0	0	0	0	0	0	0	0	0	0	0	0	0	0	0	0	0	0	0	0	0	0	0	0
1.A.30.2.5	1.A.30.2	1.A.30	H+-_or_Na+-translocating_Bacterial_Flagellar_Motor/ExbBD_Outer_Membrane_Transport_Energizer_(Mot/Exb)_Superfamily	none	0	0	0	0	0	0	0	0	0	0	0	0	0	0	0	0	0	0	0	0	0	0	0	0	0	0	0	0	0	0	0	0	0	0	0	0	0	0	0	58	0	0	0	0	0
1.A.30.2.7	1.A.30.2	1.A.30	H+-_or_Na+-translocating_Bacterial_Flagellar_Motor/ExbBD_Outer_Membrane_Transport_Energizer_(Mot/Exb)_Superfamily	none	0	78	0	0	0	0	0	0	0	298	0	0	0	148	0	0	0	31	0	0	0	0	0	0	0	4	0	0	0	0	0	240	0	0	0	0	0	0	0	240	0	137	28	0	0
1.A.30.2.9	1.A.30.2	1.A.30	H+-_or_Na+-translocating_Bacterial_Flagellar_Motor/ExbBD_Outer_Membrane_Transport_Energizer_(Mot/Exb)_Superfamily	none	1830	0	0	0	0	0	0	0	1056	0	753	0	753	0	0	0	0	35	0	0	0	1405	0	753	0	0	93	0	0	0	569	0	67	0	0	0	0	208	0	91	0	0	0	306	0
1.A.30.3.1	1.A.30.3	1.A.30	H+-_or_Na+-translocating_Bacterial_Flagellar_Motor/ExbBD_Outer_Membrane_Transport_Energizer_(Mot/Exb)_Superfamily	none	0	0	0	0	0	0	0	0	0	0	0	0	0	0	0	0	0	0	0	0	0	0	0	0	0	0	0	0	0	0	0	0	0	0	0	0	0	0	0	0	0	0	0	0	0
1.A.30.3.2	1.A.30.3	1.A.30	H+-_or_Na+-translocating_Bacterial_Flagellar_Motor/ExbBD_Outer_Membrane_Transport_Energizer_(Mot/Exb)_Superfamily	none	0	0	0	116	0	86	0	0	0	0	116	0	0	0	0	0	0	0	0	0	0	0	0	0	0	0	0	0	0	0	0	0	0	0	0	0	0	0	0	0	0	0	0	0	0
1.A.30.6.8	1.A.30.6	1.A.30	H+-_or_Na+-translocating_Bacterial_Flagellar_Motor/ExbBD_Outer_Membrane_Transport_Energizer_(Mot/Exb)_Superfamily	none	0	0	0	0	0	0	0	0	0	0	0	0	0	0	0	0	0	0	0	0	0	0	0	0	0	0	0	0	0	0	0	0	0	0	0	0	0	0	0	0	0	0	0	0	0
1.A.33.1.2	1.A.33.1	1.A.33	Cation_Channel-forming_Heat_Shock_Protein-70_(Hsp70)_Family	none	196	493	0	2876	0	1660	2545	0	0	0	0	0	0	990	0	0	0	0	0	0	0	1447	0	3339	0	87	1447	0	1006	770	0	0	0	0	0	0	0	0	0	1722	0	2733	493	0	0
1.A.33.1.4	1.A.33.1	1.A.33	Cation_Channel-forming_Heat_Shock_Protein-70_(Hsp70)_Family	none	0	0	0	0	223	0	0	0	0	0	0	0	0	0	34	0	0	395	0	235	0	14	312	0	277	5	0	66	0	0	0	0	0	0	0	0	0	0	0	0	0	0	0	0	55
1.A.33.1.5	1.A.33.1	1.A.33	Cation_Channel-forming_Heat_Shock_Protein-70_(Hsp70)_Family	none	0	0	0	0	0	0	0	0	0	0	6	0	0	0	0	0	0	0	0	0	0	0	0	0	0	0	0	0	0	0	0	0	0	0	0	0	0	0	0	0	0	0	0	0	0
1.A.34.1.2	1.A.34.1	1.A.34	Bacillus_Gap_Junction-like_Channel-forming_Complex_(GJ-CC)_Family	none	0	30	0	81	15	61	156	0	0	0	81	0	0	384	0	0	43	35	0	0	0	75	0	0	0	17	75	12	0	0	61	0	0	0	0	0	40	13	0	132	0	0	0	0	24
1.A.34.1.3	1.A.34.1	1.A.34	Bacillus_Gap_Junction-like_Channel-forming_Complex_(GJ-CC)_Family	none	0	48	33	1	91	94	223	0	23	569	1	82	0	0	6	12	0	0	11	3	0	31	0	1	0	26	0	7	7	128	21	0	0	30	2	0	45	0	0	123	0	26	48	17	94
1.A.34.1.4	1.A.34.1	1.A.34	Bacillus_Gap_Junction-like_Channel-forming_Complex_(GJ-CC)_Family	none	0	0	0	0	0	0	0	0	0	0	0	0	0	0	0	0	0	0	0	0	0	0	0	0	0	0	0	0	0	0	0	0	0	0	0	0	0	0	0	0	0	0	0	0	0
1.A.35.1.1	1.A.35.1	1.A.35	CorA_Metal_Ion_Transporter_(MIT)_Family	none	0	0	0	0	0	0	0	0	0	0	0	0	0	0	0	0	0	0	0	0	0	0	0	0	0	0	0	0	0	0	36	0	0	0	0	0	0	0	0	0	0	0	0	0	0
1.A.35.1.2	1.A.35.1	1.A.35	CorA_Metal_Ion_Transporter_(MIT)_Family	none	0	0	0	0	0	0	0	0	79	0	0	0	0	0	0	0	0	0	0	0	0	0	0	0	0	0	0	0	0	0	0	0	0	0	0	0	0	0	0	0	0	0	0	0	0
1.A.35.3.1	1.A.35.3	1.A.35	CorA_Metal_Ion_Transporter_(MIT)_Family	none	0	63	0	0	0	0	0	0	0	106	0	0	0	0	0	0	0	0	0	0	0	34	0	0	0	0	34	0	0	0	0	0	0	0	0	54	0	0	0	106	0	53	63	0	0
1.A.35.3.2	1.A.35.3	1.A.35	CorA_Metal_Ion_Transporter_(MIT)_Family	none	0	0	8	0	12	67	0	22	0	0	0	132	0	0	0	0	0	0	0	0	0	18	0	0	0	0	0	0	0	0	0	0	0	0	0	77	0	150	0	0	0	0	0	150	0
1.A.35.3.3	1.A.35.3	1.A.35	CorA_Metal_Ion_Transporter_(MIT)_Family	none	0	0	0	147	0	0	0	0	0	0	147	0	147	0	0	0	0	0	0	0	0	0	0	0	0	0	0	0	0	0	0	0	0	0	0	0	0	0	0	0	0	0	0	0	0
1.A.35.3.4	1.A.35.3	1.A.35	CorA_Metal_Ion_Transporter_(MIT)_Family	none	0	0	0	0	0	0	0	0	0	0	0	0	0	0	0	0	0	47	0	0	0	0	0	0	0	0	0	0	0	0	0	0	0	0	0	0	0	0	0	0	0	0	0	0	0
1.A.35.3.8	1.A.35.3	1.A.35	CorA_Metal_Ion_Transporter_(MIT)_Family	none	0	0	0	0	0	0	0	0	0	0	0	0	0	0	0	0	0	0	0	0	0	0	0	0	0	0	0	0	0	0	0	0	0	0	0	0	0	0	0	0	0	0	0	0	0
1.A.43.1.1	1.A.43.1	1.A.43	Camphor_Resistance_or_Fluoride_Exporter_(Fluc)_Family	none	0	22	0	0	0	0	31	0	0	0	0	0	0	2	0	0	0	3	0	0	0	0	0	0	0	0	0	0	0	0	0	0	0	0	0	0	0	0	0	0	6	5	22	0	0
1.A.43.1.13	1.A.43.1	1.A.43	Camphor_Resistance_or_Fluoride_Exporter_(Fluc)_Family	none	0	0	0	9	0	0	0	0	0	0	0	0	0	0	0	0	8	0	0	0	0	0	0	9	0	0	0	0	0	0	6	0	0	0	0	0	0	0	0	0	0	0	0	18	0
1.A.43.1.17	1.A.43.1	1.A.43	Camphor_Resistance_or_Fluoride_Exporter_(Fluc)_Family	none	0	0	0	0	0	0	0	0	0	0	0	0	0	0	0	0	0	0	0	0	0	0	0	0	0	0	0	0	0	0	0	0	0	0	0	0	0	0	0	0	0	0	0	0	0
1.A.43.1.4	1.A.43.1	1.A.43	Camphor_Resistance_or_Fluoride_Exporter_(Fluc)_Family	none	1	0	0	0	0	0	0	0	0	0	0	0	0	0	0	0	0	0	0	0	0	0	0	0	0	0	0	0	0	0	0	0	0	0	0	0	0	0	0	0	0	0	0	0	0
1.A.43.1.6	1.A.43.1	1.A.43	Camphor_Resistance_or_Fluoride_Exporter_(Fluc)_Family	none	0	0	0	0	0	0	0	0	5	0	0	0	0	0	0	0	0	0	0	0	0	0	0	0	0	0	1	0	0	0	0	0	0	0	0	0	0	0	0	0	0	0	0	0	0
1.A.5.1.1	1.A.5.1	1.A.5	PCC	Leucine-rich_Repeat-containing_Domain_(LRRD)	0	0	0	0	0	0	0	0	0	0	0	0	0	0	0	0	0	0	0	0	0	0	0	0	0	0	0	0	0	0	0	0	0	0	0	0	0	0	0	0	0	0	0	0	0
1.A.6.2.2	1.A.6.2	1.A.6	ENaC	ENaC/P2X	0	0	0	0	0	0	0	0	0	0	0	0	0	0	0	0	0	0	0	0	0	0	0	0	0	0	0	0	163	0	0	0	0	0	0	0	0	0	0	0	0	0	0	0	0
1.A.62.2.1	1.A.62.2	1.A.62	Homotrimeric_Cation_Channel_(TRIC)_Family	none	0	0	0	0	0	0	0	0	0	0	0	0	0	0	0	0	0	0	0	0	3	12	0	0	0	5	0	0	0	0	0	0	0	0	0	0	0	16	0	0	0	0	0	0	0
1.A.62.3.1	1.A.62.3	1.A.62	Homotrimeric_Cation_Channel_(TRIC)_Family	none	0	0	0	0	0	0	0	0	0	0	0	0	0	0	0	0	0	0	0	0	0	0	0	0	0	0	0	0	0	0	0	0	0	0	0	0	0	0	0	0	0	0	0	0	0
1.A.77.2.3	1.A.77.2	1.A.77	Mg2+/Ca2+_Uniporter_(MCU)_Family	none	0	0	0	0	0	0	0	0	0	0	0	0	0	72	0	0	0	0	0	0	0	0	0	0	0	0	0	0	0	0	0	0	0	0	0	0	0	0	0	0	0	67	0	0	0
1.A.77.3.37	1.A.77.3	1.A.77	Mg2+/Ca2+_Uniporter_(MCU)_Family	none	0	0	0	0	0	0	0	0	0	0	0	0	0	0	0	0	0	0	0	0	0	0	0	0	0	0	0	0	0	0	0	0	0	0	0	0	0	0	0	129	0	0	21	0	0
1.A.78.2.6	1.A.78.2	1.A.78	K+-selective_Channel_in_Endosomes_and_Lysosomes_(KEL)_Family	none	0	0	0	0	0	0	0	0	0	0	0	0	0	0	0	0	0	0	0	0	0	0	0	0	0	0	0	0	0	0	0	0	0	0	0	0	0	0	0	0	0	0	0	0	0
1.A.78.2.9	1.A.78.2	1.A.78	K+-selective_Channel_in_Endosomes_and_Lysosomes_(KEL)_Family	none	0	0	0	0	0	0	0	0	0	0	0	0	0	0	0	0	0	0	0	0	0	0	0	0	0	0	0	0	0	0	0	0	0	0	0	0	0	0	0	0	0	0	0	0	0
1.A.8.1.1	1.A.8.1	1.A.8	MIP	Major_Intrinsic_Protein_(MIP)	0	0	0	0	0	0	0	0	0	0	0	0	0	0	0	0	0	0	0	0	0	0	0	0	0	0	0	0	0	0	0	0	0	0	0	0	0	1	0	0	0	0	0	1	0
1.A.8.13.2	1.A.8.13	1.A.8	MIP	Major_Intrinsic_Protein_(MIP)	0	0	0	0	0	0	0	0	0	0	0	0	0	0	0	0	0	0	0	0	0	0	0	0	0	0	0	0	0	0	0	0	0	0	0	0	0	0	0	0	0	0	0	0	0
1.A.8.13.3	1.A.8.13	1.A.8	MIP	Major_Intrinsic_Protein_(MIP)	0	0	0	0	0	0	0	0	0	0	0	0	0	0	0	0	0	185	0	0	0	0	0	0	0	0	0	0	0	0	0	0	0	0	0	0	0	0	0	0	0	0	0	0	0
1.A.8.13.4	1.A.8.13	1.A.8	MIP	Major_Intrinsic_Protein_(MIP)	238	0	0	0	0	0	0	0	190	0	338	0	626	0	0	0	0	0	0	9	0	0	186	0	0	0	0	0	0	0	0	0	352	0	0	0	0	0	0	0	0	0	0	0	0
1.A.8.2.1	1.A.8.2	1.A.8	MIP	Major_Intrinsic_Protein_(MIP)	0	0	0	0	0	0	0	0	0	0	0	0	0	0	0	0	0	0	0	0	13	0	0	0	0	0	0	0	0	0	0	0	0	0	0	0	0	0	0	0	0	0	0	0	0
1.A.8.2.9	1.A.8.2	1.A.8	MIP	Major_Intrinsic_Protein_(MIP)	0	0	0	0	0	0	0	0	0	0	0	0	0	0	0	0	0	0	0	0	0	0	0	0	0	0	0	0	0	0	0	0	0	0	0	0	0	42	0	0	0	0	0	42	0
1.A.8.3.1	1.A.8.3	1.A.8	MIP	Major_Intrinsic_Protein_(MIP)	0	62	0	0	0	1090	0	0	0	0	0	0	0	0	0	0	0	0	0	0	0	504	0	0	0	17	504	0	0	70	0	0	0	0	0	0	0	0	0	141	0	0	62	81	0
1.A.87.2.10	1.A.87.2	1.A.87	MCA	Leucine-rich_Repeat-containing_Domain_(LRRD)	0	0	0	0	0	0	0	0	0	205	0	21	0	0	5	0	0	6	0	0	0	0	0	0	0	23	0	65	0	0	0	0	0	11	5	0	0	0	49	224	0	0	0	0	956
1.A.9.1.23	1.A.9.1	1.A.9	Neurotransmitter_Receptor,_Cys_loop,_Ligand-gated_Ion_Channel_(LIC)_Family	none	0	0	0	0	0	0	0	0	0	0	0	0	0	0	0	0	0	0	2	0	0	0	0	0	0	0	226	0	0	0	0	0	0	0	0	0	0	6	0	0	0	0	0	0	0
1.B.1.4.1	1.B.1.4	1.B.1	GBP	Outer_Membrane_Pore-forming_Protein_I_(OMPP-I)	0	0	0	0	0	0	0	0	0	0	0	0	0	0	0	0	0	0	0	0	0	0	0	0	0	0	0	0	0	0	0	0	0	0	0	0	0	0	0	0	0	0	0	0	0
1.B.1.6.1	1.B.1.6	1.B.1	GBP	Outer_Membrane_Pore-forming_Protein_I_(OMPP-I)	0	0	0	0	0	0	0	0	0	0	0	0	0	0	0	0	0	0	0	0	0	0	0	0	0	0	0	0	0	0	0	0	0	0	0	0	0	0	0	0	0	0	0	0	0
1.B.12.2.4	1.B.12.2	1.B.12	AT-1	Outer_Membrane_Pore-forming_Protein_I_(OMPP-I)	0	0	0	0	0	0	0	0	0	0	0	0	0	0	0	0	0	0	0	0	0	0	0	0	0	0	0	0	0	0	0	0	0	0	0	0	0	0	0	0	0	0	0	0	0
1.B.12.2.5	1.B.12.2	1.B.12	AT-1	Outer_Membrane_Pore-forming_Protein_I_(OMPP-I)	0	0	0	0	0	0	0	0	0	0	0	0	0	0	0	0	0	0	0	0	0	0	0	0	0	0	0	0	0	0	0	0	0	0	0	0	0	0	0	0	0	0	0	0	0
1.B.12.2.6	1.B.12.2	1.B.12	AT-1	Outer_Membrane_Pore-forming_Protein_I_(OMPP-I)	0	0	0	0	0	0	0	0	0	0	0	0	0	0	0	0	0	694	0	0	0	0	0	0	0	0	0	0	0	0	0	0	0	0	0	0	0	0	0	0	0	0	0	0	0
1.B.12.5.1	1.B.12.5	1.B.12	AT-1	Outer_Membrane_Pore-forming_Protein_I_(OMPP-I)	0	0	0	0	0	0	0	0	0	0	0	0	0	0	0	0	0	0	0	0	0	0	0	0	0	0	0	0	0	0	0	0	0	0	0	0	0	0	0	0	0	76	0	0	0
1.B.12.5.11	1.B.12.5	1.B.12	AT-1	Outer_Membrane_Pore-forming_Protein_I_(OMPP-I)	0	88	0	0	0	0	88	0	0	272	0	0	0	0	14	0	0	0	0	0	0	0	0	0	0	0	0	0	0	0	0	0	0	0	0	0	0	0	0	287	0	0	0	0	0
1.B.12.5.2	1.B.12.5	1.B.12	AT-1	Outer_Membrane_Pore-forming_Protein_I_(OMPP-I)	0	0	0	0	0	0	0	0	0	1029	0	0	0	0	0	0	0	0	0	0	0	0	0	0	0	0	0	0	0	0	0	0	0	0	0	0	0	0	0	0	0	0	0	0	0
1.B.12.5.4	1.B.12.5	1.B.12	AT-1	Outer_Membrane_Pore-forming_Protein_I_(OMPP-I)	0	0	0	0	0	0	0	0	0	0	0	0	0	0	0	0	0	0	0	0	0	0	0	0	0	0	0	0	0	0	0	0	0	0	0	0	0	0	0	0	0	397	0	0	0
1.B.12.5.6	1.B.12.5	1.B.12	AT-1	Outer_Membrane_Pore-forming_Protein_I_(OMPP-I)	0	0	0	0	0	0	0	0	0	1686	0	0	0	0	0	0	0	0	0	0	0	0	0	0	0	0	0	0	0	0	0	0	0	0	0	0	0	0	0	0	0	156	680	0	0
1.B.12.8.1	1.B.12.8	1.B.12	AT-1	Outer_Membrane_Pore-forming_Protein_I_(OMPP-I)	0	0	0	0	0	0	0	0	0	0	0	0	0	0	0	0	0	0	0	0	0	0	0	0	0	17	0	0	0	0	0	0	0	0	0	0	0	0	0	0	0	0	0	0	0
1.B.14.1.13	1.B.14.1	1.B.14	OMR	Outer_Membrane_Pore-forming_Protein_I_(OMPP-I)	0	53	0	16	0	0	0	0	0	0	0	0	16	0	0	0	0	0	0	0	39	0	0	15	0	0	0	0	0	0	0	0	0	0	0	0	0	0	0	0	0	0	0	0	0
1.B.14.1.19	1.B.14.1	1.B.14	OMR	Outer_Membrane_Pore-forming_Protein_I_(OMPP-I)	0	0	0	0	0	0	0	0	0	0	0	0	0	0	0	0	0	0	0	0	0	0	0	0	0	0	0	0	0	0	0	0	0	0	0	0	20	0	0	0	0	0	0	0	0
1.B.14.1.22	1.B.14.1	1.B.14	OMR	Outer_Membrane_Pore-forming_Protein_I_(OMPP-I)	0	140	0	0	0	0	0	0	0	0	0	0	0	0	0	0	0	0	0	0	0	0	0	0	0	0	0	0	0	0	0	0	0	0	0	0	0	0	0	0	0	0	140	0	0
1.B.14.1.30	1.B.14.1	1.B.14	OMR	Outer_Membrane_Pore-forming_Protein_I_(OMPP-I)	0	0	0	0	0	0	0	0	0	0	0	0	0	0	0	0	0	0	0	0	0	0	0	0	0	0	0	0	0	0	0	0	0	0	0	0	0	0	0	0	0	0	0	0	0
1.B.14.1.32	1.B.14.1	1.B.14	OMR	Outer_Membrane_Pore-forming_Protein_I_(OMPP-I)	0	42	0	0	0	0	0	0	0	0	0	0	0	0	0	0	0	0	0	0	0	0	0	0	0	0	0	0	0	0	0	0	0	0	0	0	0	9	0	0	0	0	42	0	0
1.B.14.1.33	1.B.14.1	1.B.14	OMR	Outer_Membrane_Pore-forming_Protein_I_(OMPP-I)	0	261	0	0	0	0	0	0	0	0	0	0	0	0	0	0	0	0	0	0	0	0	0	0	0	0	0	0	0	0	0	0	0	0	0	0	0	0	0	297	0	0	261	0	0
1.B.14.1.4	1.B.14.1	1.B.14	OMR	Outer_Membrane_Pore-forming_Protein_I_(OMPP-I)	0	37	0	0	0	65	0	0	0	0	0	0	0	0	0	0	0	44	0	0	0	0	0	0	0	0	0	0	0	0	0	0	0	0	0	0	0	0	0	0	0	0	37	0	0
1.B.14.10.1	1.B.14.10	1.B.14	OMR	Outer_Membrane_Pore-forming_Protein_I_(OMPP-I)	0	0	0	0	0	0	0	0	0	0	30	0	30	0	0	0	0	0	0	0	0	0	0	30	0	0	0	0	0	0	0	0	0	0	0	0	0	0	0	0	0	0	0	0	0
1.B.14.10.2	1.B.14.10	1.B.14	OMR	Outer_Membrane_Pore-forming_Protein_I_(OMPP-I)	0	0	0	0	0	0	0	0	40	0	0	0	0	0	0	0	0	0	0	0	0	0	0	0	0	0	0	0	0	0	0	0	0	0	0	0	0	0	0	0	0	0	0	53	0
1.B.14.10.3	1.B.14.10	1.B.14	OMR	Outer_Membrane_Pore-forming_Protein_I_(OMPP-I)	0	0	0	0	0	0	0	0	0	0	0	0	0	0	0	0	0	0	0	0	0	30	0	0	0	0	16	0	0	0	0	0	0	0	0	0	0	0	0	0	0	0	0	0	0
1.B.14.12.3	1.B.14.12	1.B.14	OMR	Outer_Membrane_Pore-forming_Protein_I_(OMPP-I)	0	0	0	0	0	0	0	0	2	0	17	0	0	0	0	0	11	0	0	0	0	0	0	16	0	0	0	0	0	0	0	0	0	0	0	0	0	0	0	0	0	0	0	0	0
1.B.14.14.1	1.B.14.14	1.B.14	OMR	Outer_Membrane_Pore-forming_Protein_I_(OMPP-I)	0	0	0	0	0	0	0	0	0	0	53	0	49	0	0	0	0	0	0	0	29	249	0	0	0	0	0	0	0	0	0	0	28	0	0	0	0	83	0	0	0	0	0	0	0
1.B.14.15.1	1.B.14.15	1.B.14	OMR	Outer_Membrane_Pore-forming_Protein_I_(OMPP-I)	0	0	0	0	0	0	0	0	0	0	0	0	0	0	0	0	0	0	0	0	0	0	0	0	0	0	0	0	0	0	0	0	0	0	0	0	0	0	0	0	0	0	0	0	0
1.B.14.15.2	1.B.14.15	1.B.14	OMR	Outer_Membrane_Pore-forming_Protein_I_(OMPP-I)	0	0	0	0	0	56	0	0	0	0	0	0	0	0	0	0	0	0	0	0	0	38	0	0	0	0	111	0	0	0	19	0	177	0	0	0	30	0	0	0	0	0	0	9	0
1.B.14.15.4	1.B.14.15	1.B.14	OMR	Outer_Membrane_Pore-forming_Protein_I_(OMPP-I)	0	0	0	0	0	0	0	0	0	0	0	0	0	0	0	0	0	0	0	0	0	0	0	0	0	0	0	0	0	0	0	0	0	0	0	0	0	0	0	0	0	0	0	0	0
1.B.14.2.15	1.B.14.2	1.B.14	OMR	Outer_Membrane_Pore-forming_Protein_I_(OMPP-I)	0	0	0	0	0	0	0	0	0	282	0	0	0	0	0	0	0	0	0	0	0	0	0	0	0	0	0	0	0	0	0	0	0	0	0	0	0	0	0	0	0	0	0	0	0
1.B.14.2.6	1.B.14.2	1.B.14	OMR	Outer_Membrane_Pore-forming_Protein_I_(OMPP-I)	0	0	0	0	0	0	0	0	0	0	0	0	0	0	0	0	0	0	0	0	0	0	0	0	0	0	0	0	0	0	0	0	0	0	0	0	0	0	0	0	0	0	0	0	0
1.B.14.3.1	1.B.14.3	1.B.14	OMR	Outer_Membrane_Pore-forming_Protein_I_(OMPP-I)	0	0	0	0	0	0	0	0	0	0	0	0	0	0	0	0	0	0	0	0	38	0	0	0	0	0	0	0	0	0	0	0	45	0	0	34	0	0	0	0	0	0	0	0	0
1.B.14.3.2	1.B.14.3	1.B.14	OMR	Outer_Membrane_Pore-forming_Protein_I_(OMPP-I)	0	0	0	0	0	0	0	0	0	0	0	0	0	0	0	0	0	87	0	0	0	0	0	0	0	0	0	0	0	0	0	0	0	0	0	0	0	0	0	0	0	0	0	0	0
1.B.14.3.6	1.B.14.3	1.B.14	OMR	Outer_Membrane_Pore-forming_Protein_I_(OMPP-I)	23	0	0	0	0	0	0	0	0	0	0	14	0	0	0	0	0	0	0	0	21	0	0	0	0	0	0	0	0	0	0	0	0	0	0	0	13	0	0	0	0	0	0	0	0
1.B.14.3.7	1.B.14.3	1.B.14	OMR	Outer_Membrane_Pore-forming_Protein_I_(OMPP-I)	370	0	0	126	0	0	0	0	0	0	126	0	126	0	0	0	310	0	0	0	0	124	0	126	0	0	0	0	0	0	41	0	0	0	0	278	83	0	0	0	0	0	0	0	0
1.B.14.4.3	1.B.14.4	1.B.14	OMR	Outer_Membrane_Pore-forming_Protein_I_(OMPP-I)	0	47	0	0	0	0	0	0	0	58	0	0	0	0	0	0	0	0	0	0	0	0	0	0	0	0	0	0	0	0	0	0	0	0	0	0	0	0	0	0	0	0	0	0	0
1.B.14.6.1	1.B.14.6	1.B.14	OMR	Outer_Membrane_Pore-forming_Protein_I_(OMPP-I)	0	0	0	0	0	0	0	0	581	0	0	856	0	0	0	0	0	0	0	0	26	320	0	0	0	0	155	0	0	0	0	0	0	0	0	0	251	141	0	0	0	0	0	141	0
1.B.14.6.12	1.B.14.6	1.B.14	OMR	Outer_Membrane_Pore-forming_Protein_I_(OMPP-I)	0	0	0	336	0	29	0	0	0	0	151	32	177	0	0	0	46	0	0	0	56	542	0	246	0	0	68	0	0	0	0	0	0	0	0	0	88	140	0	0	0	0	0	189	0
1.B.14.6.13	1.B.14.6	1.B.14	OMR	Outer_Membrane_Pore-forming_Protein_I_(OMPP-I)	0	0	0	0	0	0	0	0	0	0	0	0	0	0	0	0	0	0	0	0	299	0	0	0	0	0	0	0	0	0	0	0	0	0	0	0	0	0	0	0	0	0	0	47	0
1.B.14.6.14	1.B.14.6	1.B.14	OMR	Outer_Membrane_Pore-forming_Protein_I_(OMPP-I)	0	0	0	0	0	30	0	0	0	0	0	0	0	0	0	0	0	0	0	0	0	242	0	0	0	0	0	0	0	0	8	0	0	0	0	0	0	21	0	0	0	0	0	72	0
1.B.14.6.15	1.B.14.6	1.B.14	OMR	Outer_Membrane_Pore-forming_Protein_I_(OMPP-I)	0	0	0	0	0	183	0	0	0	0	0	0	0	0	0	0	0	0	0	0	0	0	0	0	0	0	0	0	0	0	0	0	0	0	0	0	0	0	0	0	0	0	0	0	0
1.B.14.6.16	1.B.14.6	1.B.14	OMR	Outer_Membrane_Pore-forming_Protein_I_(OMPP-I)	248	0	0	0	0	585	0	0	732	0	0	741	0	0	0	0	0	0	0	0	0	1489	0	0	0	0	496	0	0	0	0	0	81	0	0	758	110	0	0	0	0	0	0	0	0
1.B.14.6.17	1.B.14.6	1.B.14	OMR	Outer_Membrane_Pore-forming_Protein_I_(OMPP-I)	8163	0	0	0	0	658	0	0	2226	0	0	327	0	0	0	0	0	0	0	0	230	8399	0	0	0	0	178	0	0	0	493	0	76	0	0	0	1728	913	0	0	0	0	0	415	0
1.B.14.6.2	1.B.14.6	1.B.14	OMR	Outer_Membrane_Pore-forming_Protein_I_(OMPP-I)	0	0	0	0	0	0	0	0	0	0	0	12	0	0	0	0	55	0	0	0	0	22	0	0	0	0	0	0	0	0	0	0	0	0	0	0	494	135	0	0	0	0	0	0	0
1.B.14.6.3	1.B.14.6	1.B.14	OMR	Outer_Membrane_Pore-forming_Protein_I_(OMPP-I)	0	0	0	0	0	0	0	0	0	0	0	0	0	0	0	0	0	0	0	0	0	0	0	0	0	0	0	0	0	0	0	0	0	0	0	0	0	0	0	0	0	0	0	0	0
1.B.14.6.5	1.B.14.6	1.B.14	OMR	Outer_Membrane_Pore-forming_Protein_I_(OMPP-I)	0	0	0	0	0	0	0	0	0	0	0	0	0	0	0	0	0	0	0	0	0	0	0	0	0	0	0	0	0	0	0	0	0	0	0	0	0	0	0	0	0	0	0	0	0
1.B.14.6.8	1.B.14.6	1.B.14	OMR	Outer_Membrane_Pore-forming_Protein_I_(OMPP-I)	0	0	0	0	0	0	0	0	990	0	0	0	0	0	0	0	0	0	0	0	0	320	0	0	0	0	320	0	0	0	0	0	0	0	0	0	0	172	0	0	0	0	0	0	0
1.B.14.6.9	1.B.14.6	1.B.14	OMR	Outer_Membrane_Pore-forming_Protein_I_(OMPP-I)	45	0	0	42	0	0	0	0	0	0	42	0	0	0	0	0	0	0	0	0	0	0	0	0	0	0	0	0	0	0	0	0	0	0	0	45	0	0	0	0	0	0	0	0	0
1.B.14.8.1	1.B.14.8	1.B.14	OMR	Outer_Membrane_Pore-forming_Protein_I_(OMPP-I)	0	0	0	0	0	0	0	0	0	0	0	0	0	0	0	0	0	0	0	0	0	66	0	0	0	0	0	0	0	0	0	0	0	0	0	0	0	0	0	0	0	0	0	0	0
1.B.14.8.2	1.B.14.8	1.B.14	OMR	Outer_Membrane_Pore-forming_Protein_I_(OMPP-I)	0	0	0	0	0	0	0	0	0	0	0	0	0	0	0	0	0	0	0	0	0	0	0	0	0	0	0	0	0	0	0	0	0	0	0	0	0	0	0	0	0	0	0	0	0
1.B.14.8.4	1.B.14.8	1.B.14	OMR	Outer_Membrane_Pore-forming_Protein_I_(OMPP-I)	0	0	0	0	0	0	0	0	0	0	0	0	0	0	0	0	0	0	0	0	0	78	0	0	0	0	78	0	0	0	0	0	0	0	0	0	0	0	0	0	0	0	0	0	0
1.B.14.8.6	1.B.14.8	1.B.14	OMR	Outer_Membrane_Pore-forming_Protein_I_(OMPP-I)	0	0	0	0	0	0	0	0	0	0	0	0	0	0	0	0	0	0	0	0	47	0	0	0	0	0	0	0	0	0	44	0	0	0	0	0	0	67	0	0	0	0	0	0	0
1.B.14.8.7	1.B.14.8	1.B.14	OMR	Outer_Membrane_Pore-forming_Protein_I_(OMPP-I)	0	0	0	0	0	0	0	0	0	0	0	0	0	0	0	0	0	0	0	0	0	0	0	0	0	0	0	0	0	0	0	0	0	0	0	99	0	0	0	0	0	0	0	0	0
1.B.14.9.4	1.B.14.9	1.B.14	OMR	Outer_Membrane_Pore-forming_Protein_I_(OMPP-I)	0	0	0	0	0	0	0	0	0	0	0	0	0	0	0	0	0	0	0	0	0	0	0	0	0	0	0	0	0	320	0	0	0	0	0	0	0	0	0	0	0	0	0	0	0
1.B.17.1.1	1.B.17.1	1.B.17	OMF	Outer_Membrane_Pore-forming_Protein_I_(OMPP-I)	0	115	0	0	0	0	0	0	0	0	0	0	0	0	0	0	27	0	0	0	0	12	0	0	0	0	12	0	0	0	0	0	0	0	0	0	14	46	0	0	0	0	0	46	0
1.B.17.1.3	1.B.17.1	1.B.17	OMF	Outer_Membrane_Pore-forming_Protein_I_(OMPP-I)	0	0	0	0	0	0	0	0	0	0	0	19	0	0	0	0	0	0	0	0	0	0	0	0	0	0	0	0	0	0	0	0	0	0	0	0	0	0	0	0	0	0	0	0	0
1.B.17.1.4	1.B.17.1	1.B.17	OMF	Outer_Membrane_Pore-forming_Protein_I_(OMPP-I)	0	0	0	0	0	0	0	0	0	0	0	0	0	0	0	0	0	0	0	0	0	0	0	0	0	0	0	0	1887	0	0	0	0	0	0	0	0	0	0	0	0	2032	0	0	0
1.B.17.1.6	1.B.17.1	1.B.17	OMF	Outer_Membrane_Pore-forming_Protein_I_(OMPP-I)	0	0	0	0	0	0	0	0	0	0	0	0	0	0	0	0	0	0	0	0	0	0	0	0	0	0	0	0	0	0	0	0	0	0	0	0	0	0	0	0	0	0	0	0	0
1.B.17.2.10	1.B.17.2	1.B.17	OMF	Outer_Membrane_Pore-forming_Protein_I_(OMPP-I)	0	0	0	0	0	0	0	0	0	0	0	0	0	0	0	0	0	0	0	0	0	0	0	0	0	0	0	0	0	0	0	0	0	0	0	0	365	73	0	0	0	0	0	73	0
1.B.17.2.5	1.B.17.2	1.B.17	OMF	Outer_Membrane_Pore-forming_Protein_I_(OMPP-I)	0	0	0	0	0	0	0	0	0	0	0	0	0	112	0	0	0	0	0	0	7	19	0	0	0	0	0	0	0	0	0	62	0	0	0	0	0	0	0	0	52	0	0	0	0
1.B.17.2.6	1.B.17.2	1.B.17	OMF	Outer_Membrane_Pore-forming_Protein_I_(OMPP-I)	0	0	0	0	0	0	0	0	57	0	0	0	0	0	0	0	0	0	0	0	0	0	0	0	0	0	0	0	0	0	0	0	0	0	0	0	0	0	0	0	0	0	0	0	0
1.B.17.3.11	1.B.17.3	1.B.17	OMF	Outer_Membrane_Pore-forming_Protein_I_(OMPP-I)	0	0	0	0	0	0	0	0	0	0	0	0	0	0	0	0	0	0	0	0	0	0	0	0	0	0	0	0	0	49	0	0	0	0	0	0	0	0	0	0	0	0	30	0	0
1.B.17.3.6	1.B.17.3	1.B.17	OMF	Outer_Membrane_Pore-forming_Protein_I_(OMPP-I)	0	0	0	0	0	0	0	0	0	0	0	0	0	0	0	0	0	0	0	0	0	0	0	0	0	0	0	0	0	0	0	0	0	0	0	0	0	0	0	0	0	0	0	0	0
1.B.17.3.7	1.B.17.3	1.B.17	OMF	Outer_Membrane_Pore-forming_Protein_I_(OMPP-I)	0	0	0	0	0	0	0	0	0	88	0	0	0	0	0	0	0	0	0	0	0	0	0	0	0	0	0	0	0	0	0	0	0	0	0	0	0	0	0	0	0	0	0	0	0
1.B.17.3.8	1.B.17.3	1.B.17	OMF	Outer_Membrane_Pore-forming_Protein_I_(OMPP-I)	0	0	0	0	0	0	0	0	0	0	0	0	0	0	0	0	0	0	0	0	0	0	0	0	0	0	0	0	0	0	0	0	0	0	0	0	0	0	0	0	0	0	0	0	0
1.B.17.4.1	1.B.17.4	1.B.17	OMF	Outer_Membrane_Pore-forming_Protein_I_(OMPP-I)	0	0	0	0	0	0	0	0	0	0	0	0	0	0	0	0	0	0	0	0	0	0	0	0	0	0	0	0	0	0	0	45	0	0	0	0	0	0	0	0	0	0	0	0	0
1.B.18.1.2	1.B.18.1	1.B.18	OMA	Outer_Membrane_Pore-forming_Protein_I_(OMPP-I)	0	0	0	0	0	0	217	0	0	0	0	0	0	0	0	0	0	0	0	0	0	0	0	0	0	0	0	0	0	0	0	0	0	0	0	0	0	0	0	0	0	154	0	0	0
1.B.18.2.4	1.B.18.2	1.B.18	OMA	Outer_Membrane_Pore-forming_Protein_I_(OMPP-I)	0	333	0	0	0	0	0	0	0	0	0	0	0	0	0	0	0	0	0	0	0	0	0	0	0	0	0	0	0	0	0	0	0	0	0	0	0	0	0	0	0	0	333	0	0
1.B.18.3.3	1.B.18.3	1.B.18	OMA	Outer_Membrane_Pore-forming_Protein_I_(OMPP-I)	0	0	0	0	0	184	0	0	0	0	0	0	0	0	0	0	0	0	0	0	105	0	0	0	0	0	0	0	0	0	0	0	0	0	0	0	32	17	0	0	0	0	0	17	0
1.B.18.3.5	1.B.18.3	1.B.18	OMA	Outer_Membrane_Pore-forming_Protein_I_(OMPP-I)	97	0	0	0	0	0	0	0	0	0	0	0	0	0	0	0	0	0	0	0	0	82	0	0	0	0	0	0	0	0	0	0	0	0	0	0	0	0	0	0	0	0	0	0	0
1.B.18.3.8	1.B.18.3	1.B.18	OMA	Outer_Membrane_Pore-forming_Protein_I_(OMPP-I)	0	0	0	0	0	0	0	0	0	0	0	0	0	0	0	0	0	0	0	0	0	0	0	0	0	0	0	0	0	0	0	0	0	0	0	0	0	0	0	467	0	0	0	0	0
1.B.20.2.3	1.B.20.2	1.B.20	TPS	Outer_Membrane_Pore-forming_Protein_I_(OMPP-I)	0	0	0	0	0	0	0	0	0	0	0	0	0	0	0	0	0	0	0	0	0	0	0	0	0	0	0	0	0	0	0	0	0	0	0	0	0	0	0	0	0	0	0	0	0
1.B.22.1.2	1.B.22.1	1.B.22	Secretin	Outer_Membrane_Pore-forming_Protein_I_(OMPP-I)	0	0	0	0	0	0	0	0	0	0	0	0	0	0	0	0	0	290	0	0	0	0	0	0	0	0	0	0	0	0	0	0	0	0	0	0	0	0	0	0	0	0	0	0	0
1.B.22.2.1	1.B.22.2	1.B.22	Secretin	Outer_Membrane_Pore-forming_Protein_I_(OMPP-I)	0	744	0	0	0	0	0	0	0	0	0	0	0	0	0	0	0	0	0	0	0	0	0	0	0	0	0	0	0	0	0	0	0	0	0	0	0	0	0	0	0	0	0	0	0
1.B.22.2.4	1.B.22.2	1.B.22	Secretin	Outer_Membrane_Pore-forming_Protein_I_(OMPP-I)	0	0	0	0	0	0	0	0	0	0	0	0	0	0	0	0	0	0	0	0	0	0	0	0	0	0	0	0	0	1305	0	0	0	0	0	0	0	0	0	0	0	0	2022	0	0
1.B.22.3.3	1.B.22.3	1.B.22	Secretin	Outer_Membrane_Pore-forming_Protein_I_(OMPP-I)	0	0	0	0	0	0	0	0	0	0	0	0	0	0	0	0	0	0	0	0	0	0	0	0	0	0	0	0	0	0	0	166	0	0	0	0	0	0	0	0	0	0	0	0	0
1.B.22.4.1	1.B.22.4	1.B.22	Secretin	Outer_Membrane_Pore-forming_Protein_I_(OMPP-I)	0	0	0	0	0	0	0	0	13	0	0	0	0	0	0	0	0	0	0	0	0	0	0	0	0	0	0	0	0	0	0	0	0	0	0	0	0	0	0	0	0	0	0	0	0
1.B.23.1.20	1.B.23.1	1.B.23	CBP	Outer_Membrane_Pore-forming_Protein_I_(OMPP-I)	0	0	0	0	0	0	0	0	0	0	0	0	0	0	0	0	0	6833	0	0	0	0	0	0	0	0	0	0	0	0	0	0	0	0	0	0	0	0	0	0	0	0	0	0	0
1.B.23.1.23	1.B.23.1	1.B.23	CBP	Outer_Membrane_Pore-forming_Protein_I_(OMPP-I)	0	0	0	0	0	0	0	0	0	0	0	0	0	0	0	0	0	0	0	0	0	0	0	0	0	0	0	0	0	0	0	0	0	0	0	0	0	0	0	0	0	0	0	0	0
1.B.23.1.24	1.B.23.1	1.B.23	CBP	Outer_Membrane_Pore-forming_Protein_I_(OMPP-I)	0	0	0	0	0	0	0	0	0	0	0	0	0	0	0	0	0	0	0	0	0	0	0	0	0	0	0	0	0	0	0	0	0	0	0	0	0	0	0	0	0	0	0	0	0
1.B.23.1.4	1.B.23.1	1.B.23	CBP	Outer_Membrane_Pore-forming_Protein_I_(OMPP-I)	0	0	0	0	0	0	0	0	0	0	0	0	0	0	0	0	0	0	0	0	0	0	0	0	0	0	0	0	0	0	0	0	0	0	0	0	0	0	0	0	0	0	0	0	0
1.B.23.1.5	1.B.23.1	1.B.23	CBP	Outer_Membrane_Pore-forming_Protein_I_(OMPP-I)	0	0	0	0	0	0	0	0	0	0	0	0	0	0	0	0	0	0	0	0	0	0	0	0	0	0	0	0	0	0	0	0	0	0	0	0	0	0	0	0	0	0	0	0	0
1.B.23.4.2	1.B.23.4	1.B.23	CBP	Outer_Membrane_Pore-forming_Protein_I_(OMPP-I)	0	0	0	0	0	0	0	0	0	0	0	0	0	0	0	0	0	0	0	0	0	0	0	0	0	0	0	0	0	0	0	0	0	0	0	0	0	0	0	0	0	0	0	0	0
1.B.25.1.13	1.B.25.1	1.B.25	Opr	Outer_Membrane_Pore-forming_Protein_I_(OMPP-I)	0	0	0	0	0	0	0	0	0	142	0	0	0	0	0	0	0	0	0	0	0	0	0	0	0	0	0	0	0	0	0	0	0	0	0	0	0	0	0	0	0	93	0	0	0
1.B.3.1.7	1.B.3.1	1.B.3	SP	Outer_Membrane_Pore-forming_Protein_I_(OMPP-I)	0	0	0	0	0	0	0	0	25	0	0	0	0	0	0	0	0	0	0	0	0	0	0	0	0	0	0	0	0	0	0	0	0	0	0	0	0	17	0	0	0	0	0	17	0
1.B.3.3.1	1.B.3.3	1.B.3	SP	Outer_Membrane_Pore-forming_Protein_I_(OMPP-I)	0	0	0	0	0	0	0	0	0	0	0	0	0	0	0	0	0	0	0	0	0	0	0	0	0	0	0	0	0	0	0	0	0	0	0	0	0	0	0	0	0	0	0	0	0
1.B.33.1.1	1.B.33.1	1.B.33	OmpIP	Outer_Membrane_Pore-forming_Protein_I_(OMPP-I)	0	0	0	0	0	260	0	0	0	0	0	0	269	0	0	0	230	0	0	0	66	0	0	269	0	0	0	0	0	335	0	0	0	0	0	182	0	0	0	0	0	0	0	21	0
1.B.33.1.3	1.B.33.1	1.B.33	OmpIP	Outer_Membrane_Pore-forming_Protein_I_(OMPP-I)	0	0	0	0	0	0	0	0	0	0	0	0	0	0	177	0	0	0	0	0	0	0	0	0	0	0	0	0	0	0	0	0	0	0	0	0	0	0	0	391	0	212	0	0	0
1.B.33.1.4	1.B.33.1	1.B.33	OmpIP	Outer_Membrane_Pore-forming_Protein_I_(OMPP-I)	0	476	0	0	0	0	619	0	0	0	0	0	0	253	0	0	0	0	0	0	0	0	0	0	0	7	0	0	0	150	0	0	0	0	0	0	0	0	0	138	1462	0	70	0	0
1.B.33.1.6	1.B.33.1	1.B.33	OmpIP	Outer_Membrane_Pore-forming_Protein_I_(OMPP-I)	0	0	0	50	0	46	0	0	0	0	50	0	50	0	0	0	0	0	0	0	0	35	0	7	0	0	68	0	0	0	0	0	0	0	0	0	73	0	0	0	0	138	0	0	0
1.B.33.2.3	1.B.33.2	1.B.33	OmpIP	Outer_Membrane_Pore-forming_Protein_I_(OMPP-I)	0	0	0	0	0	0	0	0	0	0	0	0	0	0	0	0	0	0	0	0	0	0	0	0	0	0	0	0	0	0	0	0	0	0	0	0	0	0	0	0	0	0	0	0	0
1.B.33.2.5	1.B.33.2	1.B.33	OmpIP	Outer_Membrane_Pore-forming_Protein_I_(OMPP-I)	0	0	0	0	0	0	137	0	0	0	0	0	0	63	0	0	0	0	0	0	0	0	0	0	0	0	0	0	28	103	0	0	0	0	0	0	0	0	0	0	0	155	0	0	0
1.B.33.4.4	1.B.33.4	1.B.33	OmpIP	Outer_Membrane_Pore-forming_Protein_I_(OMPP-I)	0	0	0	0	0	0	0	0	0	0	70	0	0	0	0	0	0	0	0	0	0	0	0	0	0	0	0	0	0	0	40	0	0	0	0	0	0	0	0	0	0	0	0	0	0
1.B.33.4.9	1.B.33.4	1.B.33	OmpIP	Outer_Membrane_Pore-forming_Protein_I_(OMPP-I)	0	0	0	0	0	0	0	619	0	0	0	0	0	0	0	0	0	80	2	23	0	0	0	0	0	0	0	0	0	0	7	0	0	0	0	0	0	0	0	0	0	24	0	0	0
1.B.38.1.10	1.B.38.1	1.B.38	Treponema_Porin_Major_Surface_Protein_(TP-MSP)_Family	none	0	0	0	0	0	0	0	0	0	0	0	179	0	0	0	0	0	0	0	0	66	928	0	0	0	0	0	0	0	0	0	0	10	0	0	0	847	473	0	0	0	0	0	0	0
1.B.38.1.7	1.B.38.1	1.B.38	Treponema_Porin_Major_Surface_Protein_(TP-MSP)_Family	none	0	0	0	0	0	0	0	0	0	0	0	0	0	0	0	0	0	0	0	0	20	87	0	0	0	0	0	0	0	0	0	0	0	0	0	0	0	0	0	0	0	0	0	0	0
1.B.38.4.1	1.B.38.4	1.B.38	Treponema_Porin_Major_Surface_Protein_(TP-MSP)_Family	none	0	0	0	0	0	0	0	0	0	0	0	102	0	0	0	0	0	0	0	0	0	34	0	0	0	0	24	0	0	0	0	0	0	0	0	0	33	0	0	0	0	0	0	0	0
1.B.38.4.2	1.B.38.4	1.B.38	Treponema_Porin_Major_Surface_Protein_(TP-MSP)_Family	none	0	0	0	0	0	0	0	0	0	0	0	0	0	0	0	0	0	0	0	0	0	0	0	0	0	0	0	0	0	0	0	0	0	0	0	0	0	39	0	0	0	0	0	39	0
1.B.38.4.3	1.B.38.4	1.B.38	Treponema_Porin_Major_Surface_Protein_(TP-MSP)_Family	none	0	0	0	0	0	0	0	0	0	0	0	149	0	0	0	0	0	0	0	0	0	38	0	0	0	0	17	0	0	0	0	0	0	0	0	0	94	0	0	0	0	0	0	0	0
1.B.42.1.1	1.B.42.1	1.B.42	LPS-EP	Outer_Membrane_Pore-forming_Protein_I_(OMPP-I)	0	46	0	0	0	0	0	0	0	0	0	0	0	0	0	0	0	0	0	0	0	0	0	0	0	0	0	0	0	123	0	0	0	0	0	0	0	0	0	0	0	0	49	0	0
1.B.42.1.13	1.B.42.1	1.B.42	LPS-EP	Outer_Membrane_Pore-forming_Protein_I_(OMPP-I)	0	69	0	0	0	0	0	0	59	0	0	0	0	20	0	0	0	0	0	0	0	54	0	0	0	0	0	0	0	52	19	131	0	0	0	0	0	11	0	0	0	79	69	11	0
1.B.42.1.2	1.B.42.1	1.B.42	LPS-EP	Outer_Membrane_Pore-forming_Protein_I_(OMPP-I)	0	69	0	0	0	0	423	165	0	636	0	0	62	0	0	0	33	0	0	0	0	0	0	62	0	0	0	182	17	0	0	0	0	0	0	0	0	0	0	636	196	0	0	0	0
1.B.42.1.4	1.B.42.1	1.B.42	LPS-EP	Outer_Membrane_Pore-forming_Protein_I_(OMPP-I)	0	0	0	0	0	0	0	0	0	0	0	0	0	0	0	0	0	0	0	0	0	0	0	0	0	8	0	0	0	0	0	0	0	0	0	0	0	0	0	0	0	0	0	0	0
1.B.42.1.6	1.B.42.1	1.B.42	LPS-EP	Outer_Membrane_Pore-forming_Protein_I_(OMPP-I)	0	0	0	0	0	0	0	0	0	0	0	0	0	0	0	0	0	0	0	0	0	0	0	0	0	0	0	0	0	0	0	0	0	0	0	0	0	0	0	0	0	208	0	0	0
1.B.42.1.7	1.B.42.1	1.B.42	LPS-EP	Outer_Membrane_Pore-forming_Protein_I_(OMPP-I)	0	0	0	0	0	0	0	0	0	0	0	0	0	0	0	0	0	0	0	0	0	0	0	0	0	0	0	0	0	0	0	0	0	0	0	28	0	0	0	0	0	0	0	0	0
1.B.42.1.8	1.B.42.1	1.B.42	LPS-EP	Outer_Membrane_Pore-forming_Protein_I_(OMPP-I)	0	0	0	56	0	76	0	0	67	0	56	152	56	0	0	0	72	0	0	0	0	193	0	0	0	0	0	0	0	0	0	0	0	0	0	68	0	0	0	0	0	0	0	12	0
1.B.44.1.1	1.B.44.1	1.B.44	PorT	Outer_Membrane_Pore-forming_Protein_I_(OMPP-I)	0	0	0	0	0	47	0	0	0	0	0	0	0	0	0	0	0	0	0	0	0	0	0	0	0	0	0	0	0	0	0	0	0	0	0	32	0	5	0	0	0	0	0	6	0
1.B.44.1.3	1.B.44.1	1.B.44	PorT	Outer_Membrane_Pore-forming_Protein_I_(OMPP-I)	0	0	0	48	0	0	0	0	0	0	48	0	48	0	0	0	36	0	0	0	0	0	0	0	0	0	0	0	0	0	0	0	0	0	0	0	0	0	0	0	0	0	0	0	0
1.B.44.2.1	1.B.44.2	1.B.44	PorT	Outer_Membrane_Pore-forming_Protein_I_(OMPP-I)	0	0	0	0	0	41	0	0	277	0	0	0	0	0	0	0	0	0	0	0	0	0	0	0	0	0	0	0	0	0	0	0	0	0	0	54	41	0	0	0	0	0	0	0	0
1.B.44.2.11	1.B.44.2	1.B.44	PorT	Outer_Membrane_Pore-forming_Protein_I_(OMPP-I)	0	0	0	0	0	0	0	0	0	0	0	0	0	0	0	0	0	0	0	0	43	0	0	0	0	0	0	0	0	0	0	0	0	0	0	0	0	0	0	0	0	0	0	0	0
1.B.44.2.9	1.B.44.2	1.B.44	PorT	Outer_Membrane_Pore-forming_Protein_I_(OMPP-I)	0	0	0	0	0	0	0	0	0	0	0	0	0	0	0	0	0	0	0	0	0	0	0	0	0	0	0	0	0	0	0	0	0	0	0	0	0	0	0	0	0	0	0	0	0
1.B.48.5.1	1.B.48.5	1.B.48	Curli_Fiber_Subunit_Porin,_CgsA,_CsgG_(CsgG)_Family	none	0	0	0	0	0	0	0	0	0	0	0	0	0	56	0	0	0	0	0	0	0	0	0	0	0	0	0	0	0	0	0	0	0	0	0	0	0	0	0	0	0	36	0	0	0
1.B.5.1.15	1.B.5.1	1.B.5	POP	Outer_Membrane_Pore-forming_Protein_I_(OMPP-I)	0	0	0	0	0	54	0	0	137	0	0	0	0	0	0	0	0	0	0	0	0	102	0	0	0	0	0	0	0	0	0	0	0	0	0	0	0	0	0	0	0	0	0	0	0
1.B.5.1.6	1.B.5.1	1.B.5	POP	Outer_Membrane_Pore-forming_Protein_I_(OMPP-I)	0	0	0	0	0	0	0	0	0	0	0	0	0	0	0	0	0	0	0	0	0	12	0	0	0	0	12	0	0	0	0	0	0	0	0	43	0	0	0	0	0	0	0	0	0
1.B.54.1.1	1.B.54.1	1.B.54	Int/Inv	Outer_Membrane_Pore-forming_Protein_I_(OMPP-I)	0	0	0	0	0	0	0	0	0	0	0	0	0	0	0	0	0	0	0	0	0	0	0	0	0	0	0	0	0	0	0	0	0	0	0	0	0	0	0	0	0	0	0	0	0
1.B.54.1.10	1.B.54.1	1.B.54	Int/Inv	Outer_Membrane_Pore-forming_Protein_I_(OMPP-I)	0	0	0	0	0	0	0	0	0	316	0	0	0	0	0	0	0	0	0	0	0	0	0	0	0	0	0	0	0	0	0	0	0	0	0	0	0	0	0	316	0	0	0	0	0
1.B.54.1.6	1.B.54.1	1.B.54	Int/Inv	Outer_Membrane_Pore-forming_Protein_I_(OMPP-I)	0	0	0	0	0	0	0	0	0	0	0	0	0	0	0	0	0	0	0	0	0	0	0	0	0	0	0	0	0	0	0	0	0	0	0	0	0	0	0	0	0	0	0	0	0
1.B.54.1.7	1.B.54.1	1.B.54	Int/Inv	Outer_Membrane_Pore-forming_Protein_I_(OMPP-I)	0	0	0	0	0	0	0	0	0	0	0	0	0	0	0	0	0	0	0	0	0	0	0	0	0	0	0	0	0	0	0	0	0	0	0	0	0	0	0	0	0	0	0	0	0
1.B.56.1.2	1.B.56.1	1.B.56	Spirochaete_Outer_Membrane_Porin_(S-OMP)_Family	none	0	0	0	0	0	0	0	0	0	0	0	0	0	0	0	0	0	0	0	0	0	0	0	0	0	0	0	0	0	0	0	0	0	0	0	0	0	0	0	0	0	0	0	0	0
1.B.57.4.3	1.B.57.4	1.B.57	LM-OMP	Outer_Membrane_Pore-forming_Protein_I_(OMPP-I)	107	0	0	0	0	166	0	0	0	0	0	0	0	0	0	0	0	0	0	0	0	0	0	0	0	0	0	0	0	0	0	0	0	0	0	0	0	0	0	0	0	0	0	0	0
1.B.57.4.5	1.B.57.4	1.B.57	LM-OMP	Outer_Membrane_Pore-forming_Protein_I_(OMPP-I)	0	0	0	0	0	0	0	0	0	0	243	0	243	0	0	0	0	0	0	0	0	0	0	0	0	0	0	0	0	0	0	0	0	0	0	0	0	0	0	0	0	0	0	0	0
1.B.57.4.6	1.B.57.4	1.B.57	LM-OMP	Outer_Membrane_Pore-forming_Protein_I_(OMPP-I)	0	0	0	0	0	0	0	0	0	0	0	0	0	0	0	0	0	0	0	0	0	0	0	0	0	0	0	0	0	0	0	0	0	0	0	0	0	0	0	0	0	0	0	0	0
1.B.6.1.1	1.B.6.1	1.B.6	OOP	Outer_Membrane_Pore-forming_Protein_I_(OMPP-I)	0	0	0	0	0	0	0	0	0	0	0	0	0	0	0	0	0	0	0	0	0	0	0	0	0	0	0	0	0	0	0	0	0	0	0	0	0	0	0	0	0	0	0	0	0
1.B.6.1.14	1.B.6.1	1.B.6	OOP	Outer_Membrane_Pore-forming_Protein_I_(OMPP-I)	148	0	0	1012	0	0	0	0	0	0	1048	0	838	0	0	0	79	0	0	0	0	42	0	838	0	0	0	0	0	0	324	0	0	0	0	332	45	0	0	0	0	0	0	8	0
1.B.6.1.15	1.B.6.1	1.B.6	OOP	Outer_Membrane_Pore-forming_Protein_I_(OMPP-I)	0	0	0	0	0	0	0	0	0	0	0	0	0	0	0	0	0	0	0	0	0	0	0	0	0	0	0	0	0	0	0	0	0	0	0	0	0	0	0	0	0	0	0	0	0
1.B.6.1.2	1.B.6.1	1.B.6	OOP	Outer_Membrane_Pore-forming_Protein_I_(OMPP-I)	0	1041	0	0	0	0	23798	0	0	3316	0	0	0	0	299	0	0	0	0	0	0	0	0	0	0	0	0	0	0	0	0	0	0	0	0	0	0	0	0	0	0	5989	0	0	0
1.B.6.1.6	1.B.6.1	1.B.6	OOP	Outer_Membrane_Pore-forming_Protein_I_(OMPP-I)	0	0	0	0	0	2450	0	0	0	0	0	0	0	0	0	0	0	0	0	0	73	7478	0	0	0	0	7478	0	0	0	0	0	0	0	0	0	0	430	0	0	0	0	0	430	0
1.B.6.10.3	1.B.6.10	1.B.6	OOP	Outer_Membrane_Pore-forming_Protein_I_(OMPP-I)	0	0	0	0	0	0	0	0	0	0	0	0	0	0	0	0	0	0	0	0	0	0	0	0	0	0	0	0	0	0	0	0	0	0	0	0	0	0	0	0	0	0	0	0	0
1.B.6.2.13	1.B.6.2	1.B.6	OOP	Outer_Membrane_Pore-forming_Protein_I_(OMPP-I)	0	0	0	0	0	0	0	0	0	0	0	0	0	0	88	0	0	0	0	0	0	0	0	0	0	0	0	0	5	320	0	0	0	0	0	0	0	0	0	0	312	0	0	0	0
1.B.6.6.10	1.B.6.6	1.B.6	OOP	Outer_Membrane_Pore-forming_Protein_I_(OMPP-I)	0	0	0	336	0	0	0	0	0	0	336	0	0	0	0	0	0	0	0	0	0	0	0	336	0	0	0	0	0	0	486	0	0	0	0	0	0	0	0	0	0	0	0	0	0
1.B.6.7.2	1.B.6.7	1.B.6	OOP	Outer_Membrane_Pore-forming_Protein_I_(OMPP-I)	0	0	0	0	0	0	0	0	0	0	0	0	0	0	0	0	0	0	0	0	0	0	0	0	0	0	0	0	0	0	205	0	0	0	0	0	0	0	0	0	0	0	0	0	0
1.B.6.7.3	1.B.6.7	1.B.6	OOP	Outer_Membrane_Pore-forming_Protein_I_(OMPP-I)	0	0	0	0	0	0	0	0	0	0	0	0	0	0	0	0	0	0	0	0	0	0	0	0	0	0	0	0	0	0	0	0	0	0	0	0	0	0	0	0	0	0	0	6	0
1.B.6.9.3	1.B.6.9	1.B.6	OOP	Outer_Membrane_Pore-forming_Protein_I_(OMPP-I)	0	0	0	134	0	0	0	0	0	0	134	0	0	0	0	0	0	0	0	0	0	0	0	0	0	0	0	0	0	0	0	0	0	0	0	0	0	0	0	0	0	0	0	0	0
1.B.61.1.3	1.B.61.1	1.B.61	Delta-Porin	Outer_Membrane_Pore-forming_Protein_I_(OMPP-I)	0	0	0	0	0	0	0	0	0	0	0	0	0	0	0	0	0	0	0	0	0	0	0	0	0	0	0	0	0	5860	0	0	0	0	0	0	0	0	0	0	0	0	0	0	0
1.B.61.1.4	1.B.61.1	1.B.61	Delta-Porin	Outer_Membrane_Pore-forming_Protein_I_(OMPP-I)	0	0	0	0	0	0	0	0	0	0	0	0	0	8379	85	0	0	0	0	0	0	0	0	0	0	0	0	0	0	0	0	0	0	0	0	0	0	0	0	0	0	13729	0	0	0
1.B.61.1.7	1.B.61.1	1.B.61	Delta-Porin	Outer_Membrane_Pore-forming_Protein_I_(OMPP-I)	0	0	0	0	0	0	0	0	0	0	0	0	0	5278	7078	0	0	0	0	0	0	0	0	0	0	0	0	0	0	0	0	0	0	0	0	0	0	0	0	0	29182	0	0	0	0
1.B.66.1.7	1.B.66.1	1.B.66	BBP2	Outer_Membrane_Pore-forming_Protein_I_(OMPP-I)	0	0	0	0	0	0	0	0	0	0	0	0	0	0	0	0	0	0	0	0	0	0	0	0	0	0	0	0	0	0	0	0	0	0	0	0	0	0	0	0	0	0	0	0	0
1.B.67.1.6	1.B.67.1	1.B.67	BBP4	Outer_Membrane_Pore-forming_Protein_I_(OMPP-I)	0	0	0	0	0	0	0	0	0	0	0	0	0	0	0	0	36	0	0	0	0	0	0	0	0	0	0	0	0	0	0	0	58	0	0	0	13	0	0	0	0	0	0	0	0
1.B.70.1.6	1.B.70.1	1.B.70	OMC	Outer_Membrane_Pore-forming_Protein_I_(OMPP-I)	0	0	0	79	0	0	0	0	0	0	79	0	79	0	0	0	0	0	0	0	0	0	0	0	0	0	0	0	0	0	0	0	0	0	0	0	0	0	0	0	0	0	0	0	0
1.B.73.2.2	1.B.73.2	1.B.73	CBA	Outer_Membrane_Pore-forming_Protein_I_(OMPP-I)	0	0	0	0	0	59	0	0	0	0	0	0	0	0	0	0	0	0	0	0	0	20	0	0	0	0	0	0	0	0	0	0	0	0	0	0	0	19	0	0	0	0	0	19	0
1.B.76.1.8	1.B.76.1	1.B.76	Copper_Resistance_Putative_Porin_(CopB)_Family	none	0	0	0	0	0	0	0	0	0	0	0	0	0	0	1	0	0	0	0	0	0	0	0	0	0	0	0	0	0	0	0	0	0	0	0	0	0	0	0	0	0	0	0	0	0
1.B.84.1.2	1.B.84.1	1.B.84	Outer_Membrane_Porin/Phospholipase_A_(OMPLA)_Family	none	0	0	0	0	0	0	0	0	0	0	0	97	0	0	0	0	0	0	0	0	24	0	0	0	0	0	0	0	0	0	0	0	0	0	0	45	0	0	0	0	0	0	0	27	0
1.B.84.1.4	1.B.84.1	1.B.84	Outer_Membrane_Porin/Phospholipase_A_(OMPLA)_Family	none	0	58	0	0	0	0	0	0	0	0	0	0	0	0	0	0	0	0	0	0	0	0	0	0	0	0	0	0	0	0	0	0	0	0	0	0	0	0	0	0	0	0	58	0	0
1.B.84.1.6	1.B.84.1	1.B.84	Outer_Membrane_Porin/Phospholipase_A_(OMPLA)_Family	none	0	0	0	0	0	0	0	0	0	71	0	0	0	0	0	0	0	0	0	0	0	0	0	0	0	0	0	0	0	0	0	0	0	0	0	0	0	0	0	71	0	0	0	0	0
1.B.9.1.2	1.B.9.1	1.B.9	FadL	Outer_Membrane_Pore-forming_Protein_I_(OMPP-I)	0	0	0	0	0	0	0	0	0	0	0	0	0	72	0	0	0	0	0	0	0	0	0	0	0	0	0	0	108	1414	0	0	0	0	0	20	0	71	0	0	568	0	0	0	0
1.B.9.1.5	1.B.9.1	1.B.9	FadL	Outer_Membrane_Pore-forming_Protein_I_(OMPP-I)	0	0	0	0	0	0	0	0	0	0	0	0	0	0	0	0	0	46	0	0	0	0	0	0	0	0	0	0	0	0	0	158	0	0	0	0	0	0	0	0	0	0	0	0	0
1.B.9.2.4	1.B.9.2	1.B.9	FadL	Outer_Membrane_Pore-forming_Protein_I_(OMPP-I)	0	0	0	0	0	99	0	0	0	0	0	0	0	0	0	0	0	0	0	0	0	164	0	0	0	0	0	0	0	0	0	0	0	0	0	0	0	0	0	0	0	0	0	0	0
1.B.9.4.2	1.B.9.4	1.B.9	FadL	Outer_Membrane_Pore-forming_Protein_I_(OMPP-I)	0	0	0	0	0	0	0	0	0	0	0	0	0	0	0	0	0	0	0	0	0	417	0	0	0	0	0	0	0	0	0	0	666	0	0	0	0	0	0	0	0	0	0	0	0
1.B.9.4.3	1.B.9.4	1.B.9	FadL	Outer_Membrane_Pore-forming_Protein_I_(OMPP-I)	0	0	0	0	0	0	0	0	0	0	0	0	0	0	0	0	0	0	0	0	0	0	0	0	0	0	0	0	0	0	140	0	0	0	0	0	0	0	0	0	0	0	0	143	0
1.B.9.4.4	1.B.9.4	1.B.9	FadL	Outer_Membrane_Pore-forming_Protein_I_(OMPP-I)	0	0	0	0	0	0	0	0	0	0	0	0	0	0	0	0	125	0	0	0	0	0	0	0	0	0	0	0	0	0	0	0	0	0	0	0	0	0	0	0	0	0	0	0	0
1.B.9.4.7	1.B.9.4	1.B.9	FadL	Outer_Membrane_Pore-forming_Protein_I_(OMPP-I)	0	0	0	0	0	0	0	0	125	0	255	0	0	0	0	0	0	0	0	0	0	0	0	255	0	0	0	0	0	0	0	0	0	0	0	0	0	0	0	0	0	0	0	0	0
1.B.93.1.1	1.B.93.1	1.B.93	MipA-interacting_Protein_(MipA)_Family	none	0	0	0	0	0	0	0	0	0	0	0	0	0	0	0	0	0	0	0	0	0	0	0	0	0	0	0	0	0	0	0	24	0	0	0	0	0	0	0	0	0	0	0	0	0
1.B.93.1.13	1.B.93.1	1.B.93	MipA-interacting_Protein_(MipA)_Family	none	0	0	0	0	0	0	0	0	0	0	0	0	0	0	0	0	0	0	0	0	0	0	0	0	0	0	0	0	0	137	0	0	0	0	0	0	0	0	0	0	0	0	0	0	0
1.B.93.1.2	1.B.93.1	1.B.93	MipA-interacting_Protein_(MipA)_Family	none	0	0	0	0	0	0	15	0	0	0	0	0	0	0	0	0	0	0	0	0	0	0	0	0	0	0	0	0	0	0	0	0	0	0	0	0	0	0	0	0	0	110	0	0	0
1.B.93.3.1	1.B.93.3	1.B.93	MipA-interacting_Protein_(MipA)_Family	none	0	0	0	0	0	57	0	0	0	0	0	0	0	0	0	0	0	0	0	0	0	137	0	0	0	0	137	0	0	0	0	0	0	0	0	0	56	0	0	0	0	0	0	0	0
1.B.93.3.2	1.B.93.3	1.B.93	MipA-interacting_Protein_(MipA)_Family	none	68	0	0	46	0	0	0	0	125	0	46	0	41	0	0	0	17	0	0	0	0	0	0	46	0	0	0	0	0	0	0	0	0	0	0	68	0	0	0	0	0	0	0	0	0
1.C.105.2.12	1.C.105.2	1.C.105	Vip3	RTX-toxin	0	0	0	0	0	0	0	0	0	0	0	0	0	0	0	0	0	0	0	0	0	71	0	0	0	0	0	0	0	0	0	0	0	0	0	0	242	0	0	0	0	0	0	0	0
1.C.105.2.8	1.C.105.2	1.C.105	Vip3	RTX-toxin	0	0	0	0	0	0	0	0	0	0	0	0	0	0	0	0	0	0	0	0	0	0	0	0	0	0	0	0	0	0	0	0	0	0	0	0	0	0	0	0	0	0	0	0	0
1.C.105.2.9	1.C.105.2	1.C.105	Vip3	RTX-toxin	0	0	0	0	0	0	0	0	0	0	0	0	0	0	0	0	0	0	0	0	0	0	0	0	0	0	0	0	0	0	0	0	0	0	0	0	0	0	0	0	0	0	0	0	0
1.C.107.1.4	1.C.107.1	1.C.107	Import_Subunit_A_of_Insecticidal_Toxin_Complex_(ITC-A)_Family	none	0	0	0	0	0	0	0	0	0	0	0	0	0	0	0	0	0	0	0	0	0	0	0	0	0	0	0	0	0	0	0	0	0	0	0	0	0	0	0	0	0	0	0	0	0
1.C.109.1.1	1.C.109.1	1.C.109	Bacterial_Hemolysin_A_(B-Hemolysin_A)_Family	none	0	0	0	0	0	0	0	0	0	0	0	0	0	0	0	0	0	0	0	0	0	0	0	0	0	0	0	0	0	0	0	0	0	0	0	0	0	0	11	0	0	0	0	0	0
1.C.109.1.2	1.C.109.1	1.C.109	Bacterial_Hemolysin_A_(B-Hemolysin_A)_Family	none	0	0	0	0	0	0	0	0	0	50	0	0	0	0	0	0	0	0	0	0	0	0	0	0	0	0	0	0	0	0	0	0	0	0	0	0	0	0	0	0	0	0	0	0	0
1.C.109.1.4	1.C.109.1	1.C.109	Bacterial_Hemolysin_A_(B-Hemolysin_A)_Family	none	0	0	0	0	0	0	0	0	0	0	0	0	0	0	0	0	0	0	0	0	0	0	0	0	0	0	0	0	0	0	0	0	0	0	0	0	0	0	0	0	0	0	0	0	0
1.C.109.1.5	1.C.109.1	1.C.109	Bacterial_Hemolysin_A_(B-Hemolysin_A)_Family	none	0	0	0	94	5	0	51	0	0	0	94	0	0	17	0	0	0	0	0	0	0	0	0	0	3	0	0	1	0	55	0	0	0	0	0	0	0	0	0	0	0	0	0	0	0
1.C.109.1.6	1.C.109.1	1.C.109	Bacterial_Hemolysin_A_(B-Hemolysin_A)_Family	none	0	0	1	0	0	0	0	0	0	0	0	0	0	0	0	0	0	0	0	0	0	0	0	0	0	0	0	0	0	0	0	0	0	0	0	0	0	0	0	0	0	0	0	0	0
1.C.113.1.1	1.C.113.1	1.C.113	Hemolysin_III_(Hly_III)_Family	none	0	0	0	0	22	0	0	0	0	0	0	0	0	0	0	0	0	0	0	0	0	0	0	0	0	20	0	0	0	18	0	0	0	0	0	0	0	0	20	0	0	0	0	7	0
1.C.113.1.10	1.C.113.1	1.C.113	Hemolysin_III_(Hly_III)_Family	none	0	0	0	0	0	0	0	0	0	0	0	0	0	0	0	0	0	0	0	0	0	0	0	0	38	2	20	0	0	0	0	0	0	0	0	0	0	0	0	0	0	0	0	0	0
1.C.113.1.3	1.C.113.1	1.C.113	Hemolysin_III_(Hly_III)_Family	none	0	0	0	0	0	0	73	0	0	0	0	0	0	0	0	0	0	0	18	0	0	0	0	0	0	0	0	0	0	0	0	0	0	0	0	0	0	0	0	0	0	0	0	0	0
1.C.126.1.1	1.C.126.1	1.C.126	HlyC	CNNM/HlyC	0	0	0	0	0	0	0	0	0	0	0	0	0	0	0	0	0	0	0	0	0	0	0	0	0	0	0	0	0	0	0	0	0	0	0	0	0	0	0	0	0	0	0	0	0
1.C.126.1.2	1.C.126.1	1.C.126	HlyC	CNNM/HlyC	85	0	0	0	0	50	0	0	0	0	0	0	0	184	0	0	45	0	0	0	0	0	0	0	0	0	0	0	0	0	0	0	0	0	0	0	0	0	0	0	0	0	0	0	0
1.C.126.1.3	1.C.126.1	1.C.126	HlyC	CNNM/HlyC	0	0	0	0	0	0	0	0	0	0	0	0	0	0	0	0	0	0	0	0	0	0	0	0	0	0	0	0	0	0	0	0	0	0	0	0	0	0	0	0	0	0	0	0	0
1.C.126.1.4	1.C.126.1	1.C.126	HlyC	CNNM/HlyC	0	0	0	0	0	0	426	0	0	0	0	0	0	0	0	0	0	134	0	0	0	0	0	0	0	0	0	0	0	0	0	0	0	0	0	0	0	0	0	0	0	0	0	17	0
1.C.39.13.4	1.C.39.13	1.C.39	MACPF	MACPF	0	0	0	0	0	0	0	0	0	0	0	0	0	0	0	0	0	0	0	0	5	0	0	0	0	0	0	0	0	0	0	0	0	0	0	0	0	0	0	0	0	0	0	0	0
1.C.39.4.5	1.C.39.4	1.C.39	MACPF	MACPF	0	83	0	0	8	34	0	65	0	0	0	0	94	0	0	0	0	0	2	0	40	0	0	94	5	0	0	7	0	0	0	0	0	0	0	0	25	6	0	0	0	0	83	15	0
1.C.39.4.6	1.C.39.4	1.C.39	MACPF	MACPF	0	0	0	0	0	0	0	0	0	0	0	0	0	0	0	0	0	0	0	0	0	0	0	0	131	0	0	0	0	0	0	0	0	0	0	0	0	0	0	0	0	0	0	0	0
1.C.82.1.1	1.C.82.1	1.C.82	Pore-forming_Amphipathic_Helical_Peptide_HP(2-20)_(HP2-20)_Family	none	1474	130	0	1690	96	651	873	0	0	0	0	0	0	536	0	0	0	327	0	73	0	1842	0	1690	81	126	0	24	0	446	0	0	0	0	27	0	0	874	224	607	0	1146	24	874	0
1.C.82.1.2	1.C.82.1	1.C.82	Pore-forming_Amphipathic_Helical_Peptide_HP(2-20)_(HP2-20)_Family	none	0	0	0	0	0	0	0	0	0	0	0	0	0	0	0	0	0	0	0	0	0	0	0	0	0	0	0	0	0	0	0	0	0	0	0	0	0	0	0	0	0	0	0	0	0
1.C.96.1.3	1.C.96.1	1.C.96	Haemolytic_Lectin,_CEL-III_(CEL-III)_Family	none	0	0	0	0	0	13	0	0	90	0	12	0	233	0	0	0	0	0	0	0	5	216	0	11	0	0	17	0	0	0	0	0	0	0	0	0	141	26	0	0	0	0	0	26	0
1.E.12.1.3	1.E.12.1	1.E.12	fAdh_Holin	Holin_VI	0	0	22	0	0	0	0	0	0	0	0	0	0	0	0	0	0	0	25	0	0	0	0	0	0	19	0	0	0	0	0	0	0	0	0	0	0	0	0	0	0	0	0	0	0
1.E.14.1.13	1.E.14.1	1.E.14	CidA/LrgA_Holin_(CidA/LrgA_Holin)_Family	none	0	0	0	6	0	0	0	0	0	0	6	0	6	0	0	0	0	0	0	0	0	9	0	0	0	0	0	0	0	0	0	0	0	0	0	0	0	0	0	0	0	0	0	0	0
1.E.14.1.3	1.E.14.1	1.E.14	CidA/LrgA_Holin_(CidA/LrgA_Holin)_Family	none	0	0	0	0	0	0	0	0	0	0	0	0	0	0	0	0	0	0	0	0	0	0	0	0	0	0	0	0	0	0	0	0	0	0	0	0	0	0	0	0	0	0	0	0	0
1.E.19.1.11	1.E.19.1	1.E.19	TcdE_Holin	Holin_IV	0	0	0	0	0	0	0	8	0	0	0	0	0	0	0	0	0	0	0	0	0	0	0	0	0	0	0	0	0	0	0	0	0	0	0	0	0	0	0	0	0	0	0	0	0
1.E.19.1.12	1.E.19.1	1.E.19	TcdE_Holin	Holin_IV	0	0	0	0	0	0	0	0	0	0	0	0	0	0	0	0	0	0	0	0	0	0	0	0	0	0	0	0	0	0	0	0	0	0	0	0	0	0	0	0	0	0	0	0	0
1.E.19.1.15	1.E.19.1	1.E.19	TcdE_Holin	Holin_IV	0	0	0	0	0	0	0	0	6	0	0	0	0	0	0	0	0	0	0	0	0	0	0	0	0	0	0	0	0	0	0	0	0	0	0	0	0	0	0	0	0	0	0	0	0
1.E.19.1.7	1.E.19.1	1.E.19	TcdE_Holin	Holin_IV	0	0	0	0	0	0	0	0	0	0	0	0	0	0	0	4	0	0	0	0	0	0	0	0	0	0	0	0	0	0	0	0	0	0	0	0	0	0	0	0	0	0	0	0	0
1.E.2.1.11	1.E.2.1	1.E.2	Lambda_Holin	Holin_III	0	0	0	0	0	0	0	0	0	0	0	0	0	0	0	0	0	0	0	0	0	0	0	0	0	0	0	0	0	0	2	0	0	0	0	0	0	0	0	0	0	0	0	0	0
1.E.26.6.3	1.E.26.6	1.E.26	Holin_LLH	Holin_VI	0	0	0	0	0	0	0	0	0	0	0	0	0	0	0	0	0	0	0	0	0	0	0	0	0	0	0	3	0	0	0	0	0	0	0	0	0	0	0	0	0	0	0	0	0
1.E.33.1.4	1.E.33.1	1.E.33	2_or_3_TMS_Putative_Holin_(2/3_Holin)_Family	none	0	0	0	0	0	0	0	0	0	0	0	0	0	0	0	0	0	0	0	0	0	0	0	0	0	0	0	0	0	0	0	0	0	0	0	0	0	0	0	0	0	0	0	0	0
1.E.34.2.3	1.E.34.2	1.E.34	PAH-X	Holin_III	0	0	0	0	0	0	0	0	0	0	0	0	0	0	0	0	0	0	0	0	0	0	0	0	0	0	0	0	0	0	0	0	0	0	0	0	0	0	0	0	0	0	0	0	0
1.E.40.3.1	1.E.40.3	1.E.40	MP4_Holin	Holin_IV	0	0	0	33	0	0	0	0	0	0	33	0	33	0	0	0	0	0	0	0	0	0	0	0	0	0	247	0	0	0	0	0	0	0	0	0	0	0	0	0	0	0	0	0	0
1.E.40.3.2	1.E.40.3	1.E.40	MP4_Holin	Holin_IV	0	36	0	0	0	0	0	0	0	0	0	0	0	0	0	0	0	0	0	0	0	0	0	0	0	0	0	0	0	0	0	0	0	0	0	0	0	0	0	0	0	0	36	0	0
1.E.40.3.4	1.E.40.3	1.E.40	MP4_Holin	Holin_IV	0	0	0	0	0	0	0	0	0	0	0	0	0	0	0	0	0	0	0	0	0	0	0	0	0	0	0	0	0	0	0	0	0	0	0	0	0	0	0	0	0	0	0	0	0
1.E.43.1.1	1.E.43.1	1.E.43	T-A_Hol	Holin_IV	0	44	0	0	0	0	0	0	0	87	0	0	0	0	0	0	0	0	0	0	0	0	0	0	0	0	0	0	0	78	0	0	0	0	0	0	0	0	0	0	0	0	44	0	0
1.E.43.1.10	1.E.43.1	1.E.43	T-A_Hol	Holin_IV	0	0	0	0	0	0	0	0	0	0	0	13	0	0	0	0	0	0	0	0	0	0	0	0	0	0	0	0	0	0	0	0	0	0	0	0	0	0	0	0	0	0	0	0	0
1.G.2.2.1	1.G.2.2	1.G.2	VMFP2	Viral_Envelope_Fusion_Protein_(Env-FP)	0	0	0	0	0	0	26	0	0	0	0	0	0	0	0	0	0	0	0	0	0	0	0	0	0	0	0	1	0	0	0	0	0	0	0	0	0	0	0	0	0	0	0	0	0
1.H.3.3.2	1.H.3.3	1.H.3	4_TMS_Amastin_(Amastin)_Family_	none	0	0	0	0	0	0	0	0	0	183	0	0	0	0	0	0	0	0	31	0	0	0	0	0	0	0	0	0	0	451	0	0	0	0	0	0	0	0	0	183	0	0	0	0	2
1.I.1.1.3	1.I.1.1	1.I.1	NPC	Ankyrin_Repeat_Domain-containing_(Ank)	303	180	6	0	98	316	0	0	0	238	280	0	280	0	0	0	620	0	0	0	0	603	0	0	8	0	0	0	0	42	18	0	536	0	0	42	0	38	0	238	0	0	180	136	0
1.I.3.1.1	1.I.3.1	1.I.3	Bacterial_(Planctomycetes)_Nuclear_Pore-like_Complex_(B-NPC)_Family	none	107	0	0	0	7	357	0	0	0	0	0	0	53	0	0	0	0	658	0	6	2	0	0	0	0	0	0	5	0	0	0	0	0	0	0	1585	0	0	0	0	0	0	0	0	0
1.P.1.1.1	1.P.1.1	1.P.1	Polyoma_Virus_SV40_ER_Penetration_Channel_(VPEC)_Family	none	43	20	0	0	0	174	0	0	0	126	0	0	0	0	0	0	0	160	19	0	0	0	0	0	115	0	0	1	0	0	0	0	0	0	0	43	0	0	0	0	0	0	20	0	7
1.S.1.1.1	1.S.1.1	1.S.1	Bacterial_Microcompartment_Shell/Pore-forming_Protein-1_(BMC-SP1)_Family	none	0	0	0	0	0	0	0	0	0	0	0	0	0	0	0	0	0	0	0	0	0	0	0	0	0	0	0	0	0	0	0	0	0	0	0	0	0	0	0	0	0	376	0	0	0
1.S.1.1.2	1.S.1.1	1.S.1	Bacterial_Microcompartment_Shell/Pore-forming_Protein-1_(BMC-SP1)_Family	none	0	0	0	0	0	0	0	0	0	0	0	0	0	31	0	0	0	0	0	0	0	0	0	0	0	0	0	0	0	0	0	0	0	0	0	0	0	0	0	0	0	0	0	0	0
1.S.1.1.4	1.S.1.1	1.S.1	Bacterial_Microcompartment_Shell/Pore-forming_Protein-1_(BMC-SP1)_Family	none	0	0	0	0	0	0	0	0	0	0	0	0	0	26	0	0	0	0	2	0	0	0	0	0	0	0	0	0	2	0	0	0	0	0	0	0	0	0	0	0	0	34	0	0	0
1.S.2.1.1	1.S.2.1	1.S.2	Bacterial_Microcompartment_Shell/Pore-forming_Protein-2_(BMC-SP2)_Family	none	0	0	0	0	0	0	0	0	0	0	0	0	0	0	0	0	0	0	0	0	0	0	0	0	0	0	0	0	0	0	0	0	0	0	0	0	0	0	0	0	0	0	0	0	0
1.W.10.1.3	1.W.10.1	1.W.10	PPP10	Phage_Portal_Protein_(PPP)	0	0	0	0	0	0	1	0	0	0	0	0	0	0	0	0	0	0	0	0	0	0	0	0	0	0	0	0	0	0	0	0	0	0	0	0	0	0	0	0	0	10	0	0	0
1.W.10.1.5	1.W.10.1	1.W.10	PPP10	Phage_Portal_Protein_(PPP)	0	0	0	0	0	0	0	0	0	0	0	0	0	0	0	0	0	0	0	0	0	0	0	0	0	0	0	0	0	0	0	10	0	0	0	0	0	0	0	0	0	0	0	0	0
1.W.2.1.11	1.W.2.1	1.W.2	PPP2	Phage_Portal_Protein_(PPP)	0	0	0	0	0	0	0	0	0	0	0	0	0	0	0	0	0	0	0	0	0	0	0	0	0	0	0	0	0	0	0	0	0	0	0	0	0	0	0	0	0	0	0	0	0
1.W.2.1.12	1.W.2.1	1.W.2	PPP2	Phage_Portal_Protein_(PPP)	0	0	0	0	0	0	0	0	0	0	0	0	0	0	0	0	0	0	0	0	0	0	0	0	0	0	0	0	0	0	0	0	0	0	0	0	0	0	0	0	0	0	0	0	0
1.W.2.1.14	1.W.2.1	1.W.2	PPP2	Phage_Portal_Protein_(PPP)	0	0	0	0	0	0	0	0	0	0	0	0	0	0	0	0	0	0	0	0	0	0	0	0	0	0	0	0	0	0	0	0	0	0	0	0	0	0	0	0	0	0	0	0	0
1.W.2.1.3	1.W.2.1	1.W.2	PPP2	Phage_Portal_Protein_(PPP)	0	0	0	0	0	0	0	26	52	0	0	0	0	0	0	7	0	0	0	0	0	0	0	0	3	0	0	0	0	0	0	0	0	0	20	0	0	0	0	0	9	0	0	0	0
1.W.3.2.6	1.W.3.2	1.W.3	PPP3	Phage_Portal_Protein_(PPP)	0	0	0	0	0	0	0	0	0	9	0	0	0	0	0	0	0	0	0	0	0	0	0	0	0	0	0	0	0	0	0	0	0	0	0	0	0	0	0	0	0	0	0	0	0
1.W.5.1.1	1.W.5.1	1.W.5	PPP5	Phage_Portal_Protein_(PPP)	0	0	0	0	0	0	0	0	0	0	0	0	0	0	0	0	0	0	0	0	0	0	0	0	0	0	0	0	0	0	0	0	0	0	0	0	0	0	0	0	3	0	0	0	0
1.W.5.1.2	1.W.5.1	1.W.5	PPP5	Phage_Portal_Protein_(PPP)	0	17	0	0	0	0	0	0	0	0	0	0	0	0	0	0	0	0	0	0	0	0	0	0	0	0	0	0	0	0	0	0	0	0	0	0	0	0	0	5	0	0	17	0	0
1.W.5.1.3	1.W.5.1	1.W.5	PPP5	Phage_Portal_Protein_(PPP)	0	0	0	0	0	0	0	0	0	0	0	0	0	0	0	0	0	0	0	0	0	0	0	0	0	0	0	0	0	0	0	0	0	0	0	0	0	0	0	0	0	0	0	0	0
1.W.5.1.9	1.W.5.1	1.W.5	PPP5	Phage_Portal_Protein_(PPP)	0	0	0	0	0	0	0	0	0	0	0	0	0	3	0	0	0	0	0	0	0	0	0	0	0	0	0	0	0	0	0	0	0	0	0	0	0	0	0	0	0	0	0	0	0
1.W.6.4.1	1.W.6.4	1.W.6	(Bacillus_Phage_phi29)_Portal_Protein_6_(PPP6)_Family	none	0	57	4	0	0	0	0	0	0	0	0	0	0	0	0	0	0	222	3	0	0	0	0	0	0	0	0	0	0	0	0	0	0	0	0	0	0	0	0	0	0	0	10	0	0
1.W.7.1.3	1.W.7.1	1.W.7	PPP7	Phage_Portal_Protein_(PPP)	0	0	0	0	0	0	0	0	0	0	0	0	0	0	0	0	0	0	0	0	0	0	0	0	0	0	0	0	0	0	0	0	0	0	0	0	0	0	0	0	0	0	0	0	0
1.W.7.8.3	1.W.7.8	1.W.7	PPP7	Phage_Portal_Protein_(PPP)	0	0	0	0	0	0	8	0	0	0	0	0	0	0	0	0	0	0	0	0	0	0	0	0	0	0	0	0	0	0	0	0	0	0	0	0	0	0	0	0	0	0	0	0	0
1.W.7.8.4	1.W.7.8	1.W.7	PPP7	Phage_Portal_Protein_(PPP)	0	0	0	0	5	0	0	0	0	0	0	0	0	0	0	0	0	0	0	0	0	0	0	0	0	0	0	0	0	0	0	0	0	0	0	0	0	0	0	0	0	0	0	0	0
1.W.9.1.1	1.W.9.1	1.W.9	PPP9	Phage_Portal_Protein_(PPP)	0	0	0	0	0	0	0	0	0	1	0	0	0	0	0	0	0	0	0	0	0	0	0	0	0	0	0	0	0	0	0	0	0	0	0	0	0	0	0	0	0	1	0	0	0
1.W.9.1.4	1.W.9.1	1.W.9	PPP9	Phage_Portal_Protein_(PPP)	0	0	0	0	0	0	0	0	0	0	0	3	0	0	0	0	0	0	0	0	0	0	0	0	0	0	0	0	0	0	3	0	0	0	0	0	0	0	0	0	0	0	0	0	0
2.A.1.1.113	2.A.1.1	2.A.1	MFS	Major_Facilitator_(MFS)	0	0	0	0	0	0	0	0	0	0	0	0	0	0	43	0	0	0	0	0	0	0	0	0	0	0	0	0	0	0	0	0	0	0	0	0	0	0	0	0	0	0	0	0	0
2.A.1.1.3	2.A.1.1	2.A.1	MFS	Major_Facilitator_(MFS)	0	0	0	0	0	0	0	0	0	0	0	0	0	0	0	0	0	0	0	0	66	0	0	0	0	0	345	0	0	0	0	0	0	0	0	0	29	0	0	0	0	0	0	0	0
2.A.1.1.74	2.A.1.1	2.A.1	MFS	Major_Facilitator_(MFS)	0	0	0	0	0	0	0	0	0	0	0	0	0	0	0	0	0	0	0	0	0	0	0	0	0	0	0	0	0	0	0	0	0	0	0	0	0	0	0	0	0	0	0	0	0
2.A.1.1.95	2.A.1.1	2.A.1	MFS	Major_Facilitator_(MFS)	0	0	0	0	0	0	0	0	0	0	0	0	0	0	0	0	0	0	0	0	0	0	0	0	0	0	0	0	0	0	0	0	0	0	0	0	0	0	0	0	0	33	0	0	0
2.A.1.10.2	2.A.1.10	2.A.1	MFS	Major_Facilitator_(MFS)	0	0	0	0	0	98	0	0	0	0	186	0	186	0	0	0	0	0	0	0	0	109	0	186	0	0	109	0	0	0	0	0	0	0	0	0	0	0	0	0	0	0	0	0	0
2.A.1.11.1	2.A.1.11	2.A.1	MFS	Major_Facilitator_(MFS)	0	0	0	0	0	0	0	0	0	0	0	0	0	0	0	0	0	0	0	0	0	0	0	0	0	0	0	0	0	0	0	0	0	0	0	0	0	0	0	0	0	0	0	0	0
2.A.1.11.2	2.A.1.11	2.A.1	MFS	Major_Facilitator_(MFS)	0	0	0	0	0	0	0	0	0	0	0	0	0	0	0	0	0	0	0	0	0	0	0	0	0	0	0	0	18	0	0	0	0	0	0	0	0	0	0	0	0	0	0	0	0
2.A.1.11.3	2.A.1.11	2.A.1	MFS	Major_Facilitator_(MFS)	0	173	0	0	0	0	0	0	0	0	0	0	0	0	2	0	0	0	0	1	0	0	0	0	0	0	0	0	0	0	0	0	0	0	0	0	0	0	0	0	0	0	173	0	0
2.A.1.11.6	2.A.1.11	2.A.1	MFS	Major_Facilitator_(MFS)	0	0	0	0	0	0	0	0	0	0	0	0	0	0	0	0	0	0	0	1	0	0	0	0	0	0	0	0	0	0	0	0	0	0	0	0	0	0	0	0	0	0	0	0	0
2.A.1.14.25	2.A.1.14	2.A.1	MFS	Major_Facilitator_(MFS)	0	0	0	0	0	0	0	0	0	0	0	0	0	0	0	0	0	0	0	0	0	299	0	0	0	0	0	0	0	0	0	0	0	0	0	0	198	0	0	0	0	0	0	0	0
2.A.1.14.45	2.A.1.14	2.A.1	MFS	Major_Facilitator_(MFS)	0	0	0	0	0	0	0	0	0	0	0	0	0	556	0	0	0	0	0	0	0	0	0	0	0	0	0	0	0	0	0	0	0	0	0	0	0	0	0	0	0	0	0	0	0
2.A.1.14.7	2.A.1.14	2.A.1	MFS	Major_Facilitator_(MFS)	0	0	0	0	0	0	0	0	0	0	0	0	0	0	0	0	0	0	0	0	0	0	0	0	0	0	0	0	0	0	0	0	0	0	0	0	0	0	0	0	0	0	0	0	0
2.A.1.15.1	2.A.1.15	2.A.1	MFS	Major_Facilitator_(MFS)	0	0	0	0	0	0	0	0	0	0	0	0	0	2	0	0	0	0	0	0	0	0	0	0	0	0	0	0	0	0	0	0	0	0	0	0	0	0	0	0	0	0	0	0	0
2.A.1.15.12	2.A.1.15	2.A.1	MFS	Major_Facilitator_(MFS)	0	0	0	0	0	0	0	0	0	0	0	0	0	2	0	0	0	0	0	0	0	0	0	0	0	0	0	0	0	0	0	0	0	0	0	0	0	0	0	0	0	0	0	0	0
2.A.1.15.15	2.A.1.15	2.A.1	MFS	Major_Facilitator_(MFS)	0	0	0	0	24	0	0	0	0	0	0	0	0	0	0	0	0	0	0	0	0	0	0	0	0	0	0	0	0	0	0	0	0	0	0	0	0	0	0	0	0	0	0	0	0
2.A.1.15.5	2.A.1.15	2.A.1	MFS	Major_Facilitator_(MFS)	0	0	0	0	0	0	0	0	0	0	0	0	0	0	0	0	0	0	0	0	0	0	0	0	0	0	0	0	0	0	0	0	0	0	0	0	0	0	0	0	0	0	0	0	0
2.A.1.17.3	2.A.1.17	2.A.1	MFS	Major_Facilitator_(MFS)	0	0	0	0	0	0	0	0	0	0	0	0	0	0	0	0	0	0	0	0	0	0	0	0	0	0	0	0	0	0	0	0	0	0	0	0	0	0	0	0	0	0	0	0	0
2.A.1.2.100	2.A.1.2	2.A.1	MFS	Major_Facilitator_(MFS)	24	0	0	0	0	0	0	0	0	0	0	0	0	0	0	0	0	0	0	0	0	0	0	0	0	0	0	0	0	0	0	0	0	0	0	24	0	0	0	0	0	0	0	0	0
2.A.1.2.106	2.A.1.2	2.A.1	MFS	Major_Facilitator_(MFS)	0	34	0	0	0	0	0	0	0	0	0	0	0	0	0	0	0	0	0	0	0	0	0	0	0	0	0	0	0	0	0	0	0	0	0	0	0	0	0	0	0	0	34	0	0
2.A.1.2.15	2.A.1.2	2.A.1	MFS	Major_Facilitator_(MFS)	0	0	0	0	0	0	0	0	0	0	0	0	0	18	0	0	0	0	0	0	0	0	0	0	0	0	0	0	0	0	0	0	0	0	0	0	0	0	0	0	0	0	0	0	0
2.A.1.2.21	2.A.1.2	2.A.1	MFS	Major_Facilitator_(MFS)	0	0	0	0	0	0	0	0	0	0	0	0	0	0	0	0	0	0	0	0	0	0	0	0	0	0	0	0	0	0	0	0	0	0	0	0	0	0	0	0	0	0	0	0	0
2.A.1.2.34	2.A.1.2	2.A.1	MFS	Major_Facilitator_(MFS)	0	0	0	0	0	0	0	0	0	0	0	0	0	0	0	0	0	0	0	0	0	0	0	0	0	0	0	0	0	0	0	0	0	0	0	0	0	0	0	0	0	0	0	0	0
2.A.1.2.39	2.A.1.2	2.A.1	MFS	Major_Facilitator_(MFS)	0	0	0	0	0	0	0	0	0	0	0	0	0	0	0	0	0	0	0	0	0	0	0	0	0	0	0	0	0	0	0	0	0	0	0	0	0	0	0	0	0	0	0	0	0
2.A.1.2.49	2.A.1.2	2.A.1	MFS	Major_Facilitator_(MFS)	0	0	0	0	0	0	0	0	0	0	0	0	0	0	0	0	0	0	0	0	0	0	0	0	0	0	0	0	0	0	0	0	0	0	0	0	0	0	0	0	0	0	0	0	0
2.A.1.2.7	2.A.1.2	2.A.1	MFS	Major_Facilitator_(MFS)	0	152	0	0	0	0	7	0	0	0	0	0	0	0	0	0	0	0	0	0	0	0	0	0	0	0	0	0	0	0	0	0	0	0	0	0	0	0	0	0	0	0	0	0	0
2.A.1.2.70	2.A.1.2	2.A.1	MFS	Major_Facilitator_(MFS)	0	0	0	0	0	0	0	0	0	0	0	0	0	0	0	0	0	0	0	0	0	0	0	0	0	0	0	0	0	0	0	0	0	0	0	0	0	0	0	0	0	0	0	0	0
2.A.1.2.8	2.A.1.2	2.A.1	MFS	Major_Facilitator_(MFS)	0	0	0	0	0	0	0	0	0	0	0	0	0	0	0	0	0	0	0	0	0	0	0	0	0	0	0	0	0	26	0	0	0	0	0	0	0	0	0	0	0	0	0	0	0
2.A.1.2.81	2.A.1.2	2.A.1	MFS	Major_Facilitator_(MFS)	0	0	0	0	0	0	0	80	0	0	0	0	0	0	0	0	0	0	0	0	0	0	0	0	0	0	0	0	0	0	0	0	0	0	0	0	0	0	0	0	0	0	0	0	0
2.A.1.2.88	2.A.1.2	2.A.1	MFS	Major_Facilitator_(MFS)	0	0	0	0	46	0	0	0	0	0	0	0	0	0	0	0	0	0	9	47	0	0	0	0	0	0	0	0	0	0	0	0	0	0	0	0	0	0	0	0	0	0	0	0	0
2.A.1.2.90	2.A.1.2	2.A.1	MFS	Major_Facilitator_(MFS)	0	0	0	0	0	0	0	0	0	0	0	0	0	0	0	0	0	0	0	0	0	0	0	0	0	0	0	0	0	0	0	0	0	0	0	0	0	0	0	0	0	0	0	0	0
2.A.1.2.97	2.A.1.2	2.A.1	MFS	Major_Facilitator_(MFS)	0	0	0	16	0	0	0	0	0	0	16	0	16	35	0	0	0	0	0	0	0	4	0	16	0	0	0	0	0	0	2	0	0	0	0	0	0	0	0	0	0	10	0	0	0
2.A.1.21.1	2.A.1.21	2.A.1	MFS	Major_Facilitator_(MFS)	0	0	9	0	8	0	0	0	0	0	0	0	0	0	0	0	0	0	0	0	0	0	0	0	0	0	0	0	0	0	0	0	0	8	0	0	0	0	0	74	0	0	0	0	0
2.A.1.21.22	2.A.1.21	2.A.1	MFS	Major_Facilitator_(MFS)	9	28	0	185	146	35	4	145	0	94	185	0	0	0	0	15	0	23	27	35	0	0	0	0	0	0	47	17	0	0	0	0	0	0	0	47	59	22	0	0	0	0	28	0	0
2.A.1.24.4	2.A.1.24	2.A.1	MFS	Major_Facilitator_(MFS)	0	0	0	0	0	0	0	0	0	0	0	0	0	0	0	0	0	0	0	0	0	0	0	0	0	0	0	0	0	0	0	0	0	0	0	0	0	0	0	0	0	0	0	0	0
2.A.1.25.3	2.A.1.25	2.A.1	MFS	Major_Facilitator_(MFS)	0	13	0	0	0	0	0	0	0	0	0	0	0	0	0	0	0	0	0	0	0	0	0	0	0	0	0	0	0	0	0	0	0	0	0	0	0	0	0	41	0	0	13	0	0
2.A.1.25.6	2.A.1.25	2.A.1	MFS	Major_Facilitator_(MFS)	7	0	0	0	0	10	0	0	0	0	0	0	0	0	0	0	0	0	0	0	0	67	0	0	0	0	22	0	0	0	0	0	0	0	0	0	38	264	0	0	0	0	0	264	0
2.A.1.26.3	2.A.1.26	2.A.1	MFS	Major_Facilitator_(MFS)	0	0	0	0	0	0	0	0	0	0	0	0	0	0	0	0	0	0	0	0	0	0	0	0	0	0	0	0	0	0	0	0	0	0	0	0	0	0	0	0	0	23	0	0	0
2.A.1.3.13	2.A.1.3	2.A.1	MFS	Major_Facilitator_(MFS)	0	0	0	0	0	0	0	0	0	0	0	0	0	0	0	0	0	0	0	0	0	0	0	0	0	0	0	0	0	0	0	0	0	0	0	0	0	0	0	0	0	0	0	0	0
2.A.1.3.19	2.A.1.3	2.A.1	MFS	Major_Facilitator_(MFS)	0	0	0	0	0	0	0	0	0	0	0	0	0	0	10	0	0	0	0	0	0	0	0	0	0	0	0	0	0	0	0	0	0	0	0	0	0	0	0	0	0	0	0	0	0
2.A.1.3.2	2.A.1.3	2.A.1	MFS	Major_Facilitator_(MFS)	0	0	0	0	0	0	11	0	0	0	0	0	0	0	0	0	0	0	0	0	0	0	0	0	0	0	0	0	0	0	0	0	0	0	0	0	0	0	0	0	0	0	0	0	0
2.A.1.3.24	2.A.1.3	2.A.1	MFS	Major_Facilitator_(MFS)	0	0	0	0	0	0	0	0	0	0	0	0	0	0	0	0	0	0	0	0	5	0	0	0	0	0	0	0	0	0	0	0	0	0	0	0	0	0	0	0	0	0	0	0	0
2.A.1.3.26	2.A.1.3	2.A.1	MFS	Major_Facilitator_(MFS)	0	0	0	0	0	0	0	0	0	0	0	0	0	0	0	0	0	0	0	0	0	0	0	0	0	0	0	0	34	0	0	0	0	0	0	0	0	0	0	0	0	0	0	0	0
2.A.1.3.33	2.A.1.3	2.A.1	MFS	Major_Facilitator_(MFS)	0	0	0	0	0	0	0	0	0	0	0	0	0	0	0	0	0	0	0	0	0	0	0	0	0	0	0	0	0	0	0	0	0	0	0	0	0	0	0	0	0	0	0	0	0
2.A.1.3.36	2.A.1.3	2.A.1	MFS	Major_Facilitator_(MFS)	0	0	0	0	0	0	0	0	0	0	0	0	0	0	0	0	0	0	0	0	0	0	0	0	0	0	0	0	0	0	0	0	0	0	0	0	0	0	0	0	0	0	0	0	0
2.A.1.3.51	2.A.1.3	2.A.1	MFS	Major_Facilitator_(MFS)	0	0	0	0	0	0	0	0	0	0	0	0	0	0	0	0	0	0	0	0	0	0	0	0	0	0	0	0	0	0	0	0	0	0	0	0	0	0	0	0	0	0	0	0	0
2.A.1.3.66	2.A.1.3	2.A.1	MFS	Major_Facilitator_(MFS)	0	0	0	0	0	0	0	0	0	0	0	0	0	31	0	0	0	0	0	0	0	0	0	0	0	0	0	0	0	0	0	0	0	0	0	0	0	0	0	0	0	0	0	0	0
2.A.1.3.70	2.A.1.3	2.A.1	MFS	Major_Facilitator_(MFS)	0	0	0	0	0	0	0	0	0	0	0	0	0	0	0	0	0	0	0	0	0	0	0	0	0	0	0	0	0	0	0	0	0	0	0	0	0	0	0	0	0	0	0	0	0
2.A.1.3.72	2.A.1.3	2.A.1	MFS	Major_Facilitator_(MFS)	0	15	0	0	0	0	0	0	61	39	0	0	0	0	0	0	0	0	0	0	0	0	0	0	0	0	0	0	0	0	0	0	0	0	0	0	0	47	0	39	0	0	0	0	0
2.A.1.3.76	2.A.1.3	2.A.1	MFS	Major_Facilitator_(MFS)	0	0	0	0	0	0	0	0	0	0	0	0	0	0	0	0	0	0	0	0	0	0	0	0	0	0	0	0	0	0	0	0	0	0	0	0	0	0	0	0	0	0	0	0	0
2.A.1.30.2	2.A.1.30	2.A.1	MFS	Major_Facilitator_(MFS)	0	0	0	0	0	0	0	0	0	0	0	0	0	0	0	0	0	0	0	0	0	0	0	0	0	0	0	0	0	0	0	0	0	0	0	0	0	0	0	0	0	0	0	0	0
2.A.1.32.1	2.A.1.32	2.A.1	MFS	Major_Facilitator_(MFS)	0	0	0	0	0	0	0	0	0	0	0	0	0	23	0	0	0	0	0	0	0	0	0	0	0	0	0	0	0	0	0	511	0	0	0	0	0	0	0	0	0	0	0	0	0
2.A.1.32.2	2.A.1.32	2.A.1	MFS	Major_Facilitator_(MFS)	0	0	0	0	0	0	0	0	0	0	0	0	0	28	0	0	0	0	0	0	0	0	0	0	0	0	0	0	0	0	0	0	0	0	0	0	0	0	0	0	0	12	0	0	0
2.A.1.33.2	2.A.1.33	2.A.1	MFS	Major_Facilitator_(MFS)	0	0	0	0	0	0	0	0	0	0	0	0	0	0	0	0	0	0	0	0	0	0	0	0	0	0	0	0	0	0	0	0	0	0	0	0	2	0	0	0	0	0	0	0	0
2.A.1.34.1	2.A.1.34	2.A.1	MFS	Major_Facilitator_(MFS)	0	0	0	0	0	0	0	0	0	0	0	0	0	0	0	0	0	0	0	0	0	0	0	0	0	0	0	0	0	0	0	0	0	0	0	0	0	0	0	0	0	0	0	0	0
2.A.1.35.1	2.A.1.35	2.A.1	MFS	Major_Facilitator_(MFS)	0	0	0	0	0	0	0	0	0	0	0	0	0	0	0	0	0	0	0	0	0	0	0	0	0	0	0	0	0	0	0	0	0	0	0	0	0	18	0	0	0	0	0	18	0
2.A.1.36.1	2.A.1.36	2.A.1	MFS	Major_Facilitator_(MFS)	7	0	0	0	0	0	0	0	0	0	0	0	0	0	0	0	0	0	0	0	0	0	0	0	0	0	0	0	0	0	0	0	0	0	0	7	0	0	0	0	0	0	0	0	0
2.A.1.36.3	2.A.1.36	2.A.1	MFS	Major_Facilitator_(MFS)	0	0	0	0	0	0	13	0	0	0	0	0	0	0	0	0	0	0	0	0	0	0	0	0	0	0	0	0	0	0	0	0	0	0	0	0	0	0	0	0	0	0	0	0	0
2.A.1.4.3	2.A.1.4	2.A.1	MFS	Major_Facilitator_(MFS)	0	0	0	0	0	0	0	0	0	0	0	0	0	0	0	0	0	0	0	0	0	0	0	0	0	0	0	0	0	0	0	0	0	0	0	0	0	0	0	0	0	0	0	0	0
2.A.1.4.6	2.A.1.4	2.A.1	MFS	Major_Facilitator_(MFS)	0	0	0	0	0	0	0	0	0	0	0	0	0	0	0	0	0	0	0	0	0	0	0	0	0	0	0	0	0	0	0	0	0	0	0	0	0	0	0	0	0	0	0	0	0
2.A.1.40.7.8	2.A.1.40	2.A.1	MFS	Major_Facilitator_(MFS)	0	0	0	0	0	0	0	0	0	0	0	0	0	0	0	0	0	0	0	0	0	0	0	0	0	0	0	0	0	0	0	0	0	0	0	0	0	0	0	0	0	0	0	0	0
2.A.1.42.2	2.A.1.42	2.A.1	MFS	Major_Facilitator_(MFS)	0	93	0	0	0	0	0	0	0	0	0	0	0	0	0	0	0	66	0	0	0	9	0	0	0	0	0	0	0	0	0	0	0	0	0	0	0	0	0	169	0	0	93	0	0
2.A.1.45.1	2.A.1.45	2.A.1	MFS	Major_Facilitator_(MFS)	0	0	0	0	0	0	0	0	0	0	0	0	0	0	0	0	0	0	0	0	0	0	0	0	0	0	0	0	0	0	0	0	0	0	0	0	0	0	0	0	0	0	0	0	0
2.A.1.46.4	2.A.1.46	2.A.1	MFS	Major_Facilitator_(MFS)	0	101	0	0	0	0	0	0	0	0	0	0	0	0	0	0	0	0	0	0	0	0	0	0	0	0	0	0	0	0	0	0	0	0	0	0	0	0	0	0	0	0	0	0	0
2.A.1.46.5	2.A.1.46	2.A.1	MFS	Major_Facilitator_(MFS)	59	7	0	0	0	0	0	0	0	58	0	0	0	33	5	0	0	0	0	0	0	0	0	0	0	0	0	3	0	0	0	0	0	0	0	0	0	0	0	0	0	0	7	0	0
2.A.1.46.6	2.A.1.46	2.A.1	MFS	Major_Facilitator_(MFS)	0	0	0	0	0	0	0	0	0	0	0	0	0	0	0	0	0	0	0	0	0	0	0	0	0	0	0	0	0	0	0	0	0	0	0	0	0	0	0	0	0	0	0	0	0
2.A.1.49.7	2.A.1.49	2.A.1	MFS	Major_Facilitator_(MFS)	0	0	0	0	0	0	0	0	0	0	0	0	0	0	0	0	0	0	0	0	0	0	0	0	0	0	0	0	0	0	0	0	0	0	0	0	0	0	0	0	0	0	0	0	0
2.A.1.51.1	2.A.1.51	2.A.1	MFS	Major_Facilitator_(MFS)	0	0	0	0	0	0	12	0	0	0	0	0	0	0	0	0	0	0	0	0	0	0	0	0	0	0	0	0	0	0	0	0	0	0	0	0	0	0	0	0	0	0	0	0	0
2.A.1.52.1	2.A.1.52	2.A.1	MFS	Major_Facilitator_(MFS)	0	0	0	0	0	0	0	0	0	0	0	0	0	0	0	0	0	0	0	0	0	0	0	0	0	0	0	0	0	0	0	0	0	0	0	0	0	0	0	0	0	0	0	0	0
2.A.1.52.2	2.A.1.52	2.A.1	MFS	Major_Facilitator_(MFS)	0	0	0	0	0	0	0	0	0	0	0	0	0	0	0	0	0	0	0	0	0	0	0	0	0	0	0	0	0	0	0	0	0	0	0	0	0	0	0	0	0	0	0	0	0
2.A.1.53.11	2.A.1.53	2.A.1	MFS	Major_Facilitator_(MFS)	0	0	0	0	0	0	0	0	0	0	0	0	0	0	0	0	0	0	0	0	0	0	0	0	0	0	0	0	0	0	0	0	0	0	0	0	0	0	0	0	0	0	0	0	0
2.A.1.53.3	2.A.1.53	2.A.1	MFS	Major_Facilitator_(MFS)	0	0	0	0	0	255	0	0	0	0	0	0	0	0	0	0	0	0	0	0	0	0	0	0	0	0	0	0	0	0	0	0	0	0	0	0	0	0	0	0	0	0	0	0	0
2.A.1.53.5	2.A.1.53	2.A.1	MFS	Major_Facilitator_(MFS)	0	0	0	0	0	0	0	0	0	0	450	0	331	0	0	0	0	0	0	0	29	0	0	0	0	0	0	0	0	0	0	0	0	0	0	0	0	0	0	0	0	0	0	0	0
2.A.1.54.1	2.A.1.54	2.A.1	MFS	Major_Facilitator_(MFS)	0	0	0	0	0	0	0	0	0	0	0	0	0	6	1	0	0	21	0	0	0	0	0	0	0	0	0	0	0	0	0	0	0	0	0	0	0	0	0	0	0	2	0	0	0
2.A.1.54.2	2.A.1.54	2.A.1	MFS	Major_Facilitator_(MFS)	0	0	0	0	0	0	0	0	0	0	0	0	0	3	50	0	0	0	0	0	0	0	0	0	0	0	0	0	0	0	0	0	0	0	0	0	0	0	0	0	0	0	0	0	0
2.A.1.57.4	2.A.1.57	2.A.1	MFS	Major_Facilitator_(MFS)	0	0	0	0	0	0	0	0	0	0	0	0	0	0	0	0	0	0	0	0	30	0	0	0	0	0	0	0	0	0	0	0	0	0	0	0	0	0	0	0	0	0	0	0	0
2.A.1.59.2	2.A.1.59	2.A.1	MFS	Major_Facilitator_(MFS)	0	0	0	0	0	0	0	14	0	0	0	0	0	0	0	0	0	0	0	0	0	0	0	0	0	0	0	0	0	0	0	0	0	0	0	0	0	0	0	0	0	0	0	0	0
2.A.1.59.4	2.A.1.59	2.A.1	MFS	Major_Facilitator_(MFS)	0	0	0	0	0	0	67	0	0	0	0	0	0	0	0	0	0	0	0	0	0	0	0	0	0	0	0	0	0	0	0	0	0	0	0	0	0	0	0	0	0	0	0	0	0
2.A.1.60.3	2.A.1.60	2.A.1	MFS	Major_Facilitator_(MFS)	0	0	0	0	0	0	0	0	0	0	0	0	0	0	0	0	0	0	0	0	38	0	0	0	0	0	0	0	0	0	0	0	0	0	0	0	0	0	0	0	0	0	0	0	0
2.A.1.62.4	2.A.1.62	2.A.1	MFS	Major_Facilitator_(MFS)	0	0	0	0	0	0	0	0	0	0	0	0	0	0	0	0	0	0	0	0	0	0	0	0	0	0	0	0	0	0	0	0	0	0	0	0	0	0	0	0	0	0	0	0	0
2.A.1.63.2	2.A.1.63	2.A.1	MFS	Major_Facilitator_(MFS)	0	0	0	0	0	0	0	0	0	0	0	0	0	0	0	0	0	0	0	0	0	0	0	0	0	0	0	0	0	0	0	0	0	0	0	0	0	0	0	0	0	0	0	0	0
2.A.1.65.8	2.A.1.65	2.A.1	MFS	Major_Facilitator_(MFS)	0	0	0	0	0	0	0	0	0	0	0	0	0	0	0	0	0	0	0	0	0	0	0	0	0	0	0	0	0	0	0	0	0	0	0	0	0	0	0	0	0	0	0	0	0
2.A.1.65.9	2.A.1.65	2.A.1	MFS	Major_Facilitator_(MFS)	0	0	0	0	0	0	0	0	0	0	0	0	0	0	0	0	0	0	0	0	0	0	0	0	0	0	0	0	0	0	0	0	0	0	0	0	0	0	0	0	0	0	0	0	0
2.A.1.68.2	2.A.1.68	2.A.1	MFS	Major_Facilitator_(MFS)	0	0	0	0	0	0	0	0	0	0	0	0	0	0	0	0	0	0	0	0	0	0	0	0	0	0	0	0	0	310	0	0	0	0	0	0	0	0	0	0	0	0	0	0	0
2.A.1.7.1	2.A.1.7	2.A.1	MFS	Major_Facilitator_(MFS)	0	0	0	70	0	0	0	0	0	0	70	0	0	0	0	0	0	0	0	0	0	0	0	0	0	0	0	0	0	0	0	0	0	0	0	0	0	10	0	0	0	0	0	0	0
2.A.1.7.10	2.A.1.7	2.A.1	MFS	Major_Facilitator_(MFS)	0	0	0	0	0	0	0	0	0	0	0	0	0	0	0	0	0	0	0	0	0	0	0	0	0	0	0	0	0	0	0	0	0	0	0	0	0	0	0	0	0	0	0	0	0
2.A.1.7.11	2.A.1.7	2.A.1	MFS	Major_Facilitator_(MFS)	0	0	0	0	0	0	0	0	0	0	0	0	0	0	0	0	0	0	0	0	0	5	0	0	0	0	5	0	0	0	0	0	0	0	0	0	0	0	0	0	0	0	0	0	0
2.A.1.7.16	2.A.1.7	2.A.1	MFS	Major_Facilitator_(MFS)	0	0	0	0	0	2	0	0	0	0	0	0	0	0	0	0	0	0	0	0	0	0	0	0	0	0	0	0	0	0	0	0	0	0	0	0	0	0	0	0	0	0	0	0	0
2.A.1.7.17	2.A.1.7	2.A.1	MFS	Major_Facilitator_(MFS)	0	0	0	0	0	0	0	0	0	0	0	0	0	0	0	0	0	0	0	0	0	167	0	0	0	0	0	0	0	0	0	0	0	0	0	0	103	0	0	0	0	0	0	0	0
2.A.1.7.2	2.A.1.7	2.A.1	MFS	Major_Facilitator_(MFS)	34	0	0	0	0	72	0	0	0	0	519	0	0	0	0	0	0	0	0	0	0	0	0	0	0	0	280	0	0	0	0	0	0	0	0	0	93	110	0	0	0	0	0	0	0
2.A.1.7.9	2.A.1.7	2.A.1	MFS	Major_Facilitator_(MFS)	0	0	0	0	0	0	0	0	0	0	0	0	0	0	0	0	0	0	0	0	0	0	0	0	0	0	0	0	0	0	0	0	0	0	0	0	0	0	0	0	0	0	0	0	0
2.A.1.70.6	2.A.1.70	2.A.1	MFS	Major_Facilitator_(MFS)	0	0	0	0	0	0	0	0	0	0	0	0	0	0	0	0	0	0	0	0	0	0	0	0	0	0	0	0	0	0	0	0	0	0	0	0	0	0	0	0	0	0	0	0	0
2.A.1.73.1	2.A.1.73	2.A.1	MFS	Major_Facilitator_(MFS)	0	151	0	0	0	0	0	0	0	0	0	0	0	0	0	0	0	0	0	0	0	0	0	0	0	1	0	0	0	0	0	0	0	0	0	0	0	0	0	0	0	0	151	0	0
2.A.1.80.5	2.A.1.80	2.A.1	MFS	Major_Facilitator_(MFS)	0	0	0	0	0	0	0	0	0	0	0	0	0	0	0	0	0	0	0	0	0	0	0	0	0	4	0	0	0	0	0	0	0	0	0	0	0	3	0	0	0	0	0	3	0
2.A.1.86.1	2.A.1.86	2.A.1	MFS	Major_Facilitator_(MFS)	0	0	0	0	0	0	0	0	0	0	0	0	0	77	0	0	0	0	0	0	0	0	0	0	0	0	0	0	71	0	0	0	0	0	0	0	0	0	0	0	0	0	0	0	0
2.A.1.86.2	2.A.1.86	2.A.1	MFS	Major_Facilitator_(MFS)	0	0	0	0	0	0	149	0	0	0	0	0	0	0	0	0	0	48	0	0	0	0	0	0	0	0	0	0	0	0	0	0	0	0	0	0	0	0	0	0	0	0	0	0	0
2.A.1.86.3	2.A.1.86	2.A.1	MFS	Major_Facilitator_(MFS)	0	90	0	0	0	0	0	0	0	56	0	0	0	0	0	0	0	0	0	0	0	0	0	0	0	0	0	0	0	0	0	0	0	0	0	0	0	0	0	0	0	0	90	0	0
2.A.1.86.5	2.A.1.86	2.A.1	MFS	Major_Facilitator_(MFS)	0	0	0	0	0	0	0	0	0	0	0	0	0	0	0	0	0	53	0	0	0	0	0	0	0	0	0	0	0	0	0	0	0	1	0	0	0	0	0	0	0	0	0	0	0
2.A.101.1.1	2.A.101.1	2.A.101	MatC	IT	0	0	0	0	0	0	0	0	0	0	0	0	0	0	0	0	0	0	8	0	0	0	0	0	0	0	0	0	0	0	0	0	0	0	0	0	0	0	0	0	0	0	0	0	0
2.A.101.1.2	2.A.101.1	2.A.101	MatC	IT	0	0	0	0	0	0	0	0	0	0	0	0	0	0	0	0	0	0	0	0	0	0	0	0	0	0	0	0	0	0	0	0	0	0	0	0	0	0	0	0	0	0	0	0	0
2.A.102.2.5	2.a.102.2	2.A.102	TSUP	Transporter-Opsin-G_protein-coupled_receptor_(TOG)	0	0	0	0	0	0	0	0	0	0	0	0	0	0	0	0	0	0	0	0	0	0	0	0	0	0	0	0	0	0	0	0	0	0	0	0	0	0	0	0	0	0	0	0	0
2.A.102.2.9	2.a.102.2	2.A.102	TSUP	Transporter-Opsin-G_protein-coupled_receptor_(TOG)	0	0	0	0	0	0	0	0	0	0	0	0	0	0	0	0	0	0	0	0	8	0	0	0	0	0	0	2	0	0	0	0	0	0	0	0	0	0	0	0	0	0	0	0	0
2.A.102.3.1	2.a.102.3	2.A.102	TSUP	Transporter-Opsin-G_protein-coupled_receptor_(TOG)	0	0	0	0	0	0	0	0	0	0	0	0	0	0	0	0	0	0	0	0	0	0	0	0	0	0	0	0	0	0	0	0	0	0	0	0	0	0	0	0	0	0	0	0	0
2.A.102.3.4	2.a.102.3	2.A.102	TSUP	Transporter-Opsin-G_protein-coupled_receptor_(TOG)	0	0	0	0	0	0	29	0	0	0	29	0	0	0	0	0	0	0	0	0	0	0	0	0	0	0	0	0	0	0	0	0	0	0	0	0	0	0	0	0	0	54	0	0	0
2.A.102.4.1	2.a.102.4	2.A.102	TSUP	Transporter-Opsin-G_protein-coupled_receptor_(TOG)	0	0	0	0	0	0	0	0	0	0	0	0	0	9	0	0	0	0	0	0	0	0	0	0	0	0	0	0	0	0	0	0	0	0	0	0	0	0	0	0	0	0	0	0	0
2.A.102.4.13	2.a.102.4	2.A.102	TSUP	Transporter-Opsin-G_protein-coupled_receptor_(TOG)	0	46	0	0	0	0	68	0	0	74	0	0	0	0	0	0	0	0	0	0	0	0	0	0	0	0	0	0	0	0	0	0	0	0	0	0	0	0	0	74	0	0	46	0	0
2.A.102.4.3	2.a.102.4	2.A.102	TSUP	Transporter-Opsin-G_protein-coupled_receptor_(TOG)	0	0	0	0	0	0	0	0	0	0	0	0	0	0	0	0	0	0	0	0	0	0	0	0	0	0	0	0	0	0	0	0	0	0	0	0	0	0	0	0	0	0	0	0	0
2.A.102.4.4	2.a.102.4	2.A.102	TSUP	Transporter-Opsin-G_protein-coupled_receptor_(TOG)	0	0	0	0	0	0	0	0	0	0	0	0	0	0	0	0	0	0	0	0	0	0	0	0	0	0	0	0	0	0	0	0	0	0	0	0	0	0	0	0	0	0	0	0	0
2.A.102.4.6	2.a.102.4	2.A.102	TSUP	Transporter-Opsin-G_protein-coupled_receptor_(TOG)	0	71	0	0	0	0	0	0	0	0	0	0	0	0	0	0	0	0	0	0	0	0	0	0	0	0	0	0	0	64	0	0	0	0	0	0	0	0	0	0	0	0	71	0	0
2.A.102.4.7	2.a.102.4	2.A.102	TSUP	Transporter-Opsin-G_protein-coupled_receptor_(TOG)	0	1202	0	0	0	0	1765	0	0	0	0	0	0	0	0	0	0	0	0	0	0	0	0	0	0	0	0	0	0	860	0	0	0	0	0	0	0	0	0	1186	420	1980	1202	0	0
2.A.103.1.1	2.A.103.1	2.A.103	MPE	Cation_Diffusion_Facilitator__(CDF)	0	0	0	0	0	0	0	0	0	0	0	0	0	0	0	0	0	19	0	0	0	0	0	0	0	6	0	0	0	0	0	0	0	0	0	0	0	0	0	0	0	0	0	0	0
2.A.103.1.10	2.A.103.1	2.A.103	MPE	Cation_Diffusion_Facilitator__(CDF)	0	0	0	56	0	18	0	0	0	0	56	0	0	0	0	0	35	0	0	0	0	52	0	56	0	0	52	0	0	0	4	0	0	0	0	0	16	0	0	0	0	0	0	11	0
2.A.103.1.2	2.A.103.1	2.A.103	MPE	Cation_Diffusion_Facilitator__(CDF)	0	72	0	0	16	0	318	0	0	0	0	0	0	22	8	0	42	59	0	0	0	0	24	0	0	0	0	0	0	43	0	53	0	0	0	0	0	0	34	0	0	0	72	0	0
2.A.103.1.3	2.A.103.1	2.A.103	MPE	Cation_Diffusion_Facilitator__(CDF)	0	59	0	89	0	0	82	72	0	0	89	0	89	0	0	0	0	0	0	791	0	0	0	0	0	0	0	8	0	100	0	0	0	0	2	42	0	0	18	0	0	96	59	0	0
2.A.103.1.7	2.A.103.1	2.A.103	MPE	Cation_Diffusion_Facilitator__(CDF)	0	0	0	0	0	0	0	0	0	0	0	0	0	0	0	0	0	0	0	0	0	0	0	0	0	0	0	42	0	0	0	0	0	0	0	0	0	0	0	0	0	0	0	0	0
2.A.107.1.1	2.A.107.1	2.A.107	MntP	LysE	0	0	0	0	8	0	0	0	0	0	0	0	0	0	23	0	0	0	0	2	0	0	0	0	0	0	0	0	0	0	0	72	0	0	0	0	0	0	0	0	0	0	0	0	0
2.A.107.1.2	2.A.107.1	2.A.107	MntP	LysE	0	0	0	0	0	0	0	0	0	0	0	0	0	0	0	0	22	11	0	0	2	0	0	15	0	0	0	0	13	0	0	0	0	0	0	9	0	1	3	0	0	0	43	1	1
2.A.107.3.1	2.A.107.3	2.A.107	MntP	LysE	0	0	0	0	0	0	0	0	0	0	0	0	0	0	0	0	0	0	0	0	0	0	0	0	0	0	0	1	0	0	0	0	0	0	0	0	0	0	0	0	0	0	0	0	0
2.A.108.2.10	2.A.108.2	2.A.108	ILT	LysE	0	0	0	0	0	0	0	0	0	0	0	0	0	0	0	0	0	0	0	0	0	0	0	0	0	0	0	0	0	0	0	0	0	0	0	0	0	0	0	0	0	0	0	0	0
2.A.109.1.1	2.A.109.1	2.A.109	Tellurium_Ion_Resistance_(TerC)_Family	none	0	205	0	0	0	0	71	0	0	0	0	0	0	0	111	0	0	0	0	0	0	0	0	0	0	0	0	0	0	0	0	172	0	0	0	0	0	0	0	0	0	0	0	0	0
2.A.109.1.2	2.A.109.1	2.A.109	Tellurium_Ion_Resistance_(TerC)_Family	none	0	0	0	40	0	0	0	0	0	0	40	0	40	0	0	0	0	0	0	0	0	0	0	0	0	0	0	0	0	0	0	0	0	0	0	0	0	0	0	0	0	0	0	0	0
2.A.109.2.2	2.A.109.2	2.A.109	Tellurium_Ion_Resistance_(TerC)_Family	none	0	0	0	0	0	0	0	0	0	0	0	0	0	0	0	0	0	0	0	0	0	0	0	0	0	0	0	0	0	0	0	0	0	0	0	0	0	10	0	0	0	0	0	0	0
2.A.109.2.3	2.A.109.2	2.A.109	Tellurium_Ion_Resistance_(TerC)_Family	none	0	0	0	0	0	0	0	0	0	0	0	0	0	56	0	0	0	0	0	0	0	0	0	0	0	0	0	0	0	0	0	0	0	0	0	0	0	0	0	0	0	0	0	23	0
2.A.11.1.2	2.A.11.1	2.A.11	CitMHS	IT	0	0	0	0	0	0	0	0	0	0	0	0	0	0	0	0	0	0	2	0	0	0	0	0	0	0	0	0	0	0	0	0	0	0	0	0	0	0	0	0	0	0	0	0	0
2.A.11.2.1	2.A.11.2	2.A.11	CitMHS	IT	0	0	0	0	256	0	0	0	0	0	0	0	0	0	0	0	0	0	0	0	0	0	0	0	0	0	0	0	0	0	0	0	0	0	0	0	0	0	0	0	0	0	0	0	0
2.A.111.1.2	2.A.111.1	2.A.111	NhaE	IT	0	0	0	0	0	0	0	0	0	0	0	0	0	422	0	0	0	0	0	0	0	0	0	0	0	0	0	0	0	0	0	0	0	0	0	0	0	0	0	0	1885	0	0	0	0
2.A.114.1.3	2.A.114.1	2.A.114	CstA	APC	0	0	0	0	0	0	0	0	0	0	0	0	0	489	0	0	0	506	0	0	0	0	0	0	0	0	0	0	0	651	0	0	0	0	0	0	0	0	0	0	0	0	0	0	0
2.A.114.1.4	2.A.114.1	2.A.114	CstA	APC	0	0	0	0	0	0	0	0	0	0	0	0	0	0	0	0	0	0	0	0	0	0	0	0	0	0	62	0	0	0	0	0	27	0	0	0	0	7	0	0	0	1508	0	0	0
2.A.115.1.1	2.A.115.1	2.A.115	Novobiocin_Exporter_(NbcE)_Family	none	0	0	0	0	0	0	0	0	0	0	0	0	0	0	0	0	0	0	1	0	0	0	0	0	23	0	0	0	0	0	0	0	0	0	0	36	0	3	0	0	0	0	0	0	0
2.A.115.1.2	2.A.115.1	2.A.115	Novobiocin_Exporter_(NbcE)_Family	none	0	0	0	110	22	0	0	35	0	0	66	0	110	0	0	2	0	0	0	0	0	48	20	66	0	1	48	0	0	0	0	0	0	0	0	0	0	16	0	0	0	0	0	16	0
2.A.115.1.5	2.A.115.1	2.A.115	Novobiocin_Exporter_(NbcE)_Family	none	0	36	0	93	0	0	0	0	49	0	93	0	93	34	0	0	0	31	12	0	0	0	0	0	0	6	0	0	0	18	0	0	0	0	0	0	0	0	0	50	102	32	0	0	0
2.A.115.1.6	2.A.115.1	2.A.115	Novobiocin_Exporter_(NbcE)_Family	none	0	0	0	0	0	0	0	0	0	0	0	0	0	11	0	0	0	0	0	0	0	0	0	0	7	0	0	0	0	0	0	0	0	0	0	116	0	0	0	0	0	0	0	0	0
2.A.115.1.8	2.A.115.1	2.A.115	Novobiocin_Exporter_(NbcE)_Family	none	0	0	0	0	14	49	0	0	0	0	0	0	0	0	0	0	25	0	0	20	0	175	0	0	0	0	0	0	0	0	0	0	0	0	0	0	0	0	0	0	0	0	0	0	0
2.A.115.2.10	2.A.115.2	2.A.115	Novobiocin_Exporter_(NbcE)_Family	none	0	0	0	0	0	0	0	0	0	0	0	0	0	0	0	0	0	0	0	0	0	0	0	0	0	0	0	0	0	0	0	0	0	0	0	0	0	0	0	0	0	0	0	0	0
2.A.115.2.13	2.A.115.2	2.A.115	Novobiocin_Exporter_(NbcE)_Family	none	0	0	0	0	0	0	0	0	0	0	0	0	0	0	0	0	0	0	59	0	0	0	0	0	0	0	0	0	0	0	0	0	0	0	0	0	0	0	0	0	0	0	0	0	0
2.A.115.2.14	2.A.115.2	2.A.115	Novobiocin_Exporter_(NbcE)_Family	none	58	0	0	27	10	0	0	0	0	0	27	0	27	0	0	0	0	0	13	12	0	0	0	0	0	0	0	0	0	0	0	0	0	0	6	62	0	7	0	0	0	0	0	0	0
2.A.115.2.15	2.A.115.2	2.A.115	Novobiocin_Exporter_(NbcE)_Family	none	0	0	0	0	0	0	0	14	0	0	0	0	0	0	0	0	0	0	0	0	0	0	0	0	0	0	0	0	0	0	0	0	0	0	0	0	0	0	0	0	0	0	0	0	1
2.A.115.2.3	2.A.115.2	2.A.115	Novobiocin_Exporter_(NbcE)_Family	none	0	0	0	0	0	0	0	0	0	0	0	0	0	0	0	0	0	0	0	0	0	0	0	0	0	0	0	0	0	0	0	0	0	0	0	0	0	0	0	0	0	0	0	0	0
2.A.115.2.6	2.A.115.2	2.A.115	Novobiocin_Exporter_(NbcE)_Family	none	0	0	0	0	0	0	0	0	0	0	0	0	0	0	0	0	0	0	0	0	0	0	0	0	0	0	0	0	0	0	0	0	0	0	0	0	0	0	0	0	0	0	0	0	0
2.A.115.2.7	2.A.115.2	2.A.115	Novobiocin_Exporter_(NbcE)_Family	none	0	0	0	0	0	0	0	0	0	0	0	0	0	0	0	0	0	9	0	0	0	0	0	0	0	0	0	0	0	0	0	0	0	0	0	0	0	0	0	0	0	0	0	0	0
2.A.115.2.8	2.A.115.2	2.A.115	Novobiocin_Exporter_(NbcE)_Family	none	0	0	0	0	0	0	0	0	0	0	0	0	0	0	0	0	0	0	0	0	0	0	0	0	0	0	0	0	0	0	0	0	0	0	0	0	0	0	0	0	0	0	0	0	0
2.A.118.1.2	2.A.118.1	2.A.118	ArcD	IT	0	0	0	0	0	0	0	0	0	0	0	0	0	0	0	0	0	0	0	0	0	0	0	0	0	2	0	0	0	0	0	0	0	0	0	0	0	0	0	0	0	0	0	0	0
2.A.118.1.3	2.A.118.1	2.A.118	ArcD	IT	0	0	0	45	0	0	0	0	11	0	44	0	0	0	0	0	28	478	0	39	0	0	0	0	0	0	0	0	0	0	0	0	0	0	0	47	113	17	0	0	0	0	0	17	0
2.A.118.1.4	2.A.118.1	2.A.118	ArcD	IT	0	0	0	0	0	0	0	0	0	0	0	0	0	0	0	0	0	8	0	0	0	0	0	0	0	0	0	0	0	0	0	0	0	0	0	0	0	0	0	0	0	0	0	0	0
2.A.118.1.6	2.A.118.1	2.A.118	ArcD	IT	0	0	0	0	0	0	0	0	0	0	0	0	0	0	0	0	0	0	0	0	0	0	0	0	0	0	0	0	0	0	0	0	0	0	0	0	0	0	0	0	0	0	0	0	0
2.A.118.1.8	2.A.118.1	2.A.118	ArcD	IT	0	0	0	0	0	0	0	0	0	0	0	0	0	0	0	0	0	22	0	0	0	0	0	0	0	0	0	0	0	0	0	0	0	0	0	0	0	0	0	0	0	0	0	0	17
2.A.119.1.2	2.A.119.1	2.A.119	ArsP	Transporter-Opsin-G_protein-coupled_receptor_(TOG)	0	0	0	0	0	54	0	0	57	0	0	0	0	0	0	0	0	0	0	0	0	30	0	0	0	0	66	0	0	0	0	0	0	0	0	0	151	10	0	0	0	0	0	0	0
2.A.119.1.3	2.A.119.1	2.A.119	ArsP	Transporter-Opsin-G_protein-coupled_receptor_(TOG)	0	41	59	0	0	0	0	23	0	0	0	0	0	11	5	5	0	12	0	10	0	0	2	0	0	0	0	63	0	0	0	81	0	0	33	0	0	0	0	0	0	21	41	0	143
2.A.119.1.4	2.A.119.1	2.A.119	ArsP	Transporter-Opsin-G_protein-coupled_receptor_(TOG)	0	0	0	0	0	0	0	0	0	0	0	0	0	0	0	0	0	0	0	0	0	0	0	0	0	0	0	0	0	0	0	0	0	0	0	0	0	0	0	0	0	0	0	0	0
2.A.119.1.5	2.A.119.1	2.A.119	ArsP	Transporter-Opsin-G_protein-coupled_receptor_(TOG)	0	0	0	0	0	0	0	0	0	0	0	0	0	0	0	0	0	0	0	0	0	0	0	0	0	0	0	0	0	0	0	0	0	0	0	0	0	0	0	0	0	0	0	0	0
2.A.119.1.6	2.A.119.1	2.A.119	ArsP	Transporter-Opsin-G_protein-coupled_receptor_(TOG)	0	0	0	0	0	0	0	0	0	5	0	0	0	0	0	0	0	0	0	0	0	0	0	0	0	0	0	0	0	0	0	0	0	0	0	0	0	0	0	0	0	0	0	0	0
2.A.119.2.1	2.A.119.2	2.A.119	ArsP	Transporter-Opsin-G_protein-coupled_receptor_(TOG)	0	0	0	0	0	0	0	0	0	0	0	0	0	0	0	0	0	0	0	6	0	0	0	0	0	0	0	0	0	0	0	0	0	0	0	0	0	0	10	0	0	0	0	0	0
2.A.119.3.2	2.A.119.3	2.A.119	ArsP	Transporter-Opsin-G_protein-coupled_receptor_(TOG)	0	0	0	0	0	0	0	0	0	0	42	0	0	0	0	0	0	0	0	0	0	0	0	0	0	0	0	0	0	0	0	0	0	0	0	0	0	0	0	0	0	0	0	0	0
2.A.120.1.11	2.A.120.1	2.A.120	PAAP	APC	0	14	0	0	0	0	0	37	0	0	0	0	0	0	0	0	0	0	0	0	0	0	0	0	0	0	0	3	0	0	0	0	0	0	0	0	0	0	0	0	0	0	14	0	0
2.A.120.1.2	2.A.120.1	2.A.120	PAAP	APC	0	0	0	0	0	0	0	0	0	0	0	0	0	0	0	0	0	0	0	0	0	0	0	0	0	0	0	0	0	0	0	0	0	0	0	0	0	0	0	0	0	0	0	0	0
2.A.120.1.3	2.A.120.1	2.A.120	PAAP	APC	0	0	0	0	0	0	0	0	0	0	0	0	0	147	0	0	0	0	0	0	0	0	0	0	0	0	0	0	0	0	0	0	0	0	0	0	0	0	0	0	0	0	0	0	0
2.A.120.1.7	2.A.120.1	2.A.120	PAAP	APC	0	0	0	0	0	0	0	0	0	0	0	0	0	0	0	0	0	0	0	0	0	0	0	0	0	0	0	0	0	0	0	0	0	0	0	0	0	0	0	0	0	0	0	0	0
2.A.122.1.1	2.A.122.1	2.A.122	LrgB/CidB_Holin-like_Glycolate/Glycerate_Transporter_(LrgB/CidB/GGT)_Family	none	0	0	0	18	0	0	0	0	0	0	18	0	18	0	0	0	0	0	0	0	0	40	0	0	0	0	0	0	0	0	0	0	0	0	0	0	0	0	0	0	0	0	0	0	0
2.A.122.1.4	2.A.122.1	2.A.122	LrgB/CidB_Holin-like_Glycolate/Glycerate_Transporter_(LrgB/CidB/GGT)_Family	none	0	0	0	0	0	0	0	0	0	0	0	0	0	0	0	0	0	4	0	0	0	0	0	0	0	0	0	0	0	0	0	0	0	0	0	0	0	0	0	0	0	0	0	0	0
2.A.122.1.5	2.A.122.1	2.A.122	LrgB/CidB_Holin-like_Glycolate/Glycerate_Transporter_(LrgB/CidB/GGT)_Family	none	0	0	0	0	0	0	0	0	0	0	0	0	0	0	0	0	0	0	0	0	0	0	0	0	0	1	0	0	0	0	0	0	0	0	0	0	0	0	0	0	0	0	0	0	0
2.A.123.4.1	2.A.123.4	2.A.123	Sweet	Transporter-Opsin-G_protein-coupled_receptor_(TOG)	0	0	0	0	0	0	0	0	0	0	0	0	0	0	0	0	0	0	0	0	0	0	0	0	0	0	0	0	0	0	0	0	0	0	0	0	0	0	0	0	0	0	0	0	0
2.A.124.1.2	2.A.124.1	2.A.124	Lysine_Exporter_(LysO)_Family	none	0	0	0	0	0	0	31	0	0	0	0	0	0	0	0	0	0	0	0	0	0	0	0	0	0	0	0	0	0	0	0	11	0	0	0	0	0	0	0	0	26	0	0	0	0
2.A.124.1.4	2.A.124.1	2.A.124	Lysine_Exporter_(LysO)_Family	none	0	0	0	0	0	0	0	0	0	0	0	0	0	0	0	0	0	0	0	0	0	0	0	0	0	0	0	0	0	0	0	0	0	0	0	0	0	0	0	0	0	0	0	0	0
2.A.127.1.11	2.A.127.1	2.A.127	CLT	Phospholipid_Transporter/Phosphatase_(PL-TP)	0	0	0	0	0	0	0	0	0	0	0	0	0	59	0	0	35	0	0	0	0	0	0	0	0	0	0	0	0	0	0	0	0	0	0	0	0	0	0	0	0	0	0	0	0
2.A.127.1.12	2.A.127.1	2.A.127	CLT	Phospholipid_Transporter/Phosphatase_(PL-TP)	0	0	0	0	0	0	0	0	0	0	0	0	0	0	0	0	0	0	0	0	0	0	0	0	0	0	0	0	0	0	0	0	0	0	0	0	0	0	0	0	0	4	0	0	0
2.A.127.1.18	2.A.127.1	2.A.127	CLT	Phospholipid_Transporter/Phosphatase_(PL-TP)	0	0	0	0	0	0	0	0	0	0	0	0	0	0	0	0	0	0	0	0	0	0	0	0	0	0	0	0	0	0	0	0	0	0	0	0	0	0	0	0	0	0	0	0	0
2.A.127.1.5	2.A.127.1	2.A.127	CLT	Phospholipid_Transporter/Phosphatase_(PL-TP)	49	0	0	50	0	0	0	0	0	0	50	0	0	0	0	0	28	0	0	0	0	0	0	50	0	0	0	0	0	0	0	0	0	0	0	42	38	39	0	0	0	0	0	0	0
2.A.127.1.6	2.A.127.1	2.A.127	CLT	Phospholipid_Transporter/Phosphatase_(PL-TP)	0	0	0	30	0	0	0	0	0	0	43	0	23	0	24	0	87	0	0	0	0	0	0	43	0	0	0	0	44	0	0	0	0	0	0	0	0	0	0	0	0	0	0	0	0
2.A.127.1.7	2.A.127.1	2.A.127	CLT	Phospholipid_Transporter/Phosphatase_(PL-TP)	0	0	0	0	0	0	0	0	0	0	0	0	0	0	0	0	0	0	0	0	0	0	0	0	0	0	0	0	0	0	0	0	0	0	0	0	0	0	0	0	0	0	0	0	0
2.A.127.1.8	2.A.127.1	2.A.127	CLT	Phospholipid_Transporter/Phosphatase_(PL-TP)	0	0	0	0	0	0	0	0	0	0	0	0	0	0	0	0	0	0	0	0	0	0	0	0	0	0	0	0	0	0	0	0	0	0	0	0	0	0	0	0	0	0	0	0	0
2.A.128.1.2	2.A.128.1	2.A.128	Multidrug_Resistance_Exporter_VanZ_(VanZ)_Family_	none	0	0	0	0	4	0	0	6	0	0	0	0	0	0	0	0	0	0	0	0	0	0	0	0	0	0	0	0	0	0	0	0	0	0	0	0	0	0	0	0	0	0	0	0	0
2.A.128.1.20	2.A.128.1	2.A.128	Multidrug_Resistance_Exporter_VanZ_(VanZ)_Family_	none	0	0	0	0	0	0	0	0	0	0	0	0	0	0	0	0	0	0	0	0	0	0	0	0	0	0	0	0	0	0	0	0	0	0	0	0	0	0	0	0	0	0	0	0	0
2.A.128.2.3	2.A.128.2	2.A.128	Multidrug_Resistance_Exporter_VanZ_(VanZ)_Family_	none	40	190	2	107	0	17	0	0	0	0	158	0	146	66	0	1	88	70	0	45	0	9	0	0	0	12	0	0	0	343	0	0	0	0	0	40	0	20	66	0	0	239	0	9	0
2.A.129.1.11	2.A.129.1	2.A.129	LST	Transporter-Opsin-G_protein-coupled_receptor_(TOG)	0	0	0	0	0	0	0	0	0	0	0	0	0	0	0	0	0	0	0	0	0	0	0	0	0	0	0	0	0	0	0	0	0	0	0	0	0	0	0	0	0	0	0	0	3
2.A.13.1.3	2.A.13.1	2.A.13	Dcu	IT	283	0	0	0	0	0	0	0	0	0	0	0	0	0	0	0	0	0	0	0	27	0	0	0	0	0	0	0	0	0	0	0	0	0	0	283	0	0	0	0	0	0	0	0	0
2.A.130.1.1	2.A.130.1	2.A.130	Type_9_Secretory_System_(T9SS)_Family	none	254	418	0	2536	0	1403	69	0	260	607	2082	301	3385	0	0	0	514	0	0	0	50	717	0	0	0	0	175	0	0	372	272	236	0	0	0	253	238	541	0	158	81	0	254	354	0
2.A.130.1.2	2.A.130.1	2.A.130	Type_9_Secretory_System_(T9SS)_Family	none	317	61	0	1210	0	65	0	0	0	0	1570	81	1267	0	43	0	1093	0	0	0	0	152	0	0	0	0	65	0	0	0	0	0	0	0	0	38	43	23	0	33	0	0	0	0	0
2.A.131.1.5	2.A.131.1	2.A.131	ABCDE	LysE	0	0	0	15	0	31	0	0	16	0	0	0	15	0	0	0	0	0	0	0	0	0	0	0	0	0	6	0	0	0	0	0	0	0	0	0	54	0	0	0	0	0	0	0	0
2.A.131.1.6	2.A.131.1	2.A.131	ABCDE	LysE	0	0	0	0	0	0	0	0	0	0	0	0	0	0	0	0	0	0	32	0	0	0	0	0	0	0	0	44	0	0	0	0	0	0	0	0	0	0	0	0	0	0	0	0	0
2.A.133.1.10	2.A.133.1	2.A.133	RDD_Na+(Li+)(K+)/H+_Antiporter_(RDD)_Family	none	0	0	0	0	0	45	0	0	0	0	0	0	0	0	0	0	0	0	0	0	0	0	0	0	0	0	0	0	0	0	0	0	0	0	0	0	0	0	0	0	0	0	0	0	0
2.A.133.1.12	2.A.133.1	2.A.133	RDD_Na+(Li+)(K+)/H+_Antiporter_(RDD)_Family	none	0	0	0	0	0	0	0	0	0	13	0	0	0	0	0	0	0	0	0	0	0	0	0	0	0	0	0	0	0	0	0	0	0	0	0	0	0	0	0	21	0	0	0	0	0
2.A.133.1.3	2.A.133.1	2.A.133	RDD_Na+(Li+)(K+)/H+_Antiporter_(RDD)_Family	none	0	0	0	0	0	0	0	0	0	0	0	0	0	0	0	0	0	0	0	0	0	0	0	0	0	0	0	0	0	0	0	0	0	0	0	0	0	0	0	0	0	0	0	0	0
2.A.14.1.1	2.A.14.1	2.A.14	LctP	IT	0	0	0	0	0	0	0	0	0	0	0	0	0	0	0	0	0	0	0	0	0	0	0	0	0	0	0	0	0	0	0	0	0	0	0	0	0	0	0	0	0	0	0	0	0
2.A.14.1.2	2.A.14.1	2.A.14	LctP	IT	0	0	0	0	0	0	0	0	0	0	0	0	0	0	19	0	0	0	0	0	0	0	0	0	0	0	0	0	0	0	0	0	0	0	0	0	0	0	73	0	0	0	0	0	0
2.A.14.1.3	2.A.14.1	2.A.14	LctP	IT	0	0	2	0	0	0	0	0	0	0	0	0	0	0	0	0	0	0	0	0	0	0	0	0	0	0	0	0	0	0	0	0	0	0	0	0	0	0	0	0	0	0	0	0	0
2.A.14.2.2	2.A.14.2	2.A.14	LctP	IT	0	0	0	0	0	0	0	1	0	0	0	0	0	0	0	0	0	0	0	0	0	0	0	0	0	0	0	0	0	0	0	1264	0	0	0	0	0	0	0	0	1656	1314	0	0	0
2.A.15.1.1	2.A.15.1	2.A.15	BCCT	APC	0	0	0	0	0	0	0	0	0	0	0	0	0	149	0	0	0	0	0	0	0	0	0	0	0	68	0	0	0	0	0	0	0	0	0	0	0	0	0	0	0	0	0	0	0
2.A.15.1.12	2.A.15.1	2.A.15	BCCT	APC	0	0	0	0	0	0	0	0	0	0	0	0	0	0	0	0	0	49	0	0	0	0	0	0	0	0	0	0	0	0	0	0	0	0	0	0	0	0	0	0	0	0	0	0	0
2.A.15.1.5	2.A.15.1	2.A.15	BCCT	APC	0	0	0	0	0	0	0	0	0	0	0	0	0	0	0	0	0	0	0	0	0	0	0	0	0	0	0	0	0	0	0	0	0	0	0	0	0	0	0	0	0	4	0	0	0
2.A.15.2.2	2.A.15.2	2.A.15	BCCT	APC	0	0	0	0	0	0	0	0	0	0	0	0	0	0	0	0	0	0	0	0	0	0	0	0	0	0	0	0	0	0	0	0	0	0	0	0	0	0	0	0	0	0	0	0	0
2.A.15.2.3	2.A.15.2	2.A.15	BCCT	APC	0	0	0	0	0	0	0	0	0	0	0	0	0	0	0	0	0	0	0	0	0	0	0	0	0	0	0	0	0	0	0	0	0	0	0	0	0	0	0	0	0	98	0	0	0
2.A.16.2.2	2.A.16.2	2.A.16	Telurite-resistance/Dicarboxylate_Transporter_(TDT)_Family	none	0	0	0	467	0	338	57	0	0	0	467	0	0	0	0	0	247	37	0	0	39	314	0	0	0	0	0	0	0	0	86	0	365	0	0	29	93	89	0	0	0	0	0	89	0
2.A.17.1.1	2.A.17.1	2.A.17	POT/PTR	Major_Facilitator_(MFS)	0	0	0	0	0	0	0	0	0	0	0	49	0	0	0	0	0	0	0	0	0	0	0	0	0	0	0	0	0	0	0	0	0	0	0	0	0	0	0	0	0	0	0	0	0
2.A.17.1.3	2.A.17.1	2.A.17	POT/PTR	Major_Facilitator_(MFS)	607	0	0	0	0	0	0	0	0	0	0	0	0	0	0	0	0	0	0	0	0	0	0	0	0	0	0	0	0	0	0	0	0	0	0	0	0	398	0	0	0	0	0	398	0
2.A.17.1.6	2.A.17.1	2.A.17	POT/PTR	Major_Facilitator_(MFS)	0	0	0	0	0	0	0	0	0	0	30	0	30	0	0	0	0	0	0	0	0	0	0	0	0	0	0	0	0	0	0	0	0	0	0	0	95	0	0	0	0	0	0	0	0
2.A.17.1.7	2.A.17.1	2.A.17	POT/PTR	Major_Facilitator_(MFS)	0	0	0	0	0	0	0	0	0	0	0	0	0	0	0	0	0	0	0	0	13	0	0	0	0	0	0	0	0	0	0	0	0	0	0	0	0	0	0	0	0	0	0	0	0
2.A.17.1.8	2.A.17.1	2.A.17	POT/PTR	Major_Facilitator_(MFS)	0	0	0	0	0	0	0	0	0	0	0	0	0	0	0	0	0	0	0	0	0	0	0	0	0	0	0	0	0	0	0	0	0	0	0	0	0	0	0	0	0	0	0	0	0
2.A.19.5.1	2.A.19.5	2.A.19	CaCA	Cation_Diffusion_Facilitator__(CDF)	0	6	0	0	0	0	0	0	0	70	0	0	0	0	0	0	0	0	0	0	0	0	0	0	0	0	0	0	0	0	0	0	0	0	0	0	0	0	0	0	0	0	0	0	0
2.A.19.5.2	2.A.19.5	2.A.19	CaCA	Cation_Diffusion_Facilitator__(CDF)	0	0	0	0	0	0	0	0	0	0	0	26	0	0	0	0	0	0	0	0	0	37	4	0	0	0	0	0	0	0	25	0	0	2	0	18	21	7	0	0	0	0	0	7	0
2.A.19.5.3	2.A.19.5	2.A.19	CaCA	Cation_Diffusion_Facilitator__(CDF)	0	0	0	0	0	0	0	0	0	0	0	0	0	0	0	0	0	0	0	0	0	0	0	0	0	0	0	0	0	0	0	0	0	0	14	0	0	0	0	0	0	0	0	0	0
2.A.2.1.1	2.A.2.1	2.A.2	GPH	Major_Facilitator_(MFS)	0	0	0	0	0	0	0	0	0	0	0	0	0	0	0	0	0	0	0	25	0	0	0	0	0	0	0	0	0	0	0	0	0	0	0	0	0	0	0	0	0	0	0	0	0
2.A.2.2.2	2.A.2.2	2.A.2	GPH	Major_Facilitator_(MFS)	0	0	0	0	0	0	0	0	0	0	0	0	0	0	0	0	0	0	0	0	0	0	0	0	0	0	0	0	0	0	0	0	0	0	0	0	0	0	0	0	0	0	0	0	0
2.A.2.2.3	2.A.2.2	2.A.2	GPH	Major_Facilitator_(MFS)	0	0	0	0	7	0	0	0	0	0	0	0	0	0	0	0	0	0	0	0	0	0	0	0	0	0	0	0	0	0	0	0	0	0	0	0	0	0	0	0	0	0	0	0	0
2.A.2.3.2	2.A.2.3	2.A.2	GPH	Major_Facilitator_(MFS)	0	0	0	0	0	0	0	0	0	0	0	0	0	0	0	0	0	0	6	0	227	106	0	0	0	0	0	0	0	0	0	0	140	0	0	0	0	0	0	0	0	0	0	0	0
2.A.2.3.3	2.A.2.3	2.A.2	GPH	Major_Facilitator_(MFS)	0	0	12	0	0	0	0	0	0	0	0	0	0	0	0	0	0	0	0	0	0	0	0	0	0	0	0	0	0	0	0	0	0	0	0	0	0	0	0	0	0	0	0	0	0
2.A.2.3.4	2.A.2.3	2.A.2	GPH	Major_Facilitator_(MFS)	0	0	0	0	0	0	0	0	0	0	0	0	0	0	0	0	0	0	0	0	0	0	0	0	0	0	0	0	0	0	0	0	0	0	0	0	0	0	0	0	0	0	0	0	0
2.A.2.3.5	2.A.2.3	2.A.2	GPH	Major_Facilitator_(MFS)	0	0	0	0	0	64	0	0	0	0	0	0	0	0	0	0	0	0	2	8	0	0	0	0	0	0	0	0	0	0	0	0	0	0	0	0	0	0	0	0	0	0	0	0	0
2.A.2.3.6	2.A.2.3	2.A.2	GPH	Major_Facilitator_(MFS)	0	0	0	0	0	0	0	0	0	0	0	0	0	0	0	0	0	0	0	0	0	0	0	0	0	0	0	0	0	0	0	0	0	0	0	0	0	0	0	0	0	0	0	0	0
2.A.2.6.3	2.A.2.6	2.A.2	GPH	Major_Facilitator_(MFS)	0	0	0	0	0	0	0	0	0	0	0	111	0	0	0	0	0	0	0	0	0	129	0	0	0	0	141	0	0	0	0	0	0	0	0	0	0	0	0	0	0	0	0	0	0
2.A.20.1.3	2.A.20.1	2.A.20	Inorganic_Phosphate_Transporter_(PiT)_Family	none	0	0	0	0	0	0	0	0	0	0	0	0	0	0	0	0	0	0	0	0	0	0	0	0	0	0	0	0	0	0	0	0	0	0	0	0	0	0	0	0	0	0	0	0	0
2.A.20.1.4	2.A.20.1	2.A.20	Inorganic_Phosphate_Transporter_(PiT)_Family	none	0	0	0	147	0	227	0	0	0	0	147	0	147	0	0	0	0	0	0	0	0	0	0	0	0	0	0	0	0	0	0	0	0	0	0	0	7	3	0	0	0	0	0	3	0
2.A.20.1.5	2.A.20.1	2.A.20	Inorganic_Phosphate_Transporter_(PiT)_Family	none	0	19	0	0	0	0	22	0	0	190	0	0	0	0	16	0	0	0	0	0	0	0	0	0	0	0	0	0	0	52	0	38	0	0	0	0	0	0	0	190	0	0	19	0	0
2.A.20.1.7	2.A.20.1	2.A.20	Inorganic_Phosphate_Transporter_(PiT)_Family	none	0	0	0	0	38	0	0	0	0	0	0	0	0	0	0	4	0	0	0	0	0	0	0	0	0	0	0	0	0	0	0	0	0	0	0	0	0	0	0	0	0	0	0	0	0
2.A.20.2.12	2.A.20.2	2.A.20	Inorganic_Phosphate_Transporter_(PiT)_Family	none	0	0	0	0	0	0	0	0	266	0	0	0	0	0	0	0	0	0	0	0	0	0	0	0	0	0	95	0	0	0	0	0	0	0	0	0	0	0	0	0	0	0	0	0	0
2.A.20.2.4	2.A.20.2	2.A.20	Inorganic_Phosphate_Transporter_(PiT)_Family	none	0	0	0	0	0	0	100	0	0	0	0	0	0	43	21	0	0	0	0	0	0	0	0	0	0	0	0	0	65	0	0	0	0	0	0	0	0	0	0	0	119	202	0	0	0
2.A.20.3.4	2.A.20.3	2.A.20	Inorganic_Phosphate_Transporter_(PiT)_Family	none	0	0	0	0	0	0	11	0	0	0	0	0	0	0	0	0	0	0	0	0	0	0	0	0	0	0	0	0	0	0	0	0	0	0	0	0	0	0	0	0	0	0	0	0	0
2.A.21.1.1	2.A.21.1	2.A.21	SSS	APC	0	0	0	0	0	0	23	0	0	0	0	0	0	44	0	0	0	44	0	0	0	0	0	0	0	0	0	0	60	0	0	0	0	0	0	0	0	0	0	0	0	33	0	0	0
2.A.21.2.1	2.A.21.2	2.A.21	SSS	APC	0	0	0	0	0	0	0	0	0	0	0	0	0	0	0	0	0	0	0	0	0	0	0	0	0	0	0	0	0	0	0	0	0	0	0	0	0	0	0	0	0	0	0	0	0
2.A.21.2.2	2.A.21.2	2.A.21	SSS	APC	0	0	0	0	0	0	0	0	0	0	0	0	0	0	0	0	0	0	0	0	0	0	0	0	0	0	0	1	0	0	0	0	0	0	0	0	0	0	0	0	0	0	0	0	0
2.A.21.2.3	2.A.21.2	2.A.21	SSS	APC	0	0	0	0	0	0	0	0	0	0	0	0	0	0	0	0	0	0	0	0	0	0	0	0	0	0	0	0	0	0	0	0	0	0	0	0	0	0	0	0	0	0	0	0	0
2.A.21.2.4	2.A.21.2	2.A.21	SSS	APC	0	0	0	0	0	0	0	78	0	0	0	0	0	0	0	0	0	0	0	0	0	0	0	0	0	0	0	17	0	0	0	0	56	0	0	0	0	34	0	0	0	0	0	0	0
2.A.21.2.5	2.A.21.2	2.A.21	SSS	APC	0	0	0	0	45	0	0	0	0	0	0	0	0	0	0	0	0	53	0	0	0	30	0	0	0	0	19	0	0	0	0	0	0	0	77	0	0	0	0	0	0	0	0	0	0
2.A.21.2.7	2.A.21.2	2.A.21	SSS	APC	0	0	0	0	0	0	0	0	0	0	0	0	0	0	0	0	0	38	0	0	0	0	0	0	0	0	0	0	0	0	0	0	0	0	0	0	0	0	0	0	0	0	0	0	0
2.A.21.3.10	2.A.21.3	2.A.21	SSS	APC	0	0	0	0	0	0	0	0	0	0	0	0	0	0	0	0	0	0	0	0	0	0	0	0	0	0	0	0	0	0	0	0	0	0	0	0	0	0	0	0	0	0	0	0	0
2.A.21.3.19	2.A.21.3	2.A.21	SSS	APC	0	0	0	0	0	0	0	0	0	0	0	0	0	0	0	0	0	0	0	0	0	0	0	0	0	0	0	0	0	0	0	0	0	0	0	0	0	0	0	0	0	0	0	0	0
2.A.21.3.2	2.A.21.3	2.A.21	SSS	APC	0	0	0	0	0	0	0	0	0	0	0	0	0	0	0	0	0	0	0	0	0	0	0	0	0	0	0	0	0	0	0	0	0	0	0	0	3	0	0	0	0	0	0	0	26
2.A.21.3.21	2.A.21.3	2.A.21	SSS	APC	0	0	0	0	0	0	0	0	0	0	0	0	0	7	0	0	0	0	0	0	0	0	0	0	0	0	0	0	0	0	0	0	0	0	0	0	0	0	0	0	0	0	0	0	0
2.A.21.3.7	2.A.21.3	2.A.21	SSS	APC	10	0	0	58	0	64	0	0	0	0	58	0	58	0	0	0	67	0	0	0	0	32	0	0	0	0	22	0	0	0	0	0	0	0	0	0	0	0	0	0	0	0	0	0	0
2.A.21.3.8	2.A.21.3	2.A.21	SSS	APC	0	0	0	0	0	0	0	0	0	0	0	0	0	0	0	0	0	0	0	0	0	49	0	0	0	0	0	0	0	0	0	0	0	0	0	0	0	0	0	0	0	0	0	0	0
2.A.21.5.1	2.A.21.5	2.A.21	SSS	APC	0	0	0	0	0	0	0	0	0	0	0	0	0	0	0	0	0	0	0	0	0	0	0	0	0	0	0	0	0	0	0	0	0	0	0	0	0	0	0	0	0	0	0	0	0
2.A.21.5.2	2.A.21.5	2.A.21	SSS	APC	0	0	0	0	0	0	0	0	0	0	0	0	0	0	0	0	0	0	0	0	0	0	0	0	0	0	0	0	0	0	0	0	0	0	0	0	0	0	0	0	0	0	0	0	0
2.A.21.5.7	2.A.21.5	2.A.21	SSS	APC	0	0	0	0	0	0	0	0	0	0	0	0	0	0	0	0	0	0	0	0	0	0	0	0	0	0	0	0	0	0	0	0	23	0	0	0	0	0	0	0	0	0	0	0	0
2.A.21.7.2	2.A.21.7	2.A.21	SSS	APC	0	0	0	0	0	0	0	0	0	0	0	0	0	0	0	0	0	0	0	0	0	0	0	0	0	0	0	0	0	0	0	0	0	0	0	0	0	0	0	0	0	0	0	0	0
2.A.21.7.5	2.A.21.7	2.A.21	SSS	APC	0	0	0	0	0	0	3	0	0	0	0	0	0	0	0	0	0	0	0	0	0	0	0	0	0	0	0	0	0	0	0	0	0	0	0	0	0	0	0	0	0	0	0	0	0
2.A.21.8.3	2.A.21.8	2.A.21	SSS	APC	0	0	0	0	0	0	0	0	0	0	0	0	0	0	0	0	0	0	0	0	0	0	0	0	0	0	0	0	0	0	0	0	0	0	0	0	0	0	0	0	0	0	0	0	0
2.A.21.9.1	2.A.21.9	2.A.21	SSS	APC	0	778	0	0	0	22	2041	0	0	1923	460	0	0	19	34	0	18	0	0	12	0	49	0	460	0	0	22	0	415	1663	27	857	0	0	0	47	7	0	0	264	75	1194	993	0	0
2.A.21.9.2	2.A.21.9	2.A.21	SSS	APC	0	0	0	0	0	0	0	0	0	0	0	0	0	0	0	0	0	0	0	0	0	0	0	0	0	0	0	0	0	0	0	0	0	0	0	0	0	0	0	0	0	0	0	0	0
2.A.22.4.1	2.A.22.4	2.A.22	NSS	APC	0	0	0	0	0	0	0	0	0	0	0	0	0	0	0	0	0	0	0	0	0	0	0	0	0	0	0	0	0	0	0	0	0	0	0	0	0	0	0	0	0	0	0	0	0
2.A.22.4.2	2.A.22.4	2.A.22	NSS	APC	0	0	0	53	0	0	0	0	0	0	53	0	53	0	0	0	0	0	0	0	0	0	0	0	0	0	0	0	0	0	0	0	0	0	0	0	0	0	0	0	0	0	0	0	0
2.A.22.5.2	2.A.22.5	2.A.22	NSS	APC	0	0	0	0	0	0	0	0	0	0	0	0	0	0	0	51	0	0	0	0	0	0	0	0	0	0	0	0	0	0	0	0	0	0	0	0	0	0	0	0	0	0	0	0	0
2.A.22.5.3	2.A.22.5	2.A.22	NSS	APC	0	0	0	0	0	0	0	0	0	0	0	0	0	76	0	0	0	309	0	0	0	157	0	0	0	56	131	114	0	139	0	0	0	0	0	0	0	0	0	0	213	0	0	0	0
2.A.23.1.1	2.A.23.1	2.A.23	Dicarboxylate/Amino_Acid:Cation_(Na+_or_H+)_Symporter_(DAACS)_Family	none	0	0	0	0	0	0	0	0	0	0	0	0	0	0	0	0	0	0	0	0	0	0	0	0	0	0	0	0	0	0	0	0	0	0	0	0	0	0	0	0	0	0	0	0	0
2.A.23.1.14	2.A.23.1	2.A.23	Dicarboxylate/Amino_Acid:Cation_(Na+_or_H+)_Symporter_(DAACS)_Family	none	0	0	0	0	0	0	0	0	0	0	0	0	0	0	0	0	0	0	0	0	0	0	0	0	0	2	0	0	0	0	0	0	0	0	0	0	0	0	0	0	0	0	0	0	0
2.A.23.1.2	2.A.23.1	2.A.23	Dicarboxylate/Amino_Acid:Cation_(Na+_or_H+)_Symporter_(DAACS)_Family	none	0	0	0	0	0	0	0	0	0	0	0	0	0	0	0	0	0	70	0	0	0	0	0	0	0	0	0	0	0	0	0	333	0	0	0	0	0	0	0	0	0	206	0	0	0
2.A.23.1.5	2.A.23.1	2.A.23	Dicarboxylate/Amino_Acid:Cation_(Na+_or_H+)_Symporter_(DAACS)_Family	none	0	0	0	0	0	0	0	0	0	0	0	0	0	160	0	0	0	78	0	0	0	33	0	0	0	0	43	0	0	0	0	0	0	0	0	0	0	74	0	0	0	0	0	74	0
2.A.23.2.1	2.A.23.2	2.A.23	Dicarboxylate/Amino_Acid:Cation_(Na+_or_H+)_Symporter_(DAACS)_Family	none	0	0	0	0	0	0	0	0	0	0	0	0	0	0	0	0	0	0	0	0	0	0	0	0	0	0	0	0	0	0	0	0	0	0	0	0	0	0	0	0	0	0	0	0	0
2.A.23.2.11	2.A.23.2	2.A.23	Dicarboxylate/Amino_Acid:Cation_(Na+_or_H+)_Symporter_(DAACS)_Family	none	0	0	0	0	0	7	0	0	0	0	0	0	0	0	0	0	0	0	0	0	0	31	0	0	0	0	0	0	0	0	0	0	0	0	0	0	0	0	0	0	0	0	0	0	0
2.A.23.2.6	2.A.23.2	2.A.23	Dicarboxylate/Amino_Acid:Cation_(Na+_or_H+)_Symporter_(DAACS)_Family	none	0	0	0	0	0	0	0	0	0	0	0	0	0	0	0	0	0	0	0	0	0	0	0	0	0	0	0	0	0	0	0	0	0	0	0	0	0	0	0	0	0	0	0	0	0
2.A.23.2.7	2.A.23.2	2.A.23	Dicarboxylate/Amino_Acid:Cation_(Na+_or_H+)_Symporter_(DAACS)_Family	none	0	0	0	0	0	0	0	0	0	0	0	0	0	0	0	0	0	0	0	0	0	0	0	0	0	0	0	0	0	0	0	0	0	0	0	0	0	0	0	0	397	0	0	0	0
2.A.23.3.4	2.A.23.3	2.A.23	Dicarboxylate/Amino_Acid:Cation_(Na+_or_H+)_Symporter_(DAACS)_Family	none	0	0	0	0	0	0	0	0	0	0	0	0	0	0	0	0	0	0	0	0	0	0	0	0	0	0	0	0	0	0	0	0	0	0	0	0	0	0	0	0	0	0	0	0	0
2.A.24.2.2	2.A.24.2	2.A.24	2-Hydroxycarboxylate_Transporter_(2-HCT)_Family	none	0	0	0	0	0	0	0	0	0	0	0	0	0	0	0	0	0	0	0	0	0	0	0	0	0	0	0	0	0	0	0	0	0	0	0	0	0	0	0	0	0	0	0	0	0
2.A.25.1.1	2.A.25.1	2.A.25	AGCS	APC	0	0	0	0	0	0	0	0	0	0	0	0	0	0	0	0	0	0	0	0	0	0	0	0	0	0	0	0	0	0	0	0	0	0	0	0	0	16	0	0	0	0	0	4	0
2.A.25.1.2	2.A.25.1	2.A.25	AGCS	APC	0	0	0	0	0	0	0	0	0	0	0	0	0	0	0	0	0	0	0	0	0	0	0	0	0	0	0	0	0	0	0	0	0	0	0	0	0	0	0	0	0	0	0	0	0
2.A.25.1.3	2.A.25.1	2.A.25	AGCS	APC	0	0	0	0	0	0	0	0	0	0	0	0	0	0	0	0	0	0	204	0	0	0	0	0	0	0	0	0	0	0	0	0	0	0	0	0	0	0	0	0	0	140	0	0	0
2.A.25.1.4	2.A.25.1	2.A.25	AGCS	APC	0	0	0	0	0	0	0	0	0	0	0	0	0	0	0	0	0	0	0	0	0	0	0	0	0	0	0	0	0	0	0	0	0	0	0	0	0	0	0	0	49	0	0	0	0
2.A.25.1.5	2.A.25.1	2.A.25	AGCS	APC	0	0	0	0	0	0	0	0	0	0	0	0	0	0	0	0	0	0	0	0	0	0	0	0	0	0	0	0	0	0	0	0	0	0	0	0	0	0	0	0	0	0	0	5	0
2.A.25.1.6	2.A.25.1	2.A.25	AGCS	APC	0	0	0	0	0	0	0	0	0	0	0	0	0	0	0	0	0	0	0	0	0	0	0	0	0	0	0	0	0	0	0	0	0	0	6	0	0	0	0	0	0	0	0	0	0
2.A.25.1.9	2.A.25.1	2.A.25	AGCS	APC	0	0	13	0	0	0	101	0	0	0	0	0	0	1070	0	0	0	92	0	0	0	0	0	0	0	0	0	0	673	0	0	0	0	0	0	0	0	0	0	0	0	1214	0	0	0
2.A.26.1.9	2.A.26.1	2.A.26	LIVCS	APC	0	0	0	0	0	0	0	0	0	0	0	0	0	0	0	0	0	0	0	0	0	0	0	0	0	0	0	0	0	0	0	0	0	0	0	0	0	0	0	0	0	0	0	0	0
2.A.27.1.1	2.A.27.1	2.A.27	ESS	CPA	0	0	0	0	0	0	0	0	0	0	0	0	0	0	0	0	0	12	0	0	0	0	0	0	0	0	0	0	0	0	0	0	0	0	0	0	0	0	0	0	0	0	0	0	0
2.A.27.1.3	2.A.27.1	2.A.27	ESS	CPA	0	0	0	0	0	0	0	0	0	0	0	0	0	0	0	0	0	0	0	0	0	0	0	0	0	0	0	0	0	0	0	0	0	0	0	0	0	0	0	0	0	0	0	0	0
2.A.27.1.5	2.A.27.1	2.A.27	ESS	CPA	0	0	0	0	0	0	0	0	0	0	0	0	0	0	0	0	0	0	0	0	0	0	0	0	0	0	0	0	0	0	0	0	0	0	0	0	0	0	0	0	0	0	0	0	0
2.A.27.2.2	2.A.27.2	2.A.27	ESS	CPA	0	0	0	0	0	0	0	0	0	0	0	0	0	0	0	0	0	0	0	0	0	0	0	0	0	0	0	0	0	0	0	0	0	0	0	0	0	0	0	0	0	0	0	0	0
2.A.28.2.4	2.A.28.2	2.A.28	BASS	BART	0	0	0	0	0	0	0	0	0	0	0	0	0	0	0	0	32	0	0	0	0	0	0	0	0	0	0	0	0	0	0	0	0	0	0	0	0	0	0	0	0	0	0	0	0
2.A.28.2.5	2.A.28.2	2.A.28	BASS	BART	0	0	0	0	0	0	0	0	0	0	0	0	0	0	0	0	0	0	0	0	0	0	0	0	0	0	0	0	0	0	0	0	0	0	0	0	0	0	0	0	0	0	0	0	0
2.A.29.14.11	2.A.29.14	2.A.29	MC	Mitochondrial_Carrier_(MC)	0	0	0	0	0	113	0	0	0	0	0	0	0	0	0	0	0	0	0	0	0	0	0	0	0	0	0	0	0	0	0	0	107	0	0	0	0	0	0	0	0	0	0	0	0
2.A.3.1.3	2.A.3.1	2.A.3	APC	APC	0	0	0	0	0	0	0	0	0	0	0	0	0	0	0	0	0	0	0	0	0	0	0	0	0	0	0	0	0	0	0	0	0	0	0	0	0	0	0	0	0	0	0	0	0
2.A.3.1.7	2.A.3.1	2.A.3	APC	APC	0	0	0	0	0	0	0	0	0	0	0	0	0	0	0	0	0	0	0	0	0	0	0	0	0	0	0	0	0	0	0	0	0	0	0	0	0	0	0	0	0	17	0	0	0
2.A.3.3.19	2.A.3.3	2.A.3	APC	APC	0	0	0	0	0	0	0	0	0	0	0	0	0	0	0	0	0	0	0	0	0	0	0	0	0	0	0	0	0	0	0	0	0	0	0	0	0	0	0	0	0	0	0	0	0
2.A.3.3.22	2.A.3.3	2.A.3	APC	APC	0	0	0	0	20	0	0	0	0	0	0	0	0	0	0	0	0	1	0	0	20	0	0	0	0	0	0	0	0	0	0	0	0	0	0	0	0	0	0	0	0	0	0	0	0
2.A.3.5.2	2.A.3.5	2.A.3	APC	APC	0	0	0	0	0	0	0	0	0	0	0	0	0	0	0	0	0	0	0	0	0	0	0	0	0	0	0	0	0	0	0	0	0	0	0	0	0	0	0	0	0	0	0	0	0
2.A.3.6.2	2.A.3.6	2.A.3	APC	APC	0	0	0	0	0	0	0	0	0	0	0	0	0	0	0	0	0	0	0	0	0	0	0	0	0	0	0	0	0	0	0	0	0	0	0	0	0	0	0	0	0	0	0	0	0
2.A.3.6.3	2.A.3.6	2.A.3	APC	APC	0	0	0	0	0	0	0	0	0	0	0	0	0	0	0	0	0	0	0	0	0	0	0	0	0	0	0	0	0	0	0	0	0	0	0	0	0	0	0	0	0	0	0	0	0
2.A.3.7.1	2.A.3.7	2.A.3	APC	APC	0	0	0	0	0	0	0	0	0	0	0	0	0	0	0	0	0	0	0	0	0	0	0	0	0	0	0	0	0	0	0	0	0	0	0	0	0	0	0	0	0	0	0	0	0
2.A.3.7.2	2.A.3.7	2.A.3	APC	APC	0	0	0	0	0	0	0	0	0	0	0	0	0	0	0	0	0	0	0	0	0	0	0	0	0	0	0	0	0	0	0	0	0	0	0	0	0	0	0	0	0	0	0	0	0
2.A.3.7.7	2.A.3.7	2.A.3	APC	APC	0	0	0	0	0	0	0	0	0	0	0	0	0	0	0	0	0	0	0	0	0	0	0	0	0	0	0	0	0	0	0	0	0	0	0	0	0	0	318	0	0	0	0	0	0
2.A.3.8.12	2.A.3.8	2.A.3	APC	APC	0	0	0	0	29	0	0	0	0	0	0	0	0	0	0	0	0	0	0	0	0	0	0	0	0	0	0	0	0	0	0	0	0	0	0	0	0	0	0	0	0	0	0	0	0
2.A.3.8.17	2.A.3.8	2.A.3	APC	APC	0	0	0	0	0	0	0	0	0	0	0	0	0	0	0	0	0	0	0	0	0	0	0	0	0	0	0	0	0	0	0	0	0	0	0	0	0	0	0	0	0	0	0	0	0
2.A.3.8.19	2.A.3.8	2.A.3	APC	APC	0	0	0	0	0	0	0	0	0	0	0	0	0	0	0	0	0	0	0	0	0	0	0	0	0	0	0	0	0	0	0	0	0	0	0	0	0	0	0	0	0	0	0	0	0
2.A.3.8.28	2.A.3.8	2.A.3	APC	APC	0	0	0	0	0	0	0	0	0	0	0	0	0	0	0	0	0	0	0	0	0	20	0	0	0	0	20	0	0	0	0	0	0	0	0	0	0	0	0	0	0	0	0	0	0
2.A.3.9.1	2.A.3.9	2.A.3	APC	APC	0	0	0	0	0	0	0	0	0	0	0	0	0	0	0	0	0	0	0	0	0	0	0	0	0	0	0	0	0	0	0	0	0	0	0	0	0	0	0	0	0	0	0	0	0
2.A.3.9.5	2.A.3.9	2.A.3	APC	APC	0	0	0	0	0	0	0	0	0	0	0	0	0	0	0	0	0	0	0	0	0	0	0	0	0	0	0	0	0	0	0	0	0	0	0	0	0	0	0	0	0	0	0	0	24
2.A.30.1.2	2.A.30.1	2.A.30	CCC	APC	0	0	0	0	0	0	0	0	0	0	0	0	0	0	0	0	0	0	0	0	0	0	0	0	0	0	0	0	0	0	0	0	0	0	0	121	0	0	0	0	0	0	0	0	0
2.A.30.1.20	2.A.30.1	2.A.30	CCC	APC	0	0	0	0	0	0	0	0	0	0	0	0	0	0	0	0	0	0	0	0	0	0	0	0	0	0	0	0	0	0	0	0	0	0	0	0	215	0	0	0	0	0	0	0	0
2.A.30.1.3	2.A.30.1	2.A.30	CCC	APC	0	0	0	0	0	0	0	0	0	0	0	0	0	0	0	0	0	0	0	0	0	0	0	0	0	0	0	0	0	0	0	0	160	0	0	0	0	0	0	0	0	0	0	0	0
2.A.30.1.4	2.A.30.1	2.A.30	CCC	APC	0	0	0	159	0	0	0	0	0	0	159	0	0	0	0	0	0	0	0	0	0	346	0	159	0	0	0	0	0	0	0	0	0	0	0	0	0	0	0	0	0	0	0	92	0
2.A.33.1.1	2.A.33.1	2.A.33	NhaA_Na+:H+_Antiporter_(NhaA)_Family	none	0	0	0	0	0	0	0	0	99	0	0	0	0	0	0	0	0	0	0	0	0	0	0	0	0	0	0	0	0	0	0	0	0	0	0	0	0	0	0	0	0	0	0	3	0
2.A.33.1.2	2.A.33.1	2.A.33	NhaA_Na+:H+_Antiporter_(NhaA)_Family	none	0	0	0	0	0	0	0	0	0	0	0	0	0	0	0	0	0	0	0	0	11	0	0	0	0	0	0	0	0	0	0	0	0	0	0	0	0	0	0	0	0	0	0	0	0
2.A.35.1.1	2.A.35.1	2.A.35	NhaC	IT	0	0	38	0	0	0	0	0	0	0	0	0	0	0	42	0	0	898	0	10	0	0	0	0	0	0	0	0	0	0	0	0	0	0	0	0	0	0	0	0	0	0	0	0	0
2.A.35.1.2	2.A.35.1	2.A.35	NhaC	IT	0	0	3	0	0	0	0	0	0	0	0	15	0	0	0	0	0	0	0	0	0	0	0	0	0	0	0	0	0	0	0	0	0	0	0	0	0	25	0	0	0	0	0	25	0
2.A.35.1.5	2.A.35.1	2.A.35	NhaC	IT	0	0	0	0	0	0	0	0	0	0	0	0	0	0	0	0	0	0	0	0	0	0	0	0	0	0	0	0	0	0	0	0	0	0	0	0	0	0	0	0	0	0	0	0	0
2.A.35.1.6	2.A.35.1	2.A.35	NhaC	IT	0	0	0	0	0	0	0	0	0	0	0	0	0	0	0	0	0	0	0	0	0	0	0	0	0	0	0	6	0	0	0	0	0	0	0	0	0	0	0	0	0	0	0	0	0
2.A.35.1.8	2.A.35.1	2.A.35	NhaC	IT	0	0	0	0	0	0	0	0	0	0	0	0	0	0	0	0	0	361	0	0	0	0	0	0	0	0	0	0	0	0	0	0	0	0	0	0	0	3	0	0	0	0	0	3	0
2.A.35.2.1	2.A.35.2	2.A.35	NhaC	IT	0	0	0	0	0	0	0	0	0	0	0	0	0	0	0	0	0	32	0	14	0	0	33	0	0	12	0	0	0	0	0	0	0	0	0	0	0	0	0	0	0	0	0	0	0
2.A.35.2.2	2.A.35.2	2.A.35	NhaC	IT	0	0	2	0	0	0	0	0	0	0	0	0	0	0	0	0	0	0	0	0	0	0	0	0	0	0	0	0	0	0	0	0	0	0	0	0	0	0	0	0	0	0	0	0	0
2.A.36.2.1	2.A.36.2	2.A.36	CPA1	CPA	0	0	0	0	0	0	0	0	0	0	0	0	0	0	0	20	0	0	2	0	0	0	0	0	6	0	0	0	0	0	0	0	0	0	0	0	57	0	5	0	0	0	0	0	0
2.A.36.6.11	2.A.36.6	2.A.36	CPA1	CPA	0	0	0	124	0	0	0	0	0	0	124	0	0	0	0	0	0	35	0	0	0	134	0	0	0	0	0	0	0	0	0	0	0	0	0	0	82	37	0	0	0	0	0	0	0
2.A.36.6.3	2.A.36.6	2.A.36	CPA1	CPA	0	0	0	0	0	0	0	0	0	0	0	0	0	0	0	0	22	0	0	0	0	0	0	0	0	0	0	0	0	0	0	0	0	0	0	0	0	0	0	0	0	0	0	0	0
2.A.36.6.4	2.A.36.6	2.A.36	CPA1	CPA	0	0	0	0	0	0	0	0	0	0	0	0	0	0	0	0	55	0	0	0	0	0	0	0	0	0	0	0	0	0	0	0	0	0	0	0	0	0	0	0	0	0	0	0	0
2.A.36.6.5	2.A.36.6	2.A.36	CPA1	CPA	0	0	0	0	0	0	0	0	0	0	0	0	0	0	0	0	0	0	0	0	0	0	0	0	0	0	0	0	0	0	0	0	0	0	0	0	0	0	0	0	0	0	0	0	0
2.A.37.1.2	2.A.37.1	2.A.37	CPA2	CPA	0	0	0	0	0	0	0	0	0	0	0	0	0	0	0	0	0	0	0	0	0	223	0	0	0	0	0	0	0	0	0	0	0	0	0	0	0	0	0	0	0	0	0	0	0
2.A.37.1.3	2.A.37.1	2.A.37	CPA2	CPA	0	0	0	0	0	0	0	0	0	0	0	0	0	0	0	0	0	0	0	0	0	0	0	0	0	0	0	0	0	0	0	0	0	0	0	0	0	0	0	0	0	0	0	0	0
2.A.37.1.5	2.A.37.1	2.A.37	CPA2	CPA	0	0	0	0	0	244	0	0	0	0	0	0	0	100	0	0	0	0	0	0	0	0	0	0	0	0	0	0	0	0	0	0	0	0	0	0	0	0	0	0	0	0	0	0	0
2.A.37.1.8	2.A.37.1	2.A.37	CPA2	CPA	0	0	0	35	0	0	0	0	0	0	0	0	0	0	0	0	0	0	0	0	0	0	0	35	0	0	72	0	0	0	0	0	0	0	0	0	36	0	0	0	0	0	0	0	0
2.A.37.2.2	2.A.37.2	2.A.37	CPA2	CPA	0	0	0	0	0	0	0	0	0	0	0	0	0	0	0	0	0	0	0	0	0	0	0	0	0	0	0	0	0	0	0	0	0	0	0	0	0	0	109	0	0	0	0	0	0
2.A.37.2.5	2.A.37.2	2.A.37	CPA2	CPA	0	0	0	0	0	0	0	0	0	0	0	0	0	0	0	0	0	0	0	0	0	0	0	0	0	0	0	0	0	0	0	0	0	0	0	172	0	0	0	0	0	0	0	0	0
2.A.37.3.3	2.A.37.3	2.A.37	CPA2	CPA	0	0	0	0	0	0	0	0	0	0	0	0	0	0	0	0	0	0	0	0	0	0	0	0	0	0	0	0	0	0	0	0	0	0	19	0	0	0	0	0	0	0	0	0	0
2.A.37.4.1	2.A.37.4	2.A.37	CPA2	CPA	0	0	0	0	0	0	0	0	0	0	0	0	0	0	0	0	0	0	0	0	0	0	0	0	0	0	0	0	0	0	0	0	0	0	0	0	0	0	0	0	0	0	0	0	0
2.A.37.4.2	2.A.37.4	2.A.37	CPA2	CPA	0	0	0	0	0	0	0	0	0	0	0	0	0	0	0	0	0	0	0	0	45	0	0	0	0	0	0	0	0	0	0	0	0	0	0	0	0	8	0	0	0	0	0	0	0
2.A.38.1.1	2.A.38.1	2.A.38	Trk	VIC	152	33	0	0	0	0	0	0	62	119	0	83	0	0	0	5	102	0	0	0	0	137	0	0	0	0	46	0	0	0	0	0	112	0	0	0	42	7	104	0	0	0	33	15	0
2.A.38.1.2	2.A.38.1	2.A.38	Trk	VIC	0	0	0	0	0	0	0	0	0	0	0	0	0	0	0	0	0	0	0	0	0	0	0	0	0	0	0	0	0	0	0	0	0	0	0	0	0	0	0	0	0	0	0	0	0
2.A.38.1.3	2.A.38.1	2.A.38	Trk	VIC	0	0	0	0	0	0	0	0	0	0	0	0	0	0	0	0	0	0	0	0	0	0	0	0	0	0	0	0	0	0	0	0	0	0	0	0	0	0	0	0	0	0	0	0	0
2.A.38.1.4	2.A.38.1	2.A.38	Trk	VIC	0	0	0	0	0	0	0	0	0	0	0	0	0	0	0	0	0	0	104	0	0	0	0	0	0	0	0	0	0	0	0	0	0	0	0	0	0	0	0	0	0	0	0	0	0
2.A.38.1.5	2.A.38.1	2.A.38	Trk	VIC	0	0	0	0	0	0	0	0	0	0	0	0	0	0	0	0	14	0	0	0	0	0	0	0	0	0	0	0	0	0	0	0	0	0	0	0	0	0	0	0	0	0	0	0	0
2.A.38.4.1	2.A.38.4	2.A.38	Trk	VIC	0	0	50	0	8	0	0	51	0	0	0	0	0	0	0	0	0	0	0	0	0	0	0	0	0	6	0	560	0	0	0	0	0	0	0	0	0	0	0	0	0	0	0	0	3
2.A.38.4.3	2.A.38.4	2.A.38	Trk	VIC	64	11	0	0	0	0	0	0	0	106	72	0	72	0	0	0	0	0	0	0	0	0	0	0	9	0	0	0	0	80	0	49	0	0	0	0	0	0	0	0	49	0	11	0	0
2.A.38.4.4	2.A.38.4	2.A.38	Trk	VIC	0	26	0	38	0	0	0	25	0	55	45	0	45	0	0	0	0	0	0	0	0	0	0	0	0	0	0	0	0	0	0	0	0	0	0	0	0	0	0	0	0	0	26	0	1
2.A.38.4.5	2.A.38.4	2.A.38	Trk	VIC	0	0	0	0	0	0	0	0	0	0	0	0	0	0	0	0	0	7	0	0	0	0	0	0	0	0	0	0	0	0	0	52	0	0	0	0	0	13	0	0	92	0	0	13	0
2.A.38.4.6	2.A.38.4	2.A.38	Trk	VIC	44	0	24	0	0	0	0	0	0	0	0	0	0	0	0	0	0	0	0	24	0	0	0	0	0	4	0	393	0	95	0	67	0	0	0	0	0	0	0	0	0	0	0	0	0
2.A.39.1.1	2.A.39.1	2.A.39	NCS1	APC	0	0	0	0	0	0	0	0	0	0	0	0	0	0	0	0	0	0	0	2	0	0	0	0	0	0	0	76	0	0	0	0	0	0	0	0	0	0	0	0	0	0	0	0	5
2.A.39.1.3	2.A.39.1	2.A.39	NCS1	APC	0	0	0	0	0	0	0	0	0	0	0	0	0	2	0	0	0	0	0	0	0	0	0	0	0	0	0	0	0	0	0	0	0	0	0	0	0	0	0	0	0	0	0	0	0
2.A.39.3.5	2.A.39.3	2.A.39	NCS1	APC	0	0	0	0	0	0	0	0	0	0	0	0	0	0	0	0	0	0	0	0	0	0	0	0	0	0	0	0	0	0	0	0	0	0	0	0	0	0	0	0	0	0	0	0	0
2.A.39.5.1	2.A.39.5	2.A.39	NCS1	APC	0	0	0	0	0	0	0	0	0	0	0	0	0	0	0	0	0	0	0	0	0	0	0	0	0	0	0	0	0	0	0	0	0	0	0	0	0	0	0	0	0	0	0	0	0
2.A.4.1.3	2.A.4.1	2.A.4	CDF	Cation_Diffusion_Facilitator__(CDF)	83	0	0	0	0	0	0	0	0	0	0	0	0	0	0	0	0	0	0	0	0	0	0	0	0	0	0	0	0	0	0	0	0	0	0	0	60	0	0	0	0	0	0	0	0
2.A.4.1.4	2.A.4.1	2.A.4	CDF	Cation_Diffusion_Facilitator__(CDF)	0	0	0	0	0	0	0	0	27	0	0	0	0	0	0	0	0	0	0	0	0	0	0	0	0	0	0	0	0	0	0	0	0	0	0	0	0	0	0	0	0	0	0	0	0
2.A.4.1.7	2.A.4.1	2.A.4	CDF	Cation_Diffusion_Facilitator__(CDF)	0	0	0	103	0	0	0	0	0	0	103	0	0	0	0	0	25	0	0	0	0	0	0	103	0	0	0	0	0	0	16	0	0	0	0	0	0	0	0	0	0	0	0	0	0
2.A.4.4.7	2.A.4.4	2.A.4	CDF	Cation_Diffusion_Facilitator__(CDF)	0	0	0	0	0	0	0	0	0	0	0	0	0	0	0	0	217	0	0	0	0	0	0	0	0	0	0	0	0	0	0	0	0	0	0	0	0	0	0	0	0	0	0	0	0
2.A.4.7.10	2.A.4.7	2.A.4	CDF	Cation_Diffusion_Facilitator__(CDF)	0	0	0	0	11	0	0	0	0	0	0	0	0	0	0	0	0	0	0	0	0	0	0	0	0	0	0	0	0	0	0	0	0	0	0	0	0	0	0	0	0	0	0	0	0
2.A.4.7.2	2.A.4.7	2.A.4	CDF	Cation_Diffusion_Facilitator__(CDF)	0	0	0	0	0	0	0	20	0	0	0	0	0	0	0	0	0	77	0	0	0	0	0	0	0	0	0	0	0	0	4	0	0	0	0	0	0	0	0	0	0	0	0	0	0
2.A.4.7.4	2.A.4.7	2.A.4	CDF	Cation_Diffusion_Facilitator__(CDF)	0	0	0	0	0	0	0	0	0	0	0	0	0	0	0	0	0	0	0	0	0	0	0	0	0	0	0	0	0	0	0	0	0	0	0	0	0	0	0	0	0	0	0	0	0
2.A.4.7.6	2.A.4.7	2.A.4	CDF	Cation_Diffusion_Facilitator__(CDF)	0	0	0	0	0	0	0	0	0	0	0	0	0	0	0	0	0	0	4	0	13	59	0	0	3	0	59	0	0	0	0	0	0	0	0	0	0	31	0	0	0	0	0	0	0
2.A.4.7.8	2.A.4.7	2.A.4	CDF	Cation_Diffusion_Facilitator__(CDF)	0	0	0	0	0	0	0	0	0	0	0	0	0	0	0	0	0	0	0	0	0	0	0	0	0	0	0	0	0	0	0	0	0	0	0	0	0	0	0	0	0	0	0	0	0
2.A.4.7.9	2.A.4.7	2.A.4	CDF	Cation_Diffusion_Facilitator__(CDF)	96	0	0	13	0	144	61	41	0	0	13	0	0	0	0	0	0	0	0	7	0	0	0	13	0	4	0	0	0	0	0	0	0	0	0	96	0	0	0	0	25	0	0	0	5
2.A.40.1.1	2.A.40.1	2.A.40	NAT/NCS2	APC	0	0	0	0	0	0	0	0	0	0	0	0	0	0	0	0	0	0	0	0	0	0	0	0	0	0	0	0	0	0	0	0	0	0	0	0	0	0	0	0	0	0	0	0	0
2.A.40.1.2	2.A.40.1	2.A.40	NAT/NCS2	APC	0	0	0	0	0	0	0	0	0	0	0	0	0	0	0	0	0	0	0	0	0	0	0	0	0	0	0	0	0	0	0	0	0	0	0	0	0	0	0	0	0	0	0	0	0
2.A.40.1.4	2.A.40.1	2.A.40	NAT/NCS2	APC	0	0	0	0	0	0	0	0	0	0	0	0	0	0	0	0	0	0	0	0	0	0	0	0	0	0	0	0	0	0	0	0	0	1	0	0	0	0	0	0	0	47	0	0	0
2.A.40.2.1	2.A.40.2	2.A.40	NAT/NCS2	APC	0	0	0	0	19	0	0	0	0	0	0	0	0	0	0	0	0	70	0	180	0	0	0	0	0	0	0	0	0	0	0	0	0	0	0	0	0	0	0	0	0	0	0	0	0
2.A.40.2.3	2.A.40.2	2.A.40	NAT/NCS2	APC	0	312	0	0	0	0	0	0	0	0	0	0	0	0	0	0	0	0	0	0	0	0	0	0	0	0	0	0	0	0	0	0	0	0	0	0	0	0	0	0	0	0	312	0	0
2.A.40.3.2	2.A.40.3	2.A.40	NAT/NCS2	APC	0	0	0	0	0	0	0	0	0	0	0	0	0	0	0	0	0	0	0	0	0	0	0	0	0	0	0	0	0	0	0	0	0	0	0	0	0	0	0	0	0	0	0	0	0
2.A.40.3.3	2.A.40.3	2.A.40	NAT/NCS2	APC	0	0	0	0	0	0	0	0	0	0	0	0	0	0	1	0	0	0	0	0	0	0	0	0	0	0	0	0	0	0	0	0	0	0	0	0	0	0	0	0	0	0	0	0	0
2.A.40.4.2	2.A.40.4	2.A.40	NAT/NCS2	APC	0	0	0	0	0	0	0	0	0	0	0	0	0	0	0	0	0	0	0	0	9	0	0	0	0	0	0	0	0	0	0	0	0	0	0	0	0	0	0	0	0	134	0	0	0
2.A.40.4.3	2.A.40.4	2.A.40	NAT/NCS2	APC	0	0	0	0	0	0	0	0	0	0	0	0	0	0	0	0	0	0	0	0	0	0	0	0	0	0	0	0	0	0	0	0	0	0	0	0	0	0	0	0	0	0	0	0	0
2.A.40.6.7	2.A.40.6	2.A.40	NAT/NCS2	APC	0	0	0	0	0	0	0	0	0	0	0	0	0	0	0	0	0	89	0	0	0	0	0	0	0	0	0	0	0	0	0	0	0	0	0	0	0	0	0	0	0	0	0	0	0
2.A.40.7.2	2.A.40.7	2.A.40	NAT/NCS2	APC	0	0	0	0	24	0	0	0	0	0	0	0	0	0	0	0	0	0	0	0	0	25	0	0	0	0	0	0	0	0	0	0	0	0	0	0	0	0	49	0	139	0	0	0	0
2.A.40.7.4	2.A.40.7	2.A.40	NAT/NCS2	APC	0	0	0	0	0	0	0	0	0	0	0	0	0	0	0	0	0	0	0	0	0	0	0	0	0	0	0	0	0	0	0	55	0	0	0	0	0	0	0	0	0	152	0	0	0
2.A.40.7.6	2.A.40.7	2.A.40	NAT/NCS2	APC	0	0	0	0	0	0	0	0	0	0	0	19	0	0	0	0	0	202	0	660	0	0	0	0	0	0	0	0	0	0	0	49	0	0	0	0	8	0	0	0	0	0	0	0	18
2.A.41.2.11	2.A.41.2	2.A.41	Concentrative_Nucleoside_Transporter_(CNT)_Family	none	0	0	0	0	0	0	0	0	0	0	0	0	0	0	0	0	0	0	0	0	0	0	0	0	0	0	0	0	0	0	0	0	0	0	0	0	0	26	0	0	0	0	0	17	0
2.A.42.2.1	2.A.42.2	2.A.42	HAAAP	APC	0	0	0	0	0	0	0	0	0	0	0	0	0	0	0	0	0	0	0	0	0	0	0	0	0	0	0	0	0	0	0	0	0	0	0	0	0	0	0	0	0	49	0	0	0
2.A.45.2.2	2.A.45.2	2.A.45	ArsB	IT	0	0	0	0	0	0	0	0	0	0	0	0	0	0	0	0	0	0	1	0	0	0	0	0	0	0	0	0	0	0	0	0	0	0	0	0	0	0	0	0	0	0	0	0	0
2.A.46.1.2	2.A.46.1	2.A.46	BenE	APC	0	0	0	0	0	0	0	0	0	0	0	0	0	0	0	0	0	28	0	0	0	0	0	0	0	0	0	0	0	0	0	0	0	0	0	0	0	0	0	0	0	0	0	0	0
2.A.47.1.1	2.A.47.1	2.A.47	DASS	IT	0	0	0	0	0	0	703	0	0	0	0	0	0	0	0	0	0	0	0	0	0	0	0	0	0	0	0	0	0	0	0	0	0	0	0	0	0	0	0	0	0	0	0	0	0
2.A.47.1.11	2.A.47.1	2.A.47	DASS	IT	0	0	0	0	0	0	0	0	0	0	0	0	0	33	7	0	0	0	0	0	0	0	0	0	0	0	0	0	0	0	0	0	0	0	0	0	0	0	0	0	0	0	0	0	0
2.A.47.1.12	2.A.47.1	2.A.47	DASS	IT	0	0	0	0	0	81	0	0	0	0	0	0	0	0	0	0	0	0	0	0	0	0	0	0	0	0	0	0	0	0	0	0	0	0	0	0	0	0	0	0	0	262	0	0	0
2.A.47.1.13	2.A.47.1	2.A.47	DASS	IT	0	0	0	0	0	0	0	0	45	0	0	0	0	0	221	0	0	0	0	0	0	88	0	0	0	0	0	0	48	0	0	0	0	0	0	0	0	0	0	0	0	0	0	0	0
2.A.47.1.8	2.A.47.1	2.A.47	DASS	IT	0	52	0	0	0	0	0	0	0	0	0	0	0	0	0	0	0	0	0	0	0	0	0	0	0	0	0	0	0	0	0	0	0	0	0	0	0	0	0	0	0	0	52	0	0
2.A.47.2.2	2.A.47.2	2.A.47	DASS	IT	0	0	0	0	0	0	0	0	0	0	0	0	0	0	0	0	0	0	0	0	0	0	0	0	0	0	0	0	0	0	0	0	0	0	0	0	0	0	0	0	0	0	0	0	0
2.A.47.3.1	2.A.47.3	2.A.47	DASS	IT	0	0	0	0	0	0	0	0	0	0	0	0	0	0	0	0	0	0	19	0	0	0	0	0	0	0	0	0	0	0	0	0	0	0	0	0	0	0	0	0	0	0	0	0	0
2.A.47.3.5	2.A.47.3	2.A.47	DASS	IT	0	0	0	0	0	0	0	0	0	0	0	0	0	0	0	0	0	0	0	0	0	0	0	0	0	0	0	0	0	0	0	0	0	0	0	0	0	0	0	0	0	0	0	0	0
2.A.47.4.8	2.A.47.4	2.A.47	DASS	IT	0	313	0	0	0	404	0	0	132	472	0	0	0	0	8	0	0	0	0	0	0	150	0	0	0	0	0	0	0	0	0	141	0	0	0	53	0	46	0	569	0	4	90	33	0
2.A.47.5.2	2.A.47.5	2.A.47	DASS	IT	0	0	0	0	0	0	0	0	0	0	0	0	0	0	0	0	0	0	0	27	0	0	0	0	0	0	0	0	0	0	0	0	0	0	0	0	0	0	0	0	0	0	0	0	0
2.A.47.5.3	2.A.47.5	2.A.47	DASS	IT	0	0	0	0	0	0	0	0	0	0	0	5	0	0	0	0	0	0	5	18	0	0	0	0	0	0	0	0	0	0	0	0	0	0	0	0	0	0	0	0	0	0	0	0	0
2.A.49.5.1	2.A.49.5	2.A.49	Chloride_Carrier/Channel_(ClC)_Family	none	0	0	0	0	0	0	0	0	0	0	0	0	0	0	0	0	0	0	0	0	0	0	0	0	3	0	0	0	0	0	0	0	0	0	0	0	0	0	0	0	0	0	0	0	0
2.A.49.5.5	2.A.49.5	2.A.49	Chloride_Carrier/Channel_(ClC)_Family	none	0	0	0	0	0	0	0	0	0	0	0	0	0	0	0	0	0	0	0	0	0	0	0	0	0	0	0	0	0	0	0	0	0	0	0	0	0	0	0	0	0	35	0	0	0
2.A.49.6.1	2.A.49.6	2.A.49	Chloride_Carrier/Channel_(ClC)_Family	none	95	0	0	0	0	0	0	0	0	0	0	0	0	0	0	0	0	0	0	0	19	34	0	0	0	0	0	0	0	0	0	0	40	0	0	0	0	21	0	0	0	0	0	21	0
2.A.49.6.4	2.A.49.6	2.A.49	Chloride_Carrier/Channel_(ClC)_Family	none	0	24	0	94	0	69	0	0	0	118	94	0	94	0	0	0	53	0	0	0	0	0	0	94	0	0	0	0	0	0	0	0	0	0	0	0	0	0	0	118	0	0	24	0	0
2.A.5.5.10	2.A.5.5	2.A.5	Zinc_(Zn2+)-Iron_(Fe2+)_Permease_(ZIP)_Family	none	0	69	0	51	11	0	0	0	0	0	51	0	51	0	0	4	0	0	0	4	0	25	0	0	22	0	0	0	0	0	0	0	0	0	0	0	0	0	0	194	0	0	69	0	33
2.A.5.5.11	2.A.5.5	2.A.5	Zinc_(Zn2+)-Iron_(Fe2+)_Permease_(ZIP)_Family	none	0	0	0	0	0	0	17	0	85	0	0	0	0	7	0	0	47	0	58	0	0	99	0	0	0	0	0	0	0	13	0	162	0	1	0	0	154	66	0	0	0	0	0	0	10
2.A.5.5.5	2.A.5.5	2.A.5	Zinc_(Zn2+)-Iron_(Fe2+)_Permease_(ZIP)_Family	none	96	0	0	0	0	0	0	0	0	0	0	0	0	0	0	0	0	0	0	0	0	0	0	0	0	0	0	0	0	0	0	0	0	0	0	0	0	0	0	0	0	0	0	0	0
2.A.5.5.6	2.A.5.5	2.A.5	Zinc_(Zn2+)-Iron_(Fe2+)_Permease_(ZIP)_Family	none	0	0	0	0	0	0	0	0	0	0	0	0	0	0	0	0	0	0	0	0	0	0	0	0	0	0	0	0	0	0	0	0	0	0	0	0	0	0	0	0	0	0	0	0	0
2.A.50.2.1	2.A.50.2	2.A.50	Glycerol_Uptake_(GUP)_or_Membrane-bound_Acyl_Transferase_(MBOAT)_Family	none	0	0	0	0	0	0	0	0	0	0	0	0	0	0	0	1	0	0	0	0	0	0	0	0	0	0	0	0	0	0	0	0	0	0	0	0	0	0	0	0	0	0	0	0	2
2.A.50.2.2	2.A.50.2	2.A.50	Glycerol_Uptake_(GUP)_or_Membrane-bound_Acyl_Transferase_(MBOAT)_Family	none	0	0	0	0	0	0	0	0	0	0	42	0	0	0	0	0	0	0	0	0	0	0	0	42	0	0	0	0	0	0	0	0	0	0	0	0	0	0	0	0	0	0	0	0	0
2.A.50.2.3	2.A.50.2	2.A.50	Glycerol_Uptake_(GUP)_or_Membrane-bound_Acyl_Transferase_(MBOAT)_Family	none	0	0	5	10	111	32	0	335	42	0	162	0	172	0	0	0	0	0	11	133	0	20	0	0	0	0	20	6	0	0	2	0	0	9	0	0	0	10	0	0	0	0	0	10	16
2.A.51.1.10	2.A.51.1	2.A.51	Chromate_Ion_Transporter_(CHR)_Family	none	0	0	0	0	0	0	0	0	0	0	0	0	0	0	0	0	0	0	3	0	0	101	0	0	0	0	0	0	0	0	0	0	0	0	0	0	23	0	0	0	0	0	0	0	0
2.A.51.1.5	2.A.51.1	2.A.51	Chromate_Ion_Transporter_(CHR)_Family	none	0	0	0	0	0	0	0	0	0	0	0	0	0	0	0	0	0	0	0	0	0	0	0	0	0	0	0	0	0	0	0	0	0	0	0	0	0	0	0	0	0	0	0	0	0
2.A.51.1.6	2.A.51.1	2.A.51	Chromate_Ion_Transporter_(CHR)_Family	none	25	0	3	0	0	58	0	0	0	0	0	35	0	0	0	1	0	24	0	1	0	38	0	0	5	0	0	6	0	0	0	0	0	0	0	25	17	10	0	0	0	0	0	10	0
2.A.51.1.7	2.A.51.1	2.A.51	Chromate_Ion_Transporter_(CHR)_Family	none	0	0	0	0	0	0	27	0	0	0	0	0	0	0	0	0	0	0	0	0	0	0	0	0	0	0	0	0	0	0	0	0	0	0	0	0	0	0	0	0	0	0	0	0	0
2.A.53.3.11	2.A.53.3	2.A.53	SulP	APC	0	0	0	176	0	0	0	0	0	0	176	0	0	0	0	0	0	49	0	0	0	0	0	0	0	0	0	0	0	0	0	0	0	0	0	88	0	0	0	0	0	0	0	0	0
2.A.53.3.12	2.A.53.3	2.A.53	SulP	APC	0	0	0	0	0	0	0	0	0	0	0	0	0	0	0	0	0	0	0	0	0	0	0	0	0	0	0	0	0	0	0	0	0	0	0	0	0	0	0	0	0	0	0	0	0
2.A.53.3.4	2.A.53.3	2.A.53	SulP	APC	0	0	0	0	0	0	0	0	0	0	0	0	0	42	0	0	0	0	0	0	0	0	0	0	0	0	0	0	0	0	0	0	0	0	0	0	0	0	9	0	0	0	0	0	0
2.A.53.3.9	2.A.53.3	2.A.53	SulP	APC	0	0	0	0	0	86	0	0	0	0	0	0	0	0	0	0	81	0	0	0	0	77	0	0	0	0	0	0	0	0	0	0	0	0	0	0	98	30	0	0	0	0	0	0	0
2.A.53.4.2	2.A.53.4	2.A.53	SulP	APC	0	0	0	0	0	0	0	0	0	0	0	0	0	0	0	0	0	0	0	0	0	0	0	0	0	0	0	0	0	0	0	0	0	0	0	0	0	0	0	0	0	0	0	0	0
2.A.55.2.6	2.A.55.2	2.A.55	Nramp	APC	0	0	0	0	0	0	0	0	0	0	0	0	0	0	0	0	0	0	0	0	0	0	0	0	0	0	0	0	0	0	0	0	0	0	0	0	0	0	0	0	0	0	0	0	0
2.A.56.1.1	2.A.56.1	2.A.56	TRAP-T	IT	0	0	0	0	0	0	0	0	0	0	0	0	0	0	0	0	0	0	0	0	0	0	0	0	0	2	0	0	0	0	0	83	0	0	0	0	0	0	0	0	0	0	0	0	0
2.A.56.1.10	2.A.56.1	2.A.56	TRAP-T	IT	0	0	0	0	0	0	0	0	0	0	0	0	0	165	37	0	0	0	0	0	0	0	0	0	0	0	0	0	203	0	0	0	0	0	0	0	0	0	0	0	0	0	0	0	0
2.A.56.1.12	2.A.56.1	2.A.56	TRAP-T	IT	0	31	0	0	0	0	213	743	0	0	0	0	0	210	47	0	0	3646	0	0	0	0	24	0	0	0	0	0	0	0	0	0	0	0	0	0	0	0	0	262	1786	0	31	0	0
2.A.56.1.15	2.A.56.1	2.A.56	TRAP-T	IT	0	0	0	0	0	0	0	0	0	0	0	0	0	0	0	0	0	0	0	0	0	0	0	0	0	0	0	0	0	0	0	0	0	0	0	0	0	0	0	0	0	0	0	0	0
2.A.56.1.16	2.A.56.1	2.A.56	TRAP-T	IT	0	8	0	0	0	0	0	0	0	0	0	0	0	293	39	0	0	0	0	0	0	0	0	0	0	0	0	0	572	0	0	0	0	0	0	0	0	0	0	0	0	0	8	0	0
2.A.56.1.2	2.A.56.1	2.A.56	TRAP-T	IT	0	0	0	0	0	0	0	0	0	0	0	0	0	35	172	0	0	0	0	0	0	0	0	0	0	0	0	0	0	0	0	359	0	0	0	0	0	0	0	0	0	0	0	0	0
2.A.56.1.3	2.A.56.1	2.A.56	TRAP-T	IT	0	4	0	0	0	0	0	0	0	0	0	0	0	10	6	0	0	2025	0	0	0	0	0	0	0	0	0	0	0	0	0	0	0	0	0	0	0	0	0	0	0	20	4	0	0
2.A.56.1.4	2.A.56.1	2.A.56	TRAP-T	IT	0	0	0	0	0	0	0	0	0	0	0	0	0	26	64	0	0	0	0	0	0	0	0	0	0	0	0	0	0	0	0	0	0	0	0	0	0	0	0	0	0	129	0	0	0
2.A.56.1.5	2.A.56.1	2.A.56	TRAP-T	IT	0	0	0	0	0	0	0	1042	0	0	0	0	0	0	0	0	0	0	0	0	0	0	0	0	0	0	0	0	0	0	0	0	0	0	0	0	0	19	0	0	0	7	0	0	0
2.A.56.1.6	2.A.56.1	2.A.56	TRAP-T	IT	0	0	0	0	0	0	0	0	0	0	0	0	0	0	1	0	0	0	0	0	0	0	0	0	0	0	0	0	0	0	0	0	0	0	0	0	0	0	0	0	0	0	0	0	0
2.A.56.1.7	2.A.56.1	2.A.56	TRAP-T	IT	0	0	0	0	0	0	0	0	0	0	0	0	0	0	0	0	0	0	0	0	0	0	0	0	0	0	0	0	0	0	0	0	0	0	0	0	0	0	0	0	0	0	0	0	0
2.A.56.1.8	2.A.56.1	2.A.56	TRAP-T	IT	0	0	0	0	0	0	0	0	0	0	0	0	0	0	0	0	0	0	0	0	0	0	0	0	0	0	0	0	0	0	0	0	0	0	0	0	0	0	0	0	0	0	0	0	0
2.A.56.1.9	2.A.56.1	2.A.56	TRAP-T	IT	0	0	0	0	0	0	0	0	0	0	0	0	0	0	19	0	0	0	0	0	0	0	0	0	0	1	0	0	0	0	0	0	0	0	0	0	0	0	0	0	0	0	0	0	0
2.A.56.3.1	2.A.56.3	2.A.56	TRAP-T	IT	0	0	0	0	0	0	0	0	0	0	0	0	0	13	0	0	0	0	0	0	0	0	0	0	0	0	0	0	0	0	0	0	0	0	0	0	0	0	0	0	0	0	0	0	0
2.A.56.3.3	2.A.56.3	2.A.56	TRAP-T	IT	0	234	0	0	0	0	0	0	0	0	0	0	0	0	0	0	0	0	0	0	0	0	0	0	0	0	0	0	0	0	0	0	0	0	0	0	0	0	0	0	0	0	212	0	0
2.A.56.3.4	2.A.56.3	2.A.56	TRAP-T	IT	0	0	0	0	0	0	0	0	0	0	0	0	0	0	0	0	0	0	0	0	0	0	0	0	0	0	0	0	0	0	0	0	0	0	0	0	0	0	0	0	0	0	0	0	0
2.A.58.2.2	2.A.58.2	2.A.58	Phosphate:Na+_Symporter_(PNaS)_Family	none	0	0	0	0	0	0	0	0	0	0	0	0	0	0	0	0	102	0	0	0	0	0	0	0	0	0	0	0	0	0	110	0	83	0	0	0	0	96	0	0	0	0	0	0	0
2.A.58.2.7	2.A.58.2	2.A.58	Phosphate:Na+_Symporter_(PNaS)_Family	none	0	0	0	0	0	0	0	0	0	0	0	0	0	0	0	0	0	73	35	18	0	0	0	0	20	0	0	0	0	0	0	0	0	0	3	0	0	0	0	0	0	0	0	0	8
2.A.59.1.2	2.A.59.1	2.A.59	ACR3	BART	0	0	0	0	0	0	0	0	0	0	0	0	0	0	0	0	0	0	0	0	0	0	0	0	0	0	0	0	0	0	0	48	0	0	0	0	0	0	0	0	19	0	0	0	0
2.A.59.1.5	2.A.59.1	2.A.59	ACR3	BART	0	0	0	0	0	0	0	22	0	0	0	0	0	0	0	0	0	0	34	0	0	0	0	0	0	0	0	0	0	0	0	0	0	0	0	0	0	0	0	0	0	0	0	0	0
2.A.59.1.6	2.A.59.1	2.A.59	ACR3	BART	0	0	0	0	0	0	0	0	0	0	0	0	0	0	0	0	0	0	0	0	0	0	0	0	0	0	0	42	0	0	0	0	0	0	0	0	0	0	0	0	0	0	0	0	0
2.A.6.1.11	2.A.6.1	2.A.6	RND	Resistance-Nodulation-Cell_Division_(RND)	0	0	0	0	0	0	0	0	0	0	1094	0	1094	0	0	0	0	0	0	0	0	0	0	0	0	0	0	0	0	0	0	0	0	0	0	0	0	0	0	0	0	0	0	0	0
2.A.6.1.12	2.A.6.1	2.A.6	RND	Resistance-Nodulation-Cell_Division_(RND)	0	0	0	0	0	0	0	0	0	0	0	0	0	0	0	0	0	0	0	0	0	0	0	0	0	0	0	0	0	0	0	0	0	0	0	0	0	0	0	0	0	0	0	0	0
2.A.6.1.13	2.A.6.1	2.A.6	RND	Resistance-Nodulation-Cell_Division_(RND)	0	0	0	0	0	0	0	0	0	0	0	0	0	0	0	0	0	77	0	0	30	0	0	0	0	0	0	0	0	0	0	0	0	0	0	0	0	0	0	0	0	0	0	0	0
2.A.6.1.2	2.A.6.1	2.A.6	RND	Resistance-Nodulation-Cell_Division_(RND)	4	0	0	0	0	0	0	0	0	0	90	0	90	0	0	0	0	0	0	0	0	0	0	0	0	0	38	0	0	0	0	0	0	0	0	0	0	4	0	0	0	0	0	0	0
2.A.6.1.5	2.A.6.1	2.A.6	RND	Resistance-Nodulation-Cell_Division_(RND)	0	0	0	83	0	18	0	0	0	0	83	0	99	0	0	0	0	0	0	0	16	0	0	83	0	0	0	0	0	0	29	0	0	0	0	0	0	33	0	0	0	0	0	30	0
2.A.6.1.6	2.A.6.1	2.A.6	RND	Resistance-Nodulation-Cell_Division_(RND)	0	0	0	264	0	84	0	0	0	0	185	0	264	0	0	0	0	0	0	0	0	0	0	264	0	0	9	0	0	0	201	0	0	0	0	0	0	0	0	0	0	0	0	0	0
2.A.6.1.7	2.A.6.1	2.A.6	RND	Resistance-Nodulation-Cell_Division_(RND)	0	0	0	0	0	180	0	0	0	0	0	0	0	0	0	0	0	0	0	0	0	0	0	0	0	0	0	0	0	0	0	0	0	0	0	0	0	0	0	0	0	0	0	0	0
2.A.6.1.8	2.A.6.1	2.A.6	RND	Resistance-Nodulation-Cell_Division_(RND)	0	0	0	0	0	0	0	0	0	0	0	0	0	0	0	0	0	0	0	0	2	0	0	0	0	0	0	0	0	0	0	0	0	0	0	0	0	0	0	0	0	0	0	0	0
2.A.6.2.11	2.A.6.2	2.A.6	RND	Resistance-Nodulation-Cell_Division_(RND)	0	14	0	0	0	0	0	0	0	0	0	0	0	0	0	0	0	0	0	0	0	0	0	0	0	0	0	0	0	0	0	0	0	0	0	0	0	0	0	0	0	0	636	0	0
2.A.6.2.12	2.A.6.2	2.A.6	RND	Resistance-Nodulation-Cell_Division_(RND)	0	0	0	0	0	0	105	0	0	0	0	0	0	0	0	0	0	0	0	0	0	0	0	0	0	0	0	0	0	0	0	127	0	0	0	0	0	0	0	0	38	0	0	0	0
2.A.6.2.14	2.A.6.2	2.A.6	RND	Resistance-Nodulation-Cell_Division_(RND)	0	370	0	0	0	0	0	0	0	0	0	0	0	0	0	0	0	152	0	0	0	0	0	0	0	0	0	0	0	0	0	0	0	0	0	0	0	0	0	0	0	0	0	0	0
2.A.6.2.16	2.A.6.2	2.A.6	RND	Resistance-Nodulation-Cell_Division_(RND)	0	688	0	707	0	0	0	0	0	0	707	0	707	0	0	0	0	0	0	0	0	244	0	0	0	0	0	0	0	0	0	0	622	0	0	0	0	0	0	0	0	252	0	0	0
2.A.6.2.18	2.A.6.2	2.A.6	RND	Resistance-Nodulation-Cell_Division_(RND)	0	0	0	0	0	0	702	0	0	0	0	0	0	84	0	0	0	0	0	0	0	0	0	0	0	0	0	0	305	0	0	0	0	0	0	0	0	0	0	0	255	0	0	0	0
2.A.6.2.2	2.A.6.2	2.A.6	RND	Resistance-Nodulation-Cell_Division_(RND)	0	237	0	0	0	0	233	0	0	48	0	0	0	109	149	0	0	0	0	0	0	0	0	0	0	0	0	0	577	0	0	0	0	0	0	0	0	0	0	247	0	0	0	0	0
2.A.6.2.20	2.A.6.2	2.A.6	RND	Resistance-Nodulation-Cell_Division_(RND)	0	0	0	0	0	0	0	0	0	0	0	0	0	0	0	0	0	85	0	0	0	0	0	0	0	0	0	0	0	0	0	0	0	0	0	19	18	0	0	0	0	0	0	0	0
2.A.6.2.22	2.A.6.2	2.A.6	RND	Resistance-Nodulation-Cell_Division_(RND)	0	0	0	0	0	0	0	0	0	0	0	0	0	0	0	0	0	310	0	0	0	0	0	0	0	0	0	0	0	0	0	0	0	0	0	0	0	0	0	0	0	0	0	0	0
2.A.6.2.23	2.A.6.2	2.A.6	RND	Resistance-Nodulation-Cell_Division_(RND)	0	44	0	0	0	0	0	0	0	0	0	0	0	0	0	0	0	0	0	0	0	0	0	0	0	0	0	0	0	0	0	11	0	0	0	0	0	0	0	0	0	0	0	0	0
2.A.6.2.24	2.A.6.2	2.A.6	RND	Resistance-Nodulation-Cell_Division_(RND)	0	0	0	0	0	0	0	0	0	0	0	0	0	0	0	0	0	0	0	0	0	0	0	0	0	0	0	0	0	0	0	0	0	0	0	0	0	0	0	0	0	0	0	0	0
2.A.6.2.25	2.A.6.2	2.A.6	RND	Resistance-Nodulation-Cell_Division_(RND)	100	0	0	0	0	0	0	0	0	0	0	0	0	0	0	0	0	0	0	0	0	0	0	0	0	0	0	0	0	0	0	0	0	0	0	100	0	0	0	0	0	0	0	0	0
2.A.6.2.27	2.A.6.2	2.A.6	RND	Resistance-Nodulation-Cell_Division_(RND)	0	0	0	137	0	0	0	0	0	36	137	0	0	0	0	0	0	0	0	0	0	56	0	137	0	0	0	0	0	0	81	0	0	0	0	0	97	0	0	36	0	0	0	0	0
2.A.6.2.28	2.A.6.2	2.A.6	RND	Resistance-Nodulation-Cell_Division_(RND)	0	0	0	0	0	0	0	0	0	0	0	0	0	0	0	0	0	0	0	0	0	83	0	0	0	0	0	0	0	0	0	0	0	0	0	0	0	0	0	0	0	0	0	0	0
2.A.6.2.29	2.A.6.2	2.A.6	RND	Resistance-Nodulation-Cell_Division_(RND)	0	0	0	0	0	0	0	0	0	0	0	0	0	0	0	0	0	0	0	0	0	0	0	141	0	0	0	0	0	0	0	0	0	0	0	0	0	0	0	0	0	0	0	0	0
2.A.6.2.30	2.A.6.2	2.A.6	RND	Resistance-Nodulation-Cell_Division_(RND)	0	0	0	0	0	0	0	0	0	0	0	0	0	0	0	0	0	0	0	0	0	0	0	0	0	0	0	0	0	0	0	0	0	0	0	0	0	0	0	0	0	0	0	0	0
2.A.6.2.32	2.A.6.2	2.A.6	RND	Resistance-Nodulation-Cell_Division_(RND)	0	0	0	0	0	80	0	0	0	0	42	0	42	0	0	0	0	0	0	0	0	0	0	42	0	0	0	0	0	0	0	0	0	0	0	0	0	0	0	0	0	0	0	0	0
2.A.6.2.33	2.A.6.2	2.A.6	RND	Resistance-Nodulation-Cell_Division_(RND)	0	0	0	0	0	216	0	0	0	0	161	0	40	0	0	0	0	0	0	0	0	167	0	49	0	0	0	0	0	0	0	0	0	0	0	86	0	0	0	0	0	0	0	0	0
2.A.6.2.34	2.A.6.2	2.A.6	RND	Resistance-Nodulation-Cell_Division_(RND)	0	0	0	0	0	0	0	0	0	0	0	0	0	0	0	0	0	0	0	0	0	0	0	0	0	0	0	0	0	30	0	0	0	0	0	0	0	0	0	0	0	0	0	0	0
2.A.6.2.35	2.A.6.2	2.A.6	RND	Resistance-Nodulation-Cell_Division_(RND)	0	0	0	0	0	0	0	0	0	0	0	0	0	137	0	0	0	0	0	0	0	0	0	0	0	0	0	0	0	0	0	0	0	0	0	0	0	0	0	0	0	0	0	0	0
2.A.6.2.37	2.A.6.2	2.A.6	RND	Resistance-Nodulation-Cell_Division_(RND)	0	0	0	0	0	27	0	0	0	0	0	0	0	0	0	0	0	0	0	0	0	0	0	0	0	0	0	0	0	0	0	0	0	0	0	0	63	0	0	0	0	0	0	0	0
2.A.6.2.38	2.A.6.2	2.A.6	RND	Resistance-Nodulation-Cell_Division_(RND)	0	0	0	535	0	0	0	0	0	0	535	0	535	0	0	0	0	0	0	0	0	249	0	535	0	0	0	0	0	0	0	0	0	0	0	0	0	0	0	0	0	0	0	0	0
2.A.6.2.39	2.A.6.2	2.A.6	RND	Resistance-Nodulation-Cell_Division_(RND)	0	0	0	0	0	0	347	0	0	0	0	0	0	121	0	0	0	0	0	0	0	0	0	0	0	0	0	0	0	0	0	269	0	0	0	0	0	0	0	0	63	146	0	0	0
2.A.6.2.4	2.A.6.2	2.A.6	RND	Resistance-Nodulation-Cell_Division_(RND)	0	0	0	206	0	0	0	0	0	0	206	0	206	0	0	0	0	0	0	0	0	0	0	206	0	0	0	0	0	0	0	0	0	0	0	0	0	0	0	0	0	0	0	0	0
2.A.6.2.40	2.A.6.2	2.A.6	RND	Resistance-Nodulation-Cell_Division_(RND)	0	0	0	0	0	0	0	0	0	0	0	0	0	0	0	0	0	0	0	0	0	0	0	0	0	0	0	0	0	0	0	0	0	0	0	0	47	0	0	0	0	0	0	0	0
2.A.6.2.42	2.A.6.2	2.A.6	RND	Resistance-Nodulation-Cell_Division_(RND)	0	0	0	0	0	0	0	0	0	15	0	0	0	0	0	0	0	0	0	0	0	0	0	0	0	0	0	0	0	0	0	0	454	0	0	50	0	0	0	0	63	0	18	0	0
2.A.6.2.44	2.A.6.2	2.A.6	RND	Resistance-Nodulation-Cell_Division_(RND)	0	0	0	0	0	0	0	0	0	0	0	0	0	0	0	0	0	0	0	0	135	0	0	0	0	0	0	0	0	42	0	0	0	0	0	0	0	0	0	0	0	0	0	0	0
2.A.6.2.45	2.A.6.2	2.A.6	RND	Resistance-Nodulation-Cell_Division_(RND)	0	348	0	0	0	0	0	0	0	0	0	0	0	0	0	0	0	0	0	0	0	201	0	0	0	0	0	0	0	0	0	0	0	0	0	0	0	0	0	0	0	172	0	0	0
2.A.6.2.46	2.A.6.2	2.A.6	RND	Resistance-Nodulation-Cell_Division_(RND)	32	42	0	0	0	0	915	0	0	0	184	0	184	0	0	0	0	95	0	0	0	134	0	0	0	0	0	0	0	0	0	62	167	0	0	32	0	0	0	0	411	0	1126	0	0
2.A.6.2.47	2.A.6.2	2.A.6	RND	Resistance-Nodulation-Cell_Division_(RND)	0	0	0	0	0	0	0	0	0	0	0	0	0	0	0	0	0	210	0	0	241	0	0	0	0	0	0	0	0	0	0	0	0	0	0	0	0	0	0	0	0	0	0	0	0
2.A.6.2.6	2.A.6.2	2.A.6	RND	Resistance-Nodulation-Cell_Division_(RND)	0	510	0	0	0	0	0	0	0	0	0	0	0	0	105	0	0	0	0	0	0	0	0	0	0	0	0	0	0	0	0	0	0	0	0	0	0	0	0	0	77	0	489	0	0
2.A.6.2.9	2.A.6.2	2.A.6	RND	Resistance-Nodulation-Cell_Division_(RND)	0	0	0	0	0	0	0	0	0	0	0	0	0	89	0	0	0	0	0	0	0	0	0	0	0	0	0	0	0	82	0	0	0	0	0	0	0	0	0	0	0	0	564	0	0
2.A.6.3.11	2.A.6.3	2.A.6	RND	Resistance-Nodulation-Cell_Division_(RND)	0	0	0	0	0	0	0	0	0	0	0	0	0	0	0	0	0	0	0	0	0	0	0	0	0	0	0	0	0	0	0	0	0	0	0	0	0	0	0	0	0	0	0	0	0
2.A.6.3.13	2.A.6.3	2.A.6	RND	Resistance-Nodulation-Cell_Division_(RND)	0	0	0	0	0	0	0	0	0	0	0	0	0	0	0	0	0	0	0	0	0	0	0	0	0	0	0	0	0	0	0	0	0	0	0	0	379	401	0	0	0	0	0	0	0
2.A.6.3.14	2.A.6.3	2.A.6	RND	Resistance-Nodulation-Cell_Division_(RND)	42	0	0	1866	0	111	0	0	0	0	1866	0	1688	0	0	0	596	0	0	0	0	1110	0	208	0	0	822	0	0	0	125	0	0	0	0	0	364	181	0	0	0	0	0	206	0
2.A.6.3.2	2.A.6.3	2.A.6	RND	Resistance-Nodulation-Cell_Division_(RND)	0	0	0	0	0	0	0	0	0	0	0	0	0	0	0	0	0	0	0	0	0	0	0	0	0	0	0	0	0	0	0	0	0	0	0	0	0	0	0	0	0	0	0	0	0
2.A.6.3.3	2.A.6.3	2.A.6	RND	Resistance-Nodulation-Cell_Division_(RND)	0	0	0	0	0	0	0	0	0	0	0	0	0	0	0	0	0	180	0	0	0	0	0	0	0	0	0	0	0	0	0	0	0	0	0	0	0	0	0	0	0	0	0	0	0
2.A.6.3.6	2.A.6.3	2.A.6	RND	Resistance-Nodulation-Cell_Division_(RND)	37	0	0	0	0	353	0	0	0	0	0	0	0	0	0	0	0	0	0	43	0	0	14	0	0	43	0	0	0	79	0	0	26	0	0	0	276	0	0	0	0	0	0	0	0
2.A.6.4.1	2.A.6.4	2.A.6	RND	Resistance-Nodulation-Cell_Division_(RND)	0	382	0	0	0	0	177	0	0	0	0	0	0	86	118	0	0	0	0	0	0	0	0	0	0	52	0	0	0	0	0	0	0	0	0	0	0	0	0	0	0	0	382	0	0
2.A.6.4.2	2.A.6.4	2.A.6	RND	Resistance-Nodulation-Cell_Division_(RND)	0	0	0	0	0	0	0	0	0	0	429	0	0	0	0	0	0	0	0	162	0	0	0	0	0	0	0	0	0	0	0	0	0	0	0	0	0	0	0	0	0	0	0	0	0
2.A.6.4.3	2.A.6.4	2.A.6	RND	Resistance-Nodulation-Cell_Division_(RND)	0	152	0	693	0	0	0	0	0	0	0	0	903	63	0	0	0	134	0	0	251	1016	0	903	0	0	1016	0	0	0	0	0	0	0	0	0	0	343	0	0	0	291	152	0	0
2.A.6.6.10	2.A.6.6	2.A.6	RND	Resistance-Nodulation-Cell_Division_(RND)	0	0	0	0	0	0	0	0	0	0	0	0	0	0	0	0	0	0	0	0	0	0	0	0	0	0	0	0	0	0	0	0	0	0	0	0	0	0	0	0	0	0	0	0	0
2.A.6.6.5	2.A.6.6	2.A.6	RND	Resistance-Nodulation-Cell_Division_(RND)	0	0	0	0	0	0	0	0	0	0	0	0	0	0	0	0	0	0	0	0	0	0	0	0	0	0	0	0	0	0	0	0	0	0	0	0	0	0	0	0	0	0	0	0	0
2.A.6.7.1	2.A.6.7	2.A.6	RND	Resistance-Nodulation-Cell_Division_(RND)	0	0	0	0	0	0	0	0	0	0	0	0	0	0	0	0	0	0	0	0	0	0	0	0	0	0	0	0	0	0	0	0	0	0	0	0	0	0	0	0	0	0	0	0	0
2.A.6.7.10	2.A.6.7	2.A.6	RND	Resistance-Nodulation-Cell_Division_(RND)	0	0	0	0	0	0	0	0	0	0	0	0	0	0	0	0	0	0	0	0	0	0	0	0	0	0	0	0	0	0	0	0	0	0	0	0	0	0	0	0	0	0	0	0	0
2.A.6.7.7	2.A.6.7	2.A.6	RND	Resistance-Nodulation-Cell_Division_(RND)	135	0	0	0	0	0	0	0	0	0	0	0	0	0	0	0	0	0	0	0	0	0	0	0	0	0	0	0	0	0	0	0	0	0	0	0	0	0	0	0	0	0	0	0	0
2.A.6.8.3	2.A.6.8	2.A.6	RND	Resistance-Nodulation-Cell_Division_(RND)	0	80	0	0	0	52	0	0	0	232	0	28	0	119	0	0	101	0	0	0	2	33	0	0	0	0	22	0	0	0	0	0	9	0	0	0	26	0	0	136	0	0	55	0	0
2.A.61.1.3	2.A.61.1	2.A.61	DcuC	IT	0	0	0	0	0	0	0	0	0	0	0	0	0	0	0	0	0	0	0	0	0	0	0	0	0	0	0	0	0	0	0	0	0	0	0	0	0	0	0	0	0	0	0	0	0
2.A.61.1.4	2.A.61.1	2.A.61	DcuC	IT	0	0	0	0	0	0	0	0	0	0	0	0	0	0	0	0	0	0	0	0	0	12	0	0	0	0	0	0	0	0	0	0	0	0	0	0	0	0	0	0	0	0	0	0	0
2.A.62.1.3	2.A.62.1	2.A.62	NhaD	IT	0	0	0	0	0	0	0	0	0	0	105	16	105	0	0	0	0	0	0	0	0	0	0	105	0	0	0	0	0	0	0	0	0	0	0	0	121	6	0	0	0	0	0	0	0
2.A.63.1.2	2.A.63.1	2.A.63	CPA3	Na+_Transporting_Mrp_(Mrp)	0	0	0	0	0	0	0	0	0	109	0	0	0	0	0	0	0	0	0	0	0	0	0	0	0	0	0	0	0	0	0	0	0	0	0	0	0	0	0	0	0	0	0	0	0
2.A.63.1.3	2.A.63.1	2.A.63	CPA3	Na+_Transporting_Mrp_(Mrp)	0	0	0	0	0	0	0	0	0	0	0	0	0	0	0	0	0	0	0	0	0	0	0	0	0	0	0	0	0	0	0	0	0	0	0	0	0	0	0	0	0	0	0	0	0
2.A.63.1.4	2.A.63.1	2.A.63	CPA3	Na+_Transporting_Mrp_(Mrp)	0	0	0	0	0	0	0	0	0	0	0	0	0	0	0	0	0	0	0	0	0	0	0	0	0	0	0	0	0	0	0	0	0	0	0	0	0	0	0	0	0	0	0	0	0
2.A.64.1.1	2.A.64.1	2.A.64	Twin_Arginine_Targeting_(Tat)_Family	none	0	97	0	0	0	0	0	0	0	0	0	0	0	0	0	0	0	0	0	0	0	0	0	0	0	0	0	0	0	0	0	0	0	0	0	0	0	0	0	0	0	0	97	0	0
2.A.64.1.3	2.A.64.1	2.A.64	Twin_Arginine_Targeting_(Tat)_Family	none	0	0	0	0	0	28	0	0	0	0	19	0	19	0	0	0	0	0	0	0	0	119	0	0	0	0	0	0	0	0	0	175	0	0	0	0	80	216	0	0	27	0	0	0	0
2.A.64.3.2	2.A.64.3	2.A.64	Twin_Arginine_Targeting_(Tat)_Family	none	0	0	0	0	0	0	0	0	0	0	0	0	0	0	0	0	0	0	0	0	0	0	0	0	0	0	0	0	0	0	0	0	0	0	0	0	0	0	0	0	0	0	0	0	0
2.A.64.4.1	2.A.64.4	2.A.64	Twin_Arginine_Targeting_(Tat)_Family	none	0	0	0	0	0	0	0	0	0	0	0	0	0	0	0	0	0	0	0	0	0	0	0	0	0	0	0	0	0	0	0	0	0	0	0	0	0	0	0	0	0	0	0	0	0
2.A.66.1.10	2.A.66.1	2.A.66	MOP	Multidrug/Oligosaccharidyl-lipid/Polysaccharide_Flippase_(MOP)	0	0	0	0	0	0	0	0	0	0	0	0	0	0	0	0	0	0	0	0	0	0	0	0	0	0	0	0	0	0	0	0	0	0	0	0	0	0	0	0	0	0	0	0	0
2.A.66.1.12	2.A.66.1	2.A.66	MOP	Multidrug/Oligosaccharidyl-lipid/Polysaccharide_Flippase_(MOP)	0	0	0	0	0	0	0	0	0	0	0	0	0	0	0	0	0	0	0	0	0	0	0	0	0	0	0	0	0	0	0	0	0	0	0	0	0	0	0	73	0	0	0	0	0
2.A.66.1.13	2.A.66.1	2.A.66	MOP	Multidrug/Oligosaccharidyl-lipid/Polysaccharide_Flippase_(MOP)	0	0	0	0	0	0	0	0	0	0	0	0	0	0	0	0	0	0	5	0	0	0	0	0	0	0	0	0	0	0	0	0	0	0	0	0	0	0	0	0	0	0	0	0	0
2.A.66.1.2	2.A.66.1	2.A.66	MOP	Multidrug/Oligosaccharidyl-lipid/Polysaccharide_Flippase_(MOP)	0	0	0	0	0	0	0	0	0	0	0	0	0	0	0	0	30	0	0	0	0	0	0	0	0	0	0	0	0	0	0	0	0	0	0	0	0	0	0	0	0	0	0	0	0
2.A.66.1.21	2.A.66.1	2.A.66	MOP	Multidrug/Oligosaccharidyl-lipid/Polysaccharide_Flippase_(MOP)	0	0	0	0	0	0	0	0	0	0	0	0	0	0	0	0	0	0	0	0	0	0	0	0	0	0	0	0	0	0	0	0	0	0	0	31	0	0	0	0	0	0	0	0	0
2.A.66.1.22	2.A.66.1	2.A.66	MOP	Multidrug/Oligosaccharidyl-lipid/Polysaccharide_Flippase_(MOP)	0	0	0	0	0	0	0	0	0	0	0	0	0	0	0	0	0	0	0	0	0	0	0	0	0	5	0	6	0	0	0	0	0	0	0	0	0	0	0	0	0	0	0	0	0
2.A.66.1.23	2.A.66.1	2.A.66	MOP	Multidrug/Oligosaccharidyl-lipid/Polysaccharide_Flippase_(MOP)	0	0	0	0	30	0	0	0	0	0	0	0	0	0	0	0	0	0	0	0	0	0	0	0	0	0	0	0	0	0	0	0	0	0	0	0	0	0	0	0	0	0	0	0	0
2.A.66.1.25	2.A.66.1	2.A.66	MOP	Multidrug/Oligosaccharidyl-lipid/Polysaccharide_Flippase_(MOP)	0	0	106	0	0	0	0	98	0	0	0	0	0	0	0	0	0	0	0	0	0	0	0	0	0	6	0	14	0	0	0	0	0	0	0	0	0	0	10	0	0	0	0	0	0
2.A.66.1.26	2.A.66.1	2.A.66	MOP	Multidrug/Oligosaccharidyl-lipid/Polysaccharide_Flippase_(MOP)	0	0	0	0	0	0	0	0	0	0	0	0	0	0	0	0	0	0	0	0	0	0	0	0	0	0	0	0	0	0	0	0	0	0	0	0	0	3	0	0	0	0	0	3	0
2.A.66.1.28	2.A.66.1	2.A.66	MOP	Multidrug/Oligosaccharidyl-lipid/Polysaccharide_Flippase_(MOP)	20	0	0	0	0	69	0	7	0	0	0	18	0	0	0	0	33	0	6	0	6	28	0	0	0	0	0	45	0	0	0	0	0	0	35	0	0	0	0	0	75	49	0	0	0
2.A.66.1.3	2.A.66.1	2.A.66	MOP	Multidrug/Oligosaccharidyl-lipid/Polysaccharide_Flippase_(MOP)	0	97	0	0	0	0	0	0	37	0	0	26	0	0	0	0	0	0	0	0	0	0	0	0	0	0	51	0	0	0	0	136	0	0	0	0	0	0	0	0	0	0	80	0	0
2.A.66.1.32	2.A.66.1	2.A.66	MOP	Multidrug/Oligosaccharidyl-lipid/Polysaccharide_Flippase_(MOP)	0	0	8	125	161	0	0	235	0	0	125	15	79	0	0	1	0	90	1	30	0	0	0	0	0	15	0	31	0	0	0	0	0	36	0	63	0	34	67	0	0	0	0	5	0
2.A.66.1.33	2.A.66.1	2.A.66	MOP	Multidrug/Oligosaccharidyl-lipid/Polysaccharide_Flippase_(MOP)	0	0	13	0	1	0	0	61	0	0	0	0	0	0	0	0	0	13	16	0	0	0	7	0	7	0	0	6	0	0	0	0	0	0	0	0	0	0	17	0	0	24	0	0	0
2.A.66.1.34	2.A.66.1	2.A.66	MOP	Multidrug/Oligosaccharidyl-lipid/Polysaccharide_Flippase_(MOP)	0	0	0	0	0	0	0	0	0	0	0	0	0	0	0	0	0	0	0	0	0	0	0	0	0	0	0	0	0	0	0	0	0	0	1	0	0	0	0	0	0	0	0	0	0
2.A.66.1.36	2.A.66.1	2.A.66	MOP	Multidrug/Oligosaccharidyl-lipid/Polysaccharide_Flippase_(MOP)	0	0	0	0	0	0	0	0	0	0	0	0	0	0	0	0	0	0	0	0	0	0	0	0	0	0	0	0	0	0	0	0	0	0	0	0	0	0	0	0	0	0	0	0	0
2.A.66.1.37	2.A.66.1	2.A.66	MOP	Multidrug/Oligosaccharidyl-lipid/Polysaccharide_Flippase_(MOP)	0	0	0	0	20	6	0	3	46	0	0	0	0	0	0	0	0	35	0	13	0	0	0	0	0	0	0	0	0	0	0	0	23	0	1	0	25	0	1	0	0	0	0	28	21
2.A.66.1.4	2.A.66.1	2.A.66	MOP	Multidrug/Oligosaccharidyl-lipid/Polysaccharide_Flippase_(MOP)	0	0	0	0	0	0	0	0	25	0	0	0	0	0	0	0	0	0	0	0	0	0	0	0	0	0	0	0	0	0	0	0	0	0	0	0	0	0	0	0	0	0	0	0	0
2.A.66.1.40	2.A.66.1	2.A.66	MOP	Multidrug/Oligosaccharidyl-lipid/Polysaccharide_Flippase_(MOP)	0	0	0	0	1	0	0	0	0	0	0	0	0	0	0	0	0	0	0	0	0	0	0	0	0	0	0	0	0	0	0	0	75	0	0	0	0	0	0	0	0	0	0	0	0
2.A.66.1.41	2.A.66.1	2.A.66	MOP	Multidrug/Oligosaccharidyl-lipid/Polysaccharide_Flippase_(MOP)	0	0	0	0	0	0	0	0	0	0	0	0	0	0	0	0	0	0	0	0	0	0	0	0	0	0	0	0	0	0	0	0	0	0	0	0	0	0	0	0	0	0	0	0	0
2.A.66.1.45	2.A.66.1	2.A.66	MOP	Multidrug/Oligosaccharidyl-lipid/Polysaccharide_Flippase_(MOP)	0	0	0	0	0	0	139	0	0	0	0	0	0	51	0	0	0	0	7	0	0	47	0	0	0	0	0	0	68	0	0	0	0	0	0	0	0	6	0	0	0	158	0	0	3
2.A.66.1.55	2.A.66.1	2.A.66	MOP	Multidrug/Oligosaccharidyl-lipid/Polysaccharide_Flippase_(MOP)	0	0	0	0	0	0	0	0	0	0	0	0	0	0	0	0	0	62	0	0	0	0	0	0	0	0	0	0	0	0	0	0	0	0	0	0	0	0	0	0	0	0	0	0	0
2.A.66.1.7	2.A.66.1	2.A.66	MOP	Multidrug/Oligosaccharidyl-lipid/Polysaccharide_Flippase_(MOP)	0	0	0	0	0	0	0	0	0	0	0	0	0	0	0	0	0	35	0	0	0	0	0	0	0	0	0	0	0	0	0	0	0	0	0	0	0	0	0	0	0	0	0	0	0
2.A.66.10.1	2.A.66.10	2.A.66	MOP	Multidrug/Oligosaccharidyl-lipid/Polysaccharide_Flippase_(MOP)	0	0	0	0	0	0	0	0	0	0	0	0	0	0	0	0	0	0	0	0	0	0	0	0	0	0	0	0	0	0	0	0	0	0	0	0	0	0	0	0	0	0	0	0	0
2.A.66.12.11	2.A.66.12	2.A.66	MOP	Multidrug/Oligosaccharidyl-lipid/Polysaccharide_Flippase_(MOP)	0	0	0	79	0	0	0	0	0	0	79	0	79	0	0	0	0	0	0	0	0	0	0	0	0	0	0	0	0	0	0	0	0	0	0	0	0	0	0	0	0	0	0	0	0
2.A.66.12.2	2.A.66.12	2.A.66	MOP	Multidrug/Oligosaccharidyl-lipid/Polysaccharide_Flippase_(MOP)	0	0	0	0	0	0	0	0	0	0	0	22	0	0	0	0	0	0	0	0	0	0	0	0	0	0	0	0	0	0	0	0	0	0	0	0	0	0	0	0	0	0	0	0	0
2.A.66.12.4	2.A.66.12	2.A.66	MOP	Multidrug/Oligosaccharidyl-lipid/Polysaccharide_Flippase_(MOP)	0	0	0	0	0	0	0	0	0	0	0	0	0	0	0	0	0	0	0	0	0	0	0	0	0	0	0	0	0	0	0	0	0	0	0	0	0	0	0	0	0	0	0	0	0
2.A.66.12.7	2.A.66.12	2.A.66	MOP	Multidrug/Oligosaccharidyl-lipid/Polysaccharide_Flippase_(MOP)	0	0	0	0	0	0	0	0	0	0	0	0	0	0	0	0	0	0	0	0	0	0	0	0	0	0	0	0	0	0	0	0	0	0	0	0	0	0	0	0	0	0	0	0	0
2.A.66.2.10	2.A.66.2	2.A.66	MOP	Multidrug/Oligosaccharidyl-lipid/Polysaccharide_Flippase_(MOP)	50	0	0	0	0	0	0	0	0	0	0	0	0	0	0	0	0	0	0	0	0	0	0	0	0	0	0	0	0	0	11	0	0	0	0	0	0	2	0	0	0	0	0	0	0
2.A.66.2.14	2.A.66.2	2.A.66	MOP	Multidrug/Oligosaccharidyl-lipid/Polysaccharide_Flippase_(MOP)	0	0	0	0	0	0	0	0	0	0	0	0	0	0	0	0	0	0	8	0	0	0	18	0	0	0	0	0	0	0	0	0	0	0	1	0	0	0	0	0	0	0	0	0	0
2.A.66.2.15	2.A.66.2	2.A.66	MOP	Multidrug/Oligosaccharidyl-lipid/Polysaccharide_Flippase_(MOP)	0	0	0	0	0	0	0	0	0	0	0	0	0	0	0	0	12	0	0	0	0	0	0	0	0	0	0	0	0	0	0	0	0	0	0	0	0	0	0	0	0	0	0	0	0
2.A.66.2.16	2.A.66.2	2.A.66	MOP	Multidrug/Oligosaccharidyl-lipid/Polysaccharide_Flippase_(MOP)	0	0	0	0	0	0	0	0	0	0	0	0	0	0	0	0	0	0	0	0	0	0	0	0	0	0	0	0	0	0	0	0	0	0	0	0	0	0	6	0	0	0	0	0	0
2.A.66.2.23	2.A.66.2	2.A.66	MOP	Multidrug/Oligosaccharidyl-lipid/Polysaccharide_Flippase_(MOP)	0	0	0	0	0	0	0	0	0	0	0	0	0	0	0	0	4	0	0	0	0	0	0	0	0	0	0	0	0	0	0	0	0	0	0	0	0	0	0	0	0	0	0	0	0
2.A.66.2.29	2.A.66.2	2.A.66	MOP	Multidrug/Oligosaccharidyl-lipid/Polysaccharide_Flippase_(MOP)	0	0	0	0	0	0	0	0	0	0	0	0	0	0	0	0	0	0	0	0	0	0	0	0	0	0	0	0	0	0	0	0	0	0	0	0	0	0	0	0	0	0	0	0	0
2.A.66.2.3	2.A.66.2	2.A.66	MOP	Multidrug/Oligosaccharidyl-lipid/Polysaccharide_Flippase_(MOP)	0	0	0	0	0	0	0	0	0	0	0	0	0	0	0	0	0	0	0	0	6	0	0	0	0	0	0	0	0	0	0	0	0	0	0	0	0	0	0	0	0	0	0	0	0
2.A.66.2.30	2.A.66.2	2.A.66	MOP	Multidrug/Oligosaccharidyl-lipid/Polysaccharide_Flippase_(MOP)	0	0	0	0	0	0	0	0	0	0	0	0	0	0	0	0	0	0	0	0	0	0	0	0	0	0	0	0	0	0	0	0	0	0	0	0	15	0	0	0	0	0	0	0	0
2.A.66.2.6	2.A.66.2	2.A.66	MOP	Multidrug/Oligosaccharidyl-lipid/Polysaccharide_Flippase_(MOP)	0	0	0	0	0	0	0	0	0	0	0	0	0	0	0	0	0	0	0	0	0	75	0	0	0	0	35	0	0	0	0	0	0	0	0	0	0	10	0	0	0	0	0	10	0
2.A.66.4.1	2.A.66.4	2.A.66	MOP	Multidrug/Oligosaccharidyl-lipid/Polysaccharide_Flippase_(MOP)	0	37	0	0	0	0	0	0	0	0	0	0	0	24	0	0	0	0	0	0	0	0	0	0	0	6	0	0	42	0	0	54	0	0	0	0	0	0	0	0	0	0	0	0	0
2.A.66.4.3	2.A.66.4	2.A.66	MOP	Multidrug/Oligosaccharidyl-lipid/Polysaccharide_Flippase_(MOP)	0	0	0	0	0	0	0	0	0	207	0	0	0	0	106	0	0	0	0	0	0	0	0	0	0	0	0	0	0	0	0	0	0	0	0	0	0	0	0	207	0	0	0	0	0
2.A.66.4.5	2.A.66.4	2.A.66	MOP	Multidrug/Oligosaccharidyl-lipid/Polysaccharide_Flippase_(MOP)	0	0	0	0	0	0	0	0	0	0	0	0	0	0	0	0	0	0	0	0	0	0	0	0	0	0	0	0	0	0	0	0	0	0	0	0	0	0	0	0	0	64	0	0	0
2.A.66.4.7	2.A.66.4	2.A.66	MOP	Multidrug/Oligosaccharidyl-lipid/Polysaccharide_Flippase_(MOP)	0	0	0	0	0	0	0	83	0	0	0	0	0	0	0	0	0	0	0	0	0	0	0	0	0	0	0	0	0	0	0	0	0	0	0	0	0	0	0	0	0	0	0	0	0
2.A.66.6.1	2.A.66.6	2.A.66	MOP	Multidrug/Oligosaccharidyl-lipid/Polysaccharide_Flippase_(MOP)	0	76	0	0	0	0	0	0	0	142	0	0	0	0	0	0	0	0	0	0	0	0	0	0	0	0	0	0	0	0	0	0	0	0	0	0	0	0	0	174	0	0	76	0	0
2.A.67.4.1	2.A.67.4	2.A.67	Oligopeptide_Transporter_(OPT)_Family	none	0	0	0	0	0	0	213	0	0	0	0	0	0	0	0	0	0	0	0	0	0	0	0	0	0	0	0	0	0	0	0	0	0	0	0	0	0	0	0	0	0	0	0	0	0
2.A.67.4.2	2.A.67.4	2.A.67	Oligopeptide_Transporter_(OPT)_Family	none	0	0	0	328	0	78	0	0	0	0	328	0	328	0	0	0	0	0	0	0	55	259	0	0	0	0	0	0	0	0	57	0	0	0	0	155	0	0	0	0	0	30	0	0	0
2.A.68.1.1	2.A.68.1	2.A.68	AbgT	IT	0	0	0	0	0	0	0	0	0	0	0	0	0	0	0	0	0	530	0	0	0	0	0	0	0	0	0	0	0	0	0	0	0	0	0	0	0	0	0	0	0	0	0	0	0
2.A.68.1.2	2.A.68.1	2.A.68	AbgT	IT	0	0	0	0	0	0	0	0	0	0	43	0	43	0	0	0	0	142	0	0	0	53	0	0	0	0	0	0	0	0	0	0	0	0	0	0	0	0	0	0	0	0	0	0	0
2.A.69.3.1	2.A.69.3	2.A.69	AEC	BART	0	27	0	0	0	0	0	0	0	28	0	0	0	0	0	0	0	0	0	0	0	0	0	0	0	0	0	0	0	0	0	0	0	0	0	0	0	0	0	0	0	0	0	0	0
2.A.69.3.2	2.A.69.3	2.A.69	AEC	BART	0	0	0	0	0	37	0	0	0	0	0	0	0	0	0	0	0	12	0	0	0	0	0	0	0	0	0	0	0	0	0	0	0	0	0	0	0	0	0	0	0	0	0	0	0
2.A.69.3.4	2.A.69.3	2.A.69	AEC	BART	0	0	0	0	0	0	0	0	0	0	0	0	0	6	0	0	0	0	0	0	0	0	0	0	0	0	0	0	0	0	0	0	0	0	0	0	0	0	0	0	0	0	0	0	0
2.A.69.3.6	2.A.69.3	2.A.69	AEC	BART	0	0	0	0	0	0	0	0	0	0	0	0	0	0	0	0	0	0	0	0	0	0	0	0	0	16	0	0	0	0	0	0	0	0	0	0	0	0	0	0	0	0	0	0	0
2.A.69.4.2	2.A.69.4	2.A.69	AEC	BART	0	0	0	0	0	0	0	0	0	0	0	0	0	0	0	0	0	0	0	0	0	0	0	0	0	0	0	0	0	0	0	0	0	0	0	0	0	0	0	0	0	0	0	0	0
2.A.69.4.4	2.A.69.4	2.A.69	AEC	BART	37	0	0	0	0	0	0	0	0	0	0	0	0	11	0	0	0	0	0	0	0	0	0	0	0	0	0	0	0	0	0	0	0	0	0	37	0	0	0	0	0	0	0	0	0
2.A.69.4.5	2.A.69.4	2.A.69	AEC	BART	0	0	6	0	0	0	0	0	0	0	0	0	0	0	0	0	0	0	0	0	0	0	0	0	0	0	0	0	0	0	0	0	0	0	0	0	0	0	0	0	0	0	0	0	0
2.A.7.1.10	2.A.7.1	2.A.7	DMT	Drug/Metabolite_Transporter_(DMT)	0	7	0	0	0	0	0	0	0	0	0	0	0	4	0	0	0	0	0	0	0	0	0	0	0	0	0	0	7	0	0	0	0	0	0	0	0	0	0	90	0	0	7	0	0
2.A.7.1.11	2.A.7.1	2.A.7	DMT	Drug/Metabolite_Transporter_(DMT)	0	0	0	0	0	0	0	0	0	0	0	0	0	3	0	0	0	0	0	0	0	0	0	0	0	0	0	0	0	0	0	0	0	0	0	0	0	0	0	0	0	9	0	0	0
2.A.7.1.4	2.A.7.1	2.A.7	DMT	Drug/Metabolite_Transporter_(DMT)	0	0	0	30	0	0	0	0	0	0	30	0	30	0	0	0	0	0	0	0	0	14	0	0	0	0	0	0	0	0	0	0	0	0	0	0	0	1	0	0	12	0	0	1	0
2.A.7.1.5	2.A.7.1	2.A.7	DMT	Drug/Metabolite_Transporter_(DMT)	0	0	0	0	0	0	0	0	0	0	0	0	0	0	0	0	0	0	0	0	0	0	0	0	0	0	0	0	0	0	0	0	0	0	0	0	0	0	0	0	0	0	0	0	0
2.A.7.1.9	2.A.7.1	2.A.7	DMT	Drug/Metabolite_Transporter_(DMT)	0	0	0	0	0	0	0	0	0	0	0	0	0	0	8	0	0	0	0	0	0	0	0	0	0	0	0	0	0	0	0	0	0	0	0	0	0	0	0	0	0	0	0	0	0
2.A.7.17.2	2.A.7.17	2.A.7	DMT	Drug/Metabolite_Transporter_(DMT)	0	0	0	0	0	0	0	0	0	0	0	0	0	0	0	0	0	0	0	0	0	0	0	0	0	0	0	0	0	0	0	0	0	0	0	0	0	0	0	0	0	0	0	0	0
2.A.7.18.2	2.A.7.18	2.A.7	DMT	Drug/Metabolite_Transporter_(DMT)	0	0	0	0	0	0	0	0	0	0	0	0	0	0	0	0	0	0	0	0	0	0	0	0	0	0	0	0	0	0	0	0	0	0	0	0	0	0	0	0	0	25	0	0	0
2.A.7.19.2	2.A.7.19	2.A.7	DMT	Drug/Metabolite_Transporter_(DMT)	0	0	0	0	0	0	0	0	0	0	0	0	0	0	0	0	0	0	0	0	0	9	0	0	0	0	0	0	0	0	0	0	0	0	0	0	0	18	0	0	0	0	0	0	0
2.A.7.2.1	2.A.7.2	2.A.7	DMT	Drug/Metabolite_Transporter_(DMT)	0	0	0	0	0	0	0	0	0	0	0	0	0	0	0	0	0	0	0	0	0	0	0	0	0	0	0	0	0	0	0	0	0	0	0	0	0	0	0	0	0	0	0	0	0
2.A.7.2.4	2.A.7.2	2.A.7	DMT	Drug/Metabolite_Transporter_(DMT)	0	0	0	0	0	0	0	0	0	0	0	0	0	0	0	0	0	0	0	0	0	0	0	0	0	0	0	0	0	0	0	0	0	0	0	0	0	0	0	0	0	0	0	0	0
2.A.7.2.6	2.A.7.2	2.A.7	DMT	Drug/Metabolite_Transporter_(DMT)	0	0	0	0	0	0	0	0	0	0	0	0	0	0	0	0	0	0	0	4	0	0	0	0	0	0	0	6	0	0	0	0	0	0	0	0	0	0	0	0	0	0	0	0	0
2.A.7.21.1	2.A.7.21	2.A.7	DMT	Drug/Metabolite_Transporter_(DMT)	0	0	0	0	0	0	0	0	0	0	0	0	0	0	0	0	0	0	0	0	0	0	0	0	0	0	0	0	0	0	0	0	0	0	0	0	0	0	0	0	0	0	0	0	0
2.A.7.21.4	2.A.7.21	2.A.7	DMT	Drug/Metabolite_Transporter_(DMT)	0	0	0	0	0	0	0	0	0	0	0	0	0	0	0	0	0	0	0	0	0	0	0	0	0	0	0	0	0	0	0	0	0	0	0	0	0	0	0	0	0	0	0	0	0
2.A.7.21.8	2.A.7.21	2.A.7	DMT	Drug/Metabolite_Transporter_(DMT)	0	0	0	0	0	0	0	0	0	0	0	0	0	0	0	0	0	0	2	0	0	0	0	0	0	0	0	0	0	0	0	0	0	0	0	0	0	0	0	0	0	0	0	0	0
2.A.7.3.13	2.A.7.3	2.A.7	DMT	Drug/Metabolite_Transporter_(DMT)	0	0	0	0	0	0	0	0	0	0	0	0	0	16	0	0	0	0	0	0	0	0	0	0	0	0	0	0	0	0	0	0	0	0	0	0	0	0	0	0	0	0	0	0	0
2.A.7.3.22	2.A.7.3	2.A.7	DMT	Drug/Metabolite_Transporter_(DMT)	0	0	0	0	0	0	0	0	0	0	0	0	0	0	0	0	0	26	0	0	0	0	0	0	0	0	0	0	0	0	0	0	0	0	0	0	0	3	0	0	0	0	0	0	0
2.A.7.3.26	2.A.7.3	2.A.7	DMT	Drug/Metabolite_Transporter_(DMT)	0	0	0	0	0	0	0	0	0	0	0	0	0	0	0	0	0	0	0	0	0	0	0	0	0	0	0	0	0	0	0	0	0	0	0	0	0	0	0	0	0	18	0	0	0
2.A.7.3.28	2.A.7.3	2.A.7	DMT	Drug/Metabolite_Transporter_(DMT)	0	0	0	0	0	0	0	0	0	0	0	0	21	0	0	0	0	0	0	0	0	1	0	21	0	0	1	0	0	0	0	0	0	0	0	0	0	0	0	0	0	0	0	0	0
2.A.7.3.31	2.A.7.3	2.A.7	DMT	Drug/Metabolite_Transporter_(DMT)	0	0	0	0	0	0	0	0	0	0	0	0	0	0	0	0	0	0	0	0	0	0	0	0	0	0	0	0	0	0	0	0	0	0	0	0	0	0	0	0	0	0	0	0	0
2.A.7.3.32	2.A.7.3	2.A.7	DMT	Drug/Metabolite_Transporter_(DMT)	0	0	0	0	0	0	198	0	0	0	0	0	0	20	0	0	0	6	0	0	0	0	0	0	0	0	0	0	0	0	0	0	0	0	0	0	0	0	0	0	0	0	0	0	0
2.A.7.3.35	2.A.7.3	2.A.7	DMT	Drug/Metabolite_Transporter_(DMT)	0	0	0	0	0	0	168	0	0	0	0	0	0	0	0	0	0	16	0	0	0	0	0	0	0	0	0	0	0	0	0	0	0	0	0	0	17	0	0	0	0	71	0	0	0
2.A.7.3.36	2.A.7.3	2.A.7	DMT	Drug/Metabolite_Transporter_(DMT)	0	0	0	0	0	0	0	0	0	0	0	0	0	0	0	0	0	21	0	0	0	0	0	0	0	0	0	0	0	0	0	0	0	0	0	0	0	2	0	0	0	0	0	2	0
2.A.7.3.37	2.A.7.3	2.A.7	DMT	Drug/Metabolite_Transporter_(DMT)	0	0	0	0	0	0	0	0	0	0	0	0	0	0	0	0	0	0	0	0	0	0	0	0	0	0	0	0	0	0	0	0	0	0	0	0	0	0	0	0	0	0	0	0	0
2.A.7.3.39	2.A.7.3	2.A.7	DMT	Drug/Metabolite_Transporter_(DMT)	0	17	0	0	0	0	20	0	0	103	0	0	0	1	5	0	0	0	0	0	0	0	0	0	0	0	0	0	0	0	0	0	0	0	0	0	0	0	0	103	20	6	17	0	0
2.A.7.3.4	2.A.7.3	2.A.7	DMT	Drug/Metabolite_Transporter_(DMT)	0	0	0	0	0	0	0	0	0	0	0	0	0	0	0	0	0	6	0	0	0	0	0	0	0	0	0	0	0	0	0	0	0	0	0	0	0	0	0	0	0	0	0	0	0
2.A.7.3.40	2.A.7.3	2.A.7	DMT	Drug/Metabolite_Transporter_(DMT)	14	0	0	0	0	0	0	0	0	0	0	0	0	0	0	0	0	0	0	0	0	0	0	0	0	0	0	0	0	0	0	0	0	0	0	0	0	0	0	0	0	0	0	0	0
2.A.7.3.44	2.A.7.3	2.A.7	DMT	Drug/Metabolite_Transporter_(DMT)	0	0	1	0	0	0	0	0	0	0	0	0	0	0	0	0	0	0	0	0	0	0	0	0	0	0	0	0	0	0	0	0	0	0	0	0	0	0	0	0	0	0	0	0	0
2.A.7.3.47	2.A.7.3	2.A.7	DMT	Drug/Metabolite_Transporter_(DMT)	0	0	1	0	0	0	0	34	0	0	0	0	0	0	0	0	0	21	0	1	0	0	0	0	0	1	0	0	0	0	0	0	0	0	0	0	0	0	3	0	0	0	0	0	0
2.A.7.3.49	2.A.7.3	2.A.7	DMT	Drug/Metabolite_Transporter_(DMT)	0	0	0	147	0	0	0	0	0	0	147	0	147	0	0	0	0	0	0	0	0	0	0	147	0	0	0	0	0	0	0	0	0	0	0	0	31	6	0	0	0	0	0	6	0
2.A.7.3.52	2.A.7.3	2.A.7	DMT	Drug/Metabolite_Transporter_(DMT)	0	0	0	0	0	0	0	0	0	0	0	0	0	0	0	0	0	0	0	0	0	0	0	0	0	0	0	0	0	0	0	0	0	0	0	0	0	0	0	0	0	0	0	0	0
2.A.7.3.57	2.A.7.3	2.A.7	DMT	Drug/Metabolite_Transporter_(DMT)	0	0	0	0	0	0	0	0	0	0	0	4	0	0	0	0	0	0	0	0	10	0	0	0	0	0	0	0	0	0	0	0	0	0	0	0	0	0	0	0	0	0	0	4	0
2.A.7.3.62	2.A.7.3	2.A.7	DMT	Drug/Metabolite_Transporter_(DMT)	0	0	0	0	0	0	0	0	0	0	0	0	0	0	0	0	0	0	0	0	0	0	0	0	0	0	0	0	0	0	0	0	0	0	0	0	0	0	0	0	0	0	0	0	0
2.A.7.3.65	2.A.7.3	2.A.7	DMT	Drug/Metabolite_Transporter_(DMT)	0	0	3	0	0	0	0	0	0	0	0	0	0	22	0	0	0	0	0	0	0	0	0	0	0	0	0	0	0	0	0	85	0	0	0	0	0	0	0	0	0	0	0	0	0
2.A.7.3.71	2.A.7.3	2.A.7	DMT	Drug/Metabolite_Transporter_(DMT)	0	0	0	0	0	0	0	0	0	0	0	0	0	0	0	0	0	0	0	0	0	0	0	0	0	0	0	0	0	0	0	0	0	0	0	0	0	0	0	0	0	0	0	0	0
2.A.7.3.74	2.A.7.3	2.A.7	DMT	Drug/Metabolite_Transporter_(DMT)	0	0	0	0	0	0	0	0	0	0	0	0	0	0	0	0	0	0	0	0	0	0	0	0	0	0	0	0	0	0	0	0	0	0	0	0	0	0	0	0	0	0	0	0	0
2.A.7.30.1	2.A.7.30	2.A.7	DMT	Drug/Metabolite_Transporter_(DMT)	0	0	0	0	0	0	0	0	0	0	0	14	0	0	0	0	0	4	0	0	0	0	0	0	0	0	0	0	0	0	0	0	0	0	0	0	0	0	0	0	0	0	0	0	0
2.A.7.30.2	2.A.7.30	2.A.7	DMT	Drug/Metabolite_Transporter_(DMT)	0	0	0	0	0	0	0	0	0	0	0	0	0	0	0	0	0	0	0	0	0	0	0	0	0	0	0	0	0	0	0	0	0	0	0	0	0	1	0	0	0	11	0	0	0
2.A.7.31.3	2.A.7.31	2.A.7	DMT	Drug/Metabolite_Transporter_(DMT)	0	0	0	0	0	0	0	0	0	0	0	0	0	0	0	0	0	0	0	0	0	0	0	0	0	0	0	0	0	0	0	0	0	0	0	0	0	0	0	0	0	12	0	0	0
2.A.7.33.5	2.A.7.33	2.A.7	DMT	Drug/Metabolite_Transporter_(DMT)	0	0	0	0	0	0	0	0	0	0	0	0	0	0	0	0	0	0	0	0	0	0	0	0	0	0	0	0	0	0	0	0	0	0	0	0	0	0	0	0	0	0	0	0	0
2.A.7.34.1	2.A.7.34	2.A.7	DMT	Drug/Metabolite_Transporter_(DMT)	0	6	0	0	0	0	0	0	0	0	0	0	0	0	0	0	0	4	0	0	0	0	0	0	0	0	0	0	0	0	0	0	0	0	0	0	0	0	0	0	0	0	6	0	0
2.A.7.34.3	2.A.7.34	2.A.7	DMT	Drug/Metabolite_Transporter_(DMT)	5	0	0	0	0	0	0	0	0	0	0	1	25	0	0	0	0	0	0	0	0	0	0	0	0	0	0	0	0	0	0	0	0	0	0	0	0	0	0	0	0	0	0	0	0
2.A.7.34.4	2.A.7.34	2.A.7	DMT	Drug/Metabolite_Transporter_(DMT)	0	0	0	0	0	0	0	0	0	0	0	0	0	0	0	0	0	0	0	0	0	0	0	0	0	0	0	0	9	17	0	0	0	0	0	0	0	0	0	0	0	27	0	0	0
2.A.7.34.6	2.A.7.34	2.A.7	DMT	Drug/Metabolite_Transporter_(DMT)	0	0	0	0	0	0	0	0	0	0	0	0	0	0	0	0	0	0	0	0	0	0	0	0	0	0	0	0	0	0	0	0	0	0	0	0	0	3	0	0	0	0	0	0	0
2.A.7.6.2	2.A.7.6	2.A.7	DMT	Drug/Metabolite_Transporter_(DMT)	0	0	0	0	0	0	0	0	0	0	0	85	0	0	0	0	0	0	0	0	0	38	0	0	0	0	0	0	0	0	0	0	0	0	0	0	0	105	0	0	0	0	0	105	0
2.A.7.7.2	2.A.7.7	2.A.7	DMT	Drug/Metabolite_Transporter_(DMT)	26	14	0	64	0	0	29	0	0	121	64	0	59	33	0	0	0	14	0	0	0	0	4	0	0	0	0	0	0	12	0	47	0	0	0	0	0	0	0	0	39	12	14	0	0
2.A.7.7.3	2.A.7.7	2.A.7	DMT	Drug/Metabolite_Transporter_(DMT)	0	0	0	0	0	0	0	0	0	0	0	0	0	3	0	0	0	0	0	0	0	0	0	0	0	0	0	0	0	0	0	0	0	0	0	0	0	0	0	0	0	0	0	0	0
2.A.72.1.1	2.A.72.1	2.A.72	KUP	APC	0	0	0	0	0	0	0	0	0	0	0	0	0	0	0	0	0	0	0	0	0	0	0	0	0	0	0	0	0	0	0	0	0	0	0	0	0	0	0	0	0	0	0	0	0
2.A.72.1.3	2.A.72.1	2.A.72	KUP	APC	0	0	0	0	0	0	0	0	0	0	0	0	0	0	0	0	0	0	0	0	15	0	0	0	0	0	0	0	0	0	0	0	0	0	0	0	0	0	0	0	0	0	0	0	0
2.A.73.1.1	2.A.73.1	2.A.73	Short_Chain_Fatty_Acid_Uptake_(AtoE)_Family	none	0	0	0	0	0	0	0	0	0	0	0	0	0	0	0	0	0	0	0	0	0	0	0	0	0	0	0	0	0	0	0	0	0	0	0	0	0	0	0	0	0	0	0	0	0
2.A.75.1.4	2.A.75.1	2.A.75	LysE	LysE	0	0	0	0	0	0	0	0	0	0	0	0	0	0	0	0	0	0	0	0	0	0	0	0	0	0	0	0	0	0	0	0	0	0	0	0	0	0	0	0	0	0	0	0	0
2.A.76.1.4	2.A.76.1	2.A.76	RhtB	LysE	0	0	0	0	0	0	0	3	0	0	0	0	0	0	0	0	0	4	0	0	0	0	0	0	0	0	0	0	0	0	0	0	0	0	0	0	0	0	0	0	0	0	0	0	0
2.A.76.1.5	2.A.76.1	2.A.76	RhtB	LysE	0	0	0	0	0	0	0	0	0	0	0	0	0	0	0	0	0	0	0	0	0	0	0	0	0	0	0	0	0	0	0	11	0	0	0	0	0	0	0	0	12	14	0	0	0
2.A.76.1.6	2.A.76.1	2.A.76	RhtB	LysE	12	0	0	0	0	30	0	0	0	0	0	24	0	0	0	0	0	0	0	0	13	0	0	0	0	0	0	0	0	0	7	0	0	0	0	12	0	0	0	0	0	0	0	0	0
2.A.76.1.7	2.A.76.1	2.A.76	RhtB	LysE	0	0	0	0	0	0	15	0	0	0	0	0	0	0	0	0	0	0	0	0	0	0	0	0	0	0	0	0	0	0	0	0	0	0	0	0	0	3	0	0	0	0	0	3	0
2.A.78.1.1	2.A.78.1	2.A.78	Branched_Chain_Amino_Acid_Exporter_(LIV-E)_Family	none	0	0	0	0	5	0	0	0	0	0	0	0	0	0	0	0	0	0	0	5	0	0	0	0	0	0	0	0	0	0	0	0	0	0	0	0	0	0	1	0	0	0	0	0	1
2.A.78.1.3	2.A.78.1	2.A.78	Branched_Chain_Amino_Acid_Exporter_(LIV-E)_Family	none	0	0	0	0	0	0	30	0	0	0	0	0	0	20	0	0	0	8	0	0	0	0	0	0	0	0	0	0	0	0	0	0	0	0	0	0	0	0	0	0	0	67	0	0	0
2.A.78.2.1	2.A.78.2	2.A.78	Branched_Chain_Amino_Acid_Exporter_(LIV-E)_Family	none	0	0	0	0	0	0	0	0	0	0	0	0	0	3	0	0	0	0	0	0	0	0	0	0	0	0	0	0	0	0	0	0	0	0	0	0	0	0	0	0	0	0	0	0	0
2.A.79.1.4	2.A.79.1	2.A.79	Threonine/Serine_Exporter_(ThrE)_Family	none	0	0	0	0	0	0	0	0	0	0	0	0	0	0	0	0	0	0	0	0	0	0	0	0	0	0	0	0	0	0	0	0	0	0	0	0	0	0	0	0	0	0	0	0	0
2.A.79.1.5	2.A.79.1	2.A.79	Threonine/Serine_Exporter_(ThrE)_Family	none	0	0	0	0	0	0	0	0	0	0	0	0	0	0	0	0	0	0	0	0	0	0	0	0	0	0	0	0	0	0	0	0	0	0	0	0	0	0	0	0	0	0	0	0	0
2.A.79.1.6	2.A.79.1	2.A.79	Threonine/Serine_Exporter_(ThrE)_Family	none	0	0	0	0	0	0	0	0	0	0	0	0	0	0	0	0	0	0	0	0	0	0	0	0	0	0	0	0	0	0	0	0	0	0	0	0	0	0	0	0	0	0	0	0	0
2.A.79.1.7	2.A.79.1	2.A.79	Threonine/Serine_Exporter_(ThrE)_Family	none	0	0	0	0	0	0	0	0	0	0	0	0	0	0	0	0	0	0	0	0	0	0	0	0	0	0	0	0	0	0	0	0	0	0	0	0	0	0	0	0	0	0	0	0	0
2.A.79.2.1	2.A.79.2	2.A.79	Threonine/Serine_Exporter_(ThrE)_Family	none	0	0	0	0	0	0	0	0	0	0	0	0	0	0	0	0	0	0	0	0	0	0	0	0	0	0	0	0	0	0	0	32	0	0	0	0	0	0	0	0	0	3	0	0	0
2.A.8.1.12	2.A.8.1	2.A.8	GntP	IT	0	0	0	0	0	0	0	0	0	0	0	0	0	0	0	0	0	258	0	0	0	0	0	0	0	0	0	0	0	0	0	0	0	0	0	0	0	0	0	0	0	0	0	0	0
2.A.8.1.13	2.A.8.1	2.A.8	GntP	IT	0	0	0	0	111	0	0	0	0	0	0	0	0	0	0	0	0	0	0	0	0	0	0	0	0	0	0	0	0	0	0	0	0	0	0	0	0	0	0	0	0	0	0	0	0
2.A.8.1.15	2.A.8.1	2.A.8	GntP	IT	0	0	0	0	0	0	0	0	0	0	0	0	0	0	0	0	0	0	199	0	0	0	0	0	0	0	0	0	0	0	0	0	0	0	0	0	0	0	0	0	0	0	0	0	0
2.A.8.1.2	2.A.8.1	2.A.8	GntP	IT	0	0	0	0	0	0	0	0	0	0	0	0	0	0	0	0	0	0	0	0	0	0	0	0	0	154	0	0	0	0	0	0	0	0	0	0	0	32	0	0	0	0	0	0	0
2.A.8.1.4	2.A.8.1	2.A.8	GntP	IT	0	0	0	0	0	0	0	0	0	0	0	0	0	0	0	0	0	0	0	0	0	0	0	0	0	0	0	0	0	0	0	0	0	0	0	0	0	0	0	0	0	0	0	0	1
2.A.8.1.6	2.A.8.1	2.A.8	GntP	IT	0	0	0	0	30	0	0	0	0	0	0	0	0	0	0	0	0	0	0	0	0	0	0	0	0	0	0	0	0	0	0	0	0	0	0	0	0	0	0	0	0	0	0	0	0
2.A.8.1.7	2.A.8.1	2.A.8	GntP	IT	0	0	0	0	0	0	0	0	0	0	0	0	0	0	0	0	0	0	0	0	0	0	0	0	0	0	0	0	0	0	0	0	0	0	0	0	0	0	0	0	0	0	0	0	0
2.A.80.1.1	2.A.80.1	2.A.80	Tricarboxylate_Transporter_(TTT)_Family	none	0	0	0	0	0	0	0	0	0	0	0	0	0	20	0	0	0	215	0	0	0	0	0	0	0	0	0	0	0	0	0	0	0	0	0	0	0	0	0	0	0	13	0	0	0
2.A.80.1.2	2.A.80.1	2.A.80	Tricarboxylate_Transporter_(TTT)_Family	none	0	0	0	0	0	0	0	0	0	0	0	0	0	22	0	0	0	0	0	0	0	0	0	0	0	0	0	0	0	0	0	0	0	0	0	0	0	0	0	0	0	0	0	0	0
2.A.80.1.3	2.A.80.1	2.A.80	Tricarboxylate_Transporter_(TTT)_Family	none	0	0	0	0	0	0	0	0	0	0	0	0	0	25	0	0	0	89	0	0	0	0	0	0	0	0	0	0	40	0	0	0	0	0	0	0	0	0	0	0	124	18	0	0	0
2.A.80.2.1	2.A.80.2	2.A.80	Tricarboxylate_Transporter_(TTT)_Family	none	0	0	0	0	0	0	0	0	0	0	0	0	0	0	0	0	0	0	0	0	0	0	0	0	0	0	0	0	0	0	0	0	0	0	0	0	0	0	0	0	0	0	0	0	0
2.A.81.1.2	2.A.81.1	2.A.81	AAE	CPA	0	0	0	0	0	0	144	0	175	0	0	32	0	0	0	0	66	0	0	0	0	98	0	0	0	0	83	0	0	0	50	0	226	0	0	56	160	51	0	0	0	0	0	0	0
2.A.81.1.6	2.A.81.1	2.A.81	AAE	CPA	0	0	0	0	0	0	0	0	0	0	0	0	0	0	0	0	0	0	0	0	0	572	0	0	0	0	0	0	0	0	85	0	0	0	0	0	0	302	0	0	0	0	0	302	0
2.A.81.2.1	2.A.81.2	2.A.81	AAE	CPA	0	0	0	0	0	0	0	0	0	0	0	0	0	0	0	0	0	0	0	0	0	0	0	0	0	0	0	0	0	0	0	0	0	0	0	0	0	0	0	0	0	0	0	0	0
2.A.85.1.4	2.A.85.1	2.A.85	ArAE	Major_Facilitator_(MFS)	0	0	0	0	0	0	0	0	0	0	0	0	0	0	0	0	0	0	0	0	0	0	0	0	0	0	0	0	0	0	0	0	0	0	0	0	0	0	0	0	0	0	0	0	0
2.A.85.4.3	2.A.85.4	2.A.85	ArAE	Major_Facilitator_(MFS)	0	0	0	0	0	0	0	0	0	0	0	0	0	0	0	0	0	0	7	0	0	0	0	0	0	0	0	0	0	0	0	0	0	0	0	0	0	0	0	0	0	0	0	0	0
2.A.85.4.4	2.A.85.4	2.A.85	ArAE	Major_Facilitator_(MFS)	0	0	0	0	0	0	0	0	0	0	0	0	0	0	0	0	0	0	0	0	0	0	0	0	1	0	0	0	0	0	0	0	0	0	0	0	0	0	0	0	0	0	0	0	0
2.A.85.8.3	2.A.85.8	2.A.85	ArAE	Major_Facilitator_(MFS)	0	0	0	0	0	0	0	0	0	0	0	0	0	0	0	0	0	0	0	0	0	0	0	0	0	0	0	0	0	0	0	0	0	0	0	0	0	0	0	0	0	0	0	0	0
2.A.86.1.1	2.A.86.1	2.A.86	Autoinducer-2_Exporter_(AI-2E)_Family_(Formerly_PerM_Family,_TC_#9.B.22)	none	0	31	0	0	0	0	0	0	0	0	0	0	0	0	0	0	0	0	0	0	0	0	0	0	0	0	0	0	0	0	0	0	0	0	0	0	0	0	0	140	0	0	0	0	0
2.A.86.1.10	2.A.86.1	2.A.86	Autoinducer-2_Exporter_(AI-2E)_Family_(Formerly_PerM_Family,_TC_#9.B.22)	none	0	41	0	0	0	0	0	0	0	167	0	0	0	0	0	0	0	0	0	0	0	0	0	0	0	0	0	0	0	46	0	0	0	0	0	0	0	0	0	0	0	0	32	0	0
2.A.86.1.11	2.A.86.1	2.A.86	Autoinducer-2_Exporter_(AI-2E)_Family_(Formerly_PerM_Family,_TC_#9.B.22)	none	0	0	0	142	0	0	0	0	0	0	142	0	142	0	0	0	0	0	0	0	0	0	0	142	0	0	0	0	0	0	0	0	0	0	0	0	0	0	0	0	0	0	0	0	0
2.A.86.1.15	2.A.86.1	2.A.86	Autoinducer-2_Exporter_(AI-2E)_Family_(Formerly_PerM_Family,_TC_#9.B.22)	none	0	0	0	0	35	0	0	0	0	0	0	0	0	0	0	0	0	0	0	0	0	0	0	0	0	0	0	14	0	0	0	0	0	0	0	0	0	0	40	0	0	0	0	0	0
2.A.86.1.16	2.A.86.1	2.A.86	Autoinducer-2_Exporter_(AI-2E)_Family_(Formerly_PerM_Family,_TC_#9.B.22)	none	0	0	0	0	6	0	0	6	0	0	0	0	0	0	0	1	0	0	6	25	0	0	9	0	0	0	0	0	0	0	0	0	0	0	1	0	0	0	0	0	0	0	0	0	0
2.A.86.1.2	2.A.86.1	2.A.86	Autoinducer-2_Exporter_(AI-2E)_Family_(Formerly_PerM_Family,_TC_#9.B.22)	none	0	0	0	0	0	0	0	0	0	0	0	0	0	0	0	0	0	0	0	0	0	0	0	0	0	0	0	0	0	0	0	0	0	0	0	0	0	0	0	0	0	0	0	0	0
2.A.86.1.3	2.A.86.1	2.A.86	Autoinducer-2_Exporter_(AI-2E)_Family_(Formerly_PerM_Family,_TC_#9.B.22)	none	0	0	0	0	0	0	0	0	0	0	0	0	0	0	0	0	0	0	0	0	0	0	0	0	0	0	0	0	0	0	0	0	0	0	0	0	0	0	0	0	0	0	0	0	0
2.A.86.1.4	2.A.86.1	2.A.86	Autoinducer-2_Exporter_(AI-2E)_Family_(Formerly_PerM_Family,_TC_#9.B.22)	none	0	0	0	0	0	0	0	0	0	0	0	0	0	0	0	0	0	0	0	0	0	0	0	0	0	0	0	0	0	0	0	0	0	0	0	0	0	0	0	0	0	0	0	0	0
2.A.86.1.5	2.A.86.1	2.A.86	Autoinducer-2_Exporter_(AI-2E)_Family_(Formerly_PerM_Family,_TC_#9.B.22)	none	0	0	0	0	0	0	0	0	0	0	0	0	0	0	0	0	0	0	0	0	17	0	0	0	0	0	0	0	0	0	0	0	0	0	0	0	0	0	0	0	0	0	0	0	0
2.A.86.1.8	2.A.86.1	2.A.86	Autoinducer-2_Exporter_(AI-2E)_Family_(Formerly_PerM_Family,_TC_#9.B.22)	none	0	0	0	0	0	0	0	0	76	0	0	40	0	0	0	3	0	0	0	0	0	57	0	0	0	0	0	0	0	0	0	0	0	0	0	46	0	0	0	0	0	0	0	0	0
2.A.86.1.9	2.A.86.1	2.A.86	Autoinducer-2_Exporter_(AI-2E)_Family_(Formerly_PerM_Family,_TC_#9.B.22)	none	0	0	0	0	0	0	0	0	0	0	0	0	0	0	0	0	0	0	0	0	0	0	0	0	0	0	0	0	0	0	0	0	0	0	0	0	0	0	0	0	0	0	0	0	0
2.A.86.2.1	2.A.86.2	2.A.86	Autoinducer-2_Exporter_(AI-2E)_Family_(Formerly_PerM_Family,_TC_#9.B.22)	none	0	0	0	0	0	0	0	0	0	0	0	0	0	0	0	0	0	0	0	0	0	0	0	0	0	0	0	0	0	0	0	0	0	0	0	0	0	0	0	0	0	0	0	0	0
2.A.86.2.2	2.A.86.2	2.A.86	Autoinducer-2_Exporter_(AI-2E)_Family_(Formerly_PerM_Family,_TC_#9.B.22)	none	0	11	0	0	0	0	114	0	0	0	0	147	0	0	108	0	90	29	0	0	0	0	0	0	0	0	0	0	0	0	0	0	0	0	0	0	0	0	0	132	105	0	11	0	0
2.A.86.2.3	2.A.86.2	2.A.86	Autoinducer-2_Exporter_(AI-2E)_Family_(Formerly_PerM_Family,_TC_#9.B.22)	none	0	0	0	0	0	0	0	0	0	0	0	0	0	0	0	0	0	0	0	0	0	119	0	0	0	0	146	0	0	0	0	0	0	0	0	0	0	12	0	0	0	0	0	0	0
2.A.87.1.2	2.A.87.1	2.A.87	P-RFT	ABC1,_ABC2,_ABC3_Superfamilies	0	0	0	0	0	0	0	0	0	0	0	0	0	0	0	0	0	0	0	0	0	0	0	0	0	0	0	0	0	0	0	0	0	0	0	0	0	0	0	0	0	0	0	0	0
2.A.87.1.3	2.A.87.1	2.A.87	P-RFT	ABC1,_ABC2,_ABC3_Superfamilies	0	0	0	0	3	0	0	0	0	0	0	0	0	0	0	2	0	0	0	0	0	0	0	0	0	9	0	0	0	0	0	0	0	0	0	0	0	0	0	0	0	0	0	0	0
2.A.87.2.3	2.A.87.2	2.A.87	P-RFT	ABC1,_ABC2,_ABC3_Superfamilies	0	0	0	0	4	0	0	0	0	0	0	0	0	0	0	0	0	0	0	50	0	0	30	0	0	0	0	0	0	0	0	0	0	0	0	0	0	0	0	0	0	0	0	0	0
2.A.87.3.1	2.A.87.3	2.A.87	P-RFT	ABC1,_ABC2,_ABC3_Superfamilies	0	0	0	0	0	0	0	0	0	0	0	0	0	0	0	0	0	7	2	0	0	0	0	0	0	0	0	0	0	0	0	0	0	0	0	0	0	0	0	0	0	0	0	0	0
2.A.87.3.2	2.A.87.3	2.A.87	P-RFT	ABC1,_ABC2,_ABC3_Superfamilies	0	0	0	0	0	0	0	0	0	0	0	0	0	0	0	0	0	0	0	0	0	0	0	0	0	0	0	0	0	0	0	0	0	0	0	0	0	0	0	0	0	0	0	0	0
2.A.87.3.3	2.A.87.3	2.A.87	P-RFT	ABC1,_ABC2,_ABC3_Superfamilies	0	0	0	0	0	0	0	0	0	0	0	0	0	0	0	0	0	0	0	0	0	0	0	0	3	0	0	0	0	0	0	0	0	0	0	0	0	0	0	0	0	0	0	0	0
2.A.88.1.8	2.A.88.1	2.A.88	VUT	ABC1,_ABC2,_ABC3_Superfamilies	0	0	0	0	0	0	0	0	0	0	0	0	0	0	0	0	0	0	0	0	0	0	0	0	0	0	0	0	0	0	0	0	0	0	0	0	0	0	0	0	0	0	0	0	0
2.A.88.1.9	2.A.88.1	2.A.88	VUT	ABC1,_ABC2,_ABC3_Superfamilies	0	0	0	0	0	0	0	0	0	0	0	0	0	0	0	0	0	0	0	0	0	0	0	0	0	0	0	0	0	0	0	0	0	0	0	0	0	0	0	0	0	0	0	0	0
2.A.88.3.1	2.A.88.3	2.A.88	VUT	ABC1,_ABC2,_ABC3_Superfamilies	0	0	0	0	4	0	0	0	0	0	0	0	0	0	0	0	0	3	0	8	0	0	0	0	5	0	0	0	0	0	0	0	0	0	0	0	0	0	0	0	0	0	0	0	0
2.A.88.5.1	2.A.88.5	2.A.88	VUT	ABC1,_ABC2,_ABC3_Superfamilies	0	0	0	0	6	0	0	0	0	0	0	0	0	0	0	0	0	0	0	0	0	0	0	0	0	0	0	0	0	0	0	0	0	0	0	0	0	0	0	0	0	0	0	0	0
2.A.88.8.1	2.A.88.8	2.A.88	VUT	ABC1,_ABC2,_ABC3_Superfamilies	0	0	0	0	0	0	0	0	0	0	0	0	0	0	0	0	0	0	0	0	0	85	0	0	0	0	85	0	0	0	0	0	0	0	0	61	0	0	0	0	0	0	0	7	0
2.A.88.8.3	2.A.88.8	2.A.88	VUT	ABC1,_ABC2,_ABC3_Superfamilies	0	0	0	0	0	0	0	0	0	0	0	0	0	0	0	0	0	0	0	0	0	0	0	0	0	0	0	0	0	0	0	0	0	0	0	0	0	0	0	0	0	0	0	0	0
2.A.88.8.5	2.A.88.8	2.A.88	VUT	ABC1,_ABC2,_ABC3_Superfamilies	0	0	0	0	0	0	0	0	0	0	0	0	0	0	0	0	0	0	0	0	0	0	0	0	0	0	0	0	0	0	0	0	0	0	0	0	0	0	0	0	0	0	0	0	0
2.A.89.3.10	2.A.89.3	2.A.89	Vacuolar_Iron_Transporter_(VIT)_Family	none	0	0	0	0	0	0	134	0	0	0	0	0	0	0	0	0	0	0	0	0	0	0	0	0	0	0	0	0	0	0	0	0	0	0	0	0	0	0	0	0	0	51	0	0	0
2.A.89.3.8	2.A.89.3	2.A.89	Vacuolar_Iron_Transporter_(VIT)_Family	none	0	0	0	0	0	0	0	0	0	0	0	0	0	0	0	0	0	0	0	0	0	0	0	0	0	0	0	0	0	0	0	0	0	0	0	0	0	0	0	0	0	0	0	0	0
2.A.9.3.1	2.A.9.3	2.A.9	YidC/Alb3/Oxa1	Guided_Entry_of_Tail-anchored_Protein_(GET)	274	0	0	172	0	0	0	0	0	0	172	0	172	0	0	0	0	0	0	0	89	138	0	172	0	0	138	0	0	0	0	0	0	0	0	0	0	107	0	0	0	0	0	0	0
2.A.9.3.2	2.A.9.3	2.A.9	YidC/Alb3/Oxa1	Guided_Entry_of_Tail-anchored_Protein_(GET)	0	0	0	0	0	0	0	0	0	0	0	0	0	0	0	0	0	0	46	0	0	0	0	0	0	0	0	0	0	0	0	0	0	0	0	0	0	0	110	0	0	0	0	0	0
2.A.9.3.4	2.A.9.3	2.A.9	YidC/Alb3/Oxa1	Guided_Entry_of_Tail-anchored_Protein_(GET)	0	0	0	0	0	97	0	0	0	0	0	0	0	0	0	0	0	129	0	0	0	0	25	0	0	0	0	0	0	0	0	0	0	0	0	0	0	0	0	0	0	0	0	0	0
2.A.9.3.6	2.A.9.3	2.A.9	YidC/Alb3/Oxa1	Guided_Entry_of_Tail-anchored_Protein_(GET)	0	0	0	0	0	0	0	0	0	0	0	0	0	0	0	0	0	0	0	0	0	0	0	0	0	0	0	0	0	0	0	0	0	0	0	0	0	0	0	0	0	0	0	0	0
2.A.9.3.7	2.A.9.3	2.A.9	YidC/Alb3/Oxa1	Guided_Entry_of_Tail-anchored_Protein_(GET)	0	63	0	0	0	0	620	0	114	0	0	0	0	0	0	0	0	0	0	0	0	0	0	0	0	0	0	0	0	74	0	0	0	0	0	0	0	0	0	189	0	95	63	0	0
2.A.9.3.8	2.A.9.3	2.A.9	YidC/Alb3/Oxa1	Guided_Entry_of_Tail-anchored_Protein_(GET)	0	0	0	0	0	0	0	0	0	0	0	0	0	0	0	0	0	0	0	0	0	0	0	0	0	0	0	0	0	0	0	0	0	0	0	0	0	0	0	0	0	0	0	0	0
2.A.90.3.4	2.A.90.3	2.A.90	Vitamin_A_Receptor/Transporter_(STRA6)_Family	none	0	0	0	109	0	0	0	0	0	0	34	0	109	0	0	0	0	0	0	0	0	0	0	34	0	0	0	0	0	0	0	0	0	0	0	0	0	0	0	0	0	0	0	0	0
2.A.95.1.1	2.A.95.1	2.A.95	NAAT	LysE	0	0	0	0	0	0	0	0	0	0	0	0	0	0	0	0	0	0	0	0	0	0	0	0	0	0	0	0	0	0	10	0	0	0	0	0	0	0	0	0	0	0	0	0	0
2.A.95.1.2	2.A.95.1	2.A.95	NAAT	LysE	86	0	0	0	0	0	0	0	0	0	0	0	0	0	0	0	0	0	0	0	0	0	0	0	0	0	0	0	0	0	0	0	0	0	0	0	0	0	0	0	0	0	0	0	0
2.A.95.1.3	2.A.95.1	2.A.95	NAAT	LysE	0	0	0	0	0	0	0	0	0	0	0	0	0	0	0	0	0	0	0	0	0	0	0	0	0	0	40	0	0	0	0	0	0	0	0	0	0	0	0	0	0	0	0	0	0
2.A.95.1.4	2.A.95.1	2.A.95	NAAT	LysE	0	0	0	0	0	0	0	0	0	0	0	0	0	0	0	0	0	0	0	0	0	0	0	0	0	0	0	0	0	0	0	0	0	0	0	0	0	0	0	0	0	0	0	0	0
2.A.95.1.5	2.A.95.1	2.A.95	NAAT	LysE	0	0	0	0	0	0	0	0	0	0	0	0	0	0	0	0	0	0	0	0	0	0	0	0	0	0	0	0	0	0	0	0	0	0	0	0	0	0	0	0	0	0	0	0	0
2.A.95.1.7	2.A.95.1	2.A.95	NAAT	LysE	0	0	0	0	0	0	0	0	0	0	0	0	0	0	0	0	0	0	0	0	0	0	0	0	0	0	0	0	0	0	0	0	0	0	0	0	0	0	0	0	0	0	0	0	0
2.A.96.1.1	2.A.96.1	2.A.96	Acetate_Uptake_Transporter_(AceTr)_Family	none	0	0	0	0	0	0	0	0	0	0	0	0	0	0	0	0	0	0	0	0	0	0	0	0	0	0	0	0	0	0	0	0	0	0	0	0	0	0	0	0	0	0	0	0	0
2.A.96.1.14	2.A.96.1	2.A.96	Acetate_Uptake_Transporter_(AceTr)_Family	none	0	0	0	0	0	0	0	0	0	1505	0	0	0	0	0	0	0	0	0	0	0	0	0	0	0	0	0	96	0	0	0	0	0	0	0	0	0	0	0	1505	0	0	253	0	0
2.A.96.1.8	2.A.96.1	2.A.96	Acetate_Uptake_Transporter_(AceTr)_Family	none	65	0	0	0	0	0	0	0	0	0	0	0	0	62	0	0	0	0	0	0	0	0	0	21	2	0	0	0	0	0	0	0	0	0	0	0	0	0	0	0	0	0	0	0	0
2.A.96.1.9	2.A.96.1	2.A.96	Acetate_Uptake_Transporter_(AceTr)_Family	none	0	0	0	0	0	0	0	0	0	0	0	0	0	0	0	0	0	0	0	0	0	0	0	0	0	0	0	0	0	0	11	0	0	0	0	0	0	0	0	0	0	37	0	0	0
2.A.98.1.3	2.A.98.1	2.A.98	PSE	CPA	0	0	0	0	0	0	0	0	0	0	0	0	0	0	0	0	0	0	0	0	0	0	0	0	0	0	0	0	0	0	0	0	0	0	0	0	0	0	0	0	0	0	0	0	0
2.A.98.1.4	2.A.98.1	2.A.98	PSE	CPA	148	0	0	0	9	0	0	0	0	0	0	77	0	0	0	0	0	0	0	0	0	206	0	0	0	0	0	17	0	0	0	0	0	0	0	0	0	0	0	0	0	0	0	0	0
2.A.98.1.6	2.A.98.1	2.A.98	PSE	CPA	86	0	0	0	0	0	0	0	0	0	0	0	0	0	2125	0	0	0	0	0	0	0	0	0	0	0	0	0	2435	4025	0	0	0	0	0	0	0	0	0	0	4711	0	0	0	0
2.A.98.1.7	2.A.98.1	2.A.98	PSE	CPA	0	312	0	0	0	0	0	0	0	0	0	0	0	0	0	0	0	0	0	0	0	0	0	0	0	0	0	0	0	0	0	0	0	0	0	0	0	0	0	317	0	0	90	0	0
2.A.98.3.2	2.A.98.3	2.A.98	PSE	CPA	0	0	0	81	0	0	0	0	0	0	81	0	81	0	0	0	0	0	0	0	0	0	0	81	0	0	0	0	0	0	0	0	0	0	0	0	0	0	0	0	0	0	0	0	0
2.C.1.2.1	2.C.1.2	2.C.1	TonB-ExbB-ExbD/TolA-TolQ-TolR_Outer_Membrane_Receptor_Energizers_and_Stabilizers_(TonB/TolA)_Family	none	0	0	0	0	0	0	224	0	0	0	0	0	0	0	0	0	0	0	0	0	0	0	0	0	0	4	0	0	0	0	0	326	0	0	0	0	0	0	0	0	0	0	0	0	0
2.C.1.2.5	2.C.1.2	2.C.1	TonB-ExbB-ExbD/TolA-TolQ-TolR_Outer_Membrane_Receptor_Energizers_and_Stabilizers_(TonB/TolA)_Family	none	0	0	0	0	0	0	0	0	0	2179	0	0	0	1420	0	0	0	0	0	0	0	0	0	0	0	102	0	0	0	0	0	0	0	0	0	0	0	0	0	1778	464	89	0	0	0
2.C.1.4.1	2.C.1.4	2.C.1	TonB-ExbB-ExbD/TolA-TolQ-TolR_Outer_Membrane_Receptor_Energizers_and_Stabilizers_(TonB/TolA)_Family	none	0	0	0	247	0	0	0	0	0	0	247	0	0	0	0	0	0	0	0	0	0	0	0	0	0	0	0	0	0	0	0	0	0	0	0	0	0	0	0	0	0	0	0	0	0
2.C.1.4.2	2.C.1.4	2.C.1	TonB-ExbB-ExbD/TolA-TolQ-TolR_Outer_Membrane_Receptor_Energizers_and_Stabilizers_(TonB/TolA)_Family	none	0	0	0	1	0	0	0	0	0	0	1	0	1	0	0	0	0	0	0	0	0	0	0	0	0	0	0	0	0	0	0	0	0	0	0	0	0	2	0	0	0	0	0	2	0
2.C.1.4.3	2.C.1.4	2.C.1	TonB-ExbB-ExbD/TolA-TolQ-TolR_Outer_Membrane_Receptor_Energizers_and_Stabilizers_(TonB/TolA)_Family	none	0	0	0	257	0	0	0	0	0	0	352	81	343	0	0	0	309	0	0	0	0	1307	0	104	0	0	0	0	0	0	0	0	0	0	0	310	19	10	0	0	0	0	0	241	0
3.A.1.1.10	3.A.1.1	3.A.1	ABC	ABC1,_ABC2,_ABC3_Superfamilies	0	0	8	0	0	0	0	1200	0	0	0	0	0	0	0	0	0	0	777	73	0	0	0	0	0	0	0	0	0	0	0	0	0	0	0	0	0	0	0	0	0	0	0	0	0
3.A.1.1.11	3.A.1.1	3.A.1	ABC	ABC1,_ABC2,_ABC3_Superfamilies	0	0	0	0	174	0	0	1	0	0	0	0	0	0	0	0	0	0	82	0	0	0	0	0	62	0	0	0	0	0	0	0	0	0	0	0	0	0	0	0	0	0	0	0	0
3.A.1.1.16	3.A.1.1	3.A.1	ABC	ABC1,_ABC2,_ABC3_Superfamilies	0	0	0	0	0	0	0	0	0	0	0	0	0	0	0	0	0	0	0	0	0	0	0	0	0	0	0	0	0	0	0	0	0	0	0	0	0	0	0	0	0	23	0	0	0
3.A.1.1.18	3.A.1.1	3.A.1	ABC	ABC1,_ABC2,_ABC3_Superfamilies	0	0	0	0	117	0	0	0	0	0	0	0	0	0	0	0	0	0	0	93	0	0	52	0	0	0	0	0	0	0	0	0	0	0	0	0	0	0	0	0	0	0	0	0	0
3.A.1.1.2	3.A.1.1	3.A.1	ABC	ABC1,_ABC2,_ABC3_Superfamilies	0	0	0	0	0	0	0	0	0	0	0	0	0	0	0	0	0	0	0	0	0	0	0	0	0	2	0	0	0	0	0	0	0	0	0	0	0	0	0	0	0	0	0	0	0
3.A.1.1.20	3.A.1.1	3.A.1	ABC	ABC1,_ABC2,_ABC3_Superfamilies	0	0	0	0	4	0	0	13	0	0	0	0	0	0	0	0	0	0	91	0	0	0	62	0	0	0	0	0	0	0	0	0	0	0	0	0	0	0	0	0	0	0	0	0	0
3.A.1.1.21	3.A.1.1	3.A.1	ABC	ABC1,_ABC2,_ABC3_Superfamilies	0	0	0	0	0	0	0	422	0	0	0	0	0	0	0	0	0	0	72	164	0	0	0	0	0	0	0	0	0	0	0	0	0	0	0	0	0	0	0	0	0	0	0	0	0
3.A.1.1.22	3.A.1.1	3.A.1	ABC	ABC1,_ABC2,_ABC3_Superfamilies	0	0	88	0	137	0	0	57	0	0	0	0	0	0	0	0	0	0	1	0	0	0	76	0	1	0	0	0	0	0	0	0	0	0	0	0	0	0	0	0	0	0	0	0	0
3.A.1.1.25	3.A.1.1	3.A.1	ABC	ABC1,_ABC2,_ABC3_Superfamilies	0	0	0	0	0	0	0	0	0	0	0	0	0	0	0	0	0	0	0	0	0	0	0	0	0	0	0	0	0	0	0	0	0	0	0	0	0	0	0	0	0	0	0	0	0
3.A.1.1.26	3.A.1.1	3.A.1	ABC	ABC1,_ABC2,_ABC3_Superfamilies	0	0	0	0	0	0	0	0	0	0	0	0	0	0	0	0	0	0	230	0	0	0	0	0	75	0	0	50	0	0	0	0	0	0	40	0	0	0	0	0	0	0	0	0	0
3.A.1.1.27	3.A.1.1	3.A.1	ABC	ABC1,_ABC2,_ABC3_Superfamilies	0	0	0	0	0	0	0	0	0	0	0	0	0	0	0	0	0	0	217	0	0	0	0	0	55	0	0	0	0	0	0	0	0	0	0	0	0	0	0	0	0	0	0	0	0
3.A.1.1.28	3.A.1.1	3.A.1	ABC	ABC1,_ABC2,_ABC3_Superfamilies	0	0	4	0	0	0	0	0	0	0	0	0	0	0	0	0	0	0	0	0	0	0	570	0	0	0	0	0	0	0	0	0	0	0	0	0	0	0	0	0	0	0	0	0	0
3.A.1.1.29	3.A.1.1	3.A.1	ABC	ABC1,_ABC2,_ABC3_Superfamilies	0	0	19	0	0	0	0	17	0	0	0	0	0	0	0	0	0	0	199	0	0	0	98	0	0	0	0	0	0	0	0	0	0	0	0	0	0	0	0	0	0	0	0	0	0
3.A.1.1.3	3.A.1.1	3.A.1	ABC	ABC1,_ABC2,_ABC3_Superfamilies	0	0	0	0	27	0	0	0	0	0	0	0	0	0	0	0	0	0	0	0	0	0	0	0	0	0	0	0	0	0	0	0	0	0	0	0	0	0	0	0	0	0	0	0	0
3.A.1.1.32	3.A.1.1	3.A.1	ABC	ABC1,_ABC2,_ABC3_Superfamilies	0	0	0	0	0	0	0	0	0	0	0	0	0	0	0	0	0	0	4	0	0	0	0	0	0	0	0	0	0	0	0	0	0	0	0	0	0	0	0	0	0	0	0	0	0
3.A.1.1.34	3.A.1.1	3.A.1	ABC	ABC1,_ABC2,_ABC3_Superfamilies	0	0	0	0	147	0	0	5	0	0	0	0	0	0	0	0	0	0	0	72	0	0	6	0	0	0	0	0	0	0	0	0	0	0	0	0	0	0	0	0	0	0	0	0	0
3.A.1.1.36	3.A.1.1	3.A.1	ABC	ABC1,_ABC2,_ABC3_Superfamilies	0	0	0	0	0	0	0	0	0	0	0	0	0	0	0	0	0	0	0	0	0	0	0	0	0	0	0	0	0	0	0	0	0	0	0	0	0	0	0	0	0	0	0	0	0
3.A.1.1.37	3.A.1.1	3.A.1	ABC	ABC1,_ABC2,_ABC3_Superfamilies	0	0	0	0	0	0	0	0	0	0	0	0	0	0	0	0	0	0	0	0	0	0	0	0	0	0	0	0	0	0	0	0	0	0	0	0	0	0	0	0	0	0	0	0	0
3.A.1.1.38	3.A.1.1	3.A.1	ABC	ABC1,_ABC2,_ABC3_Superfamilies	0	0	0	0	0	0	0	0	0	0	0	0	0	0	0	0	0	0	4	0	0	0	0	0	0	0	0	0	0	0	0	0	0	0	0	0	0	0	0	0	0	0	0	0	0
3.A.1.1.39	3.A.1.1	3.A.1	ABC	ABC1,_ABC2,_ABC3_Superfamilies	0	0	0	0	66	0	0	11	0	0	0	0	0	0	0	0	0	0	0	0	0	0	0	0	18	0	0	0	0	0	0	0	0	0	0	0	0	0	0	0	0	0	0	0	0
3.A.1.1.4	3.A.1.1	3.A.1	ABC	ABC1,_ABC2,_ABC3_Superfamilies	0	0	0	0	0	0	0	0	0	0	0	0	0	0	0	0	0	0	0	0	0	0	9	0	0	0	0	0	0	0	0	0	0	0	0	0	0	0	0	0	0	0	0	0	0
3.A.1.1.40	3.A.1.1	3.A.1	ABC	ABC1,_ABC2,_ABC3_Superfamilies	0	0	0	0	0	0	0	0	0	0	0	0	0	0	0	0	0	0	0	0	0	0	0	0	0	0	0	0	0	0	0	0	0	0	0	0	0	0	0	0	0	0	0	0	0
3.A.1.1.41	3.A.1.1	3.A.1	ABC	ABC1,_ABC2,_ABC3_Superfamilies	0	0	0	0	117	0	0	0	0	0	0	0	0	0	0	0	0	0	0	0	0	0	0	0	0	0	0	0	0	0	0	0	0	0	0	0	0	0	0	0	0	0	0	0	0
3.A.1.1.44	3.A.1.1	3.A.1	ABC	ABC1,_ABC2,_ABC3_Superfamilies	0	0	0	0	4	0	0	17	0	0	0	0	0	0	0	0	0	0	1	0	0	0	0	0	0	0	0	0	0	0	0	0	0	0	0	0	0	0	0	0	0	0	0	0	0
3.A.1.1.45	3.A.1.1	3.A.1	ABC	ABC1,_ABC2,_ABC3_Superfamilies	0	0	0	0	1315	0	0	728	0	0	0	0	0	0	0	0	0	0	1	1	0	0	0	0	0	0	0	0	0	0	0	0	0	0	0	0	0	0	0	0	0	0	0	0	0
3.A.1.1.46	3.A.1.1	3.A.1	ABC	ABC1,_ABC2,_ABC3_Superfamilies	0	0	0	0	0	0	0	0	0	0	0	0	0	0	0	0	0	0	0	0	0	0	0	0	0	0	0	0	0	0	0	0	0	0	0	0	0	0	0	0	0	0	0	0	0
3.A.1.1.47	3.A.1.1	3.A.1	ABC	ABC1,_ABC2,_ABC3_Superfamilies	0	0	0	0	0	0	0	0	0	0	0	0	0	0	0	0	0	0	29	0	0	0	0	0	0	0	0	0	0	0	0	0	0	0	0	0	0	0	0	0	0	0	0	0	0
3.A.1.1.5	3.A.1.1	3.A.1	ABC	ABC1,_ABC2,_ABC3_Superfamilies	0	0	0	0	0	0	0	21	0	0	0	0	0	0	0	0	0	0	0	0	0	0	0	0	0	0	0	0	0	0	0	0	0	0	0	0	0	0	0	0	0	0	0	0	0
3.A.1.1.50	3.A.1.1	3.A.1	ABC	ABC1,_ABC2,_ABC3_Superfamilies	0	0	0	0	3	0	0	0	0	0	0	0	0	0	0	0	0	0	0	1	0	0	0	0	76	0	0	0	0	0	0	0	0	0	0	0	0	0	0	0	0	0	0	0	0
3.A.1.1.51	3.A.1.1	3.A.1	ABC	ABC1,_ABC2,_ABC3_Superfamilies	0	0	0	0	3	0	0	3	0	0	0	0	0	0	0	0	0	0	0	0	0	0	0	0	0	0	0	0	0	0	0	0	0	0	0	0	0	0	0	0	0	0	0	0	0
3.A.1.1.52	3.A.1.1	3.A.1	ABC	ABC1,_ABC2,_ABC3_Superfamilies	0	0	0	0	1	0	0	0	0	0	0	0	0	0	0	0	0	0	1	5	0	0	0	0	0	0	0	0	0	0	0	0	0	0	0	0	0	0	0	0	0	0	0	0	0
3.A.1.1.53	3.A.1.1	3.A.1	ABC	ABC1,_ABC2,_ABC3_Superfamilies	0	0	1	0	12	0	0	0	0	0	0	0	0	0	0	0	0	0	1	1	0	0	23	0	0	0	0	0	0	0	0	0	0	0	0	0	0	0	0	0	0	0	0	0	0
3.A.1.1.54	3.A.1.1	3.A.1	ABC	ABC1,_ABC2,_ABC3_Superfamilies	0	0	0	0	0	0	0	0	0	0	0	0	0	0	0	0	0	0	0	0	0	0	0	0	0	0	0	0	0	0	0	0	0	0	0	0	0	0	0	0	0	0	0	0	0
3.A.1.1.57	3.A.1.1	3.A.1	ABC	ABC1,_ABC2,_ABC3_Superfamilies	0	0	0	0	692	0	0	27	0	0	0	0	0	0	0	0	0	0	610	0	0	0	0	0	0	4	0	0	0	0	0	0	0	0	0	0	0	0	0	0	0	0	0	0	0
3.A.1.1.7	3.A.1.1	3.A.1	ABC	ABC1,_ABC2,_ABC3_Superfamilies	0	0	0	0	285	0	0	20	0	0	0	0	0	0	0	0	0	0	0	0	0	0	0	0	0	0	0	0	0	0	0	0	0	0	0	0	0	0	0	0	0	0	0	0	0
3.A.1.1.9	3.A.1.1	3.A.1	ABC	ABC1,_ABC2,_ABC3_Superfamilies	0	0	0	0	2	0	0	3	0	0	0	0	0	0	0	0	0	0	6	5	0	0	0	0	0	0	0	0	0	0	0	0	0	0	0	0	0	0	0	0	0	0	0	0	0
3.A.1.10.2	3.A.1.10	3.A.1	ABC	ABC1,_ABC2,_ABC3_Superfamilies	0	0	0	0	0	0	0	0	0	0	0	0	0	0	0	0	0	0	0	0	0	0	0	0	0	0	0	0	0	0	0	0	0	0	0	0	0	0	0	0	0	0	0	0	0
3.A.1.10.3	3.A.1.10	3.A.1	ABC	ABC1,_ABC2,_ABC3_Superfamilies	0	0	0	0	2	0	0	0	0	0	0	0	0	0	0	0	0	0	0	0	0	0	0	0	0	0	0	0	0	0	0	0	0	0	0	0	0	0	0	0	0	0	0	0	0
3.A.1.10.6	3.A.1.10	3.A.1	ABC	ABC1,_ABC2,_ABC3_Superfamilies	0	0	0	0	0	0	0	0	0	0	0	0	0	0	22	0	0	0	5	11	0	0	0	0	0	0	0	0	0	0	0	0	0	4	0	0	0	0	0	0	0	0	0	0	0
3.A.1.101.1	3.A.1.101	3.A.1	ABC	ABC1,_ABC2,_ABC3_Superfamilies	0	261	0	0	0	0	115	0	0	0	0	0	0	0	0	0	0	0	0	0	0	0	0	0	0	0	0	0	0	0	0	0	0	0	0	0	0	0	0	0	0	81	261	0	0
3.A.1.101.3	3.A.1.101	3.A.1	ABC	ABC1,_ABC2,_ABC3_Superfamilies	0	0	0	0	0	0	0	0	0	0	0	0	0	0	0	0	0	0	0	0	0	0	0	0	0	0	0	0	0	0	0	0	0	0	0	0	0	0	0	0	0	66	0	0	0
3.A.1.103.1	3.A.1.103	3.A.1	ABC	ABC1,_ABC2,_ABC3_Superfamilies	0	0	0	0	20	0	0	21	0	0	0	0	0	0	0	0	0	0	0	0	0	0	0	0	0	0	0	0	0	0	0	0	0	0	0	0	0	0	0	40	0	0	0	0	0
3.A.1.103.3	3.A.1.103	3.A.1	ABC	ABC1,_ABC2,_ABC3_Superfamilies	0	0	0	0	0	0	0	0	0	0	0	0	0	0	0	0	0	0	5	0	0	0	0	0	0	0	0	0	0	0	0	0	0	2	0	0	0	0	0	0	0	0	0	0	0
3.A.1.103.4	3.A.1.103	3.A.1	ABC	ABC1,_ABC2,_ABC3_Superfamilies	0	0	0	0	0	0	0	0	0	0	0	0	0	0	0	0	0	0	2	0	0	0	0	0	0	0	0	0	0	0	0	0	0	0	0	0	0	0	0	0	0	0	0	0	0
3.A.1.103.5	3.A.1.103	3.A.1	ABC	ABC1,_ABC2,_ABC3_Superfamilies	0	0	0	0	0	0	0	13	0	0	0	0	0	0	0	0	0	0	0	45	0	0	0	0	0	0	0	0	0	0	0	0	0	0	0	0	0	0	0	0	0	0	0	0	0
3.A.1.103.6	3.A.1.103	3.A.1	ABC	ABC1,_ABC2,_ABC3_Superfamilies	0	20	0	0	0	0	0	0	0	0	0	0	0	0	0	0	0	0	0	0	0	0	0	0	0	0	0	0	0	86	0	0	0	0	0	0	0	0	0	0	0	0	0	0	0
3.A.1.104.1	3.A.1.104	3.A.1	ABC	ABC1,_ABC2,_ABC3_Superfamilies	0	33	0	0	0	0	0	0	0	161	0	0	0	0	0	0	0	0	7	0	0	0	0	0	0	0	0	0	0	0	0	0	0	0	0	0	0	0	0	92	0	0	33	0	0
3.A.1.104.2	3.A.1.104	3.A.1	ABC	ABC1,_ABC2,_ABC3_Superfamilies	0	0	0	0	0	0	0	0	0	0	0	0	0	0	0	0	0	0	0	0	0	0	0	0	0	0	0	0	0	0	0	0	0	0	0	0	0	0	0	0	0	0	0	0	0
3.A.1.105.1	3.A.1.105	3.A.1	ABC	ABC1,_ABC2,_ABC3_Superfamilies	0	0	0	0	0	0	0	0	0	0	0	0	0	0	0	0	0	0	0	7	0	0	0	0	0	0	0	0	0	0	0	0	0	0	0	0	0	0	0	0	0	0	0	0	0
3.A.1.105.12	3.A.1.105	3.A.1	ABC	ABC1,_ABC2,_ABC3_Superfamilies	0	0	0	0	0	0	0	0	0	0	0	0	0	0	0	0	0	0	0	0	0	0	0	0	0	0	0	0	0	0	0	0	0	0	0	0	0	0	0	0	0	0	0	0	0
3.A.1.105.15	3.A.1.105	3.A.1	ABC	ABC1,_ABC2,_ABC3_Superfamilies	0	18	0	0	0	0	161	0	0	0	156	0	156	0	0	0	0	0	0	0	0	23	0	0	0	0	0	0	0	31	0	0	0	0	0	0	26	3	0	8	0	0	18	1	0
3.A.1.105.16	3.A.1.105	3.A.1	ABC	ABC1,_ABC2,_ABC3_Superfamilies	0	103	0	0	0	0	0	0	0	0	0	0	0	0	0	0	0	357	0	0	0	0	0	0	0	0	0	0	0	0	0	0	0	0	0	0	335	0	0	14	0	0	103	0	0
3.A.1.105.17	3.A.1.105	3.A.1	ABC	ABC1,_ABC2,_ABC3_Superfamilies	0	0	0	0	0	0	0	0	0	0	0	0	0	10	0	0	0	0	0	0	0	0	0	0	0	0	0	0	0	0	0	0	0	0	0	0	0	0	0	0	0	0	0	0	0
3.A.1.105.19	3.A.1.105	3.A.1	ABC	ABC1,_ABC2,_ABC3_Superfamilies	0	0	0	0	0	0	0	1	0	0	0	0	0	7	0	0	0	0	0	0	0	0	0	0	0	0	0	0	0	0	0	0	0	0	0	0	0	0	0	0	0	0	0	0	0
3.A.1.105.2	3.A.1.105	3.A.1	ABC	ABC1,_ABC2,_ABC3_Superfamilies	0	0	0	0	0	0	0	0	0	0	0	0	0	0	0	0	0	0	0	0	0	0	0	0	0	0	0	0	0	0	0	0	0	0	0	0	0	0	0	0	0	0	0	0	0
3.A.1.105.20	3.A.1.105	3.A.1	ABC	ABC1,_ABC2,_ABC3_Superfamilies	0	0	0	0	0	0	0	0	0	0	166	0	166	0	0	0	0	0	0	0	0	22	0	0	0	0	0	0	0	0	0	0	0	0	0	0	12	2	0	0	0	0	0	2	0
3.A.1.105.21	3.A.1.105	3.A.1	ABC	ABC1,_ABC2,_ABC3_Superfamilies	0	0	0	0	0	0	0	0	0	0	0	0	0	0	0	0	0	0	0	3	0	0	0	0	0	0	0	0	0	0	0	0	0	0	0	0	0	0	0	0	0	0	0	0	0
3.A.1.105.23	3.A.1.105	3.A.1	ABC	ABC1,_ABC2,_ABC3_Superfamilies	0	0	0	0	0	0	0	0	0	0	0	0	0	0	0	0	0	0	0	6	0	0	0	0	0	0	0	0	0	0	0	0	0	0	0	0	0	0	0	0	0	0	0	0	0
3.A.1.105.27	3.A.1.105	3.A.1	ABC	ABC1,_ABC2,_ABC3_Superfamilies	0	0	0	0	0	0	0	0	0	0	0	0	0	0	0	0	0	0	0	0	0	0	0	0	0	0	0	0	0	0	0	0	0	0	0	0	0	0	0	0	0	0	0	0	0
3.A.1.105.4	3.A.1.105	3.A.1	ABC	ABC1,_ABC2,_ABC3_Superfamilies	0	17446	0	0	0	0	0	0	0	0	49	0	49	0	0	0	0	0	0	0	0	8	0	0	0	0	0	0	0	0	0	0	0	0	0	0	0	1	0	9	0	0	17628	0	0
3.A.1.105.7	3.A.1.105	3.A.1	ABC	ABC1,_ABC2,_ABC3_Superfamilies	0	0	0	0	0	0	0	0	0	0	0	0	0	0	0	0	0	0	0	0	0	0	0	0	0	0	0	0	0	0	0	0	0	0	0	0	0	0	0	0	0	0	0	0	0
3.A.1.105.9	3.A.1.105	3.A.1	ABC	ABC1,_ABC2,_ABC3_Superfamilies	0	9	0	0	0	0	0	0	0	0	0	0	0	0	0	0	0	0	2	0	0	0	0	0	0	0	0	0	0	0	0	0	0	0	0	0	0	0	18	38	0	0	9	0	0
3.A.1.106.1	3.A.1.106	3.A.1	ABC	ABC1,_ABC2,_ABC3_Superfamilies	0	0	0	0	0	0	0	0	0	0	0	0	0	0	0	0	0	0	0	0	0	88	0	0	0	0	0	0	0	112	0	0	0	0	0	0	0	0	0	0	0	0	0	0	0
3.A.1.106.14	3.A.1.106	3.A.1	ABC	ABC1,_ABC2,_ABC3_Superfamilies	0	1	0	0	0	0	0	0	0	0	0	0	0	0	0	0	0	0	0	0	0	0	0	0	12	0	0	0	0	0	0	0	0	0	0	0	0	0	0	0	0	0	0	0	0
3.A.1.106.15	3.A.1.106	3.A.1	ABC	ABC1,_ABC2,_ABC3_Superfamilies	0	0	0	0	0	0	0	0	0	144	0	0	0	0	0	0	0	0	2	0	0	0	0	0	0	0	0	0	0	0	0	0	0	0	0	0	0	0	0	144	0	0	0	0	0
3.A.1.106.17	3.A.1.106	3.A.1	ABC	ABC1,_ABC2,_ABC3_Superfamilies	0	0	0	0	0	0	0	0	0	50	0	0	0	0	0	0	0	0	0	0	0	0	0	0	11	0	0	0	0	0	0	0	0	0	0	0	0	0	0	50	0	0	5	0	6
3.A.1.106.18	3.A.1.106	3.A.1	ABC	ABC1,_ABC2,_ABC3_Superfamilies	0	15	0	0	121	0	0	0	0	0	0	0	0	0	0	0	0	0	0	94	0	0	0	0	22	0	0	0	0	0	0	0	0	0	0	0	0	0	0	0	0	0	15	0	0
3.A.1.106.2	3.A.1.106	3.A.1	ABC	ABC1,_ABC2,_ABC3_Superfamilies	11	0	0	190	0	0	25	105	0	0	190	0	190	0	0	4	0	0	4	0	29	0	0	190	0	3	0	0	0	0	0	0	189	0	0	0	0	0	0	0	0	0	0	0	0
3.A.1.106.20	3.A.1.106	3.A.1	ABC	ABC1,_ABC2,_ABC3_Superfamilies	0	0	0	0	0	0	48	0	0	0	0	34	0	0	0	0	0	0	0	0	0	0	0	0	0	0	0	0	0	0	0	209	0	0	0	0	0	35	0	0	0	71	0	35	0
3.A.1.106.3	3.A.1.106	3.A.1	ABC	ABC1,_ABC2,_ABC3_Superfamilies	0	0	0	0	23	0	0	0	0	0	0	0	0	0	0	0	0	0	23	9	0	0	0	0	13	0	0	0	0	0	0	0	0	0	0	0	0	0	0	0	0	0	0	0	0
3.A.1.106.8	3.A.1.106	3.A.1	ABC	ABC1,_ABC2,_ABC3_Superfamilies	0	0	0	0	0	0	0	0	0	0	0	0	0	0	0	2	0	0	0	0	0	0	0	0	0	0	0	0	0	0	0	0	0	0	0	0	0	0	0	0	0	0	0	0	0
3.A.1.106.9	3.A.1.106	3.A.1	ABC	ABC1,_ABC2,_ABC3_Superfamilies	0	0	0	0	0	0	0	0	0	0	0	0	0	0	0	0	0	0	0	0	0	0	0	0	0	0	0	0	0	0	0	0	0	0	0	0	0	0	0	0	0	0	0	0	0
3.A.1.109.1	3.A.1.109	3.A.1	ABC	ABC1,_ABC2,_ABC3_Superfamilies	0	0	0	0	0	0	0	0	0	0	0	0	0	0	0	0	0	0	0	0	0	0	0	0	0	0	0	0	0	0	0	0	0	0	0	0	0	0	0	0	0	6	0	0	0
3.A.1.109.2	3.A.1.109	3.A.1	ABC	ABC1,_ABC2,_ABC3_Superfamilies	0	0	0	0	0	0	0	0	0	0	0	0	0	0	0	0	0	0	0	0	0	0	0	0	0	0	0	0	0	0	0	0	0	0	0	0	0	0	0	0	0	0	0	0	0
3.A.1.109.3	3.A.1.109	3.A.1	ABC	ABC1,_ABC2,_ABC3_Superfamilies	0	0	0	0	0	0	688	0	0	0	0	0	0	0	0	0	0	0	0	0	0	0	0	0	0	0	0	0	284	0	0	0	0	0	0	0	0	0	0	0	0	1197	0	0	0
3.A.1.109.4	3.A.1.109	3.A.1	ABC	ABC1,_ABC2,_ABC3_Superfamilies	0	272	0	0	0	0	685	0	0	0	0	0	0	0	0	0	0	0	0	0	0	0	0	0	0	0	0	0	204	274	0	0	0	0	0	0	0	0	0	0	0	1055	0	0	0
3.A.1.109.8	3.A.1.109	3.A.1	ABC	ABC1,_ABC2,_ABC3_Superfamilies	0	0	0	0	0	0	0	0	0	0	16	0	0	0	0	0	0	0	0	0	0	0	0	0	0	0	0	0	0	0	0	0	0	0	0	0	0	0	0	0	0	0	0	0	0
3.A.1.11.1	3.A.1.11	3.A.1	ABC	ABC1,_ABC2,_ABC3_Superfamilies	0	0	0	0	0	0	545	563	0	0	0	0	0	0	422	0	0	0	0	29	0	5	0	0	5	0	0	2	5	429	0	0	0	0	0	0	0	0	0	0	0	0	0	0	0
3.A.1.11.10	3.A.1.11	3.A.1	ABC	ABC1,_ABC2,_ABC3_Superfamilies	0	0	0	0	0	0	0	40	0	0	0	0	0	0	0	0	0	0	0	3	0	0	0	0	0	0	0	0	0	0	0	0	0	0	0	0	0	0	0	0	0	0	0	0	0
3.A.1.11.2	3.A.1.11	3.A.1	ABC	ABC1,_ABC2,_ABC3_Superfamilies	0	0	0	0	0	0	0	116	0	0	0	0	0	0	0	0	0	0	0	5	0	0	0	0	2	0	0	0	0	0	0	0	0	0	0	0	0	0	0	0	0	0	0	0	0
3.A.1.11.3	3.A.1.11	3.A.1	ABC	ABC1,_ABC2,_ABC3_Superfamilies	0	0	0	0	0	0	0	0	0	0	0	0	0	0	0	0	0	0	0	0	0	0	0	0	0	0	0	0	0	0	0	0	0	0	0	0	0	0	0	0	0	0	0	0	0
3.A.1.11.6	3.A.1.11	3.A.1	ABC	ABC1,_ABC2,_ABC3_Superfamilies	0	0	0	0	0	0	0	0	0	0	0	0	0	0	0	0	0	0	0	0	0	0	0	0	0	0	0	0	0	0	0	0	0	0	0	0	0	0	0	0	0	0	0	0	0
3.A.1.11.7	3.A.1.11	3.A.1	ABC	ABC1,_ABC2,_ABC3_Superfamilies	0	0	0	0	0	0	0	101	0	0	0	0	0	0	0	0	0	0	0	6	0	12	0	0	5	0	0	10	0	0	0	0	0	0	0	0	0	0	0	0	0	0	0	0	0
3.A.1.11.8	3.A.1.11	3.A.1	ABC	ABC1,_ABC2,_ABC3_Superfamilies	0	0	0	0	0	0	0	50	0	0	0	0	0	0	0	0	0	0	0	17	0	22	0	0	11	0	0	0	0	0	0	0	0	0	0	0	0	0	0	0	0	0	0	0	0
3.A.1.110.10	3.A.1.110	3.A.1	ABC	ABC1,_ABC2,_ABC3_Superfamilies	0	138	0	0	0	0	0	0	0	1332	0	0	0	0	0	0	0	0	0	0	0	0	0	0	0	0	0	0	0	0	0	0	0	0	0	0	0	0	0	1463	0	0	158	0	0
3.A.1.111.2	3.A.1.111	3.A.1	ABC	ABC1,_ABC2,_ABC3_Superfamilies	0	0	0	0	0	0	0	0	0	0	0	0	0	0	0	0	0	0	0	0	0	0	0	0	1	0	0	0	0	0	0	0	0	0	1	0	0	0	0	0	0	0	0	0	0
3.A.1.111.8	3.A.1.111	3.A.1	ABC	ABC1,_ABC2,_ABC3_Superfamilies	0	0	0	0	0	0	0	0	0	0	0	0	0	0	0	0	0	0	0	0	0	0	0	0	7	0	0	0	0	0	0	0	0	0	0	0	0	0	0	0	0	0	0	0	0
3.A.1.112.1	3.A.1.112	3.A.1	ABC	ABC1,_ABC2,_ABC3_Superfamilies	0	0	0	0	0	0	0	0	0	0	0	0	0	0	0	0	0	0	0	0	0	0	0	0	0	0	0	0	0	0	0	0	0	0	0	0	0	0	0	0	0	0	0	0	0
3.A.1.112.10	3.A.1.112	3.A.1	ABC	ABC1,_ABC2,_ABC3_Superfamilies	0	0	0	0	0	19	0	0	0	0	0	0	0	0	0	0	0	0	0	0	9	0	0	0	0	0	0	0	0	0	0	0	0	0	0	0	0	19	0	0	0	0	0	0	0
3.A.1.112.12	3.A.1.112	3.A.1	ABC	ABC1,_ABC2,_ABC3_Superfamilies	0	0	0	0	0	0	0	0	0	0	0	0	0	0	0	0	0	0	0	0	0	0	0	0	0	0	0	0	0	0	0	0	0	0	0	0	0	0	0	0	0	0	0	0	0
3.A.1.112.3	3.A.1.112	3.A.1	ABC	ABC1,_ABC2,_ABC3_Superfamilies	0	0	0	0	0	0	0	0	0	0	0	0	0	0	0	0	0	0	0	0	0	0	0	0	0	0	0	0	0	0	0	0	0	0	0	0	0	0	0	0	0	0	0	0	0
3.A.1.112.9	3.A.1.112	3.A.1	ABC	ABC1,_ABC2,_ABC3_Superfamilies	0	0	0	160	0	0	0	0	0	0	90	0	70	0	0	0	0	0	0	0	0	230	0	0	0	0	0	0	0	0	0	0	0	0	0	0	0	0	0	0	0	17	0	0	0
3.A.1.114.1	3.A.1.114	3.A.1	ABC	ABC1,_ABC2,_ABC3_Superfamilies	0	63	0	0	0	0	0	0	0	0	0	0	0	0	0	0	0	10	0	0	0	0	0	0	0	0	0	0	0	0	0	0	0	0	0	0	0	0	0	243	0	0	0	0	0
3.A.1.115.1	3.A.1.115	3.A.1	ABC	ABC1,_ABC2,_ABC3_Superfamilies	0	0	0	0	0	0	0	0	0	0	0	0	0	0	0	0	0	0	0	0	0	0	0	0	0	0	0	0	0	0	0	0	0	0	0	0	0	0	0	0	0	0	0	0	0
3.A.1.115.2	3.A.1.115	3.A.1	ABC	ABC1,_ABC2,_ABC3_Superfamilies	0	0	0	0	0	0	0	0	0	0	0	0	0	0	0	0	0	0	0	0	0	0	0	0	0	10	0	0	0	0	0	0	0	0	0	0	0	0	0	0	0	0	0	0	0
3.A.1.115.3	3.A.1.115	3.A.1	ABC	ABC1,_ABC2,_ABC3_Superfamilies	0	0	0	59	0	0	0	0	0	0	59	0	0	0	0	0	0	0	2	0	0	0	0	59	0	0	0	0	0	0	21	0	0	0	0	0	0	11	0	0	0	0	0	0	0
3.A.1.117.3	3.A.1.117	3.A.1	ABC	ABC1,_ABC2,_ABC3_Superfamilies	0	0	0	0	0	0	0	0	0	0	0	0	0	0	0	0	0	0	3	0	0	0	0	0	0	0	0	0	0	0	0	0	0	0	0	0	0	0	0	0	0	0	0	0	0
3.A.1.12.10	3.A.1.12	3.A.1	ABC	ABC1,_ABC2,_ABC3_Superfamilies	0	0	0	0	0	0	0	0	0	0	0	0	0	0	0	0	0	0	0	0	0	0	0	0	0	0	0	0	0	0	0	0	0	0	0	0	0	0	0	0	0	0	0	0	0
3.A.1.12.11	3.A.1.12	3.A.1	ABC	ABC1,_ABC2,_ABC3_Superfamilies	0	0	0	0	0	0	0	0	0	0	0	0	0	0	0	0	0	0	0	0	0	0	0	0	0	0	0	0	0	0	0	0	0	0	0	0	0	0	0	0	0	0	0	0	0
3.A.1.12.12	3.A.1.12	3.A.1	ABC	ABC1,_ABC2,_ABC3_Superfamilies	0	0	0	0	0	0	167	0	0	0	0	0	0	132	0	0	0	0	0	0	0	0	0	0	0	0	0	0	0	0	0	0	0	0	0	0	0	0	0	0	0	85	0	0	0
3.A.1.12.14	3.A.1.12	3.A.1	ABC	ABC1,_ABC2,_ABC3_Superfamilies	0	0	0	0	0	0	0	0	0	0	0	0	0	0	0	0	0	0	0	0	0	0	0	0	0	0	0	0	0	0	0	0	0	0	0	0	0	0	0	0	0	0	0	0	0
3.A.1.12.2	3.A.1.12	3.A.1	ABC	ABC1,_ABC2,_ABC3_Superfamilies	0	0	0	0	0	0	0	0	0	0	0	0	0	44	0	0	0	0	0	0	0	0	0	0	0	0	0	0	0	0	0	0	0	0	0	0	0	0	0	0	0	91	0	0	0
3.A.1.12.3	3.A.1.12	3.A.1	ABC	ABC1,_ABC2,_ABC3_Superfamilies	0	0	0	0	0	0	0	0	0	0	0	0	0	0	0	0	0	0	0	0	0	0	0	0	0	0	0	0	0	0	0	0	0	0	0	0	0	0	0	0	0	0	0	0	0
3.A.1.12.4	3.A.1.12	3.A.1	ABC	ABC1,_ABC2,_ABC3_Superfamilies	0	0	0	0	0	0	0	41	0	0	0	0	0	0	0	0	0	0	0	0	0	0	0	0	0	0	0	0	0	0	0	0	0	0	0	0	0	0	34	0	0	0	0	0	0
3.A.1.12.5	3.A.1.12	3.A.1	ABC	ABC1,_ABC2,_ABC3_Superfamilies	0	0	0	0	0	0	0	0	0	0	0	0	0	0	0	0	0	0	0	0	0	0	0	0	0	0	0	0	0	0	0	0	0	0	0	0	0	0	0	0	0	0	0	0	0
3.A.1.12.8	3.A.1.12	3.A.1	ABC	ABC1,_ABC2,_ABC3_Superfamilies	0	0	0	0	0	0	0	109	0	0	0	0	0	0	0	0	0	0	0	0	0	0	0	0	0	0	0	0	0	0	0	0	0	0	0	0	0	0	58	0	0	0	0	0	0
3.A.1.12.9	3.A.1.12	3.A.1	ABC	ABC1,_ABC2,_ABC3_Superfamilies	0	0	0	0	0	0	502	0	0	0	0	0	0	80	0	0	0	0	0	0	0	0	0	0	0	0	0	0	0	0	0	1301	0	0	0	0	0	0	0	0	0	219	0	0	0
3.A.1.120.2	3.A.1.120	3.A.1	ABC	ABC1,_ABC2,_ABC3_Superfamilies	0	0	0	0	0	0	0	0	0	0	0	0	0	0	0	0	0	0	0	7	0	0	0	0	0	0	0	0	0	0	0	0	0	0	0	0	0	0	0	0	0	0	0	0	0
3.A.1.120.5	3.A.1.120	3.A.1	ABC	ABC1,_ABC2,_ABC3_Superfamilies	0	0	0	0	0	0	0	0	47	0	0	0	0	0	0	0	0	0	0	0	0	46	0	0	0	0	0	0	0	0	0	0	0	0	0	0	0	0	0	0	0	0	0	0	0
3.A.1.120.6	3.A.1.120	3.A.1	ABC	ABC1,_ABC2,_ABC3_Superfamilies	0	211	0	29	0	31	0	0	0	0	29	0	0	0	18	0	0	0	0	0	0	63	0	0	8	0	0	0	0	42	0	104	0	0	0	0	0	0	0	0	0	0	211	0	0
3.A.1.120.8	3.A.1.120	3.A.1	ABC	ABC1,_ABC2,_ABC3_Superfamilies	138	516	0	331	0	0	0	0	185	651	331	54	331	127	166	0	0	0	0	0	0	297	0	111	0	0	0	0	146	0	0	481	0	0	0	146	189	1	0	0	176	0	516	52	0
3.A.1.121.2	3.A.1.121	3.A.1	ABC	ABC1,_ABC2,_ABC3_Superfamilies	0	0	0	0	0	0	0	27	0	0	0	0	0	0	0	0	0	0	0	0	0	0	0	0	0	0	0	0	0	0	0	0	0	0	0	0	0	0	0	0	0	0	0	0	0
3.A.1.121.3	3.A.1.121	3.A.1	ABC	ABC1,_ABC2,_ABC3_Superfamilies	0	0	0	0	0	0	0	0	0	0	0	0	0	0	0	0	0	0	0	0	0	0	9	0	0	2	0	0	0	0	0	0	0	0	0	0	0	0	0	0	0	20	0	10	2
3.A.1.121.5	3.A.1.121	3.A.1	ABC	ABC1,_ABC2,_ABC3_Superfamilies	0	0	0	0	0	0	0	0	0	0	0	0	0	0	0	0	0	0	0	0	0	0	0	0	0	3	0	0	0	0	0	0	0	0	0	0	0	0	0	0	0	0	0	0	0
3.A.1.121.6	3.A.1.121	3.A.1	ABC	ABC1,_ABC2,_ABC3_Superfamilies	0	0	0	0	0	0	0	0	0	0	0	0	0	0	0	6	0	0	0	0	0	0	0	0	0	0	0	0	0	0	0	0	0	0	0	0	0	0	0	0	0	0	0	0	0
3.A.1.121.7	3.A.1.121	3.A.1	ABC	ABC1,_ABC2,_ABC3_Superfamilies	0	0	0	0	0	0	0	0	0	0	0	0	0	0	0	0	0	0	0	0	0	0	0	0	0	0	0	0	0	0	0	0	0	0	0	0	0	0	0	0	0	0	0	0	0
3.A.1.121.9	3.A.1.121	3.A.1	ABC	ABC1,_ABC2,_ABC3_Superfamilies	0	0	0	0	0	0	0	0	0	0	0	0	0	0	0	0	0	0	0	0	0	0	0	0	0	0	0	0	0	0	0	0	0	0	0	0	0	0	0	0	0	115	20	0	0
3.A.1.122.1	3.A.1.122	3.A.1	ABC	ABC1,_ABC2,_ABC3_Superfamilies	0	0	0	0	0	0	0	0	0	0	0	0	0	120	0	0	0	0	0	0	0	0	0	0	0	0	0	0	0	0	0	105	0	0	0	0	0	0	0	0	29	0	0	1	0
3.A.1.122.10	3.A.1.122	3.A.1	ABC	ABC1,_ABC2,_ABC3_Superfamilies	0	0	0	0	0	0	0	0	0	0	0	10	0	0	0	0	0	0	0	0	0	0	0	0	0	0	0	0	0	0	0	0	0	0	0	0	0	0	0	0	0	34	0	0	0
3.A.1.122.12	3.A.1.122	3.A.1	ABC	ABC1,_ABC2,_ABC3_Superfamilies	0	0	0	0	0	0	0	0	0	0	0	0	0	53	0	0	0	22	0	0	0	0	0	0	0	0	0	0	0	0	0	0	0	0	0	0	0	0	0	0	0	0	0	0	0
3.A.1.122.13	3.A.1.122	3.A.1	ABC	ABC1,_ABC2,_ABC3_Superfamilies	0	0	0	0	0	0	0	41	0	0	0	0	0	0	0	0	0	0	0	0	0	0	0	0	83	0	0	0	0	0	0	0	0	0	0	0	0	0	91	0	0	0	0	0	0
3.A.1.122.14	3.A.1.122	3.A.1	ABC	ABC1,_ABC2,_ABC3_Superfamilies	0	0	0	62	0	0	0	0	0	0	501	0	62	0	0	0	11	0	0	0	0	0	0	33	19	0	0	0	0	0	0	0	0	0	0	0	0	0	0	0	0	0	0	0	1
3.A.1.122.15	3.A.1.122	3.A.1	ABC	ABC1,_ABC2,_ABC3_Superfamilies	0	0	0	0	0	0	0	0	0	0	0	0	0	0	0	0	0	0	0	0	0	0	0	0	0	0	0	0	0	0	0	0	0	0	0	0	0	0	0	0	0	0	0	0	0
3.A.1.122.17	3.A.1.122	3.A.1	ABC	ABC1,_ABC2,_ABC3_Superfamilies	0	0	0	0	0	0	0	0	0	0	0	0	0	0	0	0	0	0	0	0	0	0	0	0	0	0	0	0	0	0	0	0	0	0	0	0	0	0	0	0	0	0	0	0	0
3.A.1.122.18	3.A.1.122	3.A.1	ABC	ABC1,_ABC2,_ABC3_Superfamilies	0	0	0	162	0	5	0	0	41	0	162	62	162	24	0	0	9	0	0	0	0	78	0	159	0	8	3	4	0	115	0	0	0	0	0	166	13	0	0	0	0	0	0	11	85
3.A.1.122.19	3.A.1.122	3.A.1	ABC	ABC1,_ABC2,_ABC3_Superfamilies	0	0	0	0	0	0	0	0	0	0	0	0	0	0	0	0	0	0	0	0	0	0	0	0	0	0	0	0	0	0	0	0	0	0	0	0	0	0	0	0	0	0	0	0	0
3.A.1.122.2	3.A.1.122	3.A.1	ABC	ABC1,_ABC2,_ABC3_Superfamilies	0	0	31	6	21	0	0	0	26	0	6	4	6	0	0	0	9	17	3	0	0	179	7	6	0	0	102	0	0	0	0	0	0	0	0	0	70	0	0	0	21	0	0	0	1
3.A.1.122.20	3.A.1.122	3.A.1	ABC	ABC1,_ABC2,_ABC3_Superfamilies	51	0	0	22	4	33	0	0	0	0	22	71	22	46	0	0	35	0	0	0	0	83	7	5	0	0	0	7	0	0	0	0	0	0	0	0	69	64	0	0	0	0	0	45	1
3.A.1.122.23	3.A.1.122	3.A.1	ABC	ABC1,_ABC2,_ABC3_Superfamilies	0	0	0	0	0	0	0	0	0	0	0	0	0	0	0	0	0	0	0	0	0	0	0	0	0	0	0	0	0	0	0	0	0	0	0	0	0	7	0	0	0	0	0	7	0
3.A.1.122.27	3.A.1.122	3.A.1	ABC	ABC1,_ABC2,_ABC3_Superfamilies	0	0	0	0	0	0	0	0	0	0	0	0	0	0	0	0	0	0	0	0	0	38	0	0	0	0	38	0	0	0	0	0	0	0	2	0	0	0	0	0	0	0	0	0	0
3.A.1.122.29	3.A.1.122	3.A.1	ABC	ABC1,_ABC2,_ABC3_Superfamilies	0	0	0	0	56	0	0	0	0	0	0	0	0	0	0	0	0	0	0	0	0	0	0	0	0	0	0	0	0	0	0	0	0	0	0	0	0	0	0	0	0	0	0	0	0
3.A.1.122.3	3.A.1.122	3.A.1	ABC	ABC1,_ABC2,_ABC3_Superfamilies	0	0	0	0	0	0	0	0	0	0	0	0	0	0	0	2	0	0	0	0	0	0	0	0	0	0	0	0	0	0	0	0	0	0	0	0	0	0	0	0	0	0	0	0	0
3.A.1.122.30	3.A.1.122	3.A.1	ABC	ABC1,_ABC2,_ABC3_Superfamilies	0	0	0	0	61	0	0	0	0	0	0	0	0	0	0	0	0	0	0	0	0	0	0	0	0	0	0	0	0	0	0	0	0	0	0	0	0	0	0	0	0	0	0	0	0
3.A.1.122.31	3.A.1.122	3.A.1	ABC	ABC1,_ABC2,_ABC3_Superfamilies	0	0	0	0	0	0	0	0	0	0	0	0	0	0	0	0	0	0	0	0	0	0	0	0	0	0	0	0	0	0	0	0	0	0	0	0	0	0	0	0	0	0	0	0	0
3.A.1.122.35	3.A.1.122	3.A.1	ABC	ABC1,_ABC2,_ABC3_Superfamilies	117	0	0	140	0	0	0	0	61	311	140	95	140	0	0	0	25	0	0	0	0	189	0	24	4	0	14	0	0	0	0	0	0	0	0	0	29	0	0	0	0	0	110	25	24
3.A.1.122.4	3.A.1.122	3.A.1	ABC	ABC1,_ABC2,_ABC3_Superfamilies	0	0	0	15	0	0	0	0	0	0	15	0	0	0	0	0	0	0	0	0	0	0	0	15	0	0	0	0	0	0	0	0	0	0	0	0	0	0	0	0	0	0	0	0	0
3.A.1.124.5	3.A.1.124	3.A.1	ABC	ABC1,_ABC2,_ABC3_Superfamilies	0	0	0	0	0	73	0	0	0	0	43	0	0	0	0	0	0	0	0	0	0	0	0	43	0	0	0	0	0	0	0	0	0	0	0	0	0	0	0	0	0	0	0	0	0
3.A.1.125.1	3.A.1.125	3.A.1	ABC	ABC1,_ABC2,_ABC3_Superfamilies	88	580	0	70	0	24	233	0	52	0	70	0	22	59	30	0	57	0	0	0	0	28	0	22	0	0	28	0	0	259	7	0	0	0	0	54	27	5	0	0	0	743	109	0	0
3.A.1.125.2	3.A.1.125	3.A.1	ABC	ABC1,_ABC2,_ABC3_Superfamilies	0	0	0	0	0	0	0	0	0	0	0	0	0	0	0	0	0	0	0	0	0	31	0	0	0	0	31	0	0	0	0	0	0	0	0	0	0	0	7	0	0	0	0	0	0
3.A.1.125.3	3.A.1.125	3.A.1	ABC	ABC1,_ABC2,_ABC3_Superfamilies	0	0	0	0	0	0	0	0	0	0	0	0	0	0	0	0	0	0	0	0	0	0	0	0	0	0	0	0	0	0	0	0	0	0	0	0	0	0	0	0	0	0	0	0	0
3.A.1.125.5	3.A.1.125	3.A.1	ABC	ABC1,_ABC2,_ABC3_Superfamilies	0	0	0	0	0	0	0	0	0	0	0	0	0	0	0	0	40	0	0	0	0	0	0	0	0	0	0	0	0	0	0	0	0	0	0	0	0	0	0	0	0	0	0	16	0
3.A.1.125.6	3.A.1.125	3.A.1	ABC	ABC1,_ABC2,_ABC3_Superfamilies	0	0	0	0	0	0	0	0	0	0	0	0	0	0	0	0	0	0	0	0	0	0	0	0	4	0	0	0	0	0	0	0	0	0	0	0	0	0	0	0	0	0	0	0	0
3.A.1.126.1	3.A.1.126	3.A.1	ABC	ABC1,_ABC2,_ABC3_Superfamilies	0	0	71	0	20	0	0	0	0	0	0	0	0	0	0	2	0	0	0	0	0	0	54	0	0	2	0	0	0	0	0	0	0	0	0	0	0	0	0	0	0	0	0	0	0
3.A.1.126.3	3.A.1.126	3.A.1	ABC	ABC1,_ABC2,_ABC3_Superfamilies	0	0	0	0	0	0	0	0	0	0	0	0	0	0	0	0	0	0	33	0	0	0	0	0	0	0	0	0	0	0	0	0	0	0	0	0	0	0	14	0	0	0	0	0	0
3.A.1.126.4	3.A.1.126	3.A.1	ABC	ABC1,_ABC2,_ABC3_Superfamilies	0	0	0	0	0	0	0	0	0	0	0	0	0	0	0	0	0	0	0	40	0	0	0	0	0	0	0	975	0	0	0	0	0	0	0	0	0	0	0	0	0	0	0	0	0
3.A.1.126.5	3.A.1.126	3.A.1	ABC	ABC1,_ABC2,_ABC3_Superfamilies	0	0	0	0	0	0	0	0	0	0	0	0	0	0	0	0	0	0	5	0	0	0	0	0	0	0	0	0	0	0	0	0	0	0	0	0	0	0	16	0	0	0	0	0	0
3.A.1.128.3	3.A.1.128	3.A.1	ABC	ABC1,_ABC2,_ABC3_Superfamilies	0	0	0	0	0	0	0	0	0	0	0	0	0	0	0	1	0	0	0	0	0	0	0	0	0	0	0	0	0	0	0	0	0	0	0	0	0	0	0	0	0	0	0	0	1
3.A.1.128.6	3.A.1.128	3.A.1	ABC	ABC1,_ABC2,_ABC3_Superfamilies	0	0	0	0	0	0	0	0	0	0	0	0	0	0	0	0	0	0	0	0	0	0	0	0	0	1	0	0	0	0	0	0	0	0	0	0	0	0	0	0	0	0	0	0	0
3.A.1.13.1	3.A.1.13	3.A.1	ABC	ABC1,_ABC2,_ABC3_Superfamilies	0	0	0	0	0	0	0	0	0	0	0	0	0	0	0	0	0	0	0	0	0	0	0	0	0	0	0	0	0	0	0	0	0	0	0	0	0	0	0	0	0	0	0	0	0
3.A.1.13.2	3.A.1.13	3.A.1	ABC	ABC1,_ABC2,_ABC3_Superfamilies	177	0	0	0	0	49	0	3	0	0	0	30	0	0	0	0	0	0	0	0	15	196	0	0	0	0	35	0	0	0	52	0	0	0	0	167	0	20	0	0	0	0	0	3	0
3.A.1.130.1	3.A.1.130	3.A.1	ABC	ABC1,_ABC2,_ABC3_Superfamilies	0	0	0	0	0	0	0	0	0	0	0	0	0	0	0	0	0	0	0	0	0	0	0	0	0	0	0	0	0	0	0	0	0	0	4	0	0	0	0	0	0	0	0	0	0
3.A.1.130.2	3.A.1.130	3.A.1	ABC	ABC1,_ABC2,_ABC3_Superfamilies	0	0	0	0	4	0	0	1	0	0	0	0	0	0	0	0	0	0	0	0	0	0	0	0	0	0	0	0	0	0	0	0	0	0	1	0	0	0	0	0	0	0	0	0	0
3.A.1.131.1	3.A.1.131	3.A.1	ABC	ABC1,_ABC2,_ABC3_Superfamilies	0	0	0	0	0	0	0	0	0	0	0	0	0	0	0	0	0	0	5	0	0	0	0	0	4	0	0	0	0	0	0	0	0	0	0	0	0	0	0	0	0	0	0	0	6
3.A.1.131.3	3.A.1.131	3.A.1	ABC	ABC1,_ABC2,_ABC3_Superfamilies	0	0	0	0	0	0	0	0	0	0	0	0	0	0	0	0	0	0	0	0	0	0	0	0	2	0	0	0	0	0	0	0	0	0	0	0	0	0	0	0	0	0	0	0	0
3.A.1.132.1	3.A.1.132	3.A.1	ABC	ABC1,_ABC2,_ABC3_Superfamilies	247	0	0	242	0	0	0	0	0	0	71	0	242	0	0	0	59	0	0	0	0	0	0	171	0	0	0	13	0	0	25	0	0	0	0	170	0	0	0	0	0	0	0	0	0
3.A.1.132.11	3.A.1.132	3.A.1	ABC	ABC1,_ABC2,_ABC3_Superfamilies	0	0	0	0	0	0	0	0	0	0	0	0	0	0	0	0	0	0	0	0	0	2	0	0	0	0	0	0	0	0	0	0	0	0	0	0	0	0	0	0	0	0	0	0	0
3.A.1.132.12	3.A.1.132	3.A.1	ABC	ABC1,_ABC2,_ABC3_Superfamilies	0	0	0	0	0	0	0	0	0	0	0	0	0	0	0	0	0	0	0	0	0	0	0	0	0	0	0	0	0	159	0	0	0	0	0	0	0	0	0	0	0	0	0	0	0
3.A.1.132.3	3.A.1.132	3.A.1	ABC	ABC1,_ABC2,_ABC3_Superfamilies	0	83	0	0	2	0	96	0	0	218	0	65	0	0	0	0	0	0	0	110	15	55	0	0	0	0	0	7	0	0	0	114	0	0	0	0	0	37	0	0	0	231	458	0	5
3.A.1.132.4	3.A.1.132	3.A.1	ABC	ABC1,_ABC2,_ABC3_Superfamilies	0	71	0	0	0	0	0	0	0	0	0	0	0	0	0	0	0	0	0	0	0	0	0	0	0	0	0	0	0	0	0	0	0	0	0	0	0	0	0	0	0	0	71	0	0
3.A.1.132.6	3.A.1.132	3.A.1	ABC	ABC1,_ABC2,_ABC3_Superfamilies	0	0	4	0	17	0	0	0	0	0	0	0	0	0	0	0	0	0	0	22	0	0	0	0	1	0	0	0	0	0	0	0	0	0	0	0	0	0	83	0	0	0	0	0	0
3.A.1.132.7	3.A.1.132	3.A.1	ABC	ABC1,_ABC2,_ABC3_Superfamilies	0	0	0	0	0	0	0	0	0	0	0	0	0	0	0	0	0	0	0	0	0	0	0	0	0	0	0	0	0	0	0	0	0	0	0	0	0	0	0	0	0	0	0	0	0
3.A.1.132.9	3.A.1.132	3.A.1	ABC	ABC1,_ABC2,_ABC3_Superfamilies	0	0	0	0	0	0	0	0	0	0	0	0	0	0	0	0	0	0	0	0	0	0	0	0	0	0	0	0	0	0	0	0	0	0	0	0	0	0	0	0	0	0	0	0	0
3.A.1.133.2	3.A.1.133	3.A.1	ABC	ABC1,_ABC2,_ABC3_Superfamilies	0	0	0	0	0	0	0	0	0	0	0	0	0	0	0	0	0	0	0	0	0	0	0	0	0	0	0	0	0	0	0	0	0	0	0	0	0	0	0	0	0	0	0	0	0
3.A.1.134.10	3.A.1.134	3.A.1	ABC	ABC1,_ABC2,_ABC3_Superfamilies	0	0	0	0	0	0	0	0	0	0	0	0	0	0	0	0	0	0	0	0	0	0	0	0	0	0	0	0	0	0	0	0	0	0	0	0	0	0	0	0	0	0	0	0	0
3.A.1.134.11	3.A.1.134	3.A.1	ABC	ABC1,_ABC2,_ABC3_Superfamilies	0	0	0	0	0	0	0	0	0	0	0	0	0	0	0	0	0	0	0	0	0	0	0	0	0	0	0	0	0	0	0	0	0	0	0	0	0	0	0	0	0	0	0	0	0
3.A.1.134.12	3.A.1.134	3.A.1	ABC	ABC1,_ABC2,_ABC3_Superfamilies	0	0	0	0	0	0	0	0	0	0	0	0	0	0	0	0	0	0	0	0	0	0	85	0	0	0	0	0	0	0	0	0	0	0	0	0	0	0	7	0	0	0	0	0	0
3.A.1.134.4	3.A.1.134	3.A.1	ABC	ABC1,_ABC2,_ABC3_Superfamilies	0	0	0	0	0	0	0	10	0	0	0	0	0	0	0	0	0	0	0	5	0	0	0	0	0	0	0	0	0	0	0	0	0	0	0	0	0	0	0	0	0	0	0	0	0
3.A.1.134.6	3.A.1.134	3.A.1	ABC	ABC1,_ABC2,_ABC3_Superfamilies	0	0	0	0	0	0	0	0	0	0	0	0	0	0	0	0	0	0	0	0	0	0	0	0	0	0	0	0	0	0	0	0	0	0	0	0	0	0	0	0	0	0	0	0	0
3.A.1.134.9	3.A.1.134	3.A.1	ABC	ABC1,_ABC2,_ABC3_Superfamilies	0	0	0	0	0	0	0	15	0	0	0	0	0	0	0	0	0	0	0	10	0	0	0	0	0	0	0	0	0	0	0	0	0	0	0	0	0	0	0	0	0	0	0	0	0
3.A.1.135.10	3.A.1.135	3.A.1	ABC	ABC1,_ABC2,_ABC3_Superfamilies	0	0	0	42	77	0	0	19	106	0	58	0	0	0	0	0	50	0	9	0	37	84	0	117	0	0	0	0	0	0	0	0	0	0	8	97	0	206	0	0	0	0	0	0	6
3.A.1.135.11	3.A.1.135	3.A.1	ABC	ABC1,_ABC2,_ABC3_Superfamilies	0	0	0	0	0	0	0	154	0	0	0	0	0	0	0	0	0	0	0	0	0	0	0	0	0	10	0	150	0	0	0	0	0	0	0	0	0	0	0	0	0	0	0	0	0
3.A.1.135.5	3.A.1.135	3.A.1	ABC	ABC1,_ABC2,_ABC3_Superfamilies	0	0	0	0	0	0	0	0	0	0	86	0	0	0	0	0	0	48	0	0	0	0	0	86	0	0	0	0	0	0	0	0	0	0	0	0	0	42	0	0	0	0	0	42	0
3.A.1.135.6	3.A.1.135	3.A.1	ABC	ABC1,_ABC2,_ABC3_Superfamilies	0	0	0	0	90	0	0	80	0	0	0	0	0	0	0	7	0	0	71	50	0	0	61	0	0	0	0	0	0	0	0	0	0	0	0	0	0	0	0	0	0	0	0	0	0
3.A.1.135.7	3.A.1.135	3.A.1	ABC	ABC1,_ABC2,_ABC3_Superfamilies	0	0	0	0	0	0	0	13	0	0	0	0	0	0	0	2	0	0	0	25	0	0	0	0	0	0	0	0	0	0	0	0	0	0	0	0	0	0	0	0	0	0	0	0	4
3.A.1.136.1	3.A.1.136	3.A.1	ABC	ABC1,_ABC2,_ABC3_Superfamilies	0	0	0	0	0	0	0	0	0	0	0	0	0	0	0	0	0	0	0	0	0	0	0	0	0	0	0	0	0	0	0	0	0	0	0	0	0	0	0	0	0	0	0	0	0
3.A.1.137.2	3.A.1.137	3.A.1	ABC	ABC1,_ABC2,_ABC3_Superfamilies	0	0	28	0	35	0	0	0	0	0	0	0	0	0	0	5	0	0	4	33	0	0	0	0	93	6	0	0	0	0	0	0	0	1	0	0	0	0	12	0	0	0	0	0	0
3.A.1.14.1	3.A.1.14	3.A.1	ABC	ABC1,_ABC2,_ABC3_Superfamilies	0	0	0	0	0	0	0	0	0	42	0	0	0	0	0	0	0	0	0	0	0	0	0	0	0	0	0	0	0	0	0	0	0	0	0	0	0	0	0	0	0	0	0	0	0
3.A.1.14.11	3.A.1.14	3.A.1	ABC	ABC1,_ABC2,_ABC3_Superfamilies	0	58	0	0	0	0	0	5	0	41	0	0	0	0	0	0	0	0	0	0	0	0	0	0	0	0	0	0	0	0	0	0	0	0	0	0	0	0	0	0	0	0	0	0	0
3.A.1.14.15	3.A.1.14	3.A.1	ABC	ABC1,_ABC2,_ABC3_Superfamilies	0	0	0	0	0	0	0	8	0	0	0	0	0	0	0	0	0	0	0	0	0	0	0	0	0	0	0	0	0	0	0	0	0	0	0	0	0	0	0	0	0	0	0	0	0
3.A.1.14.16	3.A.1.14	3.A.1	ABC	ABC1,_ABC2,_ABC3_Superfamilies	0	148	0	101	0	0	0	0	0	77	101	0	0	6	0	0	0	23	0	0	0	0	0	0	0	0	0	0	0	0	0	0	0	0	0	0	0	0	0	77	0	0	148	0	0
3.A.1.14.18	3.A.1.14	3.A.1	ABC	ABC1,_ABC2,_ABC3_Superfamilies	0	0	0	0	0	0	0	0	0	0	0	0	0	0	0	0	0	0	0	0	0	0	0	0	0	0	0	0	0	8	0	0	0	0	0	0	0	0	0	0	0	0	0	0	0
3.A.1.14.21	3.A.1.14	3.A.1	ABC	ABC1,_ABC2,_ABC3_Superfamilies	0	0	0	0	11	0	0	0	0	0	0	0	0	0	0	0	0	0	0	0	0	0	0	0	0	0	0	0	0	0	0	0	0	0	0	0	0	0	0	0	0	0	0	0	0
3.A.1.14.22	3.A.1.14	3.A.1	ABC	ABC1,_ABC2,_ABC3_Superfamilies	0	0	0	0	2	0	0	0	0	0	0	0	0	0	0	0	0	0	0	0	0	0	0	0	0	0	0	0	0	0	0	0	0	0	0	0	0	0	0	0	0	0	0	0	0
3.A.1.14.24	3.A.1.14	3.A.1	ABC	ABC1,_ABC2,_ABC3_Superfamilies	0	0	119	0	0	0	0	5	0	0	0	0	0	0	0	0	0	0	0	0	0	0	0	0	0	0	0	120	0	0	0	0	0	0	0	0	0	0	0	0	0	0	0	0	0
3.A.1.14.26	3.A.1.14	3.A.1	ABC	ABC1,_ABC2,_ABC3_Superfamilies	0	71	0	0	0	0	0	88	0	0	51	0	51	2	0	0	0	22	0	0	0	0	0	0	0	0	0	0	0	0	0	0	0	0	0	0	0	0	0	0	31	20	71	0	0
3.A.1.14.27	3.A.1.14	3.A.1	ABC	ABC1,_ABC2,_ABC3_Superfamilies	0	0	0	0	0	0	0	0	0	0	0	0	0	0	0	0	0	0	0	0	0	0	0	0	0	0	0	0	0	0	0	0	0	0	0	0	0	0	0	0	0	0	0	0	0
3.A.1.14.3	3.A.1.14	3.A.1	ABC	ABC1,_ABC2,_ABC3_Superfamilies	0	0	0	0	0	0	0	0	0	0	0	0	0	0	0	0	0	0	0	0	0	0	0	0	0	0	0	0	0	0	0	0	0	0	0	0	0	0	0	0	0	0	0	0	0
3.A.1.14.5	3.A.1.14	3.A.1	ABC	ABC1,_ABC2,_ABC3_Superfamilies	0	0	0	0	0	0	0	0	0	0	0	0	0	0	0	0	0	0	0	0	0	0	0	0	0	0	0	0	0	0	0	44	0	0	0	0	0	0	0	0	0	0	0	0	0
3.A.1.14.7	3.A.1.14	3.A.1	ABC	ABC1,_ABC2,_ABC3_Superfamilies	0	0	0	0	0	0	0	1	0	0	0	0	0	0	0	0	0	20	0	0	0	0	0	0	0	0	0	0	0	0	0	0	0	0	0	0	0	0	0	0	0	0	0	0	0
3.A.1.14.8	3.A.1.14	3.A.1	ABC	ABC1,_ABC2,_ABC3_Superfamilies	0	125	0	47	0	0	0	0	0	44	47	0	47	0	0	0	0	0	0	0	0	0	0	0	0	0	0	0	0	0	0	0	0	0	0	0	0	0	0	44	0	0	125	0	0
3.A.1.14.9	3.A.1.14	3.A.1	ABC	ABC1,_ABC2,_ABC3_Superfamilies	0	0	0	0	0	0	0	0	0	75	0	0	0	0	0	0	0	0	0	0	0	0	0	0	0	0	0	0	0	0	0	0	0	0	0	0	0	0	0	0	0	11	0	0	0
3.A.1.140.2	3.A.1.140	3.A.1	ABC	ABC1,_ABC2,_ABC3_Superfamilies	25	74	0	173	79	0	0	0	34	0	173	0	173	0	0	3	50	35	11	56	0	63	0	173	0	10	63	31	0	0	65	52	0	0	7	0	85	11	0	297	0	68	0	11	18
3.A.1.140.3	3.A.1.140	3.A.1	ABC	ABC1,_ABC2,_ABC3_Superfamilies	0	0	0	0	0	0	0	0	0	0	0	0	0	0	0	0	0	0	0	0	0	0	0	0	0	0	0	0	0	0	0	0	0	0	0	24	0	0	0	0	0	0	0	0	0
3.A.1.140.6	3.A.1.140	3.A.1	ABC	ABC1,_ABC2,_ABC3_Superfamilies	0	0	0	0	0	0	26	0	89	0	0	0	0	54	0	0	0	13	0	0	0	0	0	0	0	0	39	0	29	0	21	0	0	0	0	48	0	9	33	0	86	25	0	9	0
3.A.1.141.1	3.A.1.141	3.A.1	ABC	ABC1,_ABC2,_ABC3_Superfamilies	0	0	0	0	0	0	0	0	0	0	0	0	0	0	0	0	0	0	0	0	0	0	2	0	0	0	0	0	0	0	0	0	0	0	0	0	0	0	0	0	0	0	0	0	0
3.A.1.141.2	3.A.1.141	3.A.1	ABC	ABC1,_ABC2,_ABC3_Superfamilies	0	0	0	0	0	0	0	0	0	0	0	0	0	0	0	0	0	0	0	0	0	0	0	0	0	0	0	0	0	0	0	0	0	0	0	0	0	0	0	0	0	0	0	0	0
3.A.1.144.1	3.A.1.144	3.A.1	ABC	ABC1,_ABC2,_ABC3_Superfamilies	0	0	0	0	0	0	0	0	0	0	0	0	0	0	0	0	0	0	28	0	0	0	0	0	0	0	0	0	0	0	0	0	0	0	0	0	0	0	46	0	0	0	0	0	0
3.A.1.144.2	3.A.1.144	3.A.1	ABC	ABC1,_ABC2,_ABC3_Superfamilies	0	0	0	0	0	0	0	13	0	0	0	0	0	0	0	0	0	0	0	0	0	0	0	0	0	0	0	0	0	0	0	0	0	0	0	0	0	0	0	0	0	0	0	0	0
3.A.1.144.3	3.A.1.144	3.A.1	ABC	ABC1,_ABC2,_ABC3_Superfamilies	0	0	6	0	0	0	0	27	0	0	0	0	0	0	0	0	0	0	0	0	0	0	0	0	0	0	0	0	0	0	0	0	0	0	0	0	0	0	0	0	0	0	0	0	0
3.A.1.147.1	3.A.1.147	3.A.1	ABC	ABC1,_ABC2,_ABC3_Superfamilies	0	0	0	0	0	0	0	0	0	0	0	0	0	0	0	0	0	0	0	0	0	0	0	0	0	0	0	0	0	0	0	0	0	0	0	0	0	0	0	0	0	0	0	0	0
3.A.1.147.2	3.A.1.147	3.A.1	ABC	ABC1,_ABC2,_ABC3_Superfamilies	0	0	0	0	0	0	0	0	0	0	0	0	0	0	0	0	0	0	0	0	0	101	0	0	0	0	0	0	0	0	0	0	0	0	0	0	0	0	0	0	0	0	0	0	0
3.A.1.147.6	3.A.1.147	3.A.1	ABC	ABC1,_ABC2,_ABC3_Superfamilies	0	0	32	0	27	0	0	0	0	0	0	0	0	0	0	0	0	0	11	20	0	0	4	0	0	5	0	25	0	0	0	0	0	0	5	0	0	0	0	0	0	0	0	0	36
3.A.1.148.3	3.A.1.148	3.A.1	ABC	ABC1,_ABC2,_ABC3_Superfamilies	17	0	0	0	0	111	0	4	0	0	0	0	0	0	0	0	0	0	0	0	0	0	0	0	0	0	0	0	0	0	0	0	0	0	0	0	0	0	0	0	0	0	0	0	0
3.A.1.148.4	3.A.1.148	3.A.1	ABC	ABC1,_ABC2,_ABC3_Superfamilies	35	0	0	0	4	0	0	0	0	0	0	0	0	0	0	0	0	0	0	0	0	0	0	0	0	0	0	0	0	0	0	0	0	0	0	0	53	0	0	0	0	0	0	0	0
3.A.1.149.2	3.A.1.149	3.A.1	ABC	ABC1,_ABC2,_ABC3_Superfamilies	0	0	0	0	0	0	0	0	0	0	0	0	0	0	0	0	0	0	0	0	0	0	11	0	0	0	0	0	0	0	0	0	0	0	0	0	0	0	0	0	0	0	0	0	0
3.A.1.149.3	3.A.1.149	3.A.1	ABC	ABC1,_ABC2,_ABC3_Superfamilies	0	78	0	132	4	0	0	0	0	164	0	0	132	0	0	0	0	0	0	7	0	0	0	0	0	0	0	0	0	0	1	0	0	0	0	0	11	0	0	0	0	0	78	0	0
3.A.1.15.1	3.A.1.15	3.A.1	ABC	ABC1,_ABC2,_ABC3_Superfamilies	0	0	0	0	0	0	0	0	0	0	0	0	0	0	0	0	0	0	0	0	0	0	0	0	0	0	0	0	0	0	0	0	0	0	0	0	0	0	0	0	0	0	0	0	0
3.A.1.15.11	3.A.1.15	3.A.1	ABC	ABC1,_ABC2,_ABC3_Superfamilies	0	25	0	0	6	23	0	0	28	0	0	0	0	0	0	0	0	30	0	0	0	0	0	0	0	0	0	0	0	0	0	0	0	0	0	0	0	0	0	0	0	0	25	8	0
3.A.1.15.12	3.A.1.15	3.A.1	ABC	ABC1,_ABC2,_ABC3_Superfamilies	0	0	0	0	0	0	0	0	0	0	0	0	0	0	0	0	0	0	0	0	0	0	0	0	0	0	0	0	0	0	0	0	0	0	0	0	0	0	0	0	0	0	0	0	0
3.A.1.15.13	3.A.1.15	3.A.1	ABC	ABC1,_ABC2,_ABC3_Superfamilies	0	0	0	0	0	0	0	16	0	0	0	0	0	0	0	0	0	0	0	0	0	0	0	0	0	0	0	0	0	0	0	0	0	0	0	0	0	8	0	0	34	0	0	0	0
3.A.1.15.15	3.A.1.15	3.A.1	ABC	ABC1,_ABC2,_ABC3_Superfamilies	0	0	0	0	0	0	42	0	0	0	0	0	0	0	0	0	0	0	0	0	0	58	0	0	0	0	0	0	0	0	0	0	0	0	0	0	0	0	0	0	0	7	0	0	0
3.A.1.15.20	3.A.1.15	3.A.1	ABC	ABC1,_ABC2,_ABC3_Superfamilies	0	17	0	0	0	0	0	0	0	0	0	0	0	0	0	0	0	0	0	0	0	0	0	0	0	0	0	0	0	0	0	0	0	0	0	0	0	0	0	0	0	0	17	0	0
3.A.1.15.21	3.A.1.15	3.A.1	ABC	ABC1,_ABC2,_ABC3_Superfamilies	0	15	0	0	17	0	0	0	0	0	0	0	0	0	0	0	0	0	0	0	0	42	0	0	0	0	39	1	0	0	0	0	0	42	0	0	0	0	0	52	0	42	15	0	0
3.A.1.15.3	3.A.1.15	3.A.1	ABC	ABC1,_ABC2,_ABC3_Superfamilies	0	0	0	0	7	28	0	0	0	0	0	0	0	0	0	1	0	5	0	0	0	0	0	0	0	0	0	3	0	0	0	0	0	12	0	0	0	0	0	0	0	63	0	10	0
3.A.1.15.5	3.A.1.15	3.A.1	ABC	ABC1,_ABC2,_ABC3_Superfamilies	0	0	0	0	0	0	0	44	0	0	0	0	0	0	0	0	0	0	0	0	0	0	0	0	0	0	0	0	0	47	0	0	0	0	0	0	0	0	0	0	0	0	0	0	0
3.A.1.15.6	3.A.1.15	3.A.1	ABC	ABC1,_ABC2,_ABC3_Superfamilies	0	0	0	0	0	0	0	0	0	0	0	0	0	0	0	0	0	0	0	0	0	19	0	0	0	0	0	0	0	0	0	0	0	36	0	0	0	0	0	48	0	0	0	0	0
3.A.1.15.8	3.A.1.15	3.A.1	ABC	ABC1,_ABC2,_ABC3_Superfamilies	0	0	0	0	0	0	0	0	0	0	0	0	0	0	0	0	0	0	0	0	0	0	0	0	0	0	0	0	0	0	0	0	0	0	0	0	0	0	0	0	0	24	0	0	0
3.A.1.15.9	3.A.1.15	3.A.1	ABC	ABC1,_ABC2,_ABC3_Superfamilies	0	0	0	0	0	0	0	0	0	0	0	0	0	0	0	0	0	0	0	0	0	0	0	0	0	0	0	0	0	0	0	0	0	0	0	0	0	0	0	0	0	0	0	0	0
3.A.1.151.2	3.A.1.151	3.A.1	ABC	ABC1,_ABC2,_ABC3_Superfamilies	0	0	0	0	0	0	0	0	0	0	0	0	0	0	0	0	0	0	0	0	0	0	0	0	0	0	0	0	0	0	0	0	0	0	0	0	0	0	0	0	0	32	0	0	0
3.A.1.152.1	3.A.1.152	3.A.1	ABC	ABC1,_ABC2,_ABC3_Superfamilies	0	0	0	0	0	67	0	0	0	0	0	0	0	0	0	0	0	0	0	0	44	0	0	0	0	14	0	0	0	0	34	0	0	0	0	0	0	22	0	0	0	0	0	22	0
3.A.1.152.2	3.A.1.152	3.A.1	ABC	ABC1,_ABC2,_ABC3_Superfamilies	0	0	0	55	0	0	32	0	0	0	55	0	55	16	7	0	0	0	0	0	0	0	0	55	0	0	0	0	52	38	0	129	0	0	0	0	0	0	0	32	0	166	0	0	0
3.A.1.152.4	3.A.1.152	3.A.1	ABC	ABC1,_ABC2,_ABC3_Superfamilies	0	0	0	0	0	0	0	0	0	0	0	0	0	0	0	0	0	0	0	0	0	0	0	0	0	0	0	0	0	0	0	0	0	0	0	0	0	0	0	0	0	0	0	0	0
3.A.1.152.6	3.A.1.152	3.A.1	ABC	ABC1,_ABC2,_ABC3_Superfamilies	0	0	0	0	0	0	0	0	0	0	0	0	0	0	0	0	54	0	0	0	0	0	0	0	0	0	0	0	0	0	0	0	0	0	0	0	0	0	0	0	0	0	0	0	0
3.A.1.152.8	3.A.1.152	3.A.1	ABC	ABC1,_ABC2,_ABC3_Superfamilies	0	0	0	156	0	0	0	0	0	0	156	97	0	0	0	0	0	0	0	0	0	200	0	0	0	0	0	0	0	0	0	0	0	0	0	0	57	44	0	0	0	0	0	8	0
3.A.1.152.9	3.A.1.152	3.A.1	ABC	ABC1,_ABC2,_ABC3_Superfamilies	0	0	0	0	0	0	0	0	0	0	0	0	0	34	0	0	0	0	0	0	0	0	0	0	0	0	0	0	0	0	0	126	0	0	0	0	0	0	0	0	0	0	0	0	0
3.A.1.153.1	3.A.1.153	3.A.1	ABC	ABC1,_ABC2,_ABC3_Superfamilies	0	0	0	0	0	0	0	43	0	0	0	0	0	0	0	0	0	0	0	0	0	0	0	0	0	0	0	0	0	0	0	0	0	0	0	0	0	0	0	0	0	0	0	0	0
3.A.1.153.2	3.A.1.153	3.A.1	ABC	ABC1,_ABC2,_ABC3_Superfamilies	0	0	0	0	0	0	0	0	0	0	0	0	0	0	0	0	0	0	0	0	0	22	2	0	0	0	0	0	0	0	0	0	0	0	1	0	0	0	0	0	0	0	0	0	0
3.A.1.155.4	3.A.1.155	3.A.1	ABC	ABC1,_ABC2,_ABC3_Superfamilies	0	0	0	0	0	0	0	0	0	0	0	0	0	0	0	0	0	0	0	0	0	0	0	0	0	0	0	0	0	0	0	0	0	0	0	0	0	0	0	0	0	0	0	0	0
3.A.1.156.1	3.A.1.156	3.A.1	ABC	ABC1,_ABC2,_ABC3_Superfamilies	0	0	0	0	0	0	0	0	0	0	0	0	0	0	0	0	0	0	5	0	0	0	0	0	0	0	0	0	0	0	0	0	0	0	0	0	0	0	0	0	0	0	0	0	0
3.A.1.156.4	3.A.1.156	3.A.1	ABC	ABC1,_ABC2,_ABC3_Superfamilies	0	0	0	0	0	0	0	0	0	0	0	0	0	0	0	0	0	0	0	0	0	0	0	0	0	0	0	0	0	0	0	0	0	0	0	0	0	0	0	0	0	0	0	0	0
3.A.1.158.4	3.A.1.158	3.A.1	ABC	ABC1,_ABC2,_ABC3_Superfamilies	0	0	0	0	0	0	0	0	0	0	0	0	0	0	0	0	0	0	0	0	0	0	0	0	0	0	0	0	0	0	0	0	0	0	0	0	0	0	0	0	0	0	0	0	0
3.A.1.158.6	3.A.1.158	3.A.1	ABC	ABC1,_ABC2,_ABC3_Superfamilies	0	0	0	0	0	0	0	0	0	0	0	0	0	0	0	0	0	0	0	0	0	0	0	0	0	0	0	0	0	0	0	0	0	0	0	0	0	0	0	0	0	0	0	0	0
3.A.1.16.1	3.A.1.16	3.A.1	ABC	ABC1,_ABC2,_ABC3_Superfamilies	0	0	0	0	0	0	0	0	0	8	0	0	0	0	0	0	0	0	3	0	0	0	0	0	0	0	0	0	0	0	0	0	0	0	0	0	0	0	0	0	0	0	0	0	0
3.A.1.16.2	3.A.1.16	3.A.1	ABC	ABC1,_ABC2,_ABC3_Superfamilies	0	0	0	0	0	0	0	0	0	0	0	0	0	0	0	0	0	0	0	0	0	0	0	0	0	0	0	0	0	0	0	0	0	0	0	0	0	0	0	0	0	0	0	0	0
3.A.1.16.3	3.A.1.16	3.A.1	ABC	ABC1,_ABC2,_ABC3_Superfamilies	0	0	0	0	0	0	0	0	0	0	0	0	0	0	0	0	0	0	0	0	0	0	0	0	0	0	0	0	0	0	0	0	0	0	0	0	0	0	0	0	0	1	0	0	0
3.A.1.16.4	3.A.1.16	3.A.1	ABC	ABC1,_ABC2,_ABC3_Superfamilies	0	0	0	0	0	0	0	0	0	0	0	0	0	0	0	0	0	0	0	0	0	0	0	0	0	0	0	0	0	0	0	0	0	0	0	0	0	0	0	0	0	2	0	0	0
3.A.1.17.1	3.A.1.17	3.A.1	ABC	ABC1,_ABC2,_ABC3_Superfamilies	0	0	0	0	0	0	0	0	0	0	0	0	0	0	4	0	0	0	0	0	0	0	0	0	0	0	0	0	25	0	0	0	0	0	0	0	0	0	0	0	0	2	0	0	2
3.A.1.17.10	3.A.1.17	3.A.1	ABC	ABC1,_ABC2,_ABC3_Superfamilies	0	0	0	0	0	0	0	0	0	0	0	0	0	0	0	0	0	168	0	0	0	0	0	0	0	0	0	0	0	0	0	0	0	0	0	0	0	0	0	0	0	0	0	0	0
3.A.1.17.11	3.A.1.17	3.A.1	ABC	ABC1,_ABC2,_ABC3_Superfamilies	0	19	0	0	0	0	0	0	0	0	0	0	0	0	0	0	0	0	0	0	0	0	0	0	0	0	0	0	0	0	0	0	0	0	0	0	0	0	0	0	0	0	0	0	0
3.A.1.17.13	3.A.1.17	3.A.1	ABC	ABC1,_ABC2,_ABC3_Superfamilies	0	0	0	0	0	0	0	0	0	81	0	0	0	0	0	0	0	0	0	0	0	0	0	0	0	0	0	0	0	0	0	0	0	0	0	0	0	0	0	81	0	0	0	0	0
3.A.1.17.14	3.A.1.17	3.A.1	ABC	ABC1,_ABC2,_ABC3_Superfamilies	0	0	0	0	0	0	0	0	0	61	0	0	0	0	0	0	0	0	0	0	0	0	0	0	0	0	0	0	0	0	0	0	0	0	0	0	0	0	0	61	0	0	0	0	0
3.A.1.17.2	3.A.1.17	3.A.1	ABC	ABC1,_ABC2,_ABC3_Superfamilies	0	0	0	0	0	0	0	0	0	0	0	0	0	0	0	0	0	0	0	0	0	0	0	0	0	0	0	0	0	0	0	0	0	0	0	0	0	0	0	0	0	0	0	0	0
3.A.1.17.3	3.A.1.17	3.A.1	ABC	ABC1,_ABC2,_ABC3_Superfamilies	0	0	0	0	0	0	0	0	0	0	0	0	0	0	0	0	0	0	3	0	0	0	0	0	0	0	0	0	0	0	0	0	0	0	0	0	0	0	0	0	0	0	0	0	0
3.A.1.17.4	3.A.1.17	3.A.1	ABC	ABC1,_ABC2,_ABC3_Superfamilies	0	0	0	0	0	0	0	0	0	0	0	0	0	0	2	0	0	0	0	0	0	0	0	0	0	0	0	0	0	0	0	0	0	0	0	0	0	0	0	0	0	0	0	0	0
3.A.1.17.5	3.A.1.17	3.A.1	ABC	ABC1,_ABC2,_ABC3_Superfamilies	0	0	0	0	0	0	0	0	0	0	0	0	0	0	0	0	0	0	0	0	0	0	0	0	0	0	0	0	0	0	0	0	0	0	0	0	0	0	0	0	0	0	0	0	6
3.A.1.17.6	3.A.1.17	3.A.1	ABC	ABC1,_ABC2,_ABC3_Superfamilies	0	0	0	0	0	0	0	0	0	0	0	0	0	0	0	0	0	0	0	0	0	0	0	0	0	0	0	0	0	0	0	0	0	0	0	0	0	0	0	0	0	0	0	0	0
3.A.1.17.8	3.A.1.17	3.A.1	ABC	ABC1,_ABC2,_ABC3_Superfamilies	0	0	0	0	0	0	0	0	0	0	0	0	0	0	0	0	0	0	0	0	0	0	0	0	0	0	0	0	0	0	0	0	0	0	0	0	0	0	0	0	0	0	0	0	0
3.A.1.19.1	3.A.1.19	3.A.1	ABC	ABC1,_ABC2,_ABC3_Superfamilies	0	0	0	0	0	0	0	0	0	0	0	0	0	0	0	0	0	0	0	0	0	0	0	0	0	0	0	0	0	0	0	0	0	0	0	0	0	0	0	0	0	0	0	0	0
3.A.1.2.1	3.A.1.2	3.A.1	ABC	ABC1,_ABC2,_ABC3_Superfamilies	0	0	0	0	17	0	0	0	0	0	0	0	0	0	0	0	0	0	0	422	0	0	0	0	0	175	0	0	0	0	0	0	0	0	0	57	0	0	0	0	0	0	0	0	0
3.A.1.2.10	3.A.1.2	3.A.1	ABC	ABC1,_ABC2,_ABC3_Superfamilies	0	0	0	0	0	0	0	0	0	0	0	0	0	0	0	0	0	0	0	1	0	0	0	0	0	0	0	0	0	0	0	0	0	0	0	0	0	0	0	0	0	0	0	0	0
3.A.1.2.11	3.A.1.2	3.A.1	ABC	ABC1,_ABC2,_ABC3_Superfamilies	0	0	0	0	7	0	0	0	0	0	0	0	0	0	0	0	0	0	0	0	0	0	0	0	0	5	0	0	0	0	0	0	0	0	0	0	0	0	0	0	0	0	0	0	0
3.A.1.2.12	3.A.1.2	3.A.1	ABC	ABC1,_ABC2,_ABC3_Superfamilies	0	0	1	0	22	0	0	346	0	0	0	0	0	0	0	2	0	36	0	124	0	0	60	0	0	0	0	0	0	0	0	0	0	0	0	0	0	0	0	0	0	0	0	0	0
3.A.1.2.13	3.A.1.2	3.A.1	ABC	ABC1,_ABC2,_ABC3_Superfamilies	0	0	0	0	2	0	0	0	0	0	0	0	0	0	0	0	0	28	0	0	0	0	0	0	0	0	0	0	0	0	0	0	0	0	0	0	0	0	0	0	0	0	0	0	0
3.A.1.2.14	3.A.1.2	3.A.1	ABC	ABC1,_ABC2,_ABC3_Superfamilies	0	0	0	0	0	0	0	0	0	0	0	0	0	0	0	0	0	0	0	0	0	0	0	0	0	0	0	0	0	0	0	0	0	0	0	0	0	0	0	0	0	0	0	0	0
3.A.1.2.15	3.A.1.2	3.A.1	ABC	ABC1,_ABC2,_ABC3_Superfamilies	0	0	0	0	0	0	0	0	0	0	0	0	0	0	0	0	0	0	0	90	0	0	0	0	0	0	0	0	0	0	0	0	0	0	0	0	0	0	0	0	0	0	0	0	0
3.A.1.2.16	3.A.1.2	3.A.1	ABC	ABC1,_ABC2,_ABC3_Superfamilies	0	0	0	0	0	0	0	0	0	0	0	0	0	0	0	0	0	0	0	0	0	0	0	0	0	0	0	0	0	0	0	0	0	0	0	0	0	0	0	0	0	0	0	0	0
3.A.1.2.17	3.A.1.2	3.A.1	ABC	ABC1,_ABC2,_ABC3_Superfamilies	0	0	0	0	404	0	0	193	0	0	0	0	0	36	0	0	0	0	57	188	0	0	0	0	0	0	0	0	0	0	0	0	0	0	0	0	0	0	0	0	0	0	0	0	0
3.A.1.2.18	3.A.1.2	3.A.1	ABC	ABC1,_ABC2,_ABC3_Superfamilies	0	0	0	0	4	0	0	0	0	0	0	0	0	0	0	0	0	0	9	2	0	0	0	0	0	0	0	0	0	0	0	0	0	0	0	0	0	0	0	0	0	0	0	0	0
3.A.1.2.19	3.A.1.2	3.A.1	ABC	ABC1,_ABC2,_ABC3_Superfamilies	0	0	0	0	0	0	0	0	0	0	0	0	0	0	0	0	0	0	0	0	0	0	0	0	0	3	0	0	0	0	0	0	0	0	0	0	0	0	0	0	0	0	0	0	0
3.A.1.2.2	3.A.1.2	3.A.1	ABC	ABC1,_ABC2,_ABC3_Superfamilies	0	0	0	0	0	0	0	0	0	0	0	0	0	0	0	0	0	0	0	0	0	0	0	0	0	0	0	0	0	0	0	0	0	0	0	0	0	0	0	0	0	0	0	0	0
3.A.1.2.20	3.A.1.2	3.A.1	ABC	ABC1,_ABC2,_ABC3_Superfamilies	0	0	0	0	0	0	0	0	0	0	0	0	0	0	0	0	0	0	0	123	0	0	0	0	0	3	0	0	0	0	0	0	0	0	0	0	0	0	0	0	0	68	0	0	0
3.A.1.2.21	3.A.1.2	3.A.1	ABC	ABC1,_ABC2,_ABC3_Superfamilies	0	0	0	0	0	0	0	0	0	0	0	0	0	0	0	0	0	0	0	0	0	0	0	0	0	0	0	0	0	0	0	0	0	0	0	0	0	0	0	0	0	0	0	0	0
3.A.1.2.23	3.A.1.2	3.A.1	ABC	ABC1,_ABC2,_ABC3_Superfamilies	0	0	0	0	0	0	0	0	0	0	0	0	0	0	0	0	0	0	0	0	0	0	0	0	0	0	0	0	0	0	0	0	0	0	0	0	0	0	0	0	0	0	0	0	0
3.A.1.2.25	3.A.1.2	3.A.1	ABC	ABC1,_ABC2,_ABC3_Superfamilies	0	0	0	0	0	0	0	0	0	0	0	0	0	0	0	0	0	0	0	0	0	0	0	0	0	0	0	0	0	0	0	0	0	0	0	0	0	0	0	0	0	0	0	0	0
3.A.1.2.26	3.A.1.2	3.A.1	ABC	ABC1,_ABC2,_ABC3_Superfamilies	0	0	0	0	0	0	0	0	0	0	0	0	0	0	0	0	0	339	0	0	0	0	0	0	0	3	0	0	0	0	0	0	0	0	0	0	0	0	0	0	0	0	0	0	0
3.A.1.2.27	3.A.1.2	3.A.1	ABC	ABC1,_ABC2,_ABC3_Superfamilies	0	0	0	0	0	0	0	0	0	0	0	0	0	0	0	0	0	0	0	8	0	0	0	0	0	0	0	0	0	0	0	0	0	0	0	0	0	0	0	0	0	0	0	0	0
3.A.1.2.29	3.A.1.2	3.A.1	ABC	ABC1,_ABC2,_ABC3_Superfamilies	0	0	0	0	0	0	0	0	0	0	0	0	0	0	0	0	0	0	0	0	0	0	0	0	0	0	0	0	0	0	0	0	0	0	0	0	0	0	0	0	0	0	0	0	0
3.A.1.2.3	3.A.1.2	3.A.1	ABC	ABC1,_ABC2,_ABC3_Superfamilies	0	0	1007	0	45	0	0	0	0	0	0	0	0	0	0	0	0	0	0	0	0	0	0	0	0	2	0	0	0	0	0	0	0	0	0	0	0	0	0	0	0	87	0	0	0
3.A.1.2.30	3.A.1.2	3.A.1	ABC	ABC1,_ABC2,_ABC3_Superfamilies	0	0	4	0	0	0	0	0	0	0	0	0	0	0	0	0	0	0	0	127	0	0	0	0	0	0	0	0	0	0	0	0	0	0	0	0	0	0	0	0	0	0	0	0	0
3.A.1.2.31	3.A.1.2	3.A.1	ABC	ABC1,_ABC2,_ABC3_Superfamilies	0	0	193	0	0	0	19	0	0	0	0	0	0	233	0	134	0	164	0	0	0	0	0	0	0	0	0	0	0	0	0	0	0	0	0	0	0	0	0	0	43	0	0	0	0
3.A.1.2.32	3.A.1.2	3.A.1	ABC	ABC1,_ABC2,_ABC3_Superfamilies	0	0	0	0	0	0	0	0	0	0	0	0	0	0	0	12	0	0	0	0	0	0	0	0	0	53	0	0	0	0	0	0	0	0	0	0	0	0	0	0	0	0	0	0	0
3.A.1.2.33	3.A.1.2	3.A.1	ABC	ABC1,_ABC2,_ABC3_Superfamilies	0	0	0	0	0	0	0	0	0	0	0	0	0	0	0	0	0	0	0	0	0	0	0	0	0	0	0	0	0	0	0	0	0	0	0	0	0	0	0	0	0	0	0	0	0
3.A.1.2.5	3.A.1.2	3.A.1	ABC	ABC1,_ABC2,_ABC3_Superfamilies	0	0	0	0	0	0	0	0	0	0	0	0	0	0	0	0	0	0	0	0	0	0	0	0	0	84	0	0	0	0	0	0	0	0	0	0	0	0	0	0	0	0	0	0	0
3.A.1.2.6	3.A.1.2	3.A.1	ABC	ABC1,_ABC2,_ABC3_Superfamilies	0	0	0	0	0	0	0	0	0	0	0	0	0	0	0	0	0	0	0	0	0	0	0	0	0	0	0	0	0	0	0	0	0	0	0	0	0	0	0	0	0	0	0	0	0
3.A.1.2.8	3.A.1.2	3.A.1	ABC	ABC1,_ABC2,_ABC3_Superfamilies	0	0	0	0	0	0	0	14	0	0	0	0	0	0	0	0	0	0	0	0	0	0	0	0	0	0	0	0	0	0	0	0	0	0	0	0	0	0	0	0	0	0	0	0	0
3.A.1.2.9	3.A.1.2	3.A.1	ABC	ABC1,_ABC2,_ABC3_Superfamilies	0	0	0	0	0	0	0	18	0	0	0	0	0	0	0	0	0	0	0	0	0	0	0	0	0	0	0	0	0	0	0	0	0	0	0	0	0	0	0	0	0	0	0	0	0
3.A.1.20.1	3.A.1.20	3.A.1	ABC	ABC1,_ABC2,_ABC3_Superfamilies	0	0	0	0	218	0	0	0	0	0	0	0	0	0	0	0	0	475	89	7	0	0	0	0	0	0	0	0	0	0	0	0	0	0	0	0	0	0	0	0	0	272	0	0	0
3.A.1.20.2	3.A.1.20	3.A.1	ABC	ABC1,_ABC2,_ABC3_Superfamilies	0	0	0	0	0	0	0	347	0	0	0	0	0	0	17	0	0	0	0	0	0	0	0	0	0	0	0	0	0	0	0	0	0	1	0	0	0	0	0	0	0	0	0	0	0
3.A.1.20.3	3.A.1.20	3.A.1	ABC	ABC1,_ABC2,_ABC3_Superfamilies	0	0	0	0	0	0	0	0	0	0	0	0	0	0	132	0	0	0	0	0	0	0	0	0	1	0	0	0	0	0	0	0	0	0	0	0	0	0	0	0	0	0	0	0	0
3.A.1.20.4	3.A.1.20	3.A.1	ABC	ABC1,_ABC2,_ABC3_Superfamilies	0	0	0	0	0	0	0	62	0	0	0	0	0	0	0	0	0	0	0	0	0	0	0	0	0	0	0	0	0	0	0	0	0	0	0	0	0	0	0	0	0	83	0	0	0
3.A.1.20.5	3.A.1.20	3.A.1	ABC	ABC1,_ABC2,_ABC3_Superfamilies	0	0	15	0	0	0	0	0	0	0	0	0	0	0	0	0	0	6	0	0	0	0	0	0	0	0	0	0	0	0	0	0	0	0	0	0	0	0	0	0	0	0	0	0	0
3.A.1.201.19	3.A.1.201	3.A.1	ABC	ABC1,_ABC2,_ABC3_Superfamilies	0	4	0	0	0	0	0	0	0	0	0	0	0	0	0	0	0	0	0	0	0	0	0	0	0	0	0	0	0	0	0	0	0	0	0	0	0	0	0	0	0	0	0	0	0
3.A.1.201.28	3.A.1.201	3.A.1	ABC	ABC1,_ABC2,_ABC3_Superfamilies	0	0	0	0	0	0	0	0	0	0	0	0	0	0	0	0	0	0	0	2	0	0	0	0	0	0	0	0	0	0	0	0	0	0	0	0	0	0	0	0	0	0	0	0	0
3.A.1.203.12	3.A.1.203	3.A.1	ABC	ABC1,_ABC2,_ABC3_Superfamilies	0	0	0	0	0	0	0	0	0	0	0	0	0	0	0	0	0	0	0	0	0	0	0	0	0	0	0	0	0	0	0	0	0	0	0	0	0	0	0	0	0	0	0	0	0
3.A.1.204.29	3.A.1.204	3.A.1	ABC	ABC1,_ABC2,_ABC3_Superfamilies	0	0	0	0	0	0	0	0	0	0	0	0	0	0	0	0	0	0	0	0	0	0	0	0	0	0	0	0	0	0	0	0	0	0	0	0	0	0	0	0	0	0	0	0	0
3.A.1.207.14	3.A.1.207	3.A.1	ABC	ABC1,_ABC2,_ABC3_Superfamilies	0	0	0	0	0	0	0	0	0	0	0	0	0	0	0	0	0	0	0	0	30	355	0	0	0	0	0	0	0	0	0	0	0	0	0	0	91	0	0	0	0	0	0	0	0
3.A.1.207.7	3.A.1.207	3.A.1	ABC	ABC1,_ABC2,_ABC3_Superfamilies	0	0	0	0	0	0	0	0	0	0	0	0	0	0	0	0	0	0	0	0	0	0	0	0	0	0	0	0	0	0	0	0	0	0	0	0	0	0	0	0	0	0	0	0	0
3.A.1.21.1	3.A.1.21	3.A.1	ABC	ABC1,_ABC2,_ABC3_Superfamilies	0	0	0	0	0	0	0	0	0	0	0	0	0	0	0	0	0	0	0	0	0	0	0	0	0	6	0	0	0	0	0	0	0	0	0	0	0	0	0	14	0	0	0	0	0
3.A.1.210.15	3.A.1.210	3.A.1	ABC	ABC1,_ABC2,_ABC3_Superfamilies	0	15	0	0	0	0	0	0	0	0	0	0	0	0	11	0	0	0	0	0	0	0	0	0	0	0	0	0	0	0	0	0	0	0	0	0	0	0	0	212	0	0	94	0	0
3.A.1.210.6	3.A.1.210	3.A.1	ABC	ABC1,_ABC2,_ABC3_Superfamilies	0	0	0	0	0	0	0	0	0	127	0	0	0	0	0	0	0	0	0	0	0	0	0	0	0	0	0	0	0	0	0	0	0	0	0	0	0	0	0	0	0	0	0	0	0
3.A.1.211.24	3.A.1.211	3.A.1	ABC	ABC1,_ABC2,_ABC3_Superfamilies	0	0	0	0	0	0	0	0	0	134	0	0	0	0	0	0	0	0	0	0	0	0	0	0	0	0	0	0	0	0	0	0	0	0	0	0	0	0	0	142	0	0	0	0	0
3.A.1.211.25	3.A.1.211	3.A.1	ABC	ABC1,_ABC2,_ABC3_Superfamilies	0	0	13	0	20	20	0	210	0	0	0	38	95	0	0	0	0	1374	14	0	0	18	0	0	3	5	61	0	0	0	44	0	0	0	1	121	0	18	36	0	0	0	0	18	8
3.A.1.22.2	3.A.1.22	3.A.1	ABC	ABC1,_ABC2,_ABC3_Superfamilies	0	0	0	0	0	0	105	0	0	72	0	0	0	0	77	0	0	0	0	0	0	0	0	0	0	0	0	0	0	0	0	0	0	0	0	0	0	0	0	72	0	33	384	0	0
3.A.1.23.2	3.A.1.23	3.A.1	ABC	ABC1,_ABC2,_ABC3_Superfamilies	0	0	0	0	0	0	0	0	0	0	0	0	0	0	0	0	0	0	0	0	0	0	0	0	0	0	0	0	0	0	0	0	0	0	0	0	0	0	0	0	0	0	0	0	0
3.A.1.23.5	3.A.1.23	3.A.1	ABC	ABC1,_ABC2,_ABC3_Superfamilies	0	0	0	0	0	0	0	0	0	0	0	0	0	0	0	0	0	0	0	0	0	0	0	0	0	0	0	0	0	0	0	0	0	0	0	0	0	0	0	0	0	0	0	0	0
3.A.1.23.8	3.A.1.23	3.A.1	ABC	ABC1,_ABC2,_ABC3_Superfamilies	0	12	0	0	0	0	0	0	0	28	0	0	0	0	0	0	0	0	0	0	0	0	0	0	0	0	0	0	0	0	0	0	0	0	0	0	0	0	0	0	0	19	0	0	0
3.A.1.24.1	3.A.1.24	3.A.1	ABC	ABC1,_ABC2,_ABC3_Superfamilies	0	0	0	0	4	0	0	0	0	0	0	0	0	0	0	0	0	0	0	0	0	0	0	0	0	0	0	0	0	0	0	0	0	0	0	0	0	0	0	0	0	0	0	0	0
3.A.1.24.2	3.A.1.24	3.A.1	ABC	ABC1,_ABC2,_ABC3_Superfamilies	0	0	0	0	0	0	79	71	0	0	0	0	0	0	0	0	0	36	0	0	0	0	0	0	0	0	0	0	67	0	0	0	0	0	0	0	0	0	0	0	0	80	0	0	0
3.A.1.24.4	3.A.1.24	3.A.1	ABC	ABC1,_ABC2,_ABC3_Superfamilies	0	0	0	0	0	0	0	0	0	0	0	0	0	0	0	0	0	0	0	0	0	0	0	0	0	0	0	0	0	0	0	0	0	0	0	0	0	0	0	0	0	18	0	0	0
3.A.1.24.5	3.A.1.24	3.A.1	ABC	ABC1,_ABC2,_ABC3_Superfamilies	0	0	0	0	15	0	251	75	0	0	0	0	0	0	0	0	0	102	0	0	0	0	0	0	0	0	0	0	253	0	0	426	0	0	0	0	0	0	0	0	0	321	0	0	0
3.A.1.25.2	3.A.1.25	3.A.1	ABC	ABC1,_ABC2,_ABC3_Superfamilies	0	0	0	0	0	0	0	0	0	0	0	0	0	0	0	0	0	0	4	0	0	0	0	0	0	0	0	0	0	0	0	0	0	0	0	0	0	0	0	0	0	0	0	0	1
3.A.1.25.4	3.A.1.25	3.A.1	ABC	ABC1,_ABC2,_ABC3_Superfamilies	0	0	0	0	0	0	0	0	0	0	0	0	0	0	0	1	0	0	2	4	0	0	9	0	0	5	0	0	0	0	0	0	0	0	1	0	0	0	19	0	0	0	0	0	2
3.A.1.25.5	3.A.1.25	3.A.1	ABC	ABC1,_ABC2,_ABC3_Superfamilies	0	34	0	0	0	0	0	0	0	0	0	0	0	0	0	0	0	11	0	31	0	0	0	0	0	0	0	0	0	0	0	0	0	0	0	0	0	0	3	0	11	11	0	0	0
3.A.1.25.6	3.A.1.25	3.A.1	ABC	ABC1,_ABC2,_ABC3_Superfamilies	0	0	0	0	0	0	0	0	0	0	0	0	0	0	0	0	0	0	5	0	0	0	0	0	7	0	0	0	0	0	0	0	0	0	0	0	0	0	0	0	0	0	0	0	0
3.A.1.25.8	3.A.1.25	3.A.1	ABC	ABC1,_ABC2,_ABC3_Superfamilies	0	0	0	0	37	0	0	0	0	0	0	0	0	0	0	1	0	0	0	0	0	0	0	0	0	2	0	10	0	0	0	0	0	0	1	0	0	0	0	0	0	0	0	0	1
3.A.1.26.1	3.A.1.26	3.A.1	ABC	ABC1,_ABC2,_ABC3_Superfamilies	0	0	0	0	0	0	0	0	0	0	0	0	0	0	0	0	0	0	0	0	0	0	0	0	0	0	0	0	0	0	0	0	0	0	0	0	0	0	0	0	0	0	0	0	0
3.A.1.26.10	3.A.1.26	3.A.1	ABC	ABC1,_ABC2,_ABC3_Superfamilies	0	0	0	0	10	0	0	0	0	0	0	0	0	0	0	0	0	0	6	0	0	0	2	0	10	1	0	4	0	0	0	0	0	0	0	0	0	0	29	0	0	0	0	0	0
3.A.1.26.11	3.A.1.26	3.A.1	ABC	ABC1,_ABC2,_ABC3_Superfamilies	0	0	0	0	0	0	0	0	0	0	0	0	0	0	0	0	0	0	0	0	0	0	0	0	0	0	0	0	0	0	0	0	0	0	0	0	0	0	0	0	0	0	0	0	0
3.A.1.26.4	3.A.1.26	3.A.1	ABC	ABC1,_ABC2,_ABC3_Superfamilies	0	0	0	0	0	0	0	0	0	0	0	0	0	0	0	0	0	0	0	0	0	0	0	0	0	0	0	0	0	0	0	23	0	0	0	0	0	0	0	0	0	0	0	0	0
3.A.1.26.5	3.A.1.26	3.A.1	ABC	ABC1,_ABC2,_ABC3_Superfamilies	0	0	0	0	0	0	0	0	0	0	0	0	0	0	0	0	0	5	0	0	0	0	0	0	0	0	0	0	0	0	0	0	0	0	0	0	0	0	0	0	0	0	34	0	0
3.A.1.26.7	3.A.1.26	3.A.1	ABC	ABC1,_ABC2,_ABC3_Superfamilies	0	0	4	0	12	0	0	0	0	0	0	0	0	0	0	0	0	0	0	0	0	0	0	0	0	0	0	0	0	0	0	0	0	0	0	0	0	0	0	0	0	0	0	0	4
3.A.1.27.1	3.A.1.27	3.A.1	ABC	ABC1,_ABC2,_ABC3_Superfamilies	0	252	0	0	0	0	116	0	0	0	95	0	0	0	2	0	0	0	0	0	0	0	0	0	0	0	0	0	75	0	0	156	0	0	0	0	0	37	0	0	144	0	0	37	0
3.A.1.27.2	3.A.1.27	3.A.1	ABC	ABC1,_ABC2,_ABC3_Superfamilies	0	0	0	0	0	24	0	0	0	0	0	0	0	0	0	0	19	0	0	0	0	57	0	0	0	0	0	0	0	0	0	0	0	0	0	0	19	0	0	0	0	0	0	0	0
3.A.1.27.3	3.A.1.27	3.A.1	ABC	ABC1,_ABC2,_ABC3_Superfamilies	0	71	0	0	0	0	0	0	0	453	0	0	0	121	33	0	0	0	0	0	0	0	0	0	0	0	0	0	0	0	0	433	0	0	0	0	0	0	0	0	446	293	71	0	0
3.A.1.27.4	3.A.1.27	3.A.1	ABC	ABC1,_ABC2,_ABC3_Superfamilies	0	0	0	0	0	0	0	0	0	0	0	0	0	0	0	0	0	0	0	0	0	28	0	0	0	0	0	0	0	0	0	0	0	0	0	0	0	10	0	0	0	0	0	10	0
3.A.1.27.5	3.A.1.27	3.A.1	ABC	ABC1,_ABC2,_ABC3_Superfamilies	32	0	0	0	0	46	0	0	0	0	60	0	0	40	31	0	35	0	0	0	0	0	0	0	0	0	0	0	0	0	0	138	0	0	0	0	14	0	0	0	158	0	0	0	0
3.A.1.28.2	3.A.1.28	3.A.1	ABC	ABC1,_ABC2,_ABC3_Superfamilies	0	4	0	0	0	0	0	0	0	0	0	0	0	0	0	0	0	19	0	0	0	0	0	0	13	0	0	0	0	0	0	0	0	0	0	0	0	0	0	0	0	0	4	0	0
3.A.1.29.1	3.A.1.29	3.A.1	ABC	ABC1,_ABC2,_ABC3_Superfamilies	0	0	0	0	0	0	0	0	0	0	0	0	0	0	0	0	0	0	175	0	0	0	0	0	0	0	0	0	0	0	0	0	0	0	0	0	0	0	0	0	0	0	0	0	0
3.A.1.3.1	3.A.1.3	3.A.1	ABC	ABC1,_ABC2,_ABC3_Superfamilies	0	0	0	0	0	0	0	0	0	0	0	0	0	86	0	0	0	0	0	0	0	0	0	0	0	0	0	0	0	0	0	0	0	0	0	0	0	0	0	0	0	0	0	0	0
3.A.1.3.10	3.A.1.3	3.A.1	ABC	ABC1,_ABC2,_ABC3_Superfamilies	0	0	0	0	94	0	468	148	0	0	0	0	0	0	0	0	0	0	0	0	0	0	0	0	0	0	0	0	66	402	0	0	0	0	0	0	0	0	0	0	624	424	0	0	0
3.A.1.3.12	3.A.1.3	3.A.1	ABC	ABC1,_ABC2,_ABC3_Superfamilies	0	0	0	0	27	0	0	0	0	0	0	0	0	0	0	0	0	0	5	0	0	0	0	0	0	0	0	0	0	51	0	0	0	0	0	0	0	0	0	0	0	0	0	0	0
3.A.1.3.13	3.A.1.3	3.A.1	ABC	ABC1,_ABC2,_ABC3_Superfamilies	0	0	0	0	0	0	0	0	0	0	0	0	0	0	0	0	0	0	0	0	0	0	0	0	0	0	0	0	0	0	0	0	0	0	0	0	0	0	0	0	0	0	0	0	0
3.A.1.3.14	3.A.1.3	3.A.1	ABC	ABC1,_ABC2,_ABC3_Superfamilies	0	0	0	0	0	0	0	0	0	0	0	0	0	0	0	0	0	0	0	0	0	0	0	0	0	0	0	0	0	0	0	0	0	0	35	0	0	0	0	0	0	0	0	0	0
3.A.1.3.15	3.A.1.3	3.A.1	ABC	ABC1,_ABC2,_ABC3_Superfamilies	0	0	2	0	15	0	0	46	0	0	0	0	0	0	0	2	0	0	2	1	0	0	0	0	0	0	0	16	0	0	0	0	0	0	95	79	0	0	0	0	0	0	0	0	0
3.A.1.3.16	3.A.1.3	3.A.1	ABC	ABC1,_ABC2,_ABC3_Superfamilies	0	0	0	0	0	0	0	0	0	0	0	0	0	0	0	0	0	0	0	0	0	0	0	0	0	0	0	0	0	0	0	0	0	0	0	0	0	0	0	0	0	0	0	0	0
3.A.1.3.17	3.A.1.3	3.A.1	ABC	ABC1,_ABC2,_ABC3_Superfamilies	0	0	1	0	0	0	465	0	0	0	0	0	0	0	56	0	0	0	0	0	0	0	0	0	0	0	0	0	101	0	0	145	0	0	0	0	0	0	0	0	234	61	0	0	0
3.A.1.3.2	3.A.1.3	3.A.1	ABC	ABC1,_ABC2,_ABC3_Superfamilies	0	0	0	0	0	0	0	0	0	0	0	0	0	0	0	0	0	0	0	0	0	0	0	0	0	0	0	0	15	0	0	0	0	0	0	0	0	0	0	0	0	24	0	0	0
3.A.1.3.20	3.A.1.3	3.A.1	ABC	ABC1,_ABC2,_ABC3_Superfamilies	0	0	0	0	22	0	0	36	0	0	0	0	0	0	0	10	0	0	0	1	0	0	0	0	9	8	0	0	0	0	0	0	0	0	18	0	0	0	0	0	0	0	0	0	0
3.A.1.3.23	3.A.1.3	3.A.1	ABC	ABC1,_ABC2,_ABC3_Superfamilies	0	0	0	0	0	0	18	0	0	0	0	0	0	38	0	0	0	0	0	0	0	0	0	0	0	0	0	0	0	0	0	0	0	0	0	0	0	0	0	0	155	74	0	0	0
3.A.1.3.24	3.A.1.3	3.A.1	ABC	ABC1,_ABC2,_ABC3_Superfamilies	0	0	0	0	10	0	66	23	0	0	0	0	0	9	0	0	0	0	0	0	0	0	0	0	0	0	0	0	0	38	0	0	0	0	0	0	0	0	0	0	50	38	0	0	0
3.A.1.3.25	3.A.1.3	3.A.1	ABC	ABC1,_ABC2,_ABC3_Superfamilies	0	0	0	0	0	0	0	0	0	0	0	0	0	0	0	0	0	0	0	0	0	0	12	0	0	8	0	12	0	0	0	0	0	0	0	0	0	0	0	0	0	0	0	0	0
3.A.1.3.26	3.A.1.3	3.A.1	ABC	ABC1,_ABC2,_ABC3_Superfamilies	0	0	0	0	0	0	0	0	0	0	0	0	0	0	0	0	0	0	0	0	0	0	0	0	0	0	0	0	0	0	0	0	0	0	0	0	0	0	0	0	0	0	0	0	0
3.A.1.3.27	3.A.1.3	3.A.1	ABC	ABC1,_ABC2,_ABC3_Superfamilies	0	0	3	0	35	0	0	53	0	0	0	0	0	0	0	0	0	0	3	3	0	0	22	0	0	10	0	0	0	0	0	0	0	0	0	0	0	0	0	0	0	119	0	0	0
3.A.1.3.28	3.A.1.3	3.A.1	ABC	ABC1,_ABC2,_ABC3_Superfamilies	0	0	0	0	0	0	0	0	0	0	0	0	0	0	0	0	0	0	0	0	0	0	0	0	0	0	0	0	0	0	0	0	0	0	0	0	0	0	0	0	0	0	0	0	0
3.A.1.3.29	3.A.1.3	3.A.1	ABC	ABC1,_ABC2,_ABC3_Superfamilies	0	0	0	0	0	0	0	0	0	0	0	0	0	0	22	0	0	0	0	0	0	0	0	0	0	0	0	0	0	0	0	0	0	0	0	0	0	0	0	0	0	0	0	0	0
3.A.1.3.3	3.A.1.3	3.A.1	ABC	ABC1,_ABC2,_ABC3_Superfamilies	0	0	0	0	0	0	0	0	0	0	0	0	0	0	0	0	0	0	0	0	0	0	0	0	0	0	0	0	0	0	0	0	0	0	0	0	0	0	0	0	626	0	0	0	0
3.A.1.3.5	3.A.1.3	3.A.1	ABC	ABC1,_ABC2,_ABC3_Superfamilies	0	0	0	0	0	0	0	0	0	0	0	0	0	0	18	0	0	0	0	0	0	0	0	0	0	0	0	0	0	0	0	0	0	0	0	0	0	0	0	0	0	0	0	0	0
3.A.1.3.6	3.A.1.3	3.A.1	ABC	ABC1,_ABC2,_ABC3_Superfamilies	0	0	0	0	0	0	0	0	0	0	0	0	0	0	0	0	0	0	0	0	0	0	0	0	0	0	0	0	0	0	0	0	0	0	0	0	0	0	0	0	0	0	0	0	0
3.A.1.3.9	3.A.1.3	3.A.1	ABC	ABC1,_ABC2,_ABC3_Superfamilies	0	0	0	0	0	0	121	0	0	0	0	0	0	0	0	0	0	0	0	0	0	0	0	0	0	0	0	0	0	0	0	39	0	0	0	0	0	0	0	0	0	68	0	0	0
3.A.1.30.1	3.A.1.30	3.A.1	ABC	ABC1,_ABC2,_ABC3_Superfamilies	0	0	0	0	0	0	0	0	0	0	0	0	0	0	0	0	0	0	0	0	0	0	0	0	0	0	0	0	0	22	0	0	0	0	0	0	0	0	0	0	0	0	0	0	0
3.A.1.31.1	3.A.1.31	3.A.1	ABC	ABC1,_ABC2,_ABC3_Superfamilies	0	0	0	0	0	0	0	0	0	0	0	0	0	0	0	0	0	0	0	0	0	0	0	0	0	0	0	9	0	0	0	0	0	0	0	0	0	0	0	0	0	0	0	0	0
3.A.1.31.2	3.A.1.31	3.A.1	ABC	ABC1,_ABC2,_ABC3_Superfamilies	0	0	0	0	0	0	0	0	0	0	0	0	0	0	0	0	0	0	0	0	0	0	0	0	0	0	0	32	0	0	0	0	0	0	0	0	0	5	0	0	0	0	0	5	0
3.A.1.31.3	3.A.1.31	3.A.1	ABC	ABC1,_ABC2,_ABC3_Superfamilies	0	0	0	0	0	0	0	0	0	0	0	0	0	0	0	0	0	0	0	0	0	0	0	0	0	0	0	0	0	0	0	0	0	0	0	0	0	0	0	0	0	0	0	0	0
3.A.1.31.4	3.A.1.31	3.A.1	ABC	ABC1,_ABC2,_ABC3_Superfamilies	0	0	0	0	0	0	0	0	0	0	0	0	0	0	0	0	0	0	0	0	0	0	0	0	0	0	0	0	0	0	0	0	0	0	0	0	0	0	0	0	0	0	0	0	0
3.A.1.32.2	3.A.1.32	3.A.1	ABC	ABC1,_ABC2,_ABC3_Superfamilies	0	0	0	0	0	0	0	0	0	0	0	0	0	0	0	0	0	0	0	0	0	0	0	0	0	0	0	2	0	0	0	0	0	0	0	0	0	0	0	0	0	0	0	0	0
3.A.1.32.3	3.A.1.32	3.A.1	ABC	ABC1,_ABC2,_ABC3_Superfamilies	0	0	0	0	0	0	0	0	0	0	0	0	0	0	0	0	0	44	0	0	0	0	0	0	0	0	0	0	0	0	0	0	0	0	0	0	0	0	0	0	25	0	0	0	0
3.A.1.32.4	3.A.1.32	3.A.1	ABC	ABC1,_ABC2,_ABC3_Superfamilies	0	0	0	0	0	0	0	0	0	0	0	0	0	0	0	0	0	0	0	0	0	0	0	0	0	0	0	0	0	0	0	0	0	0	0	0	0	0	0	0	0	0	0	0	0
3.A.1.33.1	3.A.1.33	3.A.1	ABC	ABC1,_ABC2,_ABC3_Superfamilies	0	0	15	0	0	0	0	0	0	0	0	0	0	0	0	0	0	0	0	19	0	0	0	0	0	0	0	0	0	0	0	0	0	0	0	0	0	0	0	0	0	0	0	0	0
3.A.1.34.1	3.A.1.34	3.A.1	ABC	ABC1,_ABC2,_ABC3_Superfamilies	0	0	0	0	56	0	0	45	0	0	0	0	0	0	0	1	0	0	0	0	0	0	0	0	0	0	0	0	0	0	0	0	0	0	0	0	0	0	179	0	0	0	0	0	0
3.A.1.4.1	3.A.1.4	3.A.1	ABC	ABC1,_ABC2,_ABC3_Superfamilies	0	0	0	0	7	0	315	0	0	0	0	0	0	31	0	0	0	0	0	2	0	0	0	0	0	0	0	0	107	0	0	156	0	0	0	0	0	0	0	0	0	571	0	0	0
3.A.1.4.10	3.A.1.4	3.A.1	ABC	ABC1,_ABC2,_ABC3_Superfamilies	0	186	16	0	116	0	175	450	0	0	0	0	0	488	115	18	0	1089	32	67	0	0	0	0	0	0	0	0	62	0	0	136	0	0	0	0	0	0	0	1430	2884	70	0	0	173
3.A.1.4.11	3.A.1.4	3.A.1	ABC	ABC1,_ABC2,_ABC3_Superfamilies	0	0	0	0	3	0	0	0	0	0	0	0	0	0	0	0	0	0	0	0	0	0	0	0	0	0	0	0	0	0	0	0	0	0	0	0	0	0	0	0	0	0	0	0	0
3.A.1.4.12	3.A.1.4	3.A.1	ABC	ABC1,_ABC2,_ABC3_Superfamilies	0	52	2	0	8	0	42	0	0	0	0	0	0	26	2	0	0	205	0	0	0	0	0	0	0	0	0	0	0	0	0	0	0	0	0	0	0	0	0	0	98	0	0	0	5
3.A.1.4.14	3.A.1.4	3.A.1	ABC	ABC1,_ABC2,_ABC3_Superfamilies	0	0	0	0	4	0	0	0	0	0	0	0	0	0	0	0	0	146	0	0	0	0	0	0	0	0	0	0	0	0	0	0	0	0	0	0	0	0	0	0	0	0	0	0	0
3.A.1.4.15	3.A.1.4	3.A.1	ABC	ABC1,_ABC2,_ABC3_Superfamilies	0	0	0	0	11	0	60	0	0	0	0	0	0	0	0	0	0	0	0	0	0	0	0	0	0	0	0	0	0	0	0	0	0	0	0	0	0	0	0	0	0	0	0	0	0
3.A.1.4.2	3.A.1.4	3.A.1	ABC	ABC1,_ABC2,_ABC3_Superfamilies	0	0	0	0	0	0	0	0	0	0	0	0	0	0	0	0	0	0	0	0	0	0	0	0	0	0	0	0	0	0	0	0	0	0	0	0	0	0	0	0	0	0	0	0	0
3.A.1.4.3	3.A.1.4	3.A.1	ABC	ABC1,_ABC2,_ABC3_Superfamilies	0	0	0	0	4	0	0	0	0	0	0	0	0	0	0	0	0	0	0	0	0	0	0	0	0	0	0	0	0	0	0	0	0	0	0	0	0	0	0	0	0	0	0	0	0
3.A.1.4.5	3.A.1.4	3.A.1	ABC	ABC1,_ABC2,_ABC3_Superfamilies	0	0	0	0	45	0	0	0	0	0	0	0	0	0	0	0	0	0	0	0	0	0	0	0	0	0	0	0	0	0	0	0	0	0	0	0	0	0	0	0	0	0	0	0	0
3.A.1.4.6	3.A.1.4	3.A.1	ABC	ABC1,_ABC2,_ABC3_Superfamilies	0	0	46	0	0	0	0	0	0	0	0	0	0	0	0	0	0	0	0	0	0	0	0	0	0	0	0	0	0	0	0	0	0	0	0	0	0	0	0	0	0	0	0	0	0
3.A.1.4.7	3.A.1.4	3.A.1	ABC	ABC1,_ABC2,_ABC3_Superfamilies	0	0	0	0	5	0	0	0	0	0	0	0	0	0	0	0	0	0	0	0	0	0	0	0	0	0	0	0	0	0	0	0	0	0	0	0	0	0	0	0	0	0	0	0	0
3.A.1.4.8	3.A.1.4	3.A.1	ABC	ABC1,_ABC2,_ABC3_Superfamilies	0	861	5	0	25	0	150	0	0	0	0	0	0	149	0	0	0	122	0	24	0	0	0	0	0	0	0	0	321	0	0	1831	0	96	0	0	0	0	0	471	986	40	0	0	3
3.A.1.5.1	3.A.1.5	3.A.1	ABC	ABC1,_ABC2,_ABC3_Superfamilies	0	0	0	0	15	0	0	0	0	0	0	0	0	0	0	0	0	0	0	0	0	0	0	0	0	0	0	0	0	0	0	0	0	0	0	0	0	0	0	0	0	0	0	0	0
3.A.1.5.10	3.A.1.5	3.A.1	ABC	ABC1,_ABC2,_ABC3_Superfamilies	0	0	0	0	0	0	0	125	0	0	0	0	0	0	0	0	0	0	0	0	0	0	0	0	0	0	0	0	0	0	0	0	0	0	0	0	0	0	0	0	0	0	0	0	0
3.A.1.5.11	3.A.1.5	3.A.1	ABC	ABC1,_ABC2,_ABC3_Superfamilies	0	0	59	78	11	0	0	82	0	0	78	0	166	0	0	8	86	0	0	325	0	0	0	78	0	0	0	0	0	0	0	0	0	0	0	0	0	0	0	0	0	0	0	0	0
3.A.1.5.12	3.A.1.5	3.A.1	ABC	ABC1,_ABC2,_ABC3_Superfamilies	0	0	0	0	0	0	0	0	0	0	0	0	0	0	0	0	0	0	0	16	0	0	0	0	0	0	0	0	0	0	0	0	0	0	0	0	0	0	0	0	0	0	0	0	0
3.A.1.5.13	3.A.1.5	3.A.1	ABC	ABC1,_ABC2,_ABC3_Superfamilies	0	0	0	0	0	0	0	0	0	0	0	0	0	0	0	0	0	0	0	0	0	0	0	0	0	0	0	0	0	0	0	0	0	0	0	0	0	0	0	0	0	0	0	0	0
3.A.1.5.15	3.A.1.5	3.A.1	ABC	ABC1,_ABC2,_ABC3_Superfamilies	0	0	115	0	0	0	0	0	0	0	0	0	13	0	0	0	0	0	0	80	0	0	0	0	0	0	0	0	12	0	0	0	0	0	0	0	0	0	0	0	0	0	0	0	0
3.A.1.5.16	3.A.1.5	3.A.1	ABC	ABC1,_ABC2,_ABC3_Superfamilies	0	0	0	0	0	0	0	0	0	0	0	0	0	0	0	0	0	0	0	0	0	0	0	0	0	0	0	0	0	0	0	0	0	0	0	0	0	0	0	0	0	0	0	0	0
3.A.1.5.17	3.A.1.5	3.A.1	ABC	ABC1,_ABC2,_ABC3_Superfamilies	0	0	0	0	0	0	0	0	0	0	0	0	0	0	0	0	0	0	1	0	0	0	0	0	0	0	0	0	0	0	0	0	0	0	0	0	0	0	0	0	0	0	0	0	0
3.A.1.5.19	3.A.1.5	3.A.1	ABC	ABC1,_ABC2,_ABC3_Superfamilies	0	0	0	0	0	0	0	63	0	0	0	0	0	0	0	0	0	0	0	0	0	0	0	0	96	0	0	0	0	0	0	0	0	0	0	0	0	0	0	0	0	0	0	0	0
3.A.1.5.2	3.A.1.5	3.A.1	ABC	ABC1,_ABC2,_ABC3_Superfamilies	0	0	14	0	0	0	0	682	0	0	0	0	0	0	0	0	0	23	0	23	0	0	0	0	0	325	0	0	0	0	0	0	0	0	0	0	0	0	0	0	0	0	0	0	0
3.A.1.5.20	3.A.1.5	3.A.1	ABC	ABC1,_ABC2,_ABC3_Superfamilies	0	0	141	34	0	0	25	56	0	0	34	0	0	0	18	1	0	0	25	148	0	0	0	34	0	20	0	3	87	0	0	0	0	4	0	0	0	0	0	0	80	217	0	0	0
3.A.1.5.21	3.A.1.5	3.A.1	ABC	ABC1,_ABC2,_ABC3_Superfamilies	0	38	0	0	0	0	0	0	0	34	0	0	0	0	0	0	0	0	0	0	0	0	0	0	0	0	0	0	0	45	0	0	0	0	0	0	0	0	0	0	0	0	78	0	0
3.A.1.5.22	3.A.1.5	3.A.1	ABC	ABC1,_ABC2,_ABC3_Superfamilies	0	0	0	0	0	0	26	0	0	0	0	0	0	0	0	0	0	0	0	0	0	0	0	0	0	0	0	0	0	0	0	0	0	0	0	0	0	0	0	0	0	0	0	0	0
3.A.1.5.23	3.A.1.5	3.A.1	ABC	ABC1,_ABC2,_ABC3_Superfamilies	0	0	0	0	0	0	0	0	0	0	0	0	0	0	0	0	0	0	0	0	0	0	0	0	0	0	0	0	0	0	0	0	0	0	0	0	0	0	0	0	0	0	0	0	0
3.A.1.5.24	3.A.1.5	3.A.1	ABC	ABC1,_ABC2,_ABC3_Superfamilies	0	77	0	0	0	0	0	0	0	116	0	0	0	0	0	0	0	0	0	0	0	0	0	0	0	0	0	0	0	0	0	0	0	0	0	0	0	0	0	0	0	0	77	0	0
3.A.1.5.25	3.A.1.5	3.A.1	ABC	ABC1,_ABC2,_ABC3_Superfamilies	0	0	0	0	0	0	0	111	0	0	0	0	0	0	0	0	0	0	0	0	0	0	0	0	18	0	0	0	0	0	0	0	0	0	0	0	0	0	0	0	0	0	0	0	0
3.A.1.5.27	3.A.1.5	3.A.1	ABC	ABC1,_ABC2,_ABC3_Superfamilies	0	0	0	0	7	0	0	118	0	0	0	0	0	0	0	16	0	0	0	25	0	0	0	0	0	0	0	0	0	0	0	0	0	0	0	0	0	0	0	0	0	0	0	0	0
3.A.1.5.28	3.A.1.5	3.A.1	ABC	ABC1,_ABC2,_ABC3_Superfamilies	0	0	0	0	0	0	0	0	0	0	0	0	0	0	0	0	0	0	0	0	0	0	0	0	0	0	0	0	0	0	0	0	0	0	0	0	0	0	0	0	0	0	0	0	0
3.A.1.5.29	3.A.1.5	3.A.1	ABC	ABC1,_ABC2,_ABC3_Superfamilies	0	0	0	0	0	0	0	82	0	0	0	0	0	0	0	0	0	0	0	0	0	0	0	0	0	0	0	0	0	0	0	0	0	0	0	0	0	0	0	0	0	0	0	0	0
3.A.1.5.3	3.A.1.5	3.A.1	ABC	ABC1,_ABC2,_ABC3_Superfamilies	0	72	0	0	0	0	0	0	0	0	0	0	0	0	0	0	0	0	0	0	0	0	0	0	0	0	0	0	0	0	0	0	0	0	0	0	0	0	0	0	0	0	0	0	0
3.A.1.5.33	3.A.1.5	3.A.1	ABC	ABC1,_ABC2,_ABC3_Superfamilies	0	0	0	0	0	0	0	0	0	0	0	0	0	0	0	0	0	0	0	0	0	0	0	0	0	0	0	0	0	0	0	0	0	0	0	0	0	0	0	0	0	0	0	0	0
3.A.1.5.34	3.A.1.5	3.A.1	ABC	ABC1,_ABC2,_ABC3_Superfamilies	0	0	0	0	2	0	0	0	0	0	0	0	0	0	0	0	0	0	0	87	0	0	0	0	0	0	0	0	0	0	0	0	0	0	0	0	0	0	0	0	0	0	0	0	0
3.A.1.5.35	3.A.1.5	3.A.1	ABC	ABC1,_ABC2,_ABC3_Superfamilies	0	0	0	0	0	0	66	0	0	0	0	0	0	26	1	0	0	0	0	36	0	0	0	0	0	0	0	0	49	0	0	0	0	0	0	0	0	0	0	0	0	0	0	0	0
3.A.1.5.36	3.A.1.5	3.A.1	ABC	ABC1,_ABC2,_ABC3_Superfamilies	0	93	0	0	0	0	0	0	0	0	0	0	0	0	0	0	0	0	0	0	0	0	0	0	0	0	0	0	0	0	0	69	0	0	0	0	0	0	0	0	0	0	93	0	0
3.A.1.5.37	3.A.1.5	3.A.1	ABC	ABC1,_ABC2,_ABC3_Superfamilies	0	116	0	0	0	0	0	0	0	0	0	0	0	12	0	0	0	0	0	0	0	0	0	0	0	0	0	0	0	0	0	0	0	0	0	0	0	0	0	0	35	0	116	0	0
3.A.1.5.38	3.A.1.5	3.A.1	ABC	ABC1,_ABC2,_ABC3_Superfamilies	0	0	113	0	0	0	0	1	0	0	89	0	89	0	0	0	0	0	0	33	0	0	0	89	0	0	0	0	0	0	0	0	0	0	0	0	0	0	0	0	0	0	0	0	16
3.A.1.5.39	3.A.1.5	3.A.1	ABC	ABC1,_ABC2,_ABC3_Superfamilies	0	0	107	0	0	0	0	626	0	0	0	0	0	0	0	0	28	0	0	6	0	0	0	0	0	0	0	0	126	0	0	0	0	0	0	0	0	0	0	0	0	0	0	0	0
3.A.1.5.4	3.A.1.5	3.A.1	ABC	ABC1,_ABC2,_ABC3_Superfamilies	0	0	0	0	0	0	0	10	0	0	0	0	0	0	0	0	0	0	0	0	0	0	0	0	0	0	0	0	0	0	0	0	0	0	0	0	0	0	0	0	0	0	0	0	0
3.A.1.5.45	3.A.1.5	3.A.1	ABC	ABC1,_ABC2,_ABC3_Superfamilies	0	0	0	0	2	0	0	0	0	0	0	0	0	0	0	0	0	0	0	0	0	0	0	0	0	0	0	0	0	0	0	0	0	0	0	0	0	0	0	0	0	0	0	0	0
3.A.1.5.47	3.A.1.5	3.A.1	ABC	ABC1,_ABC2,_ABC3_Superfamilies	0	0	0	0	0	0	0	0	0	0	0	0	0	0	0	0	0	0	0	0	0	0	0	0	0	0	0	0	0	0	0	0	0	0	0	0	0	0	0	0	0	0	0	0	0
3.A.1.5.6	3.A.1.5	3.A.1	ABC	ABC1,_ABC2,_ABC3_Superfamilies	0	0	0	0	0	0	0	0	0	0	0	0	0	0	0	0	0	0	0	0	0	0	0	0	0	0	0	0	0	0	0	0	0	0	0	0	0	0	0	0	0	0	0	0	0
3.A.1.6.10	3.A.1.6	3.A.1	ABC	ABC1,_ABC2,_ABC3_Superfamilies	0	0	0	0	0	0	0	0	0	0	0	0	0	0	0	0	0	0	0	0	0	0	0	0	0	0	0	0	0	0	0	0	0	0	0	0	0	0	0	0	0	0	0	0	0
3.A.1.6.11	3.A.1.6	3.A.1	ABC	ABC1,_ABC2,_ABC3_Superfamilies	0	0	0	0	0	0	0	0	0	0	0	0	0	12	0	0	0	0	0	0	0	0	0	0	0	0	0	0	0	0	0	0	0	0	0	0	0	0	0	0	0	0	0	0	0
3.A.1.6.2	3.A.1.6	3.A.1	ABC	ABC1,_ABC2,_ABC3_Superfamilies	0	0	86	0	0	0	0	0	0	0	0	0	0	330	0	0	0	0	0	0	0	0	0	0	0	0	0	0	0	0	0	0	0	0	0	0	0	0	0	0	0	270	0	0	0
3.A.1.6.4	3.A.1.6	3.A.1	ABC	ABC1,_ABC2,_ABC3_Superfamilies	0	0	5	0	0	0	0	0	0	0	0	0	0	0	0	0	0	0	0	0	0	0	0	0	0	0	0	0	0	0	0	0	0	0	0	0	0	0	0	0	0	56	0	0	0
3.A.1.6.9	3.A.1.6	3.A.1	ABC	ABC1,_ABC2,_ABC3_Superfamilies	0	0	0	0	0	0	0	0	0	0	0	0	0	0	0	0	0	0	0	0	0	0	0	0	0	0	0	0	0	0	0	0	0	0	0	0	0	0	0	0	0	0	0	0	0
3.A.1.7.1	3.A.1.7	3.A.1	ABC	ABC1,_ABC2,_ABC3_Superfamilies	0	0	0	0	0	0	0	0	0	0	89	0	0	0	0	0	4	0	0	0	0	0	0	89	0	0	0	0	0	0	0	0	0	0	0	0	0	0	0	0	0	0	0	0	0
3.A.1.7.2	3.A.1.7	3.A.1	ABC	ABC1,_ABC2,_ABC3_Superfamilies	0	0	0	0	0	0	0	0	2	0	0	0	0	0	0	0	11	0	0	0	0	0	0	0	0	0	0	0	0	0	0	0	0	0	0	0	0	0	0	25	0	0	0	0	0
3.A.1.7.3	3.A.1.7	3.A.1	ABC	ABC1,_ABC2,_ABC3_Superfamilies	0	32	0	0	0	0	11	0	0	52	84	0	0	0	0	0	0	0	0	0	0	0	0	84	0	0	0	0	0	0	0	14	0	0	0	0	0	0	0	52	11	4	32	0	0
3.A.1.7.4	3.A.1.7	3.A.1	ABC	ABC1,_ABC2,_ABC3_Superfamilies	0	0	0	0	0	0	0	0	0	43	0	0	0	0	0	0	0	0	0	0	0	0	0	0	0	0	0	0	0	0	0	6	0	0	0	0	0	0	0	0	0	5	0	0	0
3.A.1.7.5	3.A.1.7	3.A.1	ABC	ABC1,_ABC2,_ABC3_Superfamilies	0	65	0	17	7	0	37	69	5	51	138	0	0	0	0	2	0	42	0	0	0	0	0	76	0	0	0	0	0	0	0	81	0	0	0	0	0	0	76	40	5	57	65	0	20
3.A.1.8.1	3.A.1.8	3.A.1	ABC	ABC1,_ABC2,_ABC3_Superfamilies	0	38	21	0	4	0	132	0	0	214	0	0	0	25	0	0	0	75	0	0	0	0	0	0	0	0	0	0	0	0	0	28	0	0	0	0	0	0	0	214	29	36	38	0	0
3.A.1.8.2	3.A.1.8	3.A.1	ABC	ABC1,_ABC2,_ABC3_Superfamilies	0	0	0	0	0	0	0	0	0	0	0	0	0	0	0	0	0	17	0	0	0	0	0	0	0	0	0	0	30	0	0	0	0	0	0	0	0	0	0	0	0	0	0	0	0
3.A.1.8.3	3.A.1.8	3.A.1	ABC	ABC1,_ABC2,_ABC3_Superfamilies	0	0	0	0	0	0	0	0	0	0	0	0	0	0	0	0	0	0	0	0	0	0	0	0	0	0	0	0	0	0	0	0	0	0	0	0	0	0	0	0	0	0	0	0	0
3.A.1.8.4	3.A.1.8	3.A.1	ABC	ABC1,_ABC2,_ABC3_Superfamilies	0	0	0	0	0	0	0	0	0	0	0	0	0	0	0	0	0	0	0	0	0	0	0	0	0	0	0	0	35	0	0	0	0	0	0	0	0	0	0	0	0	0	0	0	0
3.A.1.8.5	3.A.1.8	3.A.1	ABC	ABC1,_ABC2,_ABC3_Superfamilies	0	0	7	0	0	0	0	0	0	0	0	0	0	0	0	0	0	0	0	0	0	0	0	0	0	0	0	0	0	0	0	0	0	0	0	0	0	0	0	0	0	0	0	0	0
3.A.1.9.3	3.A.1.9	3.A.1	ABC	ABC1,_ABC2,_ABC3_Superfamilies	0	0	0	0	0	0	0	0	0	0	0	0	0	0	0	0	0	0	0	0	0	0	0	0	0	0	0	0	0	0	0	0	0	0	0	0	0	0	0	0	0	0	0	0	0
3.A.10.1.10	3.A.10.1	3.A.10	H+,_Na+-translocating_Pyrophosphatase_(M+-PPase)_Family	none	222	0	0	0	0	204	0	0	0	0	0	0	0	0	0	0	276	0	0	0	0	311	0	0	0	0	311	0	0	0	0	0	0	0	0	0	253	0	0	0	0	0	0	0	0
3.A.10.1.13	3.A.10.1	3.A.10	H+,_Na+-translocating_Pyrophosphatase_(M+-PPase)_Family	none	0	0	0	0	0	0	0	0	0	0	0	0	0	0	0	0	0	0	0	0	0	0	0	0	0	0	0	0	0	0	0	0	0	0	0	0	0	0	0	0	0	0	0	0	0
3.A.10.1.3	3.A.10.1	3.A.10	H+,_Na+-translocating_Pyrophosphatase_(M+-PPase)_Family	none	0	0	0	0	0	0	0	0	0	0	0	0	0	0	0	0	0	0	0	0	0	0	0	0	0	0	0	0	0	0	0	0	0	0	0	0	0	0	0	0	0	0	0	0	0
3.A.10.1.5	3.A.10.1	3.A.10	H+,_Na+-translocating_Pyrophosphatase_(M+-PPase)_Family	none	0	0	0	0	9	0	0	0	0	0	0	0	0	0	0	0	0	0	0	0	0	0	0	0	0	40	0	0	0	0	0	0	0	0	0	0	0	0	0	0	0	0	0	0	0
3.A.10.1.7	3.A.10.1	3.A.10	H+,_Na+-translocating_Pyrophosphatase_(M+-PPase)_Family	none	0	0	0	0	0	0	0	0	0	0	0	0	0	0	0	14	0	0	0	0	0	0	0	0	0	0	0	0	0	0	0	0	0	0	0	0	0	0	0	0	0	0	0	0	0
3.A.10.2.1	3.A.10.2	3.A.10	H+,_Na+-translocating_Pyrophosphatase_(M+-PPase)_Family	none	0	2590	0	0	0	0	0	0	0	10141	0	0	0	0	0	0	0	0	0	0	0	0	0	0	0	0	0	0	0	0	0	0	0	0	0	0	0	0	0	0	0	0	2352	0	0
3.A.10.2.4	3.A.10.2	3.A.10	H+,_Na+-translocating_Pyrophosphatase_(M+-PPase)_Family	none	0	0	0	0	0	0	0	0	0	0	0	0	0	0	0	0	0	0	0	0	0	0	0	0	0	0	0	0	0	0	0	0	0	0	0	0	0	0	0	0	0	0	0	0	0
3.A.10.3.4	3.A.10.3	3.A.10	H+,_Na+-translocating_Pyrophosphatase_(M+-PPase)_Family	none	0	0	0	0	0	0	0	0	0	0	145	0	0	0	0	0	0	0	0	0	0	0	0	0	0	0	0	0	0	0	0	0	0	0	0	0	0	0	0	0	0	0	0	0	0
3.A.11.1.1	3.A.11.1	3.A.11	Bacterial_Competence-related_DNA_Transformation_Transporter_(DNA-T)_Family	none	3	32	0	0	0	0	0	0	0	61	20	0	20	0	0	0	0	10	3	0	0	0	0	20	0	5	0	0	8	30	14	48	0	0	0	0	0	2	1	61	0	0	32	2	0
3.A.11.1.3	3.A.11.1	3.A.11	Bacterial_Competence-related_DNA_Transformation_Transporter_(DNA-T)_Family	none	0	194	0	0	3	96	25	0	45	0	19	0	19	47	0	0	0	81	0	0	0	19	8	19	0	0	0	1	0	626	0	0	0	3	0	0	0	0	2	0	69	0	240	0	2
3.A.11.1.4	3.A.11.1	3.A.11	Bacterial_Competence-related_DNA_Transformation_Transporter_(DNA-T)_Family	none	20	0	0	62	0	0	167	0	37	0	62	31	62	0	0	3	0	65	9	0	0	36	3	0	1	0	0	1	0	41	0	0	0	4	0	0	0	10	2	0	0	0	0	0	0
3.A.11.1.5	3.A.11.1	3.A.11	Bacterial_Competence-related_DNA_Transformation_Transporter_(DNA-T)_Family	none	134	50	35	608	78	125	32	20	0	507	502	25	254	38	0	3	78	71	19	14	18	246	26	554	21	15	51	12	60	22	85	69	20	23	7	0	83	39	30	458	111	429	176	0	37
3.A.11.2.1	3.A.11.2	3.A.11	Bacterial_Competence-related_DNA_Transformation_Transporter_(DNA-T)_Family	none	0	0	0	0	0	0	0	0	0	0	0	0	0	0	3	0	0	0	0	0	0	0	0	0	0	0	0	0	0	0	0	0	0	0	0	0	0	0	0	0	0	0	0	0	0
3.A.11.2.3	3.A.11.2	3.A.11	Bacterial_Competence-related_DNA_Transformation_Transporter_(DNA-T)_Family	none	0	0	0	0	0	0	0	0	0	0	0	0	0	8	0	0	0	0	0	0	0	0	0	0	0	0	0	0	0	0	0	0	0	0	0	0	0	0	0	0	0	0	0	0	0
3.A.11.3.1	3.A.11.3	3.A.11	Bacterial_Competence-related_DNA_Transformation_Transporter_(DNA-T)_Family	none	0	0	0	0	0	0	0	0	0	0	0	0	0	0	0	0	0	0	0	0	0	0	0	0	0	0	0	0	0	0	0	0	0	0	0	0	0	0	0	0	38	0	0	0	0
3.A.12.1.1	3.A.12.1	3.A.12	Septal_DNA_Translocator_(S-DNA-T)_Family	none	125	74	0	0	0	0	0	0	0	165	0	0	0	0	0	0	0	0	0	0	0	114	0	0	0	0	0	0	0	0	56	0	0	0	4	0	127	53	133	0	0	0	0	53	0
3.A.12.1.2	3.A.12.1	3.A.12	Septal_DNA_Translocator_(S-DNA-T)_Family	none	0	0	0	0	0	0	211	0	0	0	0	0	0	30	0	0	0	0	0	0	0	0	0	0	0	31	0	0	0	281	0	187	0	0	0	0	0	0	0	0	0	174	0	0	0
3.A.12.1.5	3.A.12.1	3.A.12	Septal_DNA_Translocator_(S-DNA-T)_Family	none	0	0	5	172	0	0	0	0	0	0	169	0	0	0	0	0	0	0	19	0	0	0	0	0	0	0	0	0	0	0	0	0	0	0	0	0	0	0	0	0	0	0	0	0	0
3.A.15.1.1	3.A.15.1	3.A.15	Outer_Membrane_Protein_Secreting_Main_Terminal_Branch_(MTB)_Family	none	0	0	0	0	0	0	0	0	10	0	0	0	0	0	0	0	0	0	0	0	0	0	0	0	0	0	0	0	0	0	0	0	0	0	0	0	0	0	0	0	0	0	0	0	0
3.A.15.2.1	3.A.15.2	3.A.15	Outer_Membrane_Protein_Secreting_Main_Terminal_Branch_(MTB)_Family	none	0	40	0	0	0	0	0	0	0	848	0	0	0	0	0	0	0	0	0	0	0	0	0	0	0	0	0	0	0	675	0	0	0	0	0	0	0	0	0	503	0	0	40	0	0
3.A.15.3.1	3.A.15.3	3.A.15	Outer_Membrane_Protein_Secreting_Main_Terminal_Branch_(MTB)_Family	none	0	0	0	0	0	0	0	0	0	0	0	0	0	0	0	0	0	46	0	0	0	0	0	0	0	0	0	0	0	0	0	0	0	0	0	0	0	0	0	0	0	0	0	0	0
3.A.15.4.1	3.A.15.4	3.A.15	Outer_Membrane_Protein_Secreting_Main_Terminal_Branch_(MTB)_Family	none	0	30	0	0	0	0	0	0	0	833	0	0	0	0	0	0	0	157	0	0	0	0	0	0	0	0	0	0	0	418	0	0	0	0	0	0	0	0	0	0	0	0	30	0	0
3.A.16.1.1	3.A.16.1	3.A.16	ER-RT	AAA-ATPase	0	0	0	0	0	0	0	0	0	0	0	0	0	0	0	0	0	0	0	0	0	0	0	0	0	0	0	0	0	0	0	0	0	0	0	0	0	0	0	0	0	0	0	0	0
3.A.16.1.2	3.A.16.1	3.A.16	ER-RT	AAA-ATPase	0	0	0	0	0	0	0	0	0	0	0	0	0	0	0	0	0	0	0	0	0	0	0	0	0	0	0	0	0	0	0	0	0	0	0	0	0	0	0	0	0	0	0	0	0
3.A.16.1.3	3.A.16.1	3.A.16	ER-RT	AAA-ATPase	0	0	0	0	0	0	6	0	0	0	241	0	241	0	0	1	0	0	0	0	0	0	0	241	0	0	0	0	0	0	0	0	0	0	0	0	0	0	0	0	0	0	0	0	0
3.A.16.1.5	3.A.16.1	3.A.16	ER-RT	AAA-ATPase	32	20	0	22	0	0	0	37	19	107	0	0	22	93	0	0	0	15	0	2	0	31	0	0	1	7	0	3	20	0	34	0	0	0	1	0	0	0	0	0	70	91	20	4	0
3.A.16.1.6	3.A.16.1	3.A.16	ER-RT	AAA-ATPase	0	229	0	256	179	0	113	121	0	391	237	0	256	191	0	0	81	0	0	0	0	0	12	256	0	0	0	0	109	49	99	274	0	0	0	0	0	47	0	391	160	454	229	47	0
3.A.17.1.1	3.A.17.1	3.A.17	Phage_T7_Injectisome_(T7_Injectisome)_Family	none	0	0	44	81	147	47	0	68	0	0	138	0	81	0	0	0	0	0	0	0	0	0	0	81	5	0	0	0	0	0	0	0	0	0	0	0	0	17	0	0	0	0	0	0	0
3.A.18.1.1	3.A.18.1	3.A.18	Nuclear_mRNA_Exporter_(mRNA-E)_Family	none	0	0	0	253	169	15	0	0	0	0	253	0	0	0	86	1	0	148	0	0	0	105	0	253	15	8	0	0	159	197	0	0	0	5	0	0	0	5	74	240	0	488	0	5	0
3.A.2.1.1	3.A.2.1	3.A.2	H+-_or_Na+-translocating_F-type,_V-type_and_A-type_ATPase_(F-ATPase)_Superfamily	none	0	0	0	0	0	0	0	0	0	0	0	0	0	150	0	0	0	0	0	0	0	0	0	0	0	0	0	0	0	94	0	0	0	0	0	0	0	0	104	0	0	0	0	0	0
3.A.2.1.10	3.A.2.1	3.A.2	H+-_or_Na+-translocating_F-type,_V-type_and_A-type_ATPase_(F-ATPase)_Superfamily	none	0	0	0	97	0	0	0	0	0	0	97	0	97	433	0	0	0	0	23	0	0	0	0	0	0	0	0	0	0	0	41	0	0	0	0	110	0	0	0	338	0	630	487	0	0
3.A.2.1.14	3.A.2.1	3.A.2	H+-_or_Na+-translocating_F-type,_V-type_and_A-type_ATPase_(F-ATPase)_Superfamily	none	0	0	0	0	0	0	1586	0	0	0	0	0	0	883	472	0	0	0	12	0	0	0	0	0	16	0	0	0	0	569	0	0	0	0	0	0	0	0	45	0	0	0	0	0	0
3.A.2.1.15	3.A.2.1	3.A.2	H+-_or_Na+-translocating_F-type,_V-type_and_A-type_ATPase_(F-ATPase)_Superfamily	none	0	0	0	0	0	0	4419	0	0	0	0	0	0	0	0	0	0	0	0	0	0	0	0	0	0	0	0	0	0	0	0	0	0	0	0	0	0	155	0	0	0	0	0	155	0
3.A.2.1.2	3.A.2.1	3.A.2	H+-_or_Na+-translocating_F-type,_V-type_and_A-type_ATPase_(F-ATPase)_Superfamily	none	0	898	0	0	0	0	3140	0	0	0	0	0	0	0	0	0	0	0	0	0	0	0	0	0	0	0	0	0	0	0	0	0	0	0	0	63	0	351	0	0	0	0	898	351	0
3.A.2.1.3	3.A.2.1	3.A.2	H+-_or_Na+-translocating_F-type,_V-type_and_A-type_ATPase_(F-ATPase)_Superfamily	none	0	2831	0	566	0	0	0	0	0	0	594	0	594	0	482	0	0	0	0	0	0	0	0	0	0	0	0	0	0	0	0	0	0	0	0	0	0	0	0	0	0	0	2831	0	0
3.A.2.1.4	3.A.2.1	3.A.2	H+-_or_Na+-translocating_F-type,_V-type_and_A-type_ATPase_(F-ATPase)_Superfamily	none	0	0	0	438	0	0	0	0	0	0	438	0	438	0	0	0	0	0	0	0	0	0	0	0	0	0	0	0	0	0	0	0	0	0	0	0	0	0	0	0	0	0	0	0	0
3.A.2.1.5	3.A.2.1	3.A.2	H+-_or_Na+-translocating_F-type,_V-type_and_A-type_ATPase_(F-ATPase)_Superfamily	none	0	1351	0	0	0	0	2180	0	0	0	0	0	0	0	0	0	0	0	852	0	0	0	0	0	5	0	0	0	0	131	0	0	0	0	0	0	0	0	388	1859	0	0	864	0	0
3.A.2.1.6	3.A.2.1	3.A.2	H+-_or_Na+-translocating_F-type,_V-type_and_A-type_ATPase_(F-ATPase)_Superfamily	none	0	0	0	0	0	0	0	0	0	0	0	0	0	0	0	0	0	0	0	0	0	0	0	0	0	0	0	0	0	0	0	0	0	0	0	0	0	0	0	0	0	0	70	0	0
3.A.2.1.7	3.A.2.1	3.A.2	H+-_or_Na+-translocating_F-type,_V-type_and_A-type_ATPase_(F-ATPase)_Superfamily	none	0	4734	0	349	0	0	3693	0	0	0	349	0	172	1749	35	0	0	0	0	0	0	0	0	177	0	0	0	0	0	862	404	0	0	0	0	74	0	0	0	0	0	0	4734	0	0
3.A.2.2.1	3.A.2.2	3.A.2	H+-_or_Na+-translocating_F-type,_V-type_and_A-type_ATPase_(F-ATPase)_Superfamily	none	0	0	0	0	28	0	0	0	0	0	0	0	0	0	0	0	0	0	0	0	0	0	0	0	0	0	0	0	0	0	0	0	0	0	0	0	0	0	0	0	0	0	0	0	0
3.A.2.2.2	3.A.2.2	3.A.2	H+-_or_Na+-translocating_F-type,_V-type_and_A-type_ATPase_(F-ATPase)_Superfamily	none	0	0	298	821	206	0	0	0	451	0	821	0	821	0	0	0	474	0	0	0	0	61	98	821	0	387	536	0	0	0	0	0	0	90	1	0	254	0	0	0	0	0	0	0	754
3.A.2.3.1	3.A.2.3	3.A.2	H+-_or_Na+-translocating_F-type,_V-type_and_A-type_ATPase_(F-ATPase)_Superfamily	none	0	0	0	0	0	0	0	0	0	0	0	0	0	0	0	0	0	0	0	34	0	0	0	0	39	0	0	0	0	0	0	0	0	0	0	0	0	0	0	0	0	0	0	0	0
3.A.2.3.2	3.A.2.3	3.A.2	H+-_or_Na+-translocating_F-type,_V-type_and_A-type_ATPase_(F-ATPase)_Superfamily	none	0	0	93	0	139	0	0	0	0	0	0	0	0	0	0	0	0	0	0	10	0	0	0	0	19	200	0	23	0	0	0	0	0	0	4	0	0	0	0	0	0	0	0	0	0
3.A.2.3.3	3.A.2.3	3.A.2	H+-_or_Na+-translocating_F-type,_V-type_and_A-type_ATPase_(F-ATPase)_Superfamily	none	785	0	36	2002	112	0	0	0	640	0	2002	0	2002	0	0	0	1473	0	0	98	0	385	0	2002	103	0	1087	40	0	0	0	0	0	0	12	0	568	91	0	0	0	0	0	0	0
3.A.20.1.1	3.A.20.1	3.A.20	PPI	Leucine-rich_Repeat-containing_Domain_(LRRD)	0	0	0	0	0	0	0	0	0	0	0	0	0	0	0	0	0	0	0	0	0	0	0	0	0	0	0	0	0	0	0	0	0	0	0	0	0	0	0	0	0	2	0	0	0
3.A.23.1.1	3.A.23.1	3.A.23	T6SS	ATP-dependent_Clp_Protease_(Clp)	98	888	6	41	11	111	1884	0	0	1193	41	60	217	407	369	5	22	0	0	3	0	367	0	26	0	0	64	0	42	1193	24	522	0	0	0	0	27	31	0	1229	816	818	1177	39	0
3.A.23.2.1	3.A.23.2	3.A.23	T6SS	ATP-dependent_Clp_Protease_(Clp)	0	0	0	0	0	1	0	0	0	0	0	0	0	5	0	0	0	0	0	0	0	0	0	0	0	0	0	0	0	0	0	0	0	0	0	0	2	0	0	7	0	0	0	0	0
3.A.23.3.1	3.A.23.3	3.A.23	T6SS	ATP-dependent_Clp_Protease_(Clp)	0	0	0	0	0	0	0	0	0	0	0	0	0	0	0	0	0	0	0	0	0	0	0	0	0	0	0	0	0	0	0	0	0	0	0	0	0	0	0	528	0	0	0	0	0
3.A.23.5.1	3.A.23.5	3.A.23	T6SS	ATP-dependent_Clp_Protease_(Clp)	0	0	0	0	0	0	0	0	0	29	0	0	0	0	0	0	0	0	0	0	0	0	0	0	0	0	0	0	0	0	0	0	0	0	0	0	0	0	0	516	13	0	0	0	0
3.A.23.6.1	3.A.23.6	3.A.23	T6SS	ATP-dependent_Clp_Protease_(Clp)	590	369	0	445	462	403	1060	1447	59	1016	601	316	156	231	354	0	534	242	414	444	629	2061	40	404	210	0	129	89	369	288	348	275	25	0	132	371	2310	568	1022	1542	665	1016	639	106	7
3.A.24.1.1	3.A.24.1	3.A.24	T7SS	AAA-ATPase	258	0	0	0	0	0	0	0	0	0	0	0	0	0	0	0	0	0	0	0	0	0	0	0	0	0	0	0	0	0	0	0	0	0	0	0	0	0	0	0	0	0	0	0	7
3.A.24.3.1	3.A.24.3	3.A.24	T7SS	AAA-ATPase	0	0	0	0	0	0	0	0	0	0	0	0	0	0	0	0	0	6	0	0	0	0	0	0	0	0	0	0	0	0	0	0	0	0	0	0	0	0	0	0	0	0	0	0	0
3.A.24.5.1	3.A.24.5	3.A.24	T7SS	AAA-ATPase	0	0	0	0	0	0	0	0	0	0	0	0	0	0	0	0	0	0	0	0	0	258	0	0	0	0	0	0	0	40	0	0	0	0	0	0	0	0	0	0	0	0	0	0	0
3.A.25.1.1	3.A.25.1	3.A.25	SELMA	AAA-ATPase	0	0	0	0	0	0	0	0	0	0	0	0	0	0	0	0	0	0	0	0	0	0	0	0	0	0	0	0	0	0	0	0	0	0	0	0	0	0	0	0	0	0	0	0	0
3.A.25.2.1	3.A.25.2	3.A.25	SELMA	AAA-ATPase	0	0	40	0	0	0	0	0	0	0	0	0	0	0	0	0	0	0	0	0	0	0	0	0	0	0	0	0	0	0	0	0	0	0	0	0	0	0	0	0	0	0	0	0	0
3.A.26.1.1	3.A.26.1	3.A.26	PTEX	ATP-dependent_Clp_Protease_(Clp)	136	131	43	0	11	130	314	0	0	647	352	0	0	184	0	6	0	95	0	29	0	133	0	352	0	22	0	61	0	0	61	165	255	0	0	0	0	73	0	0	65	150	131	73	4
3.A.29.1.1	3.A.29.1	3.A.29	MIMP	AAA-ATPase	0	0	0	621	0	0	0	0	266	0	621	823	621	0	0	0	0	0	0	0	161	722	0	621	0	0	0	0	0	0	323	0	0	0	0	396	0	0	0	0	0	0	0	0	0
3.A.29.1.2	3.A.29.1	3.A.29	MIMP	AAA-ATPase	0	0	0	0	0	347	0	0	0	0	0	0	0	0	0	0	0	0	0	0	0	0	0	0	0	0	0	0	0	0	0	0	0	0	0	0	0	105	0	0	0	0	0	0	0
3.A.29.1.4	3.A.29.1	3.A.29	MIMP	AAA-ATPase	0	0	0	0	0	0	0	0	0	0	0	0	0	0	0	0	0	0	0	0	0	0	0	0	0	22	0	0	0	0	0	0	0	0	0	0	0	0	0	0	0	0	0	0	0
3.A.29.1.5	3.A.29.1	3.A.29	MIMP	AAA-ATPase	0	226	0	0	166	0	925	0	0	0	0	0	0	0	0	0	0	196	26	191	0	0	0	0	101	0	0	136	0	171	0	0	0	0	0	0	0	0	0	569	853	0	224	0	0
3.A.29.1.6	3.A.29.1	3.A.29	MIMP	AAA-ATPase	0	0	0	0	0	0	0	0	0	0	0	0	0	0	0	0	0	0	0	0	0	0	0	0	0	0	0	0	0	0	0	0	0	0	0	0	0	0	0	0	0	0	0	0	0
3.A.3.1.8	3.A.3.1	3.A.3	P-ATPase	P-type_ATPase_(P-ATPase)	0	0	0	0	7	0	0	0	0	0	0	0	0	0	0	0	0	0	92	0	0	0	0	0	0	0	0	0	0	0	0	0	0	0	0	0	0	0	192	0	0	0	0	0	0
3.A.3.2.17	3.A.3.2	3.A.3	P-ATPase	P-type_ATPase_(P-ATPase)	0	0	0	0	0	0	0	0	0	0	0	0	0	0	0	0	0	0	0	0	0	0	0	0	0	0	0	0	0	0	0	0	0	0	0	0	0	0	0	0	0	0	0	0	0
3.A.3.2.21	3.A.3.2	3.A.3	P-ATPase	P-type_ATPase_(P-ATPase)	0	31	53	0	28	0	0	0	0	219	694	0	694	0	0	0	0	0	11	0	0	738	0	557	37	0	0	0	0	0	461	0	0	0	10	0	0	0	109	0	0	0	150	0	131
3.A.3.2.22	3.A.3.2	3.A.3	P-ATPase	P-type_ATPase_(P-ATPase)	0	0	0	0	0	0	9	0	0	0	0	0	0	0	0	0	0	0	0	0	0	0	0	0	0	0	0	0	0	0	0	0	0	0	0	0	0	0	0	0	0	0	0	0	0
3.A.3.2.28	3.A.3.2	3.A.3	P-ATPase	P-type_ATPase_(P-ATPase)	0	0	0	0	0	0	0	0	0	0	0	0	0	0	0	0	0	0	0	0	0	0	0	0	0	0	0	0	0	0	0	0	0	0	0	0	0	0	0	0	0	0	0	0	0
3.A.3.2.29	3.A.3.2	3.A.3	P-ATPase	P-type_ATPase_(P-ATPase)	0	0	0	0	0	0	0	0	0	0	0	0	0	0	0	0	0	0	0	0	0	0	0	0	0	0	0	0	0	0	0	0	0	0	0	0	0	0	0	0	0	0	0	0	0
3.A.3.2.41	3.A.3.2	3.A.3	P-ATPase	P-type_ATPase_(P-ATPase)	0	0	0	0	0	0	0	0	0	16	0	0	0	0	0	0	0	0	0	0	0	0	0	0	0	0	0	0	0	0	0	0	0	0	0	0	0	0	0	0	0	0	0	0	0
3.A.3.2.42	3.A.3.2	3.A.3	P-ATPase	P-type_ATPase_(P-ATPase)	0	0	0	0	0	0	0	0	0	0	0	0	0	0	0	0	0	0	0	0	0	0	0	0	0	0	0	0	0	0	0	0	0	0	0	0	0	54	0	0	0	0	0	0	0
3.A.3.23.2	3.A.3.23	3.A.3	P-ATPase	P-type_ATPase_(P-ATPase)	0	0	0	0	0	0	0	0	0	0	0	0	0	0	0	0	0	0	0	0	0	0	0	0	59	0	0	0	0	0	0	0	0	0	0	0	0	0	10	0	0	0	0	0	0
3.A.3.32.1	3.A.3.32	3.A.3	P-ATPase	P-type_ATPase_(P-ATPase)	0	623	0	0	0	0	0	0	0	658	0	0	0	0	0	0	0	0	0	0	0	0	0	0	0	0	0	0	0	0	0	0	0	0	0	0	0	0	0	0	0	0	623	0	0
3.A.3.32.2	3.A.3.32	3.A.3	P-ATPase	P-type_ATPase_(P-ATPase)	0	318	0	0	0	0	0	0	0	0	0	0	0	0	0	0	0	0	0	0	0	0	0	0	0	0	0	0	0	0	0	0	0	0	0	0	0	0	0	0	0	0	318	0	0
3.A.3.32.3	3.A.3.32	3.A.3	P-ATPase	P-type_ATPase_(P-ATPase)	0	0	0	0	0	0	0	0	0	0	0	0	0	0	0	0	0	0	0	0	0	0	0	0	0	0	0	0	0	0	0	0	0	0	0	0	0	0	0	0	0	315	0	0	0
3.A.3.32.5	3.A.3.32	3.A.3	P-ATPase	P-type_ATPase_(P-ATPase)	0	0	0	0	0	0	0	0	0	0	0	0	0	0	0	0	0	0	0	0	0	0	0	0	0	0	0	0	0	0	0	0	0	0	0	0	0	0	0	0	0	0	0	0	0
3.A.3.32.6	3.A.3.32	3.A.3	P-ATPase	P-type_ATPase_(P-ATPase)	0	0	0	0	0	0	0	0	0	0	0	0	0	0	0	0	0	0	0	0	0	0	0	0	0	0	0	0	0	0	0	0	0	0	0	0	0	0	0	0	0	0	0	0	0
3.A.3.32.7	3.A.3.32	3.A.3	P-ATPase	P-type_ATPase_(P-ATPase)	0	0	0	0	0	0	168	0	0	0	0	0	0	0	0	0	0	0	0	0	0	0	0	0	0	0	0	0	0	0	0	0	0	0	0	0	0	0	0	0	0	0	0	0	0
3.A.3.4.1	3.A.3.4	3.A.3	P-ATPase	P-type_ATPase_(P-ATPase)	0	0	0	0	0	0	0	16	0	0	0	0	0	0	0	0	0	0	0	0	0	0	0	0	0	0	0	0	0	0	0	0	0	0	0	0	0	0	57	0	0	0	0	0	0
3.A.3.4.5	3.A.3.4	3.A.3	P-ATPase	P-type_ATPase_(P-ATPase)	0	0	0	0	18	0	0	0	0	0	0	0	0	0	0	0	0	0	0	0	0	0	0	0	0	0	0	0	0	0	0	0	0	0	0	0	0	0	0	0	0	0	0	0	0
3.A.3.5.1	3.A.3.5	3.A.3	P-ATPase	P-type_ATPase_(P-ATPase)	0	0	0	0	0	0	0	0	0	0	0	0	0	0	0	0	0	0	0	0	0	0	0	0	0	0	0	0	0	0	0	0	0	0	0	0	0	0	0	0	0	0	0	0	0
3.A.3.5.15	3.A.3.5	3.A.3	P-ATPase	P-type_ATPase_(P-ATPase)	0	169	0	0	107	0	108	6	0	693	0	0	0	144	229	0	0	0	33	555	0	0	0	0	0	0	0	0	0	181	73	0	0	0	8	0	0	0	0	0	0	0	169	0	0
3.A.3.5.18	3.A.3.5	3.A.3	P-ATPase	P-type_ATPase_(P-ATPase)	0	0	0	0	0	0	0	0	0	0	0	0	0	0	0	0	0	0	0	0	0	0	0	0	0	0	0	0	0	333	0	0	0	0	0	0	0	0	0	0	0	0	0	16	0
3.A.3.5.19	3.A.3.5	3.A.3	P-ATPase	P-type_ATPase_(P-ATPase)	0	0	0	0	0	0	0	0	0	0	0	0	0	0	0	5	0	0	0	0	0	134	0	0	0	0	0	0	0	0	0	0	0	0	0	0	0	183	0	0	0	0	0	0	0
3.A.3.5.2	3.A.3.5	3.A.3	P-ATPase	P-type_ATPase_(P-ATPase)	0	0	0	0	0	0	0	0	0	0	0	0	0	0	0	2	0	0	0	0	0	0	0	0	0	0	0	0	0	0	0	0	0	0	0	0	0	0	0	0	0	0	0	0	0
3.A.3.5.23	3.A.3.5	3.A.3	P-ATPase	P-type_ATPase_(P-ATPase)	0	0	0	0	0	0	0	0	0	0	0	0	0	0	0	0	0	0	0	0	0	0	0	0	0	0	0	0	0	0	0	0	0	0	0	0	0	0	0	0	0	0	0	0	0
3.A.3.5.30	3.A.3.5	3.A.3	P-ATPase	P-type_ATPase_(P-ATPase)	0	0	0	0	0	0	0	0	37	0	0	0	0	0	0	0	0	0	0	0	0	0	0	0	0	0	0	0	0	0	0	0	0	0	0	100	0	0	0	0	0	0	0	0	0
3.A.3.5.33	3.A.3.5	3.A.3	P-ATPase	P-type_ATPase_(P-ATPase)	0	0	0	0	0	0	0	0	0	0	0	0	0	0	0	0	0	260	0	0	0	0	0	0	0	0	0	0	0	0	0	0	0	0	0	0	0	0	0	0	0	0	0	0	0
3.A.3.5.7	3.A.3.5	3.A.3	P-ATPase	P-type_ATPase_(P-ATPase)	0	0	0	0	0	0	0	0	0	0	0	0	0	0	0	0	0	0	0	0	0	0	0	0	0	0	0	0	0	0	0	0	0	0	0	0	0	0	0	0	0	0	0	0	0
3.A.3.6.1	3.A.3.6	3.A.3	P-ATPase	P-type_ATPase_(P-ATPase)	0	0	0	0	0	0	0	0	0	0	0	0	0	0	0	0	0	0	0	0	0	0	0	0	0	0	0	0	0	0	0	0	0	0	0	0	0	0	0	0	0	0	0	0	0
3.A.3.6.10	3.A.3.6	3.A.3	P-ATPase	P-type_ATPase_(P-ATPase)	0	0	0	0	32	0	0	73	0	0	0	0	0	0	0	3	0	0	0	0	10	0	32	0	0	0	0	116	0	0	0	0	0	0	12	0	0	25	0	0	0	0	0	25	0
3.A.3.6.16	3.A.3.6	3.A.3	P-ATPase	P-type_ATPase_(P-ATPase)	0	61	0	0	0	0	0	0	0	0	0	0	0	0	0	0	0	0	0	0	0	0	0	0	0	0	0	0	0	0	0	0	0	0	0	0	0	0	0	0	0	0	0	0	0
3.A.3.6.4	3.A.3.6	3.A.3	P-ATPase	P-type_ATPase_(P-ATPase)	0	178	0	0	0	0	8	0	0	180	0	0	0	0	315	0	0	0	0	0	0	0	0	0	0	0	0	0	0	0	0	250	0	0	0	0	0	0	0	0	0	0	0	0	0
3.A.3.6.5	3.A.3.6	3.A.3	P-ATPase	P-type_ATPase_(P-ATPase)	0	0	0	0	0	0	0	0	0	0	0	0	0	95	0	0	0	0	0	0	0	56	0	0	0	0	0	0	0	0	0	0	175	0	0	0	0	0	0	0	0	43	0	0	0
3.A.3.6.8	3.A.3.6	3.A.3	P-ATPase	P-type_ATPase_(P-ATPase)	0	0	0	0	0	0	0	0	0	0	0	0	0	0	0	0	0	0	0	0	0	0	30	0	0	0	0	0	0	0	0	0	0	0	0	0	0	0	0	0	0	0	0	0	0
3.A.30.1.1	3.A.30.1	3.A.30	Endoplasmic_Reticulum_Surface_Retrieval_Pathway_(ER-SURF)	none	0	0	0	0	0	0	0	0	0	0	0	58	0	0	0	0	0	0	0	0	0	0	0	0	0	0	0	0	0	0	0	0	0	0	0	0	0	0	0	0	0	0	0	0	0
3.A.31.1.1	3.A.31.1	3.A.31	ESCRT-III	AAA-ATPase	0	0	0	0	0	0	0	0	0	11	0	0	0	0	0	0	0	0	0	0	0	0	0	0	0	0	0	0	0	0	0	0	0	0	0	0	0	0	0	0	0	0	0	0	0
3.A.31.1.3	3.A.31.1	3.A.31	ESCRT-III	AAA-ATPase	0	0	0	0	0	13	0	0	0	0	0	27	0	0	0	0	0	0	0	0	0	0	0	0	0	0	0	0	0	0	0	0	0	0	0	0	34	0	0	0	0	0	0	0	0
3.A.4.1.1	3.A.4.1	3.A.4	ArsAB	ArsA_ATPase_(ArsA)	0	0	0	0	0	0	0	0	0	0	0	0	0	0	0	0	0	0	0	0	4	0	0	0	0	0	0	0	0	0	0	0	0	0	0	0	0	0	0	0	0	0	0	0	0
3.A.5.1.1	3.A.5.1	3.A.5	Sec	Ankyrin_Repeat_Domain-containing_(Ank)	60	81	7	880	16	629	667	0	232	0	385	0	694	258	140	0	0	191	1	0	55	507	0	186	0	143	0	0	428	126	0	1610	508	515	0	381	581	273	42	565	1630	204	213	31	17
3.A.5.1.2	3.A.5.1	3.A.5	Sec	Ankyrin_Repeat_Domain-containing_(Ank)	0	0	0	0	0	0	0	0	0	0	0	0	0	0	0	0	0	0	0	0	0	0	0	0	11	0	0	11	0	0	0	0	0	0	0	0	0	0	0	0	0	0	0	0	0
3.A.5.1.3	3.A.5.1	3.A.5	Sec	Ankyrin_Repeat_Domain-containing_(Ank)	0	333	0	0	0	0	338	0	0	1526	0	0	0	0	75	0	0	0	0	0	0	0	0	0	0	0	0	0	0	0	0	0	0	0	0	0	0	0	0	1526	274	419	333	0	0
3.A.5.1.4	3.A.5.1	3.A.5	Sec	Ankyrin_Repeat_Domain-containing_(Ank)	0	0	0	0	191	0	0	0	0	0	0	0	0	0	0	18	794	0	0	351	0	1077	0	0	0	0	0	0	0	0	0	0	0	0	0	0	0	696	0	33	0	0	0	0	0
3.A.5.2.1	3.A.5.2	3.A.5	Sec	Ankyrin_Repeat_Domain-containing_(Ank)	0	515	103	0	11	0	0	395	0	99	0	0	0	0	0	0	0	0	226	0	0	0	0	0	138	0	0	11	0	370	0	0	0	0	0	0	0	0	630	0	0	0	0	0	0
3.A.5.2.2	3.A.5.2	3.A.5	Sec	Ankyrin_Repeat_Domain-containing_(Ank)	0	0	0	810	0	0	0	0	673	0	810	625	810	0	0	0	0	106	0	29	0	0	170	810	0	0	0	0	0	0	0	0	0	0	25	0	0	0	0	0	0	0	0	0	0
3.A.5.4.1	3.A.5.4	3.A.5	Sec	Ankyrin_Repeat_Domain-containing_(Ank)	0	0	0	0	0	0	0	0	0	0	0	0	0	0	0	0	0	300	0	0	0	0	0	0	0	0	0	0	0	0	0	0	0	0	0	0	0	0	0	0	0	0	0	0	0
3.A.5.7.1	3.A.5.7	3.A.5	Sec	Ankyrin_Repeat_Domain-containing_(Ank)	0	0	0	0	0	0	0	0	0	0	0	0	0	0	0	0	0	0	0	0	0	0	0	0	0	0	0	0	0	0	0	0	0	0	0	0	0	0	0	0	0	0	0	0	0
3.A.5.7.2	3.A.5.7	3.A.5	Sec	Ankyrin_Repeat_Domain-containing_(Ank)	0	0	0	0	0	0	0	0	0	0	0	0	0	0	0	0	0	0	0	0	0	0	0	0	0	0	0	0	0	0	0	0	0	0	0	0	0	0	0	0	0	0	0	0	0
3.A.5.7.3	3.A.5.7	3.A.5	Sec	Ankyrin_Repeat_Domain-containing_(Ank)	0	0	0	0	0	0	0	0	0	0	0	0	0	0	0	0	0	0	0	0	0	0	0	0	0	0	0	0	0	0	0	0	0	0	0	0	0	0	0	0	0	0	0	0	0
3.A.5.7.4	3.A.5.7	3.A.5	Sec	Ankyrin_Repeat_Domain-containing_(Ank)	0	0	0	0	0	0	0	0	0	0	0	0	0	0	0	0	0	0	0	0	0	0	0	0	0	0	0	0	0	0	0	0	0	0	0	0	0	0	0	0	0	0	0	0	0
3.A.6.1.1	3.A.6.1	3.A.6	Type_III_(Virulence-related)_Secretory_Pathway_(IIISP)_Family	none	0	122	0	0	0	0	0	0	245	0	0	734	0	0	0	6	0	0	33	0	0	1248	0	0	0	50	0	16	0	0	239	322	1541	0	0	0	0	0	0	327	27	0	122	0	0
3.A.6.1.2	3.A.6.1	3.A.6	Type_III_(Virulence-related)_Secretory_Pathway_(IIISP)_Family	none	0	0	0	0	0	0	465	0	0	0	360	0	360	0	0	0	0	0	0	0	0	0	0	360	0	0	0	0	0	0	0	481	0	0	0	0	0	0	0	0	0	595	0	0	0
3.A.6.1.3	3.A.6.1	3.A.6	Type_III_(Virulence-related)_Secretory_Pathway_(IIISP)_Family	none	0	0	0	0	0	0	0	0	0	0	0	0	0	0	0	0	0	0	0	0	0	0	0	0	0	0	0	0	0	0	0	0	0	0	0	0	0	0	0	0	0	0	0	0	0
3.A.6.2.1	3.A.6.2	3.A.6	Type_III_(Virulence-related)_Secretory_Pathway_(IIISP)_Family	none	0	0	88	0	0	0	1059	0	0	191	0	0	0	164	72	0	0	0	0	35	0	0	0	0	0	0	0	28	197	0	0	168	0	125	0	0	0	0	0	738	286	139	0	267	95
3.A.6.3.1	3.A.6.3	3.A.6	Type_III_(Virulence-related)_Secretory_Pathway_(IIISP)_Family	none	0	0	51	0	0	0	58	0	0	120	0	0	0	201	0	0	0	0	0	29	0	0	0	0	0	0	0	3	66	0	0	0	0	119	0	0	0	0	0	120	0	0	0	0	53
3.A.7.1.1	3.A.7.1	3.A.7	Type_IV_(Conjugal_DNA-Protein_Transfer_or_VirB)_Secretory_Pathway_(IVSP)_Family	none	0	0	0	0	0	0	0	0	0	0	0	0	0	0	0	0	0	0	0	0	0	0	0	0	0	0	0	0	0	0	0	0	0	0	0	0	0	0	0	0	0	0	0	0	0
3.A.7.11.1	3.A.7.11	3.A.7	Type_IV_(Conjugal_DNA-Protein_Transfer_or_VirB)_Secretory_Pathway_(IVSP)_Family	none	0	0	0	0	0	60	0	0	0	0	0	0	0	0	0	0	0	0	5	0	4	0	0	0	0	0	0	7	0	0	0	25	0	7	0	0	0	0	24	0	0	1	0	0	0
3.A.7.13.1	3.A.7.13	3.A.7	Type_IV_(Conjugal_DNA-Protein_Transfer_or_VirB)_Secretory_Pathway_(IVSP)_Family	none	0	0	14	0	25	0	0	0	0	0	0	0	0	0	0	0	0	0	0	28	0	0	26	0	0	0	0	0	0	0	0	0	0	4	0	0	0	0	19	0	0	0	0	0	83
3.A.7.13.2	3.A.7.13	3.A.7	Type_IV_(Conjugal_DNA-Protein_Transfer_or_VirB)_Secretory_Pathway_(IVSP)_Family	none	0	0	0	0	0	0	0	0	0	0	0	0	0	0	0	0	0	0	0	0	0	0	25	0	0	0	0	9	0	0	0	0	0	0	0	0	0	0	21	0	0	0	0	0	75
3.A.7.14.1	3.A.7.14	3.A.7	Type_IV_(Conjugal_DNA-Protein_Transfer_or_VirB)_Secretory_Pathway_(IVSP)_Family	none	0	0	29	0	0	0	0	0	0	0	0	0	0	0	0	0	0	0	0	0	0	0	32	0	0	0	0	0	0	0	0	0	0	0	0	0	0	0	0	0	0	0	0	0	32
3.A.7.14.2	3.A.7.14	3.A.7	Type_IV_(Conjugal_DNA-Protein_Transfer_or_VirB)_Secretory_Pathway_(IVSP)_Family	none	0	0	0	49	0	0	0	0	0	0	0	0	2	0	0	18	0	0	0	0	0	9	0	0	0	0	0	0	0	0	0	0	0	0	0	45	0	9	0	0	0	0	0	9	0
3.A.7.14.3	3.A.7.14	3.A.7	Type_IV_(Conjugal_DNA-Protein_Transfer_or_VirB)_Secretory_Pathway_(IVSP)_Family	none	0	0	358	0	319	0	0	52	0	0	0	0	0	0	0	0	0	0	13	80	0	0	0	0	0	0	0	15	0	0	0	0	0	307	5	0	0	1	3	0	0	0	0	0	10
3.A.7.15.1	3.A.7.15	3.A.7	Type_IV_(Conjugal_DNA-Protein_Transfer_or_VirB)_Secretory_Pathway_(IVSP)_Family	none	0	0	0	0	0	0	0	0	0	0	0	0	0	0	0	0	0	0	3	3	0	0	0	0	0	0	0	0	0	0	0	0	0	0	0	0	0	0	0	0	0	0	0	0	0
3.A.7.16.1	3.A.7.16	3.A.7	Type_IV_(Conjugal_DNA-Protein_Transfer_or_VirB)_Secretory_Pathway_(IVSP)_Family	none	0	123	0	50	0	0	188	0	0	389	50	0	0	0	88	0	0	0	4	12	15	0	0	0	13	0	0	0	0	58	0	12	0	0	10	0	0	0	0	277	0	0	74	0	0
3.A.7.17.1	3.A.7.17	3.A.7	Type_IV_(Conjugal_DNA-Protein_Transfer_or_VirB)_Secretory_Pathway_(IVSP)_Family	none	0	0	0	0	0	0	0	0	0	0	0	0	0	0	0	0	0	0	0	0	0	0	0	0	0	0	0	0	0	0	0	0	0	0	0	0	0	0	0	0	0	0	0	0	0
3.A.7.19.1	3.A.7.19	3.A.7	Type_IV_(Conjugal_DNA-Protein_Transfer_or_VirB)_Secretory_Pathway_(IVSP)_Family	none	115	0	77	17	149	126	154	0	0	170	17	0	0	0	8	0	0	0	32	119	0	0	137	0	30	0	0	66	72	0	0	0	0	4	27	0	0	0	106	0	0	6	49	0	114
3.A.7.4.1	3.A.7.4	3.A.7	Type_IV_(Conjugal_DNA-Protein_Transfer_or_VirB)_Secretory_Pathway_(IVSP)_Family	none	0	277	0	0	0	0	141	0	0	0	0	0	0	0	11	0	0	0	0	0	0	0	0	0	0	0	0	0	1	0	0	0	0	0	0	0	0	0	0	0	38	13	277	0	0
3.A.7.4.2	3.A.7.4	3.A.7	Type_IV_(Conjugal_DNA-Protein_Transfer_or_VirB)_Secretory_Pathway_(IVSP)_Family	none	0	27	0	0	0	0	53	0	0	0	0	0	0	0	35	0	0	0	0	0	0	0	0	0	0	45	0	0	1	0	0	0	0	0	0	0	0	0	0	0	0	0	27	0	0
3.A.7.7.1	3.A.7.7	3.A.7	Type_IV_(Conjugal_DNA-Protein_Transfer_or_VirB)_Secretory_Pathway_(IVSP)_Family	none	0	201	0	419	127	6	88	0	0	0	0	0	419	0	48	0	0	211	0	0	96	395	90	0	0	0	0	104	4	0	105	41	0	108	10	100	21	69	132	0	299	0	232	0	198
3.A.7.8.1	3.A.7.8	3.A.7	Type_IV_(Conjugal_DNA-Protein_Transfer_or_VirB)_Secretory_Pathway_(IVSP)_Family	none	0	0	0	0	0	0	0	0	0	0	0	0	0	0	0	0	0	0	0	0	0	0	0	0	0	44	0	0	0	0	0	0	0	0	0	0	0	0	0	0	0	0	0	0	0
3.A.7.9.1	3.A.7.9	3.A.7	Type_IV_(Conjugal_DNA-Protein_Transfer_or_VirB)_Secretory_Pathway_(IVSP)_Family	none	0	0	0	0	0	0	0	0	0	0	0	0	0	0	0	0	0	0	0	0	0	0	0	0	0	0	0	0	0	0	0	76027	0	0	0	0	0	0	0	0	0	76216	0	0	0
3.A.8.1.1	3.A.8.1	3.A.8	MPT	Outer_Membrane_Pore-forming_Protein_IV_(OMPP-IV)	0	80	0	0	0	0	290	0	0	0	0	0	0	0	0	0	0	0	0	0	0	0	0	0	80	0	0	0	0	187	85	0	0	0	0	0	0	0	0	0	0	198	80	0	0
3.A.9.1.1	3.A.9.1	3.A.9	CEPT_or_Tic-Toc	ATP-dependent_Clp_Protease_(Clp)	0	69	0	0	5	0	0	0	0	0	0	0	0	0	0	0	0	0	0	0	0	0	0	0	0	1	0	0	94	0	0	0	0	0	0	0	0	0	0	322	79	0	69	0	0
3.A.9.1.2	3.A.9.1	3.A.9	CEPT_or_Tic-Toc	ATP-dependent_Clp_Protease_(Clp)	226	563	1022	1766	98	832	1196	0	0	720	1605	0	2200	735	215	8	0	344	0	230	241	1201	52	1045	0	17	0	124	0	649	0	0	0	0	14	0	0	0	0	720	0	770	448	634	0
3.B.1.1.1	3.B.1.1	3.B.1	NaT-DC	CPA	0	2691	0	0	0	0	0	0	0	0	0	0	0	0	181	0	0	0	0	0	0	445	0	0	0	0	445	0	513	0	0	0	0	0	0	0	332	211	0	0	0	335	0	0	0
3.B.1.1.2	3.B.1.1	3.B.1	NaT-DC	CPA	0	2618	0	0	0	1174	0	25	455	0	1085	747	0	0	0	0	0	759	0	0	0	0	0	0	0	0	0	0	0	0	502	0	0	0	3	0	0	891	0	0	0	0	773	891	0
3.B.1.1.3	3.B.1.1	3.B.1	NaT-DC	CPA	0	0	0	0	0	0	0	0	0	0	0	0	0	0	0	0	0	784	0	0	0	0	0	0	0	0	0	0	0	0	0	0	0	0	0	0	0	0	0	0	0	0	0	0	0
3.B.1.1.4	3.B.1.1	3.B.1	NaT-DC	CPA	0	0	0	0	0	0	0	0	0	0	0	0	0	0	0	0	0	0	0	0	0	0	0	0	0	0	0	0	0	0	0	0	0	0	0	0	0	0	0	0	0	0	0	0	0
3.B.1.1.5	3.B.1.1	3.B.1	NaT-DC	CPA	0	170	0	0	0	0	0	138	0	0	0	0	0	0	0	0	0	123	22	0	0	0	0	0	0	12	0	0	0	273	158	0	0	0	0	0	0	120	0	189	0	0	170	120	0
3.B.1.1.6	3.B.1.1	3.B.1	NaT-DC	CPA	0	0	0	0	0	0	389	588	0	0	621	0	733	308	0	0	0	166	0	37	178	0	0	0	0	0	0	0	0	419	0	0	0	0	33	0	0	0	0	0	365	0	0	0	0
3.B.1.1.7	3.B.1.1	3.B.1	NaT-DC	CPA	0	1949	0	0	4	0	0	461	0	0	0	0	0	0	0	0	0	0	0	0	0	0	0	0	0	0	0	0	0	0	0	0	0	0	14	0	0	0	0	0	0	0	0	0	0
3.C.1.1.1	3.C.1.1	3.C.1	Na+_Transporting_Methyltetrahydromethanopterin:Coenzyme_M_Methyltransferase_(NaT-MMM)_Family	none	0	0	0	0	0	0	0	0	0	0	0	0	0	0	0	0	0	0	0	0	0	0	0	0	0	0	0	0	0	0	0	0	0	0	0	0	0	0	0	0	0	0	0	0	0
3.D.1.1.1	3.D.1.1	3.D.1	NDH	Iron-Sulfur_Protein_(ISP)	0	0	0	0	0	0	0	0	0	0	0	0	0	0	0	0	0	0	0	0	0	152	0	0	0	0	152	0	0	0	0	0	0	0	0	0	0	0	0	0	0	0	0	0	0
3.D.1.2.1	3.D.1.2	3.D.1	NDH	Iron-Sulfur_Protein_(ISP)	0	0	0	0	0	0	0	0	0	0	0	0	0	0	0	0	0	0	0	0	0	0	0	0	0	0	0	0	0	0	0	0	0	0	0	0	0	0	0	90	0	0	0	0	0
3.D.1.3.1	3.D.1.3	3.D.1	NDH	Iron-Sulfur_Protein_(ISP)	0	0	0	0	0	0	0	0	0	0	0	0	0	0	0	0	0	98	0	0	0	0	0	0	0	0	0	0	0	0	0	0	0	0	0	358	0	0	0	0	0	0	0	0	0
3.D.1.4.1	3.D.1.4	3.D.1	NDH	Iron-Sulfur_Protein_(ISP)	0	54	0	0	0	0	0	0	0	0	0	0	0	0	0	0	0	0	0	0	0	0	0	0	0	0	0	0	0	0	0	0	0	0	0	0	0	0	0	0	0	0	54	0	0
3.D.1.4.2	3.D.1.4	3.D.1	NDH	Iron-Sulfur_Protein_(ISP)	0	0	0	0	0	0	1007	0	0	0	0	0	0	0	0	0	0	0	0	0	0	0	0	0	0	0	0	0	0	0	0	1802	0	0	0	0	0	0	0	0	1030	527	0	0	0
3.D.1.4.4	3.D.1.4	3.D.1	NDH	Iron-Sulfur_Protein_(ISP)	0	0	0	0	0	0	0	0	0	0	0	0	0	0	385	0	0	0	0	0	0	0	0	0	0	0	0	0	0	0	0	0	0	0	0	0	0	0	0	326	0	0	0	0	0
3.D.1.5.1	3.D.1.5	3.D.1	NDH	Iron-Sulfur_Protein_(ISP)	0	8497	0	128	180	0	0	0	450	2006	2566	0	891	0	0	4	0	1071	0	164	0	697	0	797	51	0	244	0	0	0	0	137	307	21	75	1127	499	39	325	3432	0	0	7012	79	94
3.D.1.6.1	3.D.1.6	3.D.1	NDH	Iron-Sulfur_Protein_(ISP)	0	0	0	59	231	0	0	0	0	0	924	0	0	0	0	0	0	0	0	176	0	155	0	865	50	169	118	0	0	0	0	0	211	0	0	0	0	0	0	184	0	0	0	0	0
3.D.1.6.2	3.D.1.6	3.D.1	NDH	Iron-Sulfur_Protein_(ISP)	0	1536	0	277	0	0	0	0	509	0	2113	0	1836	0	0	1	0	0	0	0	0	255	0	0	0	0	0	0	0	0	0	0	0	0	58	0	0	0	110	0	0	0	1536	0	0
3.D.1.6.3	3.D.1.6	3.D.1	NDH	Iron-Sulfur_Protein_(ISP)	0	0	0	0	0	0	0	0	0	0	0	0	0	0	0	0	0	882	0	0	0	451	0	0	0	0	0	0	0	0	0	0	0	0	0	0	0	0	0	0	0	0	0	28	0
3.D.1.6.4	3.D.1.6	3.D.1	NDH	Iron-Sulfur_Protein_(ISP)	221	0	0	0	0	0	0	0	0	0	383	0	383	0	0	0	0	0	0	0	59	0	0	0	0	0	0	0	0	0	0	0	0	0	0	0	0	0	0	0	0	0	0	0	220
3.D.1.7.1	3.D.1.7	3.D.1	NDH	Iron-Sulfur_Protein_(ISP)	0	0	0	0	0	0	0	0	0	0	0	0	0	0	0	0	0	0	0	0	0	0	0	0	0	0	0	0	0	0	0	0	0	0	0	0	0	0	0	0	0	0	0	0	0
3.D.1.8.1	3.D.1.8	3.D.1	NDH	Iron-Sulfur_Protein_(ISP)	0	64	2	0	17	0	0	0	47	258	0	0	0	0	0	0	53	87	11	0	0	97	0	0	0	8	97	0	0	0	0	0	74	0	0	177	0	0	0	0	0	0	64	0	4
3.D.1.8.2	3.D.1.8	3.D.1	NDH	Iron-Sulfur_Protein_(ISP)	0	0	0	0	0	0	0	0	0	0	0	0	0	0	0	0	0	0	0	0	0	154	0	0	0	0	43	0	0	0	0	0	0	0	0	943	0	0	0	0	0	0	0	0	0
3.D.1.9.1	3.D.1.9	3.D.1	NDH	Iron-Sulfur_Protein_(ISP)	0	152	0	0	0	0	305	0	0	0	0	0	0	0	167	0	0	0	0	0	0	0	0	0	0	0	0	0	0	72	0	0	0	0	0	0	0	0	0	0	0	105	53	0	0
3.D.1.9.2	3.D.1.9	3.D.1	NDH	Iron-Sulfur_Protein_(ISP)	0	1731	0	0	0	0	0	0	0	0	0	0	0	0	0	0	0	155	0	0	0	0	0	0	0	0	0	0	0	0	0	0	0	0	0	0	0	0	0	0	52	24	1503	0	0
3.D.1.9.3	3.D.1.9	3.D.1	NDH	Iron-Sulfur_Protein_(ISP)	0	128	0	0	0	0	126	0	0	0	0	0	0	0	0	0	0	0	0	0	0	0	0	0	0	0	0	0	0	22	0	0	0	0	0	0	0	0	0	0	0	68	100	0	0
3.D.10.1.1	3.D.10.1	3.D.10	SDH	Iron-Sulfur_Protein_(ISP)	0	0	0	0	0	0	0	0	0	0	0	0	0	0	0	0	0	0	0	0	0	0	0	0	0	0	0	0	0	0	0	0	0	0	0	0	0	0	0	0	0	0	0	0	0
3.D.10.1.2	3.D.10.1	3.D.10	SDH	Iron-Sulfur_Protein_(ISP)	0	134	0	0	0	0	0	0	0	650	0	0	0	0	0	0	0	0	0	0	0	0	0	0	0	0	0	0	0	0	0	0	0	0	0	0	0	0	0	126	0	0	0	0	0
3.D.10.1.4	3.D.10.1	3.D.10	SDH	Iron-Sulfur_Protein_(ISP)	0	87	0	127	0	0	96	0	0	0	127	104	127	127	0	0	0	0	0	0	0	0	0	127	0	0	0	2	220	141	27	733	0	0	2	0	0	39	0	229	0	87	87	40	3
3.D.10.1.5	3.D.10.1	3.D.10	SDH	Iron-Sulfur_Protein_(ISP)	0	33	0	0	0	0	0	0	507	249	0	0	0	0	0	0	0	0	0	0	563	403	0	0	0	0	0	0	0	0	0	0	0	0	0	0	953	892	0	0	0	0	0	0	0
3.D.10.1.6	3.D.10.1	3.D.10	SDH	Iron-Sulfur_Protein_(ISP)	0	0	0	0	0	0	0	0	0	0	0	0	0	23	0	0	0	0	0	0	0	0	0	0	0	0	0	0	0	0	0	0	0	0	0	0	0	0	0	0	0	0	0	0	0
3.D.10.1.7	3.D.10.1	3.D.10	SDH	Iron-Sulfur_Protein_(ISP)	0	0	0	0	0	0	0	0	0	0	0	0	0	0	0	0	0	0	0	0	0	0	0	0	0	0	0	0	0	0	0	0	0	0	0	0	0	0	0	0	0	0	0	0	0
3.D.10.1.8	3.D.10.1	3.D.10	SDH	Iron-Sulfur_Protein_(ISP)	0	0	0	0	0	0	2332	0	0	0	0	0	0	0	0	0	0	0	0	0	0	0	0	0	0	0	0	0	0	0	0	0	0	0	0	0	0	0	0	0	333	0	0	0	0
3.D.10.1.9	3.D.10.1	3.D.10	SDH	Iron-Sulfur_Protein_(ISP)	0	0	0	0	0	118	0	0	0	0	0	0	0	0	0	0	0	0	0	0	0	0	0	0	0	0	86	0	0	0	0	0	0	4	0	107	0	0	0	0	0	0	0	0	0
3.D.11.1.1	3.D.11.1	3.D.11	NAP	Iron-Sulfur_Protein_(ISP)	0	1386	0	0	0	0	865	0	0	112	0	0	0	0	0	0	0	0	0	0	0	150	0	0	0	0	0	0	0	0	0	0	0	0	0	0	0	0	0	0	0	0	1386	0	0
3.D.12.1.1	3.D.12.1	3.D.12	Nitrogen_Fixation_Complex,_FixABCX_(FixABCX)_Family	none	660	6712	0	1461	192	0	0	0	0	0	0	0	1461	0	193	0	0	80	75	6	0	568	0	823	19	0	568	0	0	0	0	0	0	7	0	660	336	241	0	248	0	0	749	0	0
3.D.2.1.1	3.D.2.1	3.D.2	Proton-translocating_Transhydrogenase_(PTH)_Family	none	0	0	0	0	0	0	0	0	0	0	0	21	0	0	0	0	0	0	0	0	0	394	0	0	0	0	394	0	0	0	0	0	0	0	0	0	13	0	41	0	0	0	0	0	0
3.D.2.2.1	3.D.2.2	3.D.2	Proton-translocating_Transhydrogenase_(PTH)_Family	none	0	0	39	0	0	0	282	238	0	0	0	0	0	0	0	0	0	0	0	0	0	0	0	0	0	0	0	0	0	0	0	1423	0	0	0	0	0	0	0	0	0	1803	0	0	0
3.D.2.2.2	3.D.2.2	3.D.2	Proton-translocating_Transhydrogenase_(PTH)_Family	none	0	0	0	0	0	0	0	96	0	0	0	0	0	0	0	0	0	0	0	0	0	321	0	0	0	0	321	0	0	0	0	0	0	0	0	0	0	0	0	0	0	0	0	0	0
3.D.2.3.1	3.D.2.3	3.D.2	Proton-translocating_Transhydrogenase_(PTH)_Family	none	32	0	0	0	0	125	0	0	0	0	0	0	0	368	0	0	0	0	0	14	0	0	0	0	0	0	0	0	0	0	0	0	0	0	0	0	0	0	0	0	0	0	0	13	0
3.D.3.5.2	3.D.3.5	3.D.3	Proton-translocating_Quinol:Cytochrome_c_Reductase_(QCR)_Superfamily	none	0	0	0	0	0	0	0	0	0	0	0	0	0	0	0	0	0	0	0	0	0	0	0	0	0	0	0	0	0	0	0	0	0	0	0	0	24	0	0	0	0	0	0	0	0
3.D.4.10.1	3.D.4.10	3.D.4	Proton-translocating_Cytochrome_Oxidase_(COX)_Superfamily	none	0	47	0	0	0	0	0	0	0	49	0	0	0	0	0	0	0	0	0	0	0	0	0	0	0	0	0	0	0	0	0	0	0	0	0	0	0	0	0	123	0	0	47	0	0
3.D.4.12.1	3.D.4.12	3.D.4	Proton-translocating_Cytochrome_Oxidase_(COX)_Superfamily	none	0	900	0	0	0	0	35	0	0	0	0	0	0	0	0	0	0	0	0	0	0	0	0	0	0	0	0	0	0	277	0	0	0	0	0	0	0	0	0	0	0	849	900	0	0
3.D.4.3.2	3.D.4.3	3.D.4	Proton-translocating_Cytochrome_Oxidase_(COX)_Superfamily	none	0	1327	0	0	0	0	0	0	0	0	0	361	0	0	0	0	0	0	0	0	0	368	0	0	0	0	0	0	0	404	0	0	0	0	0	0	517	0	0	0	0	2481	1327	0	0
3.D.4.3.4	3.D.4.3	3.D.4	Proton-translocating_Cytochrome_Oxidase_(COX)_Superfamily	none	0	361	0	0	0	0	0	0	0	0	0	0	0	0	0	0	0	0	0	0	0	0	0	0	0	0	0	0	0	0	0	0	0	0	0	0	0	0	0	0	0	0	361	0	0
3.D.5.1.1	3.D.5.1	3.D.5	Na-NDH	Urea_Transporter/Na+_Exporter_(UT/RnfD/NqrB)	0	0	0	61	0	0	177	0	613	428	61	0	28	0	0	0	475	0	0	0	0	950	0	0	0	0	0	0	304	0	0	147	0	2	0	0	0	378	0	0	0	414	0	384	0
3.D.6.1.1	3.D.6.1	3.D.6	NFO/NRF	Iron-Sulfur_Protein_(ISP)	0	91	0	0	0	0	592	0	0	614	0	18	0	0	508	0	217	0	0	0	0	0	0	0	0	0	0	0	0	0	0	0	0	0	0	0	41	10	0	614	0	0	0	11	0
3.D.6.1.2	3.D.6.1	3.D.6	NFO/NRF	Iron-Sulfur_Protein_(ISP)	715	1705	0	0	139	0	828	489	0	2645	312	223	312	221	340	0	409	270	0	103	0	197	68	36	54	0	0	44	0	0	0	0	346	0	0	0	104	46	0	2723	0	84	1652	75	24
3.D.6.1.3	3.D.6.1	3.D.6	NFO/NRF	Iron-Sulfur_Protein_(ISP)	0	71	0	0	0	0	467	0	0	431	0	0	0	0	0	0	0	0	0	0	0	0	0	0	21	0	0	12	0	0	0	0	0	0	0	0	0	0	0	431	0	0	71	0	3
3.D.6.1.4	3.D.6.1	3.D.6	NFO/NRF	Iron-Sulfur_Protein_(ISP)	0	421	0	0	0	0	523	0	0	1489	0	0	0	0	0	0	0	0	0	0	0	0	0	41	0	0	0	0	0	0	0	0	0	0	0	0	0	0	0	1489	0	0	178	0	0
3.D.7.1.1	3.D.7.1	3.D.7	HHO	Iron-Sulfur_Protein_(ISP)	0	110	0	0	0	0	0	0	0	0	0	0	0	0	0	0	0	0	0	0	0	0	0	0	0	0	0	0	0	0	0	0	0	0	0	0	0	0	0	0	0	0	104	0	0
3.D.7.1.2	3.D.7.1	3.D.7	HHO	Iron-Sulfur_Protein_(ISP)	0	155	0	74	0	0	518	0	0	40	74	0	0	0	0	0	0	0	0	0	0	0	0	0	0	0	0	0	0	311	0	1403	0	0	0	0	0	0	0	0	405	1553	138	0	0
3.D.7.1.3	3.D.7.1	3.D.7	HHO	Iron-Sulfur_Protein_(ISP)	0	4722	0	87	0	0	0	0	106	0	87	0	87	0	0	0	115	0	0	0	0	0	0	0	0	0	0	0	0	0	0	0	0	0	0	0	0	0	0	0	0	0	1476	0	0
3.D.7.1.4	3.D.7.1	3.D.7	HHO	Iron-Sulfur_Protein_(ISP)	0	0	0	0	0	0	18428	0	0	0	0	0	0	4	23	0	0	0	0	0	0	0	0	0	0	0	0	0	0	0	0	0	0	0	0	0	0	0	0	0	32189	20752	0	0	0
3.D.7.1.5	3.D.7.1	3.D.7	HHO	Iron-Sulfur_Protein_(ISP)	0	8213	0	109	0	95	909	0	0	2458	109	0	109	0	0	0	0	0	0	0	51	0	0	0	0	0	0	0	618	4	0	734	0	1	0	0	0	0	0	4277	0	158	6790	0	0
3.D.7.1.6	3.D.7.1	3.D.7	HHO	Iron-Sulfur_Protein_(ISP)	0	30359	0	0	0	0	96	0	0	156	0	0	0	28	0	0	0	0	0	0	0	0	0	0	0	0	0	0	0	16752	0	0	0	0	0	0	0	0	0	2889	0	102	30359	0	0
3.D.7.2.1	3.D.7.2	3.D.7	HHO	Iron-Sulfur_Protein_(ISP)	0	0	0	0	0	0	0	0	0	0	0	0	0	0	0	0	0	0	0	0	0	0	0	0	0	0	0	0	544	0	0	0	0	0	0	0	0	0	0	0	2539	16374	0	0	0
3.D.7.2.3	3.D.7.2	3.D.7	HHO	Iron-Sulfur_Protein_(ISP)	0	0	0	0	0	0	0	0	0	0	0	0	0	0	0	0	0	0	0	0	398	0	0	0	0	0	0	0	0	0	0	0	0	0	0	0	0	0	0	0	32	84	0	0	0
3.D.7.2.4	3.D.7.2	3.D.7	HHO	Iron-Sulfur_Protein_(ISP)	0	1662	0	0	0	30	131	0	0	390	0	0	0	0	0	0	0	0	0	0	0	0	0	0	0	0	0	0	177	3	0	150	0	0	0	0	0	0	0	390	0	0	1662	0	0
3.D.8.1.1	3.D.8.1	3.D.8	FMF-DH	Iron-Sulfur_Protein_(ISP)	0	0	0	0	0	0	0	0	0	0	0	0	0	0	0	0	0	0	0	0	0	0	0	0	0	0	0	0	0	0	0	0	0	0	0	0	0	0	0	0	0	0	0	0	0
3.D.9.1.1	3.D.9.1	3.D.9	F420H2DH	Iron-Sulfur_Protein_(ISP)	0	0	0	0	0	0	0	0	0	0	0	0	0	0	0	0	0	0	0	0	0	0	0	0	0	0	0	0	0	0	0	0	0	0	0	0	0	0	0	240	0	0	0	0	0
3.D.9.1.2	3.D.9.1	3.D.9	F420H2DH	Iron-Sulfur_Protein_(ISP)	0	17	0	0	0	0	0	0	0	0	0	0	0	0	0	0	0	0	0	0	0	0	0	0	0	0	0	0	0	52	0	0	0	0	0	0	0	0	0	0	0	0	17	0	0
4.A.1.1.1	4.A.1.1	4.A.1	Glc	PTS-GFL	0	248	0	0	27	0	0	0	0	0	0	0	0	0	0	0	0	0	0	1	0	0	0	0	0	0	0	0	0	0	0	0	0	0	0	0	0	0	0	0	0	0	248	0	0
4.A.1.1.15	4.A.1.1	4.A.1	Glc	PTS-GFL	0	396	0	0	0	0	0	0	0	0	0	0	0	0	0	0	0	0	0	0	0	0	0	0	0	0	0	0	0	0	0	0	0	0	0	0	0	0	0	0	0	127	396	0	0
4.A.1.1.18	4.A.1.1	4.A.1	Glc	PTS-GFL	0	0	0	0	0	0	0	0	0	0	0	0	0	0	0	0	0	0	0	0	0	0	0	0	0	0	0	0	0	0	0	0	0	0	0	0	0	0	19	0	0	0	0	0	0
4.A.1.1.7	4.A.1.1	4.A.1	Glc	PTS-GFL	0	0	0	0	11	0	0	0	0	0	0	0	0	0	0	0	0	0	0	0	0	0	0	0	0	0	0	0	0	0	0	0	0	0	0	0	0	0	0	0	0	0	0	0	0
4.A.1.2.11	4.A.1.2	4.A.1	Glc	PTS-GFL	0	0	0	0	0	0	0	0	0	0	0	0	0	0	0	0	0	0	0	0	0	0	0	0	0	0	0	0	0	0	0	0	0	0	0	0	0	0	5	0	0	0	0	0	0
4.A.1.2.14	4.A.1.2	4.A.1	Glc	PTS-GFL	0	0	0	0	0	0	0	0	0	0	0	0	0	0	0	0	0	0	0	0	0	0	0	0	0	0	0	0	0	0	0	0	0	0	0	0	0	0	0	0	0	0	0	0	0
4.A.1.2.15	4.A.1.2	4.A.1	Glc	PTS-GFL	0	0	0	0	0	0	0	0	0	0	0	0	0	0	0	0	0	0	11	0	0	0	0	0	0	0	0	0	0	0	0	0	0	0	0	0	0	0	0	0	0	0	0	0	0
4.A.1.2.16	4.A.1.2	4.A.1	Glc	PTS-GFL	0	0	0	0	0	0	0	0	0	0	0	0	0	0	0	0	0	0	0	0	0	0	0	0	0	0	0	0	0	0	0	0	0	0	0	0	0	0	1	0	0	0	0	0	0
4.A.2.1.10	4.A.2.1	4.A.2	Fru	PTS-GFL	0	0	0	0	0	0	0	0	0	0	0	0	0	0	0	0	0	0	0	0	0	0	0	0	0	0	0	0	0	0	0	0	0	0	0	0	0	0	3	0	0	0	0	0	0
4.A.2.1.17	4.A.2.1	4.A.2	Fru	PTS-GFL	962	0	0	0	0	0	0	0	874	0	2971	0	2971	0	0	7	0	247	0	0	0	0	0	0	204	0	0	0	0	0	1165	0	0	0	40	962	0	321	0	0	0	0	0	301	0
4.A.2.1.20	4.A.2.1	4.A.2	Fru	PTS-GFL	0	0	0	0	0	0	27	0	0	0	0	0	0	0	0	0	0	0	0	0	0	0	0	0	0	29	0	0	54	0	0	0	0	0	0	0	0	0	0	0	0	97	0	0	0
4.A.2.1.22	4.A.2.1	4.A.2	Fru	PTS-GFL	0	0	0	0	0	0	0	0	0	0	0	0	0	0	0	0	0	0	0	0	0	0	0	0	0	0	0	0	0	0	0	0	0	0	0	0	0	0	11	0	0	0	0	0	0
4.A.2.1.27	4.A.2.1	4.A.2	Fru	PTS-GFL	0	0	0	0	241	0	0	0	0	0	0	0	0	0	0	0	0	0	0	149	0	0	0	0	0	0	0	0	0	0	0	0	0	0	0	0	0	0	0	0	0	0	0	0	0
4.A.2.1.4	4.A.2.1	4.A.2	Fru	PTS-GFL	0	15	0	0	0	0	0	0	0	111	0	0	0	20	41	0	0	0	25	0	0	0	0	0	0	0	0	0	0	0	0	0	0	0	0	0	0	0	4	111	0	0	15	0	0
4.A.2.1.6	4.A.2.1	4.A.2	Fru	PTS-GFL	0	0	0	0	0	0	0	0	0	0	0	0	0	0	0	0	0	0	0	0	0	0	0	0	0	0	0	0	0	0	0	260	0	0	0	0	0	0	0	0	0	0	0	0	0
4.A.2.1.9	4.A.2.1	4.A.2	Fru	PTS-GFL	0	0	0	0	0	0	0	0	0	0	0	0	0	0	0	0	0	0	0	0	0	0	0	0	0	0	0	0	0	0	0	0	0	0	0	0	0	0	30	0	0	0	0	0	0
4.A.3.2.10	4.A.3.2	4.A.3	Lac	PTS-GFL	0	0	0	0	0	0	0	0	0	0	0	0	0	0	0	0	0	0	0	0	0	0	0	0	0	0	0	0	0	0	0	0	0	0	0	0	0	0	15	0	0	0	0	0	0
4.A.3.2.11	4.A.3.2	4.A.3	Lac	PTS-GFL	0	0	0	0	0	0	88	0	0	0	0	0	0	0	0	0	0	0	0	170	0	0	0	0	74	0	0	0	0	0	0	182	0	0	0	0	0	0	2	0	0	64	0	0	0
4.A.3.2.2	4.A.3.2	4.A.3	Lac	PTS-GFL	0	0	0	0	0	0	0	0	0	0	0	0	0	0	0	0	0	0	0	0	0	0	0	0	0	0	0	0	0	0	0	0	0	0	0	0	0	0	14	0	0	0	0	0	0
4.A.3.2.6	4.A.3.2	4.A.3	Lac	PTS-GFL	0	0	0	0	0	0	0	0	0	0	0	0	0	0	0	0	0	0	0	0	0	0	0	0	0	0	0	0	0	0	0	0	0	0	0	0	0	0	5	0	0	0	0	0	0
4.A.3.2.8	4.A.3.2	4.A.3	Lac	PTS-GFL	0	0	0	0	0	0	0	0	0	0	0	0	0	0	0	0	0	0	0	0	0	0	0	0	0	0	0	0	0	0	0	0	0	0	0	0	0	0	0	0	0	0	0	0	0
4.A.4.1.2	4.A.4.1	4.A.4	Gut	PTS-GFL	0	0	0	0	0	0	0	0	0	0	0	0	0	0	0	0	0	0	0	0	0	0	0	0	0	0	0	0	0	0	0	0	0	0	0	0	0	0	0	0	0	0	0	0	0
4.A.6.1.10	4.A.6.1	4.A.6	PTS_Mannose-Fructose-Sorbose_(Man)_Family	none	0	0	0	0	0	0	0	0	0	0	0	0	0	0	0	0	0	0	0	0	0	0	0	0	0	0	0	0	0	0	0	0	0	0	0	0	0	0	10	0	0	0	0	0	0
4.A.6.1.11	4.A.6.1	4.A.6	PTS_Mannose-Fructose-Sorbose_(Man)_Family	none	0	0	0	0	0	0	0	0	0	0	0	0	0	0	0	0	0	0	0	0	0	0	0	0	0	0	0	0	0	0	0	0	0	0	0	0	0	0	2	0	0	0	0	0	0
4.A.6.1.12	4.A.6.1	4.A.6	PTS_Mannose-Fructose-Sorbose_(Man)_Family	none	0	0	0	0	0	0	0	0	0	0	0	0	0	0	0	0	0	0	0	0	0	0	0	0	0	0	0	0	0	0	0	0	0	0	0	0	0	0	0	0	0	0	0	0	0
4.A.6.1.13	4.A.6.1	4.A.6	PTS_Mannose-Fructose-Sorbose_(Man)_Family	none	0	0	0	0	0	0	0	0	0	0	0	0	0	0	0	0	0	0	0	0	0	0	0	0	0	0	0	0	0	0	0	0	0	0	0	0	0	0	2	0	0	0	0	0	0
4.A.6.1.16	4.A.6.1	4.A.6	PTS_Mannose-Fructose-Sorbose_(Man)_Family	none	0	0	0	0	0	0	0	0	0	0	0	0	0	0	0	0	0	0	0	0	0	0	0	0	0	0	0	0	0	0	0	0	0	0	0	0	0	0	291	0	0	0	0	0	0
4.A.6.1.17	4.A.6.1	4.A.6	PTS_Mannose-Fructose-Sorbose_(Man)_Family	none	0	0	0	0	0	0	0	0	0	0	0	0	0	0	0	0	0	0	0	0	0	0	0	0	0	0	0	0	0	0	0	0	0	0	0	0	0	0	0	0	0	0	0	0	0
4.A.6.1.19	4.A.6.1	4.A.6	PTS_Mannose-Fructose-Sorbose_(Man)_Family	none	0	0	0	0	0	0	0	0	0	0	0	0	0	0	0	0	0	0	0	0	0	0	0	0	0	0	0	0	0	0	0	0	0	0	0	0	0	0	41	0	0	0	0	0	0
4.A.6.1.21	4.A.6.1	4.A.6	PTS_Mannose-Fructose-Sorbose_(Man)_Family	none	0	0	0	0	0	0	0	0	0	0	0	0	0	0	0	0	0	0	0	0	0	0	0	0	0	0	0	0	0	0	0	0	0	0	0	0	0	0	0	0	0	0	0	0	0
4.A.6.1.24	4.A.6.1	4.A.6	PTS_Mannose-Fructose-Sorbose_(Man)_Family	none	0	0	0	0	0	0	0	0	0	0	0	0	0	0	0	0	0	0	0	0	0	0	0	0	0	0	0	0	0	0	0	0	0	0	0	0	0	0	46	0	0	0	0	0	0
4.A.6.1.27	4.A.6.1	4.A.6	PTS_Mannose-Fructose-Sorbose_(Man)_Family	none	0	0	0	0	0	0	0	0	0	0	0	0	0	0	0	0	0	0	0	0	0	0	0	0	0	0	0	0	0	0	0	0	0	0	0	0	0	0	0	0	0	0	0	0	0
4.A.6.1.29	4.A.6.1	4.A.6	PTS_Mannose-Fructose-Sorbose_(Man)_Family	none	0	502	0	84	0	0	611	0	0	736	84	0	84	759	276	0	0	0	0	0	0	40	0	84	15	0	0	0	1369	201	0	0	0	0	0	0	0	0	0	0	1716	95	502	0	0
4.A.6.1.4	4.A.6.1	4.A.6	PTS_Mannose-Fructose-Sorbose_(Man)_Family	none	0	0	0	0	0	0	0	0	0	0	0	0	0	0	0	25	0	0	0	0	0	0	0	0	0	0	0	0	0	0	0	0	0	0	0	0	0	0	921	0	0	0	0	0	0
4.A.6.1.5	4.A.6.1	4.A.6	PTS_Mannose-Fructose-Sorbose_(Man)_Family	none	0	0	0	0	0	0	0	0	0	0	0	0	0	0	0	14	0	0	0	0	0	0	0	0	0	0	0	0	0	0	0	0	0	0	0	0	0	0	0	0	0	0	0	0	0
4.A.6.1.9	4.A.6.1	4.A.6	PTS_Mannose-Fructose-Sorbose_(Man)_Family	none	0	0	0	0	0	0	0	0	0	0	0	0	0	0	0	0	0	0	15	0	0	0	0	0	0	0	0	0	0	0	0	0	0	0	0	0	0	0	0	0	0	0	0	0	0
4.A.6.2.1	4.A.6.2	4.A.6	PTS_Mannose-Fructose-Sorbose_(Man)_Family	none	0	0	0	0	0	0	207	0	0	173	0	0	0	115	44	0	0	0	0	0	0	0	0	0	0	0	0	0	0	0	0	377	0	0	0	0	0	0	0	173	6	40	0	0	0
4.A.6.2.2	4.A.6.2	4.A.6	PTS_Mannose-Fructose-Sorbose_(Man)_Family	none	0	30	0	0	0	0	0	0	0	0	0	0	0	0	0	0	0	0	0	0	0	0	0	0	0	0	0	0	29	0	0	0	0	0	0	0	0	0	0	0	0	0	0	0	0
4.A.7.1.1	4.A.7.1	4.A.7	L-Asc	PTS-AG	0	0	0	0	0	0	0	0	0	0	0	0	0	0	0	0	0	0	0	0	0	0	0	0	0	14	0	0	0	0	0	0	0	0	0	0	0	0	0	0	0	0	0	0	0
4.A.7.1.6	4.A.7.1	4.A.7	L-Asc	PTS-AG	0	0	0	0	0	0	0	0	0	0	0	0	0	0	0	0	0	0	0	0	0	0	0	0	0	10	0	0	0	0	0	0	0	0	0	0	0	0	0	0	0	0	0	0	0
4.B.1.1.4	4.B.1.1	4.B.1	Nicotinamide_Ribonucleoside_(NR)_Uptake_Permease_(PnuC)_Family	none	0	0	0	61	0	15	0	0	0	0	61	0	61	0	0	0	0	0	0	0	0	4	0	61	0	0	0	0	0	0	8	0	0	0	0	0	0	0	0	0	0	0	0	0	0
4.B.1.1.8	4.B.1.1	4.B.1	Nicotinamide_Ribonucleoside_(NR)_Uptake_Permease_(PnuC)_Family	none	0	0	0	0	0	0	0	0	0	0	0	0	0	0	0	0	0	0	0	0	0	0	0	0	0	0	0	0	0	0	0	0	0	0	0	0	0	0	0	0	0	0	0	0	0
4.C.1.1.14	4.C.1.1	4.C.1	Fatty_Acid_Group_Translocation_(FAT)_Family	none	0	0	0	126	0	370	303	0	0	0	369	0	524	52	88	0	0	0	0	0	0	96	0	0	0	0	0	0	0	0	23	0	0	0	5	0	0	6	0	0	0	0	0	6	0
4.C.1.1.16	4.C.1.1	4.C.1	Fatty_Acid_Group_Translocation_(FAT)_Family	none	0	0	0	0	0	0	0	0	0	0	0	0	0	0	0	0	0	0	0	0	0	0	0	0	0	0	0	0	0	0	0	0	0	0	0	0	0	0	0	0	0	111	0	0	0
4.C.1.1.4	4.C.1.1	4.C.1	Fatty_Acid_Group_Translocation_(FAT)_Family	none	0	4799	0	586	0	22	695	0	0	5950	0	46	0	0	0	0	0	171	0	13	35	417	14	0	0	0	59	40	98	194	0	0	0	4	10	0	28	49	0	390	471	343	3696	174	16
4.C.1.1.6	4.C.1.1	4.C.1	Fatty_Acid_Group_Translocation_(FAT)_Family	none	0	41	0	0	0	0	0	0	0	102	0	0	0	0	0	0	0	0	0	0	0	0	32	0	0	0	0	24	0	0	0	0	0	5	0	0	0	0	0	545	0	0	0	0	0
4.C.1.1.7	4.C.1.1	4.C.1	Fatty_Acid_Group_Translocation_(FAT)_Family	none	218	439	0	0	0	0	0	72	136	286	0	0	0	0	0	0	0	0	0	0	0	0	0	0	38	50	0	0	0	0	0	779	0	0	0	0	50	28	0	286	924	848	273	0	0
4.C.2.1.1	4.C.2.1	4.C.2	Carnitine_O-Acyl_Transferase_(CarAT)_Family	none	0	0	0	0	0	0	46	0	0	0	0	0	0	142	0	0	0	0	0	0	0	0	0	0	0	0	0	0	0	0	0	300	0	0	0	0	0	0	0	0	0	161	0	0	0
4.C.3.1.10	4.C.3.1	4.C.3	ACoA-T	Hydrolase	0	0	0	0	0	0	0	4	0	0	0	0	0	0	0	0	0	0	0	0	0	18	0	0	0	0	0	0	0	0	0	0	0	0	0	0	40	0	0	0	0	0	0	0	0
4.C.3.1.11	4.C.3.1	4.C.3	ACoA-T	Hydrolase	0	0	0	0	0	0	0	0	0	0	0	0	0	0	0	0	0	0	20	0	0	0	0	0	0	0	0	0	0	0	0	0	0	0	0	0	0	0	0	0	0	0	0	0	0
4.C.3.1.12	4.C.3.1	4.C.3	ACoA-T	Hydrolase	0	0	0	0	0	0	0	0	0	0	0	0	0	0	0	0	0	0	0	0	0	0	0	0	0	0	0	0	0	0	0	0	0	0	0	0	0	0	0	0	0	0	0	0	0
4.C.3.1.2	4.C.3.1	4.C.3	ACoA-T	Hydrolase	0	0	0	0	0	0	0	0	0	0	0	0	0	0	0	0	0	0	0	0	0	0	0	0	0	0	0	0	0	0	0	0	0	0	0	0	0	0	0	0	0	0	0	0	0
4.C.3.1.4	4.C.3.1	4.C.3	ACoA-T	Hydrolase	0	0	0	0	0	0	17	0	0	3	0	0	0	0	12	0	0	0	0	0	1	4	0	0	0	0	0	0	0	0	0	0	0	0	0	0	33	2	0	3	0	0	0	2	0
4.C.3.1.5	4.C.3.1	4.C.3	ACoA-T	Hydrolase	0	0	0	0	0	0	1	0	0	0	0	0	0	0	0	0	0	0	0	0	0	0	0	0	0	0	0	0	0	0	0	0	0	0	0	0	0	0	0	0	0	0	0	0	0
4.C.3.1.9	4.C.3.1	4.C.3	ACoA-T	Hydrolase	0	0	0	42	0	0	0	0	0	0	42	0	0	0	0	0	0	0	0	0	0	0	0	0	0	0	82	0	0	0	0	0	0	0	0	0	0	0	0	0	0	0	0	0	0
4.C.3.2.2	4.C.3.2	4.C.3	ACoA-T	Hydrolase	0	0	0	0	0	0	0	0	0	0	0	0	0	0	0	0	0	0	0	0	0	0	0	0	0	0	0	0	0	0	0	0	0	0	0	0	0	0	0	0	0	0	0	0	0
4.C.3.2.5	4.C.3.2	4.C.3	ACoA-T	Hydrolase	0	0	0	0	0	0	0	0	0	0	0	0	0	0	0	0	0	0	0	0	0	0	0	0	0	0	0	0	0	0	0	0	0	0	0	0	0	0	0	0	0	0	0	0	0
4.D.1.1.1	4.D.1.1	4.D.1	VGP	Glycosyl_Transferase/Transporter_(GTT)	0	0	0	0	38	0	0	421	0	0	0	0	0	0	0	0	0	0	0	0	0	118	0	0	5	0	118	0	0	0	0	0	0	0	0	0	0	45	0	0	0	0	0	55	0
4.D.1.1.13	4.D.1.1	4.D.1	VGP	Glycosyl_Transferase/Transporter_(GTT)	0	129	0	98	0	0	0	0	71	0	0	55	98	0	0	0	0	0	2	0	35	0	0	0	0	0	0	0	0	0	46	0	0	0	0	55	0	14	0	0	3	0	0	14	0
4.D.1.1.14	4.D.1.1	4.D.1	VGP	Glycosyl_Transferase/Transporter_(GTT)	0	0	0	92	1	0	0	11	0	0	92	33	68	0	0	3	0	10	10	31	26	0	0	74	0	0	0	0	0	0	0	0	0	0	7	0	28	19	3	0	4	0	0	0	27
4.D.1.1.15	4.D.1.1	4.D.1	VGP	Glycosyl_Transferase/Transporter_(GTT)	358	0	0	0	0	30	0	0	70	31	0	0	0	0	0	0	0	0	0	0	0	132	0	0	0	0	25	0	0	0	32	0	0	197	0	0	0	2	0	0	0	0	0	42	0
4.D.1.1.2	4.D.1.1	4.D.1	VGP	Glycosyl_Transferase/Transporter_(GTT)	0	0	0	0	0	0	0	0	0	0	0	0	0	0	0	0	0	0	0	0	0	0	0	0	0	0	0	0	0	0	0	0	0	0	0	0	0	0	0	0	0	0	0	0	0
4.D.1.1.3	4.D.1.1	4.D.1	VGP	Glycosyl_Transferase/Transporter_(GTT)	0	14	0	0	0	0	0	0	0	0	0	0	0	0	0	0	0	0	5	0	24	0	0	0	0	3	0	0	0	0	0	0	0	0	0	0	0	0	0	0	0	0	0	0	0
4.D.1.3.2	4.D.1.3	4.D.1	VGP	Glycosyl_Transferase/Transporter_(GTT)	0	0	0	25	0	0	59	0	0	0	25	0	25	0	0	0	0	0	0	0	0	0	0	25	0	0	0	0	40	0	0	0	0	0	0	0	0	0	0	0	0	0	0	0	0
4.D.1.3.3	4.D.1.3	4.D.1	VGP	Glycosyl_Transferase/Transporter_(GTT)	0	24	0	0	42	66	42	0	0	0	73	0	67	16	40	0	0	0	10	28	0	50	0	67	0	0	0	3	0	0	7	0	0	0	0	0	24	3	0	49	20	67	24	3	3
4.D.1.3.4	4.D.1.3	4.D.1	VGP	Glycosyl_Transferase/Transporter_(GTT)	0	10	0	0	62	0	0	0	0	0	0	0	0	0	7	0	0	0	2	43	0	0	0	0	0	0	0	0	0	0	0	3	0	0	0	0	0	0	0	0	11	2	0	0	0
4.D.2.1.3	4.D.2.1	4.D.2	GT2	Glycosyl_Transferase/Transporter_(GTT)	63	0	0	0	0	0	0	0	0	0	0	0	0	0	0	0	48	0	0	0	0	0	0	0	0	0	0	0	0	0	0	0	0	0	0	0	0	0	0	0	0	0	0	0	0
4.D.2.1.4	4.D.2.1	4.D.2	GT2	Glycosyl_Transferase/Transporter_(GTT)	0	0	0	0	0	0	0	0	0	0	0	0	0	0	0	0	0	66	0	0	0	0	0	0	0	0	0	0	0	0	0	0	0	0	0	0	0	0	0	0	0	0	0	0	0
4.D.2.1.5	4.D.2.1	4.D.2	GT2	Glycosyl_Transferase/Transporter_(GTT)	0	0	0	0	0	0	0	0	0	0	0	0	0	0	0	0	0	0	0	0	0	0	0	0	0	0	0	0	0	0	0	0	0	0	2	0	0	0	0	0	0	0	0	0	0
4.D.2.1.6	4.D.2.1	4.D.2	GT2	Glycosyl_Transferase/Transporter_(GTT)	18	0	0	0	0	0	0	0	0	0	0	0	0	0	0	0	0	0	0	0	0	0	0	0	0	0	0	0	0	0	0	0	0	0	0	0	0	0	0	0	0	0	0	0	0
4.D.2.1.7	4.D.2.1	4.D.2	GT2	Glycosyl_Transferase/Transporter_(GTT)	0	0	0	0	0	0	0	0	0	0	0	0	0	0	0	0	0	0	0	0	0	0	0	0	0	0	0	0	0	0	0	0	0	0	0	0	0	0	0	0	0	0	0	0	0
4.D.2.1.9	4.D.2.1	4.D.2	GT2	Glycosyl_Transferase/Transporter_(GTT)	0	0	0	0	0	0	0	0	0	0	0	0	0	0	0	0	0	0	0	0	0	0	0	0	0	0	0	0	0	0	0	0	0	0	0	0	0	0	0	0	0	0	0	0	0
4.D.3.1.1	4.D.3.1	4.D.3	OpgH	Glycosyl_Transferase/Transporter_(GTT)	0	0	0	0	0	0	0	0	0	0	0	0	0	0	0	0	0	0	0	0	0	0	0	0	0	0	0	0	0	0	0	0	0	0	0	0	0	0	0	0	0	0	0	0	0
4.D.3.1.10	4.D.3.1	4.D.3	OpgH	Glycosyl_Transferase/Transporter_(GTT)	0	68	0	0	0	0	0	0	0	0	0	0	0	0	0	0	0	0	0	0	0	0	0	0	0	0	0	0	0	0	0	0	0	0	0	0	0	0	0	0	8	0	68	0	0
4.D.3.1.6	4.D.3.1	4.D.3	OpgH	Glycosyl_Transferase/Transporter_(GTT)	0	0	0	0	0	0	0	142	0	0	0	0	0	0	0	0	0	0	0	0	0	0	0	0	0	0	0	4	0	0	0	0	0	0	0	0	0	2	0	0	0	0	0	0	25
4.D.3.2.1	4.D.3.2	4.D.3	OpgH	Glycosyl_Transferase/Transporter_(GTT)	0	0	0	0	0	0	0	0	0	0	0	0	0	0	0	0	0	0	0	0	0	0	0	0	0	0	0	0	0	0	0	0	0	0	0	0	0	0	0	0	0	0	0	0	0
4.F.1.1.7	4.F.1.1	4.F.1	Choline/Ethanolaminephosphotransferase_1_(CEPT1)_Family	none	0	0	3	0	10	0	86	38	0	0	0	0	0	0	0	0	0	29	0	8	0	0	8	0	9	0	0	0	0	0	0	231	0	0	0	0	0	0	0	0	0	157	0	0	11
4.F.1.1.8	4.F.1.1	4.F.1	Choline/Ethanolaminephosphotransferase_1_(CEPT1)_Family	none	0	41	0	0	0	0	0	0	0	217	0	0	0	0	0	0	0	0	0	0	0	0	0	0	0	0	0	8	0	0	0	0	0	0	0	0	0	0	0	0	0	0	41	0	0
4.F.1.1.9	4.F.1.1	4.F.1	Choline/Ethanolaminephosphotransferase_1_(CEPT1)_Family	none	45	0	0	39	0	0	101	0	0	0	39	0	0	78	0	0	66	99	0	0	0	0	0	39	0	0	0	0	56	73	0	137	0	0	0	45	0	0	0	0	0	0	0	0	0
4.F.1.3.2	4.F.1.3	4.F.1	Choline/Ethanolaminephosphotransferase_1_(CEPT1)_Family	none	0	0	0	0	0	0	0	0	0	0	0	0	0	0	0	0	0	0	0	0	0	0	0	0	0	0	0	0	0	0	0	0	0	0	0	0	0	6	0	0	0	0	0	0	0
4.F.1.3.3	4.F.1.3	4.F.1	Choline/Ethanolaminephosphotransferase_1_(CEPT1)_Family	none	0	0	0	0	0	0	1	0	0	17	0	0	0	0	0	0	0	0	0	0	0	0	0	0	0	0	0	0	0	0	0	0	0	0	0	0	0	0	0	17	0	0	0	0	0
4.F.1.3.4	4.F.1.3	4.F.1	Choline/Ethanolaminephosphotransferase_1_(CEPT1)_Family	none	0	0	0	0	0	0	0	0	0	0	0	0	0	0	0	0	0	0	0	0	0	0	0	0	0	0	0	0	0	0	0	0	0	0	0	0	0	0	0	0	0	0	0	0	0
4.F.1.3.5	4.F.1.3	4.F.1	Choline/Ethanolaminephosphotransferase_1_(CEPT1)_Family	none	0	0	0	0	0	62	0	0	0	0	0	0	0	0	0	0	0	0	0	0	0	0	0	0	0	0	0	0	0	0	0	0	0	0	0	0	18	8	0	0	0	0	0	25	0
4.H.1.1.10	4.H.1.1	4.H.1	MprF	Major_Facilitator_(MFS)	0	0	0	0	0	0	0	0	0	0	0	0	0	0	0	0	0	7	0	0	0	0	0	0	0	0	0	0	0	0	0	0	0	0	0	0	0	0	0	0	0	0	0	0	0
5.A.1.1.3	5.A.1.1	5.A.1	DsbD	LysE	0	0	0	146	0	0	0	0	215	0	0	0	43	0	0	0	394	0	0	0	0	95	0	85	0	0	0	0	0	0	101	0	0	0	0	0	0	47	0	0	0	0	0	47	0
5.A.1.2.1	5.A.1.2	5.A.1	DsbD	LysE	0	0	0	0	0	0	0	0	0	74	0	0	0	0	0	0	0	0	0	0	0	0	0	0	0	0	0	0	0	33	0	0	0	0	0	0	0	0	0	74	0	0	0	0	0
5.A.1.2.10	5.A.1.2	5.A.1	DsbD	LysE	0	0	0	0	0	0	0	0	0	0	0	0	0	0	0	0	0	0	0	1155	0	0	0	0	0	0	0	0	0	0	0	0	0	0	0	0	0	0	0	0	0	0	0	0	0
5.A.1.2.4	5.A.1.2	5.A.1	DsbD	LysE	0	0	0	0	0	0	0	0	0	0	0	0	0	0	0	0	0	0	0	0	0	0	0	0	0	0	0	0	0	0	0	0	0	0	0	0	0	0	0	0	0	0	0	0	0
5.A.1.2.5	5.A.1.2	5.A.1	DsbD	LysE	0	0	0	0	0	0	0	0	0	0	0	0	0	0	0	0	0	0	0	0	0	0	0	0	0	0	0	0	0	0	0	8	0	0	0	0	0	0	0	0	25	0	0	0	0
5.A.1.2.7	5.A.1.2	5.A.1	DsbD	LysE	0	4	0	0	16	0	0	0	0	0	0	0	0	0	971	0	0	35	17	0	0	0	0	0	0	0	0	0	0	0	0	0	0	0	0	0	0	0	0	0	0	0	4	0	0
5.A.1.5.2	5.A.1.5	5.A.1	DsbD	LysE	0	0	0	0	0	0	0	0	0	0	0	0	0	0	0	0	0	0	0	0	0	0	0	0	0	0	0	0	56	0	0	0	0	0	0	0	0	0	0	0	0	0	0	0	0
5.A.1.5.3	5.A.1.5	5.A.1	DsbD	LysE	0	0	0	0	0	0	0	0	0	0	0	0	0	0	0	0	0	0	0	0	0	0	0	0	0	0	0	0	0	0	0	750	0	0	0	0	0	0	0	0	0	373	0	0	0
5.A.3.11.2	5.A.3.11	5.A.3	PMO	Iron-Sulfur_Protein_(ISP)	0	0	0	0	0	0	0	0	0	0	0	0	0	0	0	0	0	0	0	0	0	0	0	0	0	0	0	0	0	0	0	0	0	0	0	0	0	0	0	0	0	732	0	0	0
5.A.3.2.1	5.A.3.2	5.A.3	PMO	Iron-Sulfur_Protein_(ISP)	0	0	0	0	0	0	7214	0	0	0	0	0	0	0	0	0	0	0	0	0	0	0	0	0	0	0	0	0	424	0	0	0	0	0	0	0	0	0	0	0	0	1800	0	0	0
5.A.3.3.1	5.A.3.3	5.A.3	PMO	Iron-Sulfur_Protein_(ISP)	0	0	0	0	0	0	58	0	0	0	0	0	0	0	0	0	0	0	0	0	0	0	0	0	0	0	0	0	0	0	0	0	0	0	0	0	0	0	0	0	0	0	0	0	0
5.A.3.3.2	5.A.3.3	5.A.3	PMO	Iron-Sulfur_Protein_(ISP)	0	0	0	0	0	0	0	0	0	0	0	0	0	0	0	0	0	0	0	0	0	0	0	0	0	0	0	0	0	0	0	0	0	0	0	0	0	0	0	0	0	10	0	0	0
5.A.3.3.3	5.A.3.3	5.A.3	PMO	Iron-Sulfur_Protein_(ISP)	0	98	0	0	0	0	666	0	0	0	0	0	0	0	175	0	0	0	0	0	0	0	0	0	0	0	0	0	0	0	0	0	0	0	0	0	0	0	0	809	0	807	98	0	0
5.A.3.4.1	5.A.3.4	5.A.3	PMO	Iron-Sulfur_Protein_(ISP)	0	308	0	0	0	0	0	0	0	0	0	0	0	0	0	0	0	0	0	0	0	0	0	0	0	0	0	0	0	0	0	0	0	0	0	0	0	0	0	0	0	0	395	0	0
5.A.3.5.1	5.A.3.5	5.A.3	PMO	Iron-Sulfur_Protein_(ISP)	0	2090	0	0	0	0	0	0	0	4798	0	0	0	0	0	0	0	0	0	0	0	0	0	0	0	0	0	0	0	0	0	63	0	0	0	0	0	0	0	4798	0	0	1887	0	0
5.A.3.5.2	5.A.3.5	5.A.3	PMO	Iron-Sulfur_Protein_(ISP)	0	1000	0	0	0	0	0	0	0	0	0	0	0	0	274	0	0	0	0	0	0	0	0	0	0	0	0	0	0	0	0	0	0	0	0	0	0	0	0	1140	0	0	1000	0	0
5.B.1.2.1	5.B.1.2	5.B.1	gp91phox	Calmodulin/Calcineurin/KChIP_(CaCa)	0	0	0	0	0	0	0	0	0	0	0	0	0	0	0	0	0	0	0	0	0	0	0	0	0	0	0	0	0	43	0	0	0	0	0	0	0	0	0	0	0	0	0	0	0
5.B.1.3.2	5.B.1.3	5.B.1	gp91phox	Calmodulin/Calcineurin/KChIP_(CaCa)	0	0	0	0	0	0	0	0	0	0	0	0	0	0	0	0	0	0	0	0	0	0	0	0	0	0	0	0	0	0	0	0	0	0	0	0	0	0	0	0	0	0	0	0	0
5.B.11.1.1	5.B.11.1	5.B.11	TmcABCD	Iron-Sulfur_Protein_(ISP)	0	0	0	0	0	0	3508	0	0	0	0	0	0	0	0	0	0	0	0	0	0	0	0	0	0	0	0	0	0	0	0	2815	0	0	0	0	0	0	0	0	0	0	0	0	0
5.B.11.1.2	5.B.11.1	5.B.11	TmcABCD	Iron-Sulfur_Protein_(ISP)	0	0	0	253	0	0	0	0	0	0	253	0	253	0	0	0	0	0	0	0	0	0	0	0	0	0	0	0	0	0	0	0	0	0	0	0	0	0	0	0	0	0	0	0	0
5.B.12.1.1	5.B.12.1	5.B.12	DsrMKJOP	Iron-Sulfur_Protein_(ISP)	0	0	0	0	0	0	2152	0	0	0	0	0	0	869	0	0	0	0	0	0	0	0	0	0	0	0	0	0	0	0	0	0	0	0	0	0	0	0	0	0	1947	2349	0	0	0
5.B.12.1.2	5.B.12.1	5.B.12	DsrMKJOP	Iron-Sulfur_Protein_(ISP)	0	1681	0	0	0	0	516	0	0	4455	0	0	0	0	0	0	0	0	0	0	0	0	0	0	0	0	0	0	0	2824	0	0	0	0	0	0	0	0	0	5559	0	0	262	0	0
5.B.13.1.1	5.B.13.1	5.B.13	HmcABCDEF	Iron-Sulfur_Protein_(ISP)	0	0	0	0	0	0	0	0	0	0	0	0	0	485	96	0	0	0	0	0	0	0	0	0	0	0	0	0	0	0	0	0	0	0	0	0	0	0	0	0	0	0	0	0	0
5.B.13.1.2	5.B.13.1	5.B.13	HmcABCDEF	Iron-Sulfur_Protein_(ISP)	0	666	0	0	0	0	803	0	0	0	0	0	0	0	65	0	0	0	0	0	0	0	0	0	0	0	0	0	0	0	0	0	0	0	0	0	0	0	0	3484	0	0	666	0	0
5.B.14.1.1	5.B.14.1	5.B.14	Flavin-based_Extracellular_Electron_Transfer_(F-EET)_Family	none	44	52	0	122	0	12	136	19	0	148	91	33	13	18	18	1	87	12	4	0	10	151	0	13	8	0	0	1506	43	97	28	0	0	0	0	17	17	33	36	293	25	53	52	58	0
5.B.3.1.1	5.B.3.1	5.B.3	G-NET	Transmembrane_One_Electron_Transfer_Cytochrome_(TM-Cyt)	0	0	0	48	0	0	0	0	0	0	0	0	59	0	0	0	0	0	0	0	0	0	0	0	0	0	0	0	0	0	0	0	0	0	0	0	0	0	0	0	0	0	0	0	0
8.A.1.1.1	8.A.1.1	8.A.1	Membrane_Fusion_Protein_(MFP)_Family	none	1	0	0	0	0	0	22	0	0	0	0	0	0	0	0	0	0	0	0	0	0	0	0	0	0	0	0	0	0	0	0	0	0	0	0	0	0	0	0	0	0	0	0	0	0
8.A.1.1.2	8.A.1.1	8.A.1	Membrane_Fusion_Protein_(MFP)_Family	none	0	0	0	0	0	0	0	0	0	0	15	0	0	0	0	0	0	0	0	0	0	9	0	0	0	0	0	0	0	0	0	0	0	0	0	0	0	8	0	0	0	0	0	22	0
8.A.1.2.2	8.A.1.2	8.A.1	Membrane_Fusion_Protein_(MFP)_Family	none	0	0	0	0	0	0	0	0	0	0	0	0	0	0	0	0	0	0	0	0	0	0	0	0	0	0	0	0	0	0	0	0	0	0	0	0	0	0	0	0	0	0	0	0	0
8.A.1.3.3	8.A.1.3	8.A.1	Membrane_Fusion_Protein_(MFP)_Family	none	0	97	0	0	0	0	0	0	0	0	0	0	0	0	0	0	0	0	0	0	0	0	0	0	0	0	0	0	0	0	0	0	0	0	0	0	0	0	0	328	0	0	97	0	0
8.A.1.3.4	8.A.1.3	8.A.1	Membrane_Fusion_Protein_(MFP)_Family	none	0	0	0	87	0	0	0	0	0	0	86	0	46	0	0	0	0	0	0	0	0	0	0	0	0	0	0	0	0	0	0	0	0	0	0	0	0	0	0	0	0	0	0	0	0
8.A.1.6.1	8.A.1.6	8.A.1	Membrane_Fusion_Protein_(MFP)_Family	none	0	131	0	0	0	0	209	0	0	0	0	0	0	106	0	0	0	0	0	0	0	0	0	0	0	0	0	0	445	63	0	10	0	0	0	0	0	0	0	99	589	0	131	0	0
8.A.1.6.2	8.A.1.6	8.A.1	Membrane_Fusion_Protein_(MFP)_Family	none	0	0	0	0	0	0	196	0	0	0	0	0	0	0	0	0	0	0	0	0	0	0	0	0	0	0	0	0	0	0	0	45	0	0	0	0	0	0	0	0	160	103	0	0	0
8.A.1.6.3	8.A.1.6	8.A.1	Membrane_Fusion_Protein_(MFP)_Family	none	0	0	0	0	0	0	0	0	0	0	0	0	0	0	0	0	0	0	0	0	0	0	0	0	0	0	0	0	0	0	0	0	0	0	0	0	0	0	0	0	0	0	0	0	0
8.A.1.7.1	8.A.1.7	8.A.1	Membrane_Fusion_Protein_(MFP)_Family	none	0	0	0	0	0	0	0	0	0	0	0	0	0	0	0	0	0	0	0	0	0	0	0	0	0	0	0	0	0	0	0	0	0	0	0	0	0	0	0	0	0	0	0	0	0
8.A.104.1.1	8.A.104.1	8.A.104	AMPK	Protein_Kinase_(PK)	0	0	0	0	0	0	0	0	0	0	0	0	0	0	0	0	0	0	0	61	0	0	0	0	0	0	0	0	0	0	0	0	0	0	0	0	0	0	0	0	0	0	0	0	0
8.A.104.1.12	8.A.104.1	8.A.104	AMPK	Protein_Kinase_(PK)	0	0	0	0	0	49	0	0	0	0	0	0	0	0	0	0	0	0	0	0	0	0	0	0	0	0	0	0	0	0	0	0	0	0	0	0	0	0	0	0	0	0	0	0	0
8.A.104.1.8	8.A.104.1	8.A.104	AMPK	Protein_Kinase_(PK)	0	0	0	0	0	0	0	0	0	0	0	0	0	0	0	0	0	0	0	0	0	0	0	0	0	0	0	0	0	0	0	0	0	0	0	0	0	0	0	0	0	140	0	0	0
8.A.11.1.2	8.A.11.1	8.A.11	Immunophilin-like_Prolyl:peptidyl_Isomerase_Regulator_(I-PPI)_Family	none	0	0	0	0	0	0	0	0	0	0	0	0	0	0	0	0	191	0	0	0	0	66	0	0	0	0	0	0	0	0	0	0	0	0	0	0	0	8	0	0	0	0	0	0	0
8.A.11.1.3	8.A.11.1	8.A.11	Immunophilin-like_Prolyl:peptidyl_Isomerase_Regulator_(I-PPI)_Family	none	0	0	0	0	0	0	0	0	0	0	0	0	0	0	0	0	0	0	0	0	0	0	0	0	0	0	0	0	0	0	0	0	0	0	0	0	95	0	0	0	0	0	0	0	0
8.A.117.1.3	8.A.117.1	8.A.117	Neuroligin_(Nlg)_Family	none	0	0	22	0	0	0	0	0	0	0	0	0	0	0	0	0	0	0	0	0	0	0	0	0	0	0	0	0	0	0	0	0	0	0	0	0	0	94	0	0	0	0	0	59	0
8.A.128.3.7	8.A.128.3	8.A.128	Signaling_Adaptor_Protein_KARAP/DAP12/TYROBP_(SAP)_Family	none	0	0	0	0	0	0	0	0	0	0	0	0	0	0	0	0	0	0	0	0	0	28	0	0	0	0	0	0	0	0	0	0	0	0	0	0	0	0	0	0	0	0	0	0	0
8.A.132.1.5	8.A.132.1	8.A.132	Interferon/Interleukin_Receptor_(IIR)_Family	none	0	0	0	0	0	0	0	0	0	0	0	0	0	0	0	0	0	0	0	0	0	0	0	0	0	0	0	0	0	0	0	0	0	0	0	0	0	0	0	0	0	0	0	0	0
8.A.144.2.1	8.A.144.2	8.A.144	Nicalin_(Nicalin)_Family	none	0	0	0	91	0	0	0	0	0	0	91	9	0	0	0	0	39	0	0	0	0	46	0	91	0	0	0	0	0	0	0	0	0	0	0	0	0	0	0	0	0	0	0	0	0
8.A.145.1.5	8.A.145.1	8.A.145	TMEM147_(TMEM147)_Family	none	89	18	0	0	14	41	0	0	0	0	0	0	0	0	0	0	0	0	0	0	0	93	0	0	0	0	93	0	0	0	0	0	31	0	0	89	22	55	0	113	0	0	18	55	0
8.A.146.2.1	8.A.146.2	8.A.146	Nodal_Modulator_(NOMO)_Family	none	0	0	0	0	3	0	0	0	0	0	0	0	0	0	0	0	0	0	0	51	0	0	0	0	0	0	0	899	0	0	0	0	0	0	0	0	0	0	0	0	0	0	0	0	0
8.A.146.2.2	8.A.146.2	8.A.146	Nodal_Modulator_(NOMO)_Family	none	0	0	227	0	0	0	0	0	0	0	0	0	0	0	0	0	0	0	24	0	0	0	0	0	0	0	0	40	0	0	0	0	0	0	0	0	0	0	25	0	0	0	0	0	40
8.A.147.1.1	8.A.147.1	8.A.147	Peroxiredoxin_Heme-binding_Protein,_Tpx1_(Tpx1)_Family	none	19	0	0	0	514	0	0	0	0	0	0	0	0	0	0	0	1569	116	0	0	0	229	0	0	0	34	0	0	0	1443	0	0	0	0	0	19	0	0	0	0	0	0	0	0	0
8.A.147.1.2	8.A.147.1	8.A.147	Peroxiredoxin_Heme-binding_Protein,_Tpx1_(Tpx1)_Family	none	0	0	0	997	0	0	1128	0	0	0	997	0	0	0	0	7	0	0	0	0	0	0	0	1109	109	0	0	0	0	0	0	0	0	0	0	538	0	1166	38	0	0	0	0	1166	0
8.A.150.1.2	8.A.150.1	8.A.150	OMA1	CAAX	0	125	0	0	0	0	0	0	0	288	0	65	0	38	59	0	0	69	0	0	0	319	0	0	0	0	0	0	0	62	0	147	0	0	0	0	0	0	0	0	0	89	102	50	0
8.A.150.1.4	8.A.150.1	8.A.150	OMA1	CAAX	0	55	0	0	0	0	44	0	0	310	0	0	0	31	0	0	0	0	0	0	0	0	0	0	0	0	0	0	0	84	0	0	0	0	0	0	0	0	0	272	46	0	55	0	0
8.A.151.1.1	8.A.151.1	8.A.151	IP‚Äö√á√âR_binding_protein_released_with_inositol_1,4,5-trisphosphate_(IRBIT)_Family	none	0	1056	0	337	0	267	698	0	54	0	0	218	0	0	147	0	0	71	0	0	163	134	0	337	0	0	134	0	235	0	80	58	0	0	0	0	0	96	0	0	0	810	0	84	0
8.A.153.1.1	8.A.153.1	8.A.153	Regulator_of_Flagellar_Protein_Export_Apparatus,_FliK_(FliK)_Family.	none	0	0	0	0	0	0	0	0	0	0	0	0	0	0	0	0	0	0	0	0	0	0	0	0	0	0	0	0	0	0	0	0	0	0	0	0	0	0	0	0	0	0	0	0	0
8.A.159.1.2	8.A.159.1	8.A.159	MARCH_Ubiquitin_Ligase_(MARCH)_Family	none	44	0	0	0	0	0	0	0	0	0	0	0	0	0	0	0	0	0	0	0	19	0	0	0	0	0	0	0	0	0	38	0	88	0	0	0	9	26	0	0	0	0	0	26	0
8.A.163.1.1	8.A.163.1	8.A.163	HSP90/CDC37_(HSP90/CDC37)_Family	none	185	455	73	0	118	0	117	549	0	0	523	0	523	0	0	0	0	0	71	10	0	0	0	0	0	48	0	0	0	0	377	0	0	0	9	0	255	0	0	0	0	343	411	31	0
8.A.172.2.1	8.A.172.2	8.A.172	≈í¬±-Crystallin_Chaperone_(CryA)_Family	none	0	0	0	0	0	0	0	0	0	0	0	0	0	0	0	0	0	0	0	0	0	0	0	0	0	0	0	0	0	110	0	0	0	0	0	0	0	0	0	0	0	0	0	0	0
8.A.172.2.2	8.A.172.2	8.A.172	≈í¬±-Crystallin_Chaperone_(CryA)_Family	none	0	0	0	0	57	0	0	0	0	0	0	0	0	0	0	0	0	0	0	0	0	0	0	0	0	0	0	0	0	0	0	0	0	0	0	0	0	0	0	0	0	0	0	0	0
8.A.172.2.3	8.A.172.2	8.A.172	≈í¬±-Crystallin_Chaperone_(CryA)_Family	none	0	145	0	0	0	0	0	0	0	0	0	0	0	127	40	0	0	0	0	0	0	0	0	0	0	0	0	0	0	0	0	0	0	0	0	0	0	0	0	670	0	0	0	0	0
8.A.172.2.4	8.A.172.2	8.A.172	≈í¬±-Crystallin_Chaperone_(CryA)_Family	none	0	0	0	0	0	0	0	0	0	0	0	0	0	0	0	0	0	0	0	0	0	0	0	0	0	0	0	0	0	0	0	0	0	0	0	0	0	0	0	0	0	0	0	0	0
8.A.172.2.5	8.A.172.2	8.A.172	≈í¬±-Crystallin_Chaperone_(CryA)_Family	none	0	0	154	0	0	0	0	0	0	0	0	0	0	0	0	0	0	0	0	0	0	0	0	0	0	0	0	0	0	0	0	0	0	0	0	0	0	0	0	0	0	0	0	0	0
8.A.176.1.1	8.A.176.1	8.A.176	Gephyrin_(GPHN)_Family	none	0	1149	224	0	8	0	0	0	0	219	0	0	0	0	0	0	0	68	0	0	0	0	0	0	0	0	0	0	0	0	0	0	0	0	0	0	0	0	0	0	0	133	1479	0	0
8.A.176.1.2	8.A.176.1	8.A.176	Gephyrin_(GPHN)_Family	none	0	0	0	0	0	0	0	0	0	0	0	0	0	0	0	0	0	0	0	0	0	0	0	0	0	0	0	0	0	0	0	0	0	0	0	0	0	0	0	0	0	0	0	0	0
8.A.176.1.3	8.A.176.1	8.A.176	Gephyrin_(GPHN)_Family	none	0	0	5	0	0	0	0	0	0	0	0	0	0	0	0	0	0	0	0	0	0	0	0	0	0	0	0	0	0	0	0	0	0	0	0	0	0	0	0	0	0	0	0	0	0
8.A.176.1.4	8.A.176.1	8.A.176	Gephyrin_(GPHN)_Family	none	0	13	10	0	0	0	0	0	0	78	0	0	0	0	0	0	0	0	0	0	0	0	0	0	0	0	0	0	0	0	0	0	0	0	0	0	0	0	0	78	0	0	13	0	0
8.A.21.1.1	8.A.21.1	8.A.21	Stomatin/Podocin/Band_7/Nephrosis.2/SPFH_(Stomatin)_Family	none	0	0	0	0	0	0	0	0	0	0	0	0	0	0	0	0	0	14	0	0	0	0	0	0	0	0	0	0	0	0	0	0	0	0	0	0	0	0	0	0	0	0	0	0	0
8.A.21.2.1	8.A.21.2	8.A.21	Stomatin/Podocin/Band_7/Nephrosis.2/SPFH_(Stomatin)_Family	none	0	0	0	113	0	0	0	0	0	0	113	0	113	0	0	0	0	0	0	0	0	0	0	94	0	0	0	0	0	0	0	0	0	0	0	39	62	11	0	0	0	0	0	11	0
8.A.21.2.2	8.A.21.2	8.A.21	Stomatin/Podocin/Band_7/Nephrosis.2/SPFH_(Stomatin)_Family	none	0	225	0	0	68	0	186	0	0	0	28	130	28	0	0	0	0	0	0	38	0	0	0	0	0	21	0	0	0	0	0	0	0	0	0	0	0	0	81	0	0	0	0	0	236
8.A.21.2.3	8.A.21.2	8.A.21	Stomatin/Podocin/Band_7/Nephrosis.2/SPFH_(Stomatin)_Family	none	95	0	0	104	0	0	0	0	0	0	104	0	0	0	0	0	0	0	0	0	0	268	0	0	0	0	268	0	0	0	0	0	0	0	0	0	0	0	0	0	0	0	0	0	0
8.A.21.2.4	8.A.21.2	8.A.21	Stomatin/Podocin/Band_7/Nephrosis.2/SPFH_(Stomatin)_Family	none	0	0	0	0	0	0	0	0	140	0	0	0	0	0	0	0	0	0	0	0	0	0	0	0	0	0	0	0	0	0	0	0	0	0	0	381	0	0	0	0	80	106	91	0	0
8.A.21.2.5	8.A.21.2	8.A.21	Stomatin/Podocin/Band_7/Nephrosis.2/SPFH_(Stomatin)_Family	none	0	0	0	0	0	0	0	0	0	0	0	0	0	0	0	0	0	0	0	0	0	0	0	0	0	0	0	0	0	0	0	0	0	0	0	0	53	35	0	0	0	0	0	0	0
8.A.21.2.6	8.A.21.2	8.A.21	Stomatin/Podocin/Band_7/Nephrosis.2/SPFH_(Stomatin)_Family	none	0	0	0	0	0	79	0	0	0	0	65	0	0	0	0	0	0	0	0	45	0	0	0	48	0	0	121	0	0	0	42	0	0	0	0	0	41	0	0	0	0	0	0	0	0
8.A.21.2.7	8.A.21.2	8.A.21	Stomatin/Podocin/Band_7/Nephrosis.2/SPFH_(Stomatin)_Family	none	92	0	0	198	0	0	0	0	0	0	0	0	198	0	0	0	0	0	0	10	0	0	0	0	0	0	0	0	0	0	0	0	124	0	0	0	98	28	0	1	0	0	0	28	0
8.A.21.2.8	8.A.21.2	8.A.21	Stomatin/Podocin/Band_7/Nephrosis.2/SPFH_(Stomatin)_Family	none	0	0	0	0	0	0	0	315	0	0	0	0	0	0	0	0	0	0	0	0	0	0	0	0	0	0	0	0	0	0	0	0	0	0	0	0	0	0	0	0	0	0	0	0	0
8.A.21.2.9	8.A.21.2	8.A.21	Stomatin/Podocin/Band_7/Nephrosis.2/SPFH_(Stomatin)_Family	none	0	0	0	0	0	0	0	0	0	205	0	0	0	0	0	0	0	0	0	0	0	0	0	0	0	0	0	0	0	0	0	0	0	0	0	0	0	0	0	336	0	0	0	0	0
8.A.21.3.1	8.A.21.3	8.A.21	Stomatin/Podocin/Band_7/Nephrosis.2/SPFH_(Stomatin)_Family	none	0	0	0	0	0	0	0	0	0	0	0	0	0	0	0	0	0	0	0	0	0	0	0	0	0	0	0	0	0	0	0	0	0	0	49	0	0	0	0	0	0	0	0	0	0
8.A.21.3.2	8.A.21.3	8.A.21	Stomatin/Podocin/Band_7/Nephrosis.2/SPFH_(Stomatin)_Family	none	0	0	0	155	0	0	0	0	0	0	155	0	155	0	0	0	0	0	0	0	0	0	0	0	112	0	0	0	0	0	0	0	0	0	0	0	0	0	0	0	0	0	0	0	0
8.A.24.1.8	8.A.24.1	8.A.24	Ezrin/Radixin/Moesin-binding_Phosphoprotein_50_(EBP50)_Family	none	0	0	0	0	0	0	22	0	19	0	0	0	0	35	3	0	0	0	0	0	0	0	0	0	0	0	0	0	33	0	0	53	0	0	0	0	0	0	0	0	29	0	0	0	0
8.A.3.1.2	8.A.3.1	8.A.3	Cytoplasmic_Membrane-Periplasmic_Auxiliary-1_(MPA1)_Protein_with_Cytoplasmic_(C)_Domain_(MPA1-C_or_MPA1+C)_Family	none	0	0	0	0	0	0	0	0	0	0	0	0	0	0	0	0	0	0	3	0	0	0	0	0	0	0	0	0	0	0	0	0	0	0	0	0	0	0	0	0	0	0	0	0	0
8.A.3.3.2	8.A.3.3	8.A.3	Cytoplasmic_Membrane-Periplasmic_Auxiliary-1_(MPA1)_Protein_with_Cytoplasmic_(C)_Domain_(MPA1-C_or_MPA1+C)_Family	none	0	0	0	0	0	0	0	0	0	0	0	0	0	0	0	0	0	0	0	0	0	0	0	0	0	0	0	0	0	0	0	0	0	0	0	0	0	0	0	65	0	0	0	0	0
8.A.3.3.4	8.A.3.3	8.A.3	Cytoplasmic_Membrane-Periplasmic_Auxiliary-1_(MPA1)_Protein_with_Cytoplasmic_(C)_Domain_(MPA1-C_or_MPA1+C)_Family	none	0	0	0	0	0	355	0	0	0	0	0	0	0	0	0	0	0	0	0	0	186	0	0	0	0	0	0	0	0	0	0	0	0	0	0	0	0	19	0	0	0	0	0	19	0
8.A.4.1.1	8.A.4.1	8.A.4	Cytoplasmic_Membrane-Periplasmic_Auxiliary-2_(MPA2)_Family	none	0	184	0	0	0	0	104	0	0	0	0	0	0	0	0	0	0	0	0	0	0	0	0	0	0	0	0	0	0	0	0	0	0	0	0	0	0	0	0	0	0	68	184	0	0
8.A.42.1.6	8.A.42.1	8.A.42	small_hydrophilic_YodL_domain/protein_(YodL)_Family	none	0	0	0	0	0	0	0	0	0	0	0	0	0	0	0	0	0	0	0	0	0	0	0	0	0	0	0	0	0	0	0	0	0	0	0	0	0	0	0	0	0	0	0	0	0
8.A.43.1.12	8.A.43.1	8.A.43	N-MHS	NEAT/Basigin_Chaparone_(NBC)	0	0	0	0	320	0	0	0	0	0	0	0	0	0	0	0	0	0	0	0	0	0	0	0	0	0	0	0	0	0	0	0	0	0	0	0	0	0	41	0	0	0	0	0	0
8.A.46.1.1	8.A.46.1	8.A.46	Glycan-binding_Protein_(SusD)_Family	none	0	0	0	0	0	0	0	0	0	0	0	306	0	0	0	0	0	0	0	0	0	45	0	0	0	0	25	0	0	0	0	0	0	0	0	0	111	113	0	0	0	0	0	113	0
8.A.46.1.2	8.A.46.1	8.A.46	Glycan-binding_Protein_(SusD)_Family	none	0	0	0	0	0	0	0	0	27	0	0	0	0	0	0	0	0	0	0	0	0	13	0	0	0	0	25	0	0	0	0	0	0	0	0	0	0	0	0	0	0	0	0	0	0
8.A.46.1.3	8.A.46.1	8.A.46	Glycan-binding_Protein_(SusD)_Family	none	0	0	0	0	0	183	0	0	143	0	0	64	0	0	0	0	0	0	0	0	4	1687	0	0	0	0	7	0	0	0	0	0	26	0	0	0	240	0	0	0	0	0	0	0	0
8.A.46.1.4	8.A.46.1	8.A.46	Glycan-binding_Protein_(SusD)_Family	none	0	0	0	0	0	0	0	0	0	0	0	0	0	0	0	0	0	0	0	0	0	0	0	0	0	0	0	0	0	0	0	0	0	0	0	0	28	0	0	0	0	0	0	0	0
8.A.46.1.5	8.A.46.1	8.A.46	Glycan-binding_Protein_(SusD)_Family	none	52	0	0	0	0	0	0	0	0	0	0	0	0	0	0	0	0	0	0	0	0	0	0	0	0	0	0	0	0	0	0	0	0	0	0	0	0	0	0	0	0	0	0	0	0
8.A.46.1.6	8.A.46.1	8.A.46	Glycan-binding_Protein_(SusD)_Family	none	0	0	0	0	0	32	0	0	0	0	0	80	0	0	0	0	0	0	0	0	21	21	0	0	0	0	7	0	0	0	0	0	0	0	0	0	99	0	0	0	0	0	0	0	0
8.A.46.2.1	8.A.46.2	8.A.46	Glycan-binding_Protein_(SusD)_Family	none	0	0	0	0	0	0	0	0	0	0	0	0	0	0	0	0	0	0	0	0	71	209	0	0	0	0	0	0	0	0	0	0	0	0	0	0	0	0	0	0	0	0	0	0	0
8.A.46.2.2	8.A.46.2	8.A.46	Glycan-binding_Protein_(SusD)_Family	none	0	0	0	0	0	0	0	0	0	0	0	0	0	0	0	0	31	0	0	0	0	10	0	0	0	0	111	0	0	0	0	0	0	0	0	0	420	0	0	0	0	0	0	39	0
8.A.46.2.3	8.A.46.2	8.A.46	Glycan-binding_Protein_(SusD)_Family	none	0	0	0	0	0	0	0	0	0	0	0	0	0	0	0	0	0	0	0	0	0	0	0	0	0	0	0	0	0	0	0	0	0	0	0	0	0	60	0	0	0	0	0	0	0
8.A.46.3.2	8.A.46.3	8.A.46	Glycan-binding_Protein_(SusD)_Family	none	54	0	0	0	0	0	0	0	11	0	0	314	0	0	0	0	0	0	0	0	0	0	0	0	0	0	0	0	0	0	0	0	0	0	0	222	0	0	0	0	0	0	0	0	0
8.A.46.3.3	8.A.46.3	8.A.46	Glycan-binding_Protein_(SusD)_Family	none	0	0	0	0	0	501	0	0	105	0	0	123	0	0	0	0	0	0	0	0	0	746	0	0	0	0	1808	0	0	0	0	0	0	0	0	0	15	0	0	0	0	0	0	0	0
8.A.46.3.4	8.A.46.3	8.A.46	Glycan-binding_Protein_(SusD)_Family	none	0	0	0	0	0	0	0	0	0	0	0	0	0	0	0	0	0	0	0	0	0	2	0	0	0	0	0	0	0	0	0	0	0	0	0	0	50	0	0	0	0	0	0	0	0
8.A.49.1.1	8.A.49.1	8.A.49	Klotho_Auxiliary_Protein_(Klotho)_Family	none	0	0	0	0	1	0	0	4	0	0	0	0	0	0	0	0	0	0	0	0	0	0	0	0	0	1	0	0	0	0	0	0	0	0	0	0	0	0	0	0	0	0	0	0	0
8.A.49.1.2	8.A.49.1	8.A.49	Klotho_Auxiliary_Protein_(Klotho)_Family	none	0	0	0	0	0	0	0	0	0	0	0	0	0	0	0	0	0	0	0	0	0	0	0	0	0	0	0	0	0	0	0	0	0	0	0	0	0	0	6	0	0	0	0	0	0
8.A.49.1.3	8.A.49.1	8.A.49	Klotho_Auxiliary_Protein_(Klotho)_Family	none	0	0	48	0	0	0	0	0	0	0	0	0	0	0	0	0	0	0	17	0	0	0	0	0	0	0	0	0	0	0	0	0	0	0	0	0	0	0	10	0	0	0	0	0	0
8.A.5.1.3	8.A.5.1	8.A.5	Voltage-gated_K+_Channel_≈í‚â§-subunit_(Kv≈í‚â§)_Family	none	0	0	0	0	10	42	0	0	0	0	0	0	0	0	0	0	0	0	0	0	0	136	0	0	20	5	0	1	0	0	0	0	0	0	0	0	0	5	0	0	0	0	0	0	0
8.A.5.1.4	8.A.5.1	8.A.5	Voltage-gated_K+_Channel_≈í‚â§-subunit_(Kv≈í‚â§)_Family	none	0	156	10	0	0	0	0	0	0	1	0	0	0	4	24	0	0	0	0	0	0	23	0	0	0	0	0	3	0	0	0	0	0	0	0	0	0	0	0	0	0	0	156	0	0
8.A.5.1.5	8.A.5.1	8.A.5	Voltage-gated_K+_Channel_≈í‚â§-subunit_(Kv≈í‚â§)_Family	none	0	0	0	0	0	0	0	0	0	0	0	0	0	0	0	0	0	0	0	0	0	0	0	0	0	0	0	0	0	0	0	0	0	0	0	0	0	0	0	0	0	0	0	0	0
8.A.5.1.6	8.A.5.1	8.A.5	Voltage-gated_K+_Channel_≈í‚â§-subunit_(Kv≈í‚â§)_Family	none	0	0	0	0	0	0	0	124	0	6	0	0	0	1	0	0	0	0	0	3	0	0	0	0	0	0	0	0	0	0	0	0	0	0	0	0	0	1	12	0	0	0	0	1	0
8.A.51.1.1	8.A.51.1	8.A.51	DPP6	Hydrolase	0	0	0	157	0	0	0	0	0	0	157	0	157	0	0	0	0	0	0	0	0	0	0	157	0	0	0	0	0	0	0	0	0	0	0	0	0	0	0	0	0	0	0	0	0
8.A.51.1.2	8.A.51.1	8.A.51	DPP6	Hydrolase	0	0	0	0	0	0	0	0	0	0	0	0	0	0	0	0	0	0	0	0	0	0	0	0	0	0	0	0	0	0	0	0	0	0	0	0	0	0	0	0	0	0	0	0	0
8.A.51.1.4	8.A.51.1	8.A.51	DPP6	Hydrolase	242	0	0	0	0	0	0	0	254	0	82	0	0	0	0	0	118	0	0	0	40	79	0	0	0	0	0	0	0	0	0	0	0	0	0	126	32	10	0	0	0	0	0	10	0
8.A.51.1.5	8.A.51.1	8.A.51	DPP6	Hydrolase	0	0	0	98	0	96	0	0	0	0	98	0	98	0	0	0	113	0	0	0	0	0	0	87	0	0	0	0	0	0	0	0	0	0	0	0	0	36	0	0	0	0	0	0	0
8.A.58.2.9	8.A.58.2	8.A.58	Dispanin_(Dispanin)_Family_	none	0	0	0	0	0	0	0	0	0	0	0	0	0	0	0	0	0	0	0	0	2	0	0	0	0	0	0	0	0	0	0	0	0	0	0	0	0	0	0	0	0	0	0	0	0
8.A.59.1.2	8.A.59.1	8.A.59	STAC-A	Adenylate/Guanylate_Cyclase_(A/GCyc)	0	0	0	0	0	0	0	0	0	0	0	0	0	0	0	0	0	0	0	0	0	0	0	0	0	0	0	0	0	225	0	0	0	0	0	0	0	0	0	0	0	0	0	0	0
8.A.7.1.1	8.A.7.1	8.A.7	Phosphotransferase_System_Enzyme_I_(EI)_Family	none	0	35	0	0	38	0	2731	0	0	437	0	0	0	0	0	0	0	0	109	28	0	0	0	0	14	11	0	0	70	84	0	134	0	0	0	0	0	0	223	437	0	94	35	0	0
8.A.7.1.4	8.A.7.1	8.A.7	Phosphotransferase_System_Enzyme_I_(EI)_Family	none	0	10	0	0	0	0	0	0	0	0	0	0	0	0	0	0	0	0	0	0	0	0	0	0	0	0	0	0	0	0	0	0	0	0	0	0	0	0	0	0	0	0	0	0	0
8.A.7.1.5	8.A.7.1	8.A.7	Phosphotransferase_System_Enzyme_I_(EI)_Family	none	0	0	0	0	0	0	0	0	0	0	0	0	0	0	0	0	0	0	0	0	0	0	0	0	0	0	0	0	0	0	0	0	0	0	0	0	388	0	0	0	0	0	0	0	0
8.A.8.1.1	8.A.8.1	8.A.8	Phosphotransferase_System_HPr_(HPr)_Family	none	0	0	0	0	0	0	0	0	0	0	0	0	0	0	0	0	0	0	0	0	0	0	0	0	7	0	0	0	0	0	0	0	0	0	0	0	0	0	0	0	0	0	0	0	0
8.A.8.1.5	8.A.8.1	8.A.8	Phosphotransferase_System_HPr_(HPr)_Family	none	0	0	0	0	0	0	0	0	0	0	0	0	0	0	0	1	0	0	0	0	0	0	0	0	0	0	0	12	0	0	0	0	0	0	0	0	0	0	0	0	0	0	0	0	0
8.A.8.1.6	8.A.8.1	8.A.8	Phosphotransferase_System_HPr_(HPr)_Family	none	0	0	0	0	0	0	0	0	0	0	0	0	0	0	0	0	0	0	0	37	0	0	0	0	0	0	0	0	0	0	0	0	0	0	0	0	0	0	0	0	0	0	0	0	0
8.A.85.1.4	8.A.85.1	8.A.85	GC	Adenylate/Guanylate_Cyclase_(A/GCyc)	0	0	0	0	0	0	0	0	0	0	0	0	0	0	0	0	0	0	0	0	0	0	0	0	0	0	0	0	0	0	0	148	0	0	0	0	0	0	0	0	0	0	0	0	0
8.A.85.1.5	8.A.85.1	8.A.85	GC	Adenylate/Guanylate_Cyclase_(A/GCyc)	0	0	0	0	0	0	0	0	0	0	0	0	0	0	0	0	0	0	0	0	0	0	0	0	0	0	0	0	0	0	0	0	0	0	0	0	0	0	0	98	0	0	0	0	0
8.A.85.1.6	8.A.85.1	8.A.85	GC	Adenylate/Guanylate_Cyclase_(A/GCyc)	0	0	0	0	0	0	0	0	0	0	0	0	0	0	0	0	0	0	0	0	0	0	0	0	0	0	0	0	0	0	0	0	0	0	0	0	0	0	0	0	0	0	0	0	0
8.A.85.3.1	8.A.85.3	8.A.85	GC	Adenylate/Guanylate_Cyclase_(A/GCyc)	77	18	202	0	0	0	940	412	0	48	0	0	0	151	28	0	0	0	77	0	0	0	0	0	0	0	0	67	59	0	0	0	0	13	86	495	0	0	0	48	0	872	0	0	163
8.A.85.3.2	8.A.85.3	8.A.85	GC	Adenylate/Guanylate_Cyclase_(A/GCyc)	330	0	0	0	0	0	46	0	0	262	0	0	0	0	0	0	0	78	112	157	0	0	0	0	0	0	0	6	153	0	0	337	0	0	0	0	0	0	0	240	0	130	0	0	0
8.A.85.3.3	8.A.85.3	8.A.85	GC	Adenylate/Guanylate_Cyclase_(A/GCyc)	0	0	25	0	0	0	74	0	0	144	0	0	0	0	0	0	0	0	0	9	0	0	0	0	0	0	0	11	389	0	0	449	0	47	0	0	0	0	0	0	0	1188	0	0	28
8.A.88.2.3	8.A.88.2	8.A.88	CASQ	LysE	0	0	0	0	0	0	0	0	0	0	0	0	0	0	0	0	0	0	0	0	0	0	0	0	0	0	0	0	0	0	0	0	0	0	0	0	0	0	0	0	0	0	0	0	0
8.A.88.2.7	8.A.88.2	8.A.88	CASQ	LysE	0	0	0	0	0	0	0	312	0	0	0	0	0	0	0	0	0	0	0	0	0	0	0	0	0	0	0	2	0	0	0	0	0	0	0	0	0	0	0	0	0	0	0	0	0
8.A.9.1.1	8.A.9.1	8.A.9	rBAT_Transport_Accessory_Protein_(rBAT)_Family	none	0	0	0	0	25	0	0	0	0	0	0	0	0	0	0	0	0	0	0	0	0	0	0	0	0	0	0	0	0	0	0	0	0	0	0	0	0	0	0	0	0	0	0	0	0
8.A.9.1.2	8.A.9.1	8.A.9	rBAT_Transport_Accessory_Protein_(rBAT)_Family	none	0	0	35	0	69	0	0	0	0	0	0	0	0	0	0	0	0	0	20	26	0	0	6	0	15	0	0	0	0	0	0	0	0	0	3	0	0	0	0	0	0	0	0	0	2
8.A.9.1.3	8.A.9.1	8.A.9	rBAT_Transport_Accessory_Protein_(rBAT)_Family	none	0	0	0	0	16	101	0	0	0	0	0	0	0	0	0	0	0	0	0	0	0	229	0	0	0	0	0	0	0	0	0	0	0	0	0	0	27	3	0	0	0	0	0	3	0
8.A.95.1.4	8.A.95.1	8.A.95	Transmembrane_and_TPR_Repeat-containing_Protein_3_(TMTC3)_Family	none	0	0	0	41	0	0	0	0	0	0	41	0	41	0	0	0	0	0	0	0	0	0	0	41	0	0	0	0	0	0	0	0	0	0	0	0	0	0	0	0	0	0	0	0	0
9.A.11.1.1	9.A.11.1	9.A.11	Dipicolinic_Acid_Transporter_(DPA-T)_Family	none	0	0	0	0	0	0	0	0	0	0	0	0	0	0	0	0	0	0	3	0	0	0	0	0	0	0	0	0	0	0	0	0	0	3	0	0	0	0	0	0	0	0	0	0	0
9.A.11.1.2	9.A.11.1	9.A.11	Dipicolinic_Acid_Transporter_(DPA-T)_Family	none	0	0	0	0	0	0	0	0	0	0	0	0	0	0	0	0	0	0	9	0	0	0	0	0	0	0	0	0	0	0	0	0	0	0	1	0	0	0	0	0	0	0	0	0	45
9.A.15.3.1	9.A.15.3	9.A.15	APT	Protein_Kinase_(PK)	0	0	0	0	0	0	0	0	0	0	0	0	0	0	0	0	0	0	0	0	0	0	0	0	0	0	0	0	0	0	0	0	0	0	0	0	0	0	0	0	0	0	0	0	0
9.A.21.1.1	9.A.21.1	9.A.21	ComC_DNA_Uptake_Competence_(ComC)_Family	none	0	0	0	0	0	0	0	0	0	2313	0	0	0	0	0	0	0	0	0	0	0	0	0	0	0	0	0	0	0	0	0	0	0	0	0	0	0	0	0	2313	0	0	0	0	0
9.A.21.1.2	9.A.21.1	9.A.21	ComC_DNA_Uptake_Competence_(ComC)_Family	none	0	28	0	0	0	0	0	0	0	419	0	0	0	0	0	0	0	0	0	0	0	0	0	0	0	0	0	0	0	1211	0	0	0	0	0	0	0	0	0	419	0	0	0	0	0
9.A.23.1.1	9.A.23.1	9.A.23	Niacin/Nicotinamide_Transporter_(NNT)_Family	none	0	0	0	0	0	0	0	0	0	0	0	0	0	0	0	2	0	16	0	0	0	0	0	0	0	3	0	0	0	0	0	0	0	0	0	0	0	0	0	0	0	0	0	0	0
9.A.23.1.2	9.A.23.1	9.A.23	Niacin/Nicotinamide_Transporter_(NNT)_Family	none	0	0	0	0	0	0	0	0	0	0	0	0	0	0	0	0	0	0	0	0	0	0	0	0	6	0	0	0	0	0	0	0	0	0	0	0	0	0	0	0	0	0	0	0	0
9.A.28.1.1	9.A.28.1	9.A.28	Ethanolamine_Facilitator_(EAF)_Family	none	0	0	0	0	0	0	0	0	0	0	0	0	0	50	0	0	0	0	0	0	0	0	0	0	0	0	0	0	0	0	0	0	0	0	0	0	0	0	0	0	0	3	0	0	0
9.A.3.1.1	9.A.3.1	9.A.3	RetromerAA	Retromer	0	0	0	0	0	0	38	0	0	0	0	0	0	0	0	0	0	0	0	0	0	0	0	0	0	0	0	0	0	0	0	0	0	0	0	0	0	0	0	0	0	0	0	0	0
9.A.32.1.6	9.A.32.1	9.A.32	SdpC_(Peptide-Antibiotic_Killer_Factor)_Immunity_Protein,_SdpI_(SdpI)_Family	none	0	0	3	0	0	0	0	0	0	0	0	0	0	0	0	0	0	0	0	0	0	0	0	0	0	0	0	0	0	0	0	0	0	0	0	0	0	0	0	0	0	0	0	0	0
9.A.32.1.8	9.A.32.1	9.A.32	SdpC_(Peptide-Antibiotic_Killer_Factor)_Immunity_Protein,_SdpI_(SdpI)_Family	none	0	0	0	0	0	0	0	0	0	0	0	0	0	0	0	0	0	0	0	0	0	0	0	0	0	0	0	0	0	0	0	0	0	0	0	0	0	0	0	0	0	0	0	0	0
9.A.32.2.5	9.A.32.2	9.A.32	SdpC_(Peptide-Antibiotic_Killer_Factor)_Immunity_Protein,_SdpI_(SdpI)_Family	none	0	0	0	0	0	0	0	0	0	0	0	0	0	0	0	0	0	0	0	0	0	0	7	0	0	1	0	0	0	0	0	0	0	0	0	0	0	0	0	0	0	0	0	0	0
9.A.33.1.1	9.A.33.1	9.A.33	Pyocin_R2_Phage_P2_Tail_Fiber_Protein_(Pyocin_R2)_Family	none	0	0	0	0	0	0	0	0	0	0	0	0	0	0	0	0	0	0	0	0	0	0	0	0	0	0	0	0	0	0	0	0	0	0	0	0	0	0	0	0	1	0	0	0	0
9.A.34.1.10	9.A.34.1	9.A.34	Nuclear_Pore_Complex_Biogenesis_(NPC-B)_Family	none	0	0	0	0	0	0	0	0	0	416	128	0	128	0	0	0	0	0	0	0	0	75	0	128	0	0	0	0	0	0	0	0	47	0	0	0	0	0	0	0	0	750	0	0	0
9.A.4.1.1	9.A.4.1	9.A.4	YggT_or_Fanciful_K+_Uptake-B_(FkuB;_YggT)_Family	none	0	0	0	0	0	0	0	0	0	0	0	0	0	0	0	0	0	0	0	0	0	0	0	0	0	0	0	0	0	0	0	0	0	0	0	0	0	0	0	0	0	0	0	0	0
9.A.41.1.1	9.A.41.1	9.A.41	Capsular_Polysaccharide_Exporter_(CPS-E)_Family	none	0	73	0	0	0	0	0	0	0	712	0	0	0	0	0	0	0	0	0	0	0	0	0	0	0	0	0	0	0	142	0	0	0	0	0	0	0	0	0	0	0	0	73	0	0
9.A.47.2.1	9.A.47.2	9.A.47	Tight_Adherence_(Pilus)_Biogenesis_Apparatus_(TABA)_Family	none	0	0	0	0	0	0	0	0	0	0	0	0	0	0	0	0	0	0	0	0	0	0	0	0	0	0	0	0	0	0	0	0	0	0	0	0	0	0	0	0	0	0	0	0	0
9.A.5.1.1	9.A.5.1	9.A.5	Putative_Arginine_Transporter_(ArgW)_Family	none	0	0	0	0	0	0	0	0	0	0	0	0	0	0	0	0	0	5	0	0	0	0	0	0	0	0	0	0	0	0	0	0	0	0	0	0	0	0	0	0	0	0	0	0	0
9.A.5.2.1	9.A.5.2	9.A.5	Putative_Arginine_Transporter_(ArgW)_Family	none	0	0	0	0	0	0	0	0	0	0	0	0	0	0	0	0	0	0	0	0	0	0	0	0	0	0	0	0	0	0	0	0	0	0	0	0	0	0	0	0	0	0	0	0	0
9.A.5.3.1	9.A.5.3	9.A.5	Putative_Arginine_Transporter_(ArgW)_Family	none	0	0	0	0	0	0	0	0	0	0	0	0	0	0	0	0	0	0	0	0	0	0	0	0	0	0	0	0	0	0	0	0	0	0	0	0	0	0	0	0	0	0	0	0	4
9.A.5.3.2	9.A.5.3	9.A.5	Putative_Arginine_Transporter_(ArgW)_Family	none	0	0	0	0	0	0	0	0	0	0	0	0	0	0	0	0	0	0	0	0	0	0	0	0	0	0	0	0	0	0	0	0	0	0	0	0	0	0	0	0	0	0	0	0	0
9.A.5.4.2	9.A.5.4	9.A.5	Putative_Arginine_Transporter_(ArgW)_Family	none	0	0	0	0	0	0	0	0	0	0	0	0	0	0	0	0	0	0	0	0	0	0	0	0	0	0	0	0	0	0	0	0	0	0	0	0	0	0	0	0	0	0	0	0	0
9.A.56.1.1	9.A.56.1	9.A.56	Outer_Membrane_Anion_Porin,_TsaT_(TsaT)_Family	none	0	0	0	0	0	0	0	0	0	0	0	0	0	0	0	0	0	0	0	0	0	0	0	0	0	0	0	0	681	0	0	0	0	0	0	0	0	0	0	0	0	0	0	0	0
9.A.63.1.2	9.A.63.1	9.A.63	R-VPS	Retromer	0	0	0	0	0	0	0	0	0	0	0	0	0	0	0	0	0	0	0	0	0	0	0	0	0	0	0	0	0	0	0	0	0	0	0	0	0	0	0	0	0	0	0	0	0
9.A.69.1.1	9.A.69.1	9.A.69	Intermembrane_Phospholipid_Translocase_(IMPL-T)_Family	none	0	0	0	0	0	0	0	0	0	227	0	0	0	0	0	0	0	0	0	0	0	0	0	0	0	0	0	0	0	0	0	0	0	0	0	0	0	0	0	227	0	0	0	0	0
9.A.70.1.1	9.A.70.1	9.A.70	Aspartate_Amino_Transferase_(AAT)_Family_	none	0	0	0	0	0	0	0	0	0	0	0	0	0	0	0	0	0	0	0	0	0	0	0	0	4	0	0	0	0	0	0	0	0	0	0	0	0	0	0	0	0	0	0	0	0
9.A.74.1.6	9.A.74.1	9.A.74	Small_Oligomeric_Nitrate/Nitrite_Uptake_Transporter_(NrtS)_Family	none	0	0	0	0	0	0	0	0	0	0	0	0	0	403	0	0	0	0	178	1212	0	0	0	0	0	0	0	156	0	0	0	0	0	0	0	0	0	0	0	201	136	0	0	0	0
9.A.79.1.4	9.A.79.1	9.A.79	Autophagosomal_Phospholipid_Transmembrane_Translocase_(Atg9)_Family	none	0	0	0	0	0	0	0	0	0	0	0	0	0	0	0	0	0	0	0	0	0	0	0	0	0	0	0	0	0	0	0	0	0	0	0	0	0	0	0	0	0	0	0	0	0
9.A.8.1.13	9.A.8.1	9.A.8	Ferrous_Iron_Uptake_(FeoB)_Family	none	0	0	0	0	0	0	0	0	0	0	215	0	215	0	0	0	144	0	0	0	0	189	0	215	0	0	0	0	0	0	0	0	0	0	0	0	0	0	0	0	0	0	0	0	0
9.A.8.1.14	9.A.8.1	9.A.8	Ferrous_Iron_Uptake_(FeoB)_Family	none	0	0	87	0	140	0	0	958	0	0	0	0	0	0	0	12	0	483	0	0	0	0	40	0	40	80	0	203	0	0	0	0	0	0	33	0	0	0	0	0	0	0	0	0	172
9.A.8.1.17	9.A.8.1	9.A.8	Ferrous_Iron_Uptake_(FeoB)_Family	none	0	0	0	0	0	35	0	0	0	0	0	0	0	0	0	16	0	0	0	0	0	0	0	0	0	0	0	0	0	0	0	0	0	0	0	0	0	0	0	0	0	0	0	0	0
9.A.8.1.4	9.A.8.1	9.A.8	Ferrous_Iron_Uptake_(FeoB)_Family	none	0	0	0	0	0	0	0	0	0	0	0	0	0	0	0	0	0	0	0	0	0	0	0	0	0	0	0	0	0	0	0	0	0	0	0	0	0	0	0	0	0	0	0	0	0
9.A.8.1.5	9.A.8.1	9.A.8	Ferrous_Iron_Uptake_(FeoB)_Family	none	0	0	0	0	0	0	0	0	0	0	0	0	0	0	0	0	0	0	0	0	0	0	0	0	0	0	0	0	0	0	0	0	0	0	0	0	0	0	0	0	0	0	0	0	0
9.A.8.1.6	9.A.8.1	9.A.8	Ferrous_Iron_Uptake_(FeoB)_Family	none	0	77	0	0	0	31	320	0	0	1311	0	0	0	0	368	0	0	0	0	0	0	0	0	0	0	0	0	0	0	502	0	492	0	0	0	0	0	80	0	776	307	0	78	0	0
9.B.1.1.2	9.B.1.1	9.B.1	CAAX_Protease	CAAX	19	0	0	0	0	35	0	0	0	0	0	0	0	0	0	0	0	0	0	0	7	0	0	0	0	0	0	0	0	0	0	0	0	0	0	19	0	0	0	0	0	0	0	0	0
9.B.1.1.5	9.B.1.1	9.B.1	CAAX_Protease	CAAX	0	50	0	0	0	0	12	0	0	100	0	0	0	0	0	0	0	0	0	0	0	0	0	0	0	10	0	0	0	75	0	0	0	0	0	0	0	8	0	0	293	0	50	0	0
9.B.1.1.6	9.B.1.1	9.B.1	CAAX_Protease	CAAX	0	0	0	0	0	0	0	0	0	0	0	0	0	6	0	0	0	0	0	0	0	0	0	0	0	0	0	0	0	0	0	0	0	0	0	0	0	0	0	0	0	67	0	0	0
9.B.10.1.1	9.B.10.1	9.B.10	Putative_Tripartite_Zn2+_Transporter_(TZT)_Family	none	0	43	0	0	0	0	0	85	0	89	0	0	0	0	0	4	0	38	0	0	0	0	0	0	0	0	0	0	57	91	0	0	0	0	0	0	0	1	0	0	85	11	43	1	0
9.B.100.1.1	9.B.100.1	9.B.100	Phage_Shock_Protein_(Psp)_Family	none	0	0	0	0	0	0	0	0	0	0	0	0	0	0	0	0	0	0	0	0	0	0	0	0	0	0	0	0	0	0	0	0	0	0	0	0	0	0	0	0	0	0	0	0	0
9.B.101.3.1	9.B.101.3	9.B.101	Cytotoxin-associated_Gene_Product_(CagA)_Family	none	0	50	0	0	0	0	0	0	0	361	0	0	0	0	0	0	0	0	0	0	0	0	0	0	0	0	0	0	0	0	0	0	0	0	0	0	0	0	0	0	0	0	0	0	0
9.B.102.1.14	9.B.102.1	9.B.102	YedE/YeeE_(YedE/YeeE)_Family_	none	0	8	0	0	0	0	0	0	0	0	0	0	0	13	5	0	0	21	0	0	0	0	0	0	0	0	0	0	0	0	0	0	0	0	0	0	0	0	0	0	0	16	0	0	0
9.B.102.1.4	9.B.102.1	9.B.102	YedE/YeeE_(YedE/YeeE)_Family_	none	0	0	0	0	0	0	0	0	0	0	0	0	0	0	0	0	0	0	0	0	0	0	0	0	0	0	0	0	0	0	0	0	0	0	0	0	0	0	0	0	0	0	0	0	0
9.B.102.1.7	9.B.102.1	9.B.102	YedE/YeeE_(YedE/YeeE)_Family_	none	0	0	0	0	0	0	0	0	0	0	0	0	0	0	0	0	0	0	0	0	0	0	0	0	0	0	0	0	0	0	0	27	0	0	0	0	0	0	0	0	0	0	0	0	0
9.B.102.1.8	9.B.102.1	9.B.102	YedE/YeeE_(YedE/YeeE)_Family_	none	0	0	0	0	0	0	0	0	0	0	0	0	0	0	0	0	0	0	0	0	0	0	0	0	0	0	0	0	0	0	0	0	0	0	0	0	0	0	0	0	0	0	0	0	0
9.B.102.2.4	9.B.102.2	9.B.102	YedE/YeeE_(YedE/YeeE)_Family_	none	0	0	0	0	0	0	0	0	0	0	0	0	0	0	0	0	0	0	0	0	0	0	0	0	0	0	0	0	0	0	0	0	0	0	0	0	0	0	0	0	0	0	0	0	0
9.B.102.4.1	9.B.102.4	9.B.102	YedE/YeeE_(YedE/YeeE)_Family_	none	0	0	0	0	0	0	0	0	0	0	0	0	0	0	0	0	0	202	0	0	0	0	0	0	0	0	0	0	0	0	0	0	0	0	0	0	0	0	0	0	0	0	0	0	0
9.B.102.4.5	9.B.102.4	9.B.102	YedE/YeeE_(YedE/YeeE)_Family_	none	0	0	0	0	0	0	0	0	0	0	0	0	0	0	0	0	0	0	0	0	0	0	0	0	0	0	0	0	0	0	0	19	0	0	0	0	0	0	0	0	0	0	0	0	0
9.B.102.5.2	9.B.102.5	9.B.102	YedE/YeeE_(YedE/YeeE)_Family_	none	0	0	0	0	0	0	0	0	0	0	0	0	0	0	0	0	0	0	0	0	0	0	0	0	0	0	0	0	0	0	0	0	0	0	0	0	0	0	0	0	0	0	0	0	0
9.B.102.5.5	9.B.102.5	9.B.102	YedE/YeeE_(YedE/YeeE)_Family_	none	0	0	0	0	0	0	0	0	0	0	0	0	0	0	0	0	0	0	0	0	0	0	0	0	0	0	0	0	0	0	0	0	0	0	0	0	0	0	0	0	0	0	0	0	0
9.B.104.1.10	9.B.104.1	9.B.104	Rhomboid_Protease_(Rhomboid)_Family	none	0	8	0	31	0	71	0	0	0	118	0	17	20	0	0	0	0	0	0	0	0	0	0	0	0	0	0	0	0	0	11	0	0	0	0	0	13	12	0	118	0	0	8	12	0
9.B.104.1.2	9.B.104.1	9.B.104	Rhomboid_Protease_(Rhomboid)_Family	none	0	0	0	0	0	0	0	0	0	0	0	0	0	0	0	0	0	0	0	0	0	0	0	0	0	0	0	0	0	0	17	0	0	0	0	0	0	15	0	0	0	0	0	15	0
9.B.104.1.3	9.B.104.1	9.B.104	Rhomboid_Protease_(Rhomboid)_Family	none	0	0	0	0	0	0	0	0	0	0	0	0	0	0	0	0	0	0	1	0	0	0	0	0	0	0	0	0	0	0	0	0	0	0	0	0	0	0	0	0	0	0	0	0	0
9.B.104.1.8	9.B.104.1	9.B.104	Rhomboid_Protease_(Rhomboid)_Family	none	0	0	0	116	0	0	0	0	0	0	0	0	116	0	0	0	0	0	0	0	0	0	0	0	0	0	0	0	0	0	0	0	0	0	0	0	0	0	0	0	0	0	0	0	0
9.B.104.3.2	9.B.104.3	9.B.104	Rhomboid_Protease_(Rhomboid)_Family	none	0	0	0	22	0	0	0	0	0	0	22	0	22	0	0	0	0	0	0	0	0	0	0	0	0	0	15	0	0	0	0	0	0	0	0	0	0	0	0	0	0	0	0	0	0
9.B.105.1.1	9.B.105.1	9.B.105	PbrBC	Phospholipid_Transporter/Phosphatase_(PL-TP)	0	73	0	0	0	0	68	0	0	70	0	0	0	0	0	0	0	0	0	0	0	0	0	0	0	0	0	0	13	0	0	0	0	0	0	0	0	0	0	0	19	222	73	0	0
9.B.105.1.5	9.B.105.1	9.B.105	PbrBC	Phospholipid_Transporter/Phosphatase_(PL-TP)	0	0	0	0	6	0	0	0	0	0	0	0	0	19	0	0	0	0	0	1	0	0	0	0	0	0	0	5	0	0	0	0	0	0	0	0	0	0	0	0	0	0	0	0	0
9.B.105.1.7	9.B.105.1	9.B.105	PbrBC	Phospholipid_Transporter/Phosphatase_(PL-TP)	91	0	0	0	0	0	0	0	0	0	0	0	0	0	0	0	0	0	0	0	0	0	0	0	0	0	0	0	0	0	0	0	0	0	0	0	0	0	0	0	0	0	0	0	0
9.B.105.2.1	9.B.105.2	9.B.105	PbrBC	Phospholipid_Transporter/Phosphatase_(PL-TP)	0	0	0	0	0	0	0	0	0	0	0	0	0	0	0	0	0	0	0	0	0	0	0	0	12	0	0	0	0	0	0	0	0	0	0	0	0	0	0	0	0	0	0	0	0
9.B.105.2.3	9.B.105.2	9.B.105	PbrBC	Phospholipid_Transporter/Phosphatase_(PL-TP)	0	0	0	0	0	0	0	0	0	0	0	0	0	0	0	0	0	11	0	0	0	0	0	0	0	0	0	0	0	0	0	0	0	0	0	0	0	0	0	0	0	0	0	0	0
9.B.105.3.4	9.B.105.3	9.B.105	PbrBC	Phospholipid_Transporter/Phosphatase_(PL-TP)	0	0	0	0	0	0	0	0	0	0	0	0	0	0	0	0	0	0	0	0	0	0	0	0	0	0	0	0	0	0	0	0	0	0	0	0	0	0	0	0	0	0	0	0	0
9.B.105.4.1	9.B.105.4	9.B.105	PbrBC	Phospholipid_Transporter/Phosphatase_(PL-TP)	0	0	0	0	0	0	0	0	0	0	0	0	0	0	0	0	0	0	0	0	0	0	0	0	0	0	0	0	0	0	0	0	0	0	0	0	0	0	0	0	0	0	0	0	0
9.B.105.4.6	9.B.105.4	9.B.105	PbrBC	Phospholipid_Transporter/Phosphatase_(PL-TP)	0	0	0	0	0	0	0	0	0	0	0	0	0	0	0	0	0	0	0	0	0	0	0	0	0	0	0	0	0	0	0	0	0	0	0	0	0	8	0	0	0	0	0	0	0
9.B.105.5.2	9.B.105.5	9.B.105	PbrBC	Phospholipid_Transporter/Phosphatase_(PL-TP)	0	0	0	0	0	8	0	0	0	0	0	26	0	0	0	0	1	0	0	0	1	0	0	0	0	0	0	0	0	0	0	0	0	0	0	0	0	0	0	0	0	0	0	0	0
9.B.110.1.1	9.B.110.1	9.B.110	DUF2339_(DUF2339))_Family	none	0	45	0	0	0	0	69	0	0	85	0	0	0	25	0	0	0	0	0	0	0	0	0	0	0	0	0	0	0	69	0	0	0	0	0	0	0	0	0	0	0	0	0	0	0
9.B.111.1.5	9.B.111.1	9.B.111	LysS	Major_Facilitator_(MFS)	0	677	0	625	178	136	716	123	251	305	625	166	173	180	115	1	185	0	1	31	0	0	9	530	54	91	0	14	22	99	147	0	0	0	46	0	99	153	0	0	438	549	31	119	116
9.B.114.1.1	9.B.114.1	9.B.114	Vancomycin-sensitivity_protein_(SanA)_Family	none	0	0	0	0	0	0	0	0	0	0	0	0	0	0	0	0	0	0	0	0	0	0	0	0	0	0	0	0	0	0	8	0	0	0	1	0	0	0	0	0	0	0	0	2	0
9.B.115.1.3	9.B.115.1	9.B.115	Steroid_5alpha-reductase/Lamin_B_Receptor_(LBR)_Family	none	0	0	0	52	0	0	0	0	0	0	82	0	82	0	0	0	0	0	0	0	0	0	0	82	6	0	0	0	0	0	0	0	0	0	0	0	0	0	0	0	0	0	0	0	0
9.B.115.1.6	9.B.115.1	9.B.115	Steroid_5alpha-reductase/Lamin_B_Receptor_(LBR)_Family	none	0	0	0	153	0	0	0	0	0	0	153	0	153	0	0	0	0	25	0	0	0	0	0	153	0	0	0	0	0	0	0	0	0	0	0	0	0	0	0	0	0	0	0	0	0
9.B.116.3.3	9.B.116.3	9.B.116	Transporter,_YvqF_(YvqF)_Family	none	0	0	0	0	0	0	0	0	0	0	9	0	0	0	0	0	38	0	0	0	0	51	0	9	0	0	0	0	0	0	0	0	0	0	0	0	0	7	0	0	0	0	0	0	0
9.B.118.1.1	9.B.118.1	9.B.118	11_or_12_TMS_YhfT_(YhfT)_Family	none	0	0	0	0	0	0	0	0	0	0	0	0	0	0	0	0	0	0	0	0	0	0	0	0	0	0	0	0	0	0	0	0	0	0	0	0	0	0	0	0	0	21	0	0	0
9.B.120.1.1	9.B.120.1	9.B.120	DUF554_(DUF554)_Family	none	0	0	0	0	0	0	0	0	0	0	0	0	0	20	16	0	0	0	0	0	0	0	0	0	0	7	0	0	0	0	0	0	0	0	0	0	0	0	0	0	48	0	0	0	0
9.B.120.1.2	9.B.120.1	9.B.120	DUF554_(DUF554)_Family	none	0	0	0	0	27	0	0	0	0	0	0	0	0	0	0	0	0	0	0	0	0	0	0	0	0	0	0	0	0	0	0	0	0	0	0	0	0	0	0	0	0	0	0	0	0
9.B.120.1.3	9.B.120.1	9.B.120	DUF554_(DUF554)_Family	none	0	0	0	0	0	0	0	0	0	0	0	0	0	15	0	0	0	27	0	61	10	0	0	0	0	4	0	0	10	0	6	54	0	0	0	0	0	0	0	0	0	25	0	0	16
9.B.120.1.5	9.B.120.1	9.B.120	DUF554_(DUF554)_Family	none	0	0	0	0	0	0	0	0	0	0	0	0	0	0	0	0	0	0	0	0	0	0	0	0	0	0	0	0	0	0	0	0	0	0	0	0	0	0	0	0	0	0	0	0	0
9.B.122.1.4	9.B.122.1	9.B.122	DUF3592_or_PF12158_(DUF3592)_Family	none	0	0	0	0	0	0	0	5	0	0	0	0	0	0	0	0	0	0	0	0	0	0	0	0	0	0	0	0	0	0	0	0	0	0	0	0	0	0	0	0	0	0	0	0	0
9.B.124.1.1	9.B.124.1	9.B.124	DUF805_or_PF05656_(DUF805)_Family	none	0	0	0	0	0	0	0	0	0	0	0	0	0	0	0	0	0	0	0	0	0	0	0	0	0	0	0	0	0	0	0	0	0	0	0	0	0	0	0	0	0	0	0	0	0
9.B.124.1.3	9.B.124.1	9.B.124	DUF805_or_PF05656_(DUF805)_Family	none	0	0	0	0	0	0	0	0	0	0	0	0	0	0	0	0	0	0	0	0	0	0	0	0	0	0	0	0	0	0	0	0	0	0	0	0	0	0	0	0	0	0	0	0	0
9.B.124.1.7	9.B.124.1	9.B.124	DUF805_or_PF05656_(DUF805)_Family	none	0	0	0	0	0	0	0	0	0	0	0	0	0	0	0	0	0	0	0	0	0	0	0	0	0	0	0	0	0	0	0	0	0	0	0	0	0	0	0	0	0	0	0	0	0
9.B.125.1.2	9.B.125.1	9.B.125	AmpE/CobD_(AmpE/CobD)_Family	none	0	0	0	0	0	0	0	0	0	0	0	0	0	0	0	0	0	0	0	0	0	0	0	0	0	0	0	0	0	0	0	0	0	0	0	0	0	0	0	0	0	0	0	0	0
9.B.125.2.1	9.B.125.2	9.B.125	AmpE/CobD_(AmpE/CobD)_Family	none	0	0	0	0	0	0	0	0	0	0	0	0	0	0	0	0	0	0	0	0	0	11	0	0	0	0	0	0	0	0	0	0	0	0	0	0	0	0	0	0	0	0	0	0	0
9.B.125.2.2	9.B.125.2	9.B.125	AmpE/CobD_(AmpE/CobD)_Family	none	15	27	0	0	0	0	0	0	0	24	0	0	0	12	0	0	0	0	0	4	0	0	0	0	0	0	0	0	0	0	0	0	0	0	0	0	0	7	0	24	28	0	27	0	0
9.B.126.2.2	9.B.126.2	9.B.126	Putative_Lipid_IV_Exporter_(YhjD)_Family	none	30	35	0	0	0	68	0	0	0	162	0	0	0	0	0	0	0	0	0	0	0	135	0	0	0	0	0	0	0	0	25	0	0	0	0	0	0	13	0	0	0	0	0	15	0
9.B.126.2.5	9.B.126.2	9.B.126	Putative_Lipid_IV_Exporter_(YhjD)_Family	none	0	0	0	0	20	0	0	0	0	0	0	0	0	0	0	0	0	0	0	0	0	0	0	0	0	0	0	0	0	0	0	0	0	0	0	0	0	0	0	0	0	0	0	0	0
9.B.126.2.9	9.B.126.2	9.B.126	Putative_Lipid_IV_Exporter_(YhjD)_Family	none	0	0	0	0	0	0	0	0	0	0	0	0	0	0	0	0	0	0	0	0	0	0	0	0	0	0	0	0	0	0	0	0	0	0	0	0	0	0	0	0	0	0	0	0	0
9.B.14.1.13	9.B.14.1	9.B.14	Putative_Heme_Handling_Protein_(HHP)_Family	none	0	0	0	0	0	0	0	0	0	0	0	0	0	0	0	0	0	0	1	0	0	0	0	0	0	0	0	0	0	0	0	0	0	0	0	0	0	0	0	0	0	0	0	0	0
9.B.14.1.17	9.B.14.1	9.B.14	Putative_Heme_Handling_Protein_(HHP)_Family	none	0	0	2	0	45	0	0	0	0	0	0	0	0	0	0	0	0	0	0	9	0	0	0	0	0	0	0	0	0	0	0	0	0	1	0	0	0	0	0	0	0	0	0	0	0
9.B.14.1.18	9.B.14.1	9.B.14	Putative_Heme_Handling_Protein_(HHP)_Family	none	0	0	0	0	0	0	0	0	0	0	0	0	0	0	0	0	0	0	0	0	0	0	0	0	0	0	0	0	0	0	0	0	0	0	0	0	0	0	0	0	0	0	0	0	0
9.B.14.1.20	9.B.14.1	9.B.14	Putative_Heme_Handling_Protein_(HHP)_Family	none	0	0	0	0	0	0	0	0	0	0	0	0	0	0	0	0	0	0	0	0	0	0	0	0	0	0	0	0	0	0	0	0	0	0	0	0	0	0	28	0	0	0	0	0	0
9.B.14.1.3	9.B.14.1	9.B.14	Putative_Heme_Handling_Protein_(HHP)_Family	none	0	0	0	0	0	0	0	0	0	0	0	0	0	0	0	0	0	0	0	0	0	0	0	0	0	0	0	0	0	0	0	0	0	0	0	0	0	0	0	0	0	253	0	0	0
9.B.14.2.2	9.B.14.2	9.B.14	Putative_Heme_Handling_Protein_(HHP)_Family	none	0	0	0	0	0	0	0	0	0	0	0	0	0	0	0	0	0	0	0	0	0	0	0	0	0	0	0	0	0	0	0	0	0	0	0	0	0	0	0	0	0	88	0	0	0
9.B.14.3.1	9.B.14.3	9.B.14	Putative_Heme_Handling_Protein_(HHP)_Family	none	0	0	0	0	0	0	0	0	0	0	0	0	0	0	0	0	0	0	0	0	0	256	0	0	0	0	0	0	0	0	0	0	0	0	0	0	0	0	0	0	0	0	0	0	0
9.B.14.3.2	9.B.14.3	9.B.14	Putative_Heme_Handling_Protein_(HHP)_Family	none	0	54	0	0	0	0	0	0	0	0	0	0	0	0	0	0	0	0	0	0	0	0	0	0	0	0	0	0	0	0	0	0	0	0	0	0	33	0	0	98	0	0	54	0	0
9.B.14.3.3	9.B.14.3	9.B.14	Putative_Heme_Handling_Protein_(HHP)_Family	none	0	0	0	0	0	0	0	0	0	171	0	0	0	0	0	0	0	0	0	0	0	0	0	0	0	0	0	0	67	24	0	0	0	0	0	17	0	44	0	171	0	0	0	38	0
9.B.14.3.7	9.B.14.3	9.B.14	Putative_Heme_Handling_Protein_(HHP)_Family	none	0	0	0	0	0	0	0	0	0	0	0	0	0	0	0	0	0	0	0	0	0	0	0	0	0	0	0	0	0	0	0	0	0	0	0	0	0	0	0	0	0	0	0	2	0
9.B.14.3.8	9.B.14.3	9.B.14	Putative_Heme_Handling_Protein_(HHP)_Family	none	0	0	0	68	0	27	0	0	0	0	68	0	68	0	0	0	0	0	0	0	0	18	0	0	0	0	0	0	0	0	0	0	0	0	0	0	0	0	0	0	0	0	0	0	0
9.B.14.3.9	9.B.14.3	9.B.14	Putative_Heme_Handling_Protein_(HHP)_Family	none	0	0	0	0	0	0	0	0	5	0	0	0	0	0	0	0	0	0	0	0	0	0	0	0	0	0	0	0	0	0	0	0	0	0	0	0	0	0	0	0	0	0	0	0	0
9.B.141.1.1	9.B.141.1	9.B.141	YibE/F_(YibE/F)_Family	none	0	0	0	0	0	0	0	0	0	0	0	0	0	0	0	0	0	0	0	0	0	0	0	0	0	0	0	0	0	0	0	0	0	0	0	0	0	0	133	0	0	0	0	0	0
9.B.142.11.8	9.B.142.11	9.B.142	GT39	Glycosyl/Acyl_Transferase_(GAT)	0	0	0	0	0	0	0	0	0	0	0	0	0	0	0	0	0	0	0	0	0	0	0	0	0	0	0	0	0	0	0	0	0	0	0	0	0	0	0	0	0	0	0	0	0
9.B.142.19.7	9.B.142.19	9.B.142	GT39	Glycosyl/Acyl_Transferase_(GAT)	0	0	0	0	0	0	0	0	0	0	0	0	0	0	0	0	0	0	0	0	0	0	0	0	0	0	0	0	0	0	0	0	0	0	0	0	0	0	8	0	0	0	0	0	0
9.B.142.2.1	9.B.142.2	9.B.142	GT39	Glycosyl/Acyl_Transferase_(GAT)	0	0	0	0	0	0	0	0	0	0	0	0	0	0	0	0	0	0	0	0	23	0	0	0	0	0	0	0	0	0	0	0	0	0	0	0	0	0	0	0	0	0	0	0	0
9.B.142.2.4	9.B.142.2	9.B.142	GT39	Glycosyl/Acyl_Transferase_(GAT)	0	0	0	0	0	0	0	0	0	0	0	0	0	0	0	0	0	0	0	0	0	0	0	0	0	0	0	0	0	0	0	0	0	0	0	0	0	0	0	0	0	0	0	0	0
9.B.142.2.6	9.B.142.2	9.B.142	GT39	Glycosyl/Acyl_Transferase_(GAT)	0	0	0	17	0	0	0	0	0	0	17	0	17	0	0	0	0	0	0	0	0	0	0	0	0	0	0	0	0	0	0	0	0	0	0	0	0	17	0	0	0	0	0	0	0
9.B.142.3.6	9.B.142.3	9.B.142	GT39	Glycosyl/Acyl_Transferase_(GAT)	0	0	0	0	0	0	0	0	0	0	0	0	0	0	0	0	0	0	0	0	0	0	0	0	0	0	0	0	0	0	0	0	0	0	0	0	0	0	0	0	0	0	0	0	0
9.B.142.3.8	9.B.142.3	9.B.142	GT39	Glycosyl/Acyl_Transferase_(GAT)	0	0	0	0	0	0	0	0	0	0	0	0	0	0	0	0	0	0	2	0	0	0	0	0	0	0	0	0	0	0	0	0	0	0	0	0	0	0	0	0	0	0	0	0	0
9.B.142.5.3	9.B.142.5	9.B.142	GT39	Glycosyl/Acyl_Transferase_(GAT)	0	0	0	0	0	0	0	0	0	0	0	0	0	0	0	0	0	0	0	0	0	0	0	0	0	0	0	12	0	0	0	0	0	0	0	0	0	0	0	0	0	0	0	0	0
9.B.142.5.4	9.B.142.5	9.B.142	GT39	Glycosyl/Acyl_Transferase_(GAT)	0	0	0	0	0	0	0	0	0	0	0	0	0	0	0	0	0	0	0	0	0	0	7	0	0	0	0	0	0	0	0	0	0	54	0	0	0	0	0	0	0	0	0	0	0
9.B.142.9.13	9.B.142.9	9.B.142	GT39	Glycosyl/Acyl_Transferase_(GAT)	0	0	0	0	0	0	0	0	0	0	0	0	0	0	0	0	0	0	0	0	6	0	0	0	0	0	0	0	0	0	0	0	0	0	0	0	0	0	0	0	0	0	0	0	0
9.B.142.9.16	9.B.142.9	9.B.142	GT39	Glycosyl/Acyl_Transferase_(GAT)	232	0	0	0	0	0	0	0	235	0	622	0	0	0	0	0	318	0	0	0	93	0	0	622	0	0	0	0	0	0	0	0	0	0	0	0	131	83	0	0	0	0	0	83	0
9.B.143.3.6	9.B.143.3	9.B.143	DUF1275	Major_Facilitator_(MFS)	0	0	0	0	0	0	0	0	0	0	0	0	0	0	0	0	0	0	0	0	0	0	0	0	0	0	0	0	0	0	0	0	0	0	0	0	0	0	0	0	0	0	0	0	0
9.B.144.1.4	9.B.144.1	9.B.144	DUF3367	Glycosyl/Acyl_Transferase_(GAT)	0	0	0	72	0	0	0	0	43	0	196	0	169	0	0	0	0	0	0	0	0	94	0	196	0	0	94	0	0	0	0	0	0	0	0	0	0	18	0	0	0	0	0	18	0
9.B.144.1.5	9.B.144.1	9.B.144	DUF3367	Glycosyl/Acyl_Transferase_(GAT)	0	0	0	0	0	0	0	0	0	0	0	0	0	0	0	0	0	0	4	7	0	0	0	0	0	0	0	0	0	0	0	0	0	0	0	0	0	0	0	0	0	0	0	0	0
9.B.144.1.6	9.B.144.1	9.B.144	DUF3367	Glycosyl/Acyl_Transferase_(GAT)	0	0	0	0	0	0	0	0	0	0	0	0	0	0	0	3	0	0	0	17	0	0	0	0	0	0	0	0	0	0	0	0	0	0	0	0	0	0	0	0	0	0	0	0	0
9.B.144.1.8	9.B.144.1	9.B.144	DUF3367	Glycosyl/Acyl_Transferase_(GAT)	0	0	0	0	0	0	0	0	0	0	0	0	0	0	0	0	0	0	0	0	0	0	0	0	0	0	0	0	0	0	0	0	0	0	0	0	0	0	5	0	0	0	0	0	0
9.B.145.1.2	9.B.145.1	9.B.145	DUF389/PF04087_(DUF389)_Family	none	0	0	0	70	0	0	0	0	0	0	70	0	70	0	0	0	0	0	0	0	0	0	0	0	0	0	0	0	0	0	59	0	0	0	0	0	0	0	0	0	0	0	0	0	0
9.B.146.1.1	9.B.146.1	9.B.146	Putative_Undecaprenyl-phosphate_N-Acetylglucosaminyl_Transferase_(MurG)_Family	none	0	112	0	0	0	0	0	0	0	0	0	0	0	0	0	0	0	0	0	0	0	0	0	0	0	0	0	7	0	0	0	0	0	0	0	0	0	0	0	0	0	0	112	0	7
9.B.146.1.2	9.B.146.1	9.B.146	Putative_Undecaprenyl-phosphate_N-Acetylglucosaminyl_Transferase_(MurG)_Family	none	0	0	0	0	0	0	0	0	0	0	0	0	0	0	0	0	0	0	0	0	0	0	0	0	0	0	0	0	0	0	0	0	0	0	0	0	0	0	0	0	0	0	0	0	0
9.B.146.1.3	9.B.146.1	9.B.146	Putative_Undecaprenyl-phosphate_N-Acetylglucosaminyl_Transferase_(MurG)_Family	none	0	0	0	87	0	0	0	0	0	0	87	0	87	0	0	0	0	0	0	0	0	0	0	0	0	0	0	4	0	0	0	0	0	0	3	0	0	0	23	0	0	0	0	0	0
9.B.146.1.4	9.B.146.1	9.B.146	Putative_Undecaprenyl-phosphate_N-Acetylglucosaminyl_Transferase_(MurG)_Family	none	0	0	0	0	0	0	0	0	0	0	0	0	0	0	0	0	0	55	0	0	0	0	0	0	0	0	0	0	0	0	0	0	0	0	0	0	12	0	0	0	0	0	0	0	0
9.B.146.1.6	9.B.146.1	9.B.146	Putative_Undecaprenyl-phosphate_N-Acetylglucosaminyl_Transferase_(MurG)_Family	none	58	280	0	0	0	0	0	0	0	0	0	0	0	0	72	0	0	0	0	286	0	0	0	0	0	6	0	0	0	123	0	0	0	0	0	58	0	0	0	0	0	64	0	0	0
9.B.146.1.7	9.B.146.1	9.B.146	Putative_Undecaprenyl-phosphate_N-Acetylglucosaminyl_Transferase_(MurG)_Family	none	0	0	0	0	0	0	0	0	0	0	0	0	0	0	0	0	0	0	0	0	0	0	0	0	0	0	0	0	0	39	0	0	0	0	0	0	0	0	0	0	0	0	0	0	0
9.B.149.1.1	9.B.149.1	9.B.149	M50_Peptidase_(M50-P)_Family	none	0	0	0	0	0	0	0	0	0	0	0	0	0	0	0	0	0	0	0	0	0	0	0	0	0	0	0	0	0	0	0	0	0	0	0	0	0	0	0	0	0	0	0	0	0
9.B.149.1.10	9.B.149.1	9.B.149	M50_Peptidase_(M50-P)_Family	none	0	0	0	0	0	0	0	0	0	0	0	0	0	0	0	0	0	0	0	0	0	0	0	0	0	0	0	0	0	0	0	0	0	0	0	0	0	0	0	0	0	0	0	0	0
9.B.149.1.11	9.B.149.1	9.B.149	M50_Peptidase_(M50-P)_Family	none	0	0	0	0	0	0	62	51	0	0	0	0	0	86	0	1	0	43	0	0	0	0	0	0	0	0	0	0	0	0	0	247	0	6	0	0	0	0	0	0	0	110	0	0	11
9.B.149.1.5	9.B.149.1	9.B.149	M50_Peptidase_(M50-P)_Family	none	0	0	0	0	0	0	0	0	0	85	0	0	0	0	0	0	0	0	0	0	0	0	0	0	0	0	0	0	0	0	0	0	0	0	0	0	0	0	0	0	0	0	0	0	0
9.B.149.1.8	9.B.149.1	9.B.149	M50_Peptidase_(M50-P)_Family	none	0	0	0	0	0	0	0	0	0	0	0	0	0	0	0	0	0	0	0	0	0	0	0	0	0	0	0	0	0	0	0	0	0	0	0	0	0	0	0	0	0	0	0	0	0
9.B.149.2.1	9.B.149.2	9.B.149	M50_Peptidase_(M50-P)_Family	none	0	0	0	0	0	0	120	71	0	0	0	0	0	0	77	0	0	0	0	20	0	0	0	0	6	0	0	0	0	0	0	0	0	0	0	0	0	0	49	0	0	0	0	0	5
9.B.149.2.2	9.B.149.2	9.B.149	M50_Peptidase_(M50-P)_Family	none	0	0	0	0	0	0	0	0	113	0	0	0	0	0	0	0	0	37	0	0	0	0	0	0	0	0	0	0	0	0	0	0	0	0	0	50	0	0	0	0	0	0	0	0	0
9.B.149.2.3	9.B.149.2	9.B.149	M50_Peptidase_(M50-P)_Family	none	0	87	0	121	0	109	0	0	0	318	121	0	121	0	0	0	62	0	0	0	0	118	0	121	0	0	118	0	0	0	130	0	0	0	0	0	76	51	0	318	0	0	87	0	0
9.B.150.1.3	9.B.150.1	9.B.150	DUF502_or_Cog2928_(DUF502)_Family	none	0	0	0	0	0	0	0	0	0	0	0	0	0	0	0	0	0	14	0	0	0	0	0	0	0	0	0	0	0	0	0	0	0	0	0	0	0	0	0	0	0	0	0	0	0
9.B.154.1.1	9.B.154.1	9.B.154	Putative_Holin-2_(PH-2)_Family	none	0	0	0	6	0	0	0	0	0	0	6	0	0	0	0	0	0	0	0	0	0	0	0	6	0	0	0	0	0	0	0	0	0	0	0	0	0	0	0	0	0	0	0	0	0
9.B.154.1.2	9.B.154.1	9.B.154	Putative_Holin-2_(PH-2)_Family	none	0	0	0	0	0	0	0	0	0	0	0	0	0	0	0	0	0	0	0	0	0	2	0	0	0	0	2	0	0	0	0	0	0	0	0	0	0	0	0	0	0	0	0	0	0
9.B.155.2.4	9.B.155.2	9.B.155	Putative_Beta_Barrel_Porin-3_(BBP3)_Family	none	0	0	0	0	0	0	0	0	0	0	0	0	0	0	0	0	0	0	0	0	0	4	0	0	0	0	4	0	0	0	0	0	0	0	0	0	0	0	0	0	0	0	0	0	0
9.B.156.1.1	9.B.156.1	9.B.156	Putative_4-10_TMS_Permease_(4-10P)_Family	none	0	0	0	0	0	0	0	0	0	0	0	0	0	0	0	0	0	0	0	0	0	0	0	0	0	0	0	0	0	0	0	0	0	0	0	0	0	0	0	0	0	0	0	0	0
9.B.156.2.1	9.B.156.2	9.B.156	Putative_4-10_TMS_Permease_(4-10P)_Family	none	0	0	0	0	0	0	0	0	0	0	0	0	0	0	0	0	0	0	0	0	0	0	0	0	0	0	0	0	0	0	0	0	0	0	0	0	0	0	0	0	0	0	0	0	0
9.B.156.3.1	9.B.156.3	9.B.156	Putative_4-10_TMS_Permease_(4-10P)_Family	none	37	0	0	0	0	41	0	0	0	0	0	0	0	0	0	0	0	0	0	0	0	0	1	0	0	0	0	0	0	0	0	0	0	0	0	37	20	3	0	0	0	0	0	3	0
9.B.157.1.1	9.B.157.1	9.B.157	Cell_Shape-determining_MreBCD_(MreBCD)_Family	none	0	0	0	373	0	156	0	0	0	0	373	0	0	0	0	0	0	0	0	0	0	96	0	0	0	0	277	0	0	0	0	0	0	0	0	0	135	0	0	0	0	0	0	74	0
9.B.157.1.2	9.B.157.1	9.B.157	Cell_Shape-determining_MreBCD_(MreBCD)_Family	none	0	370	0	0	0	0	511	0	0	0	0	0	0	0	0	0	0	0	0	0	0	0	0	0	0	0	0	0	0	92	0	390	0	0	0	0	0	0	0	0	0	0	0	0	6
9.B.157.1.3	9.B.157.1	9.B.157	Cell_Shape-determining_MreBCD_(MreBCD)_Family	none	0	104	0	0	0	0	94	0	0	0	0	0	0	428	158	0	0	0	0	0	0	0	0	0	0	31	0	0	0	0	0	28	0	0	0	0	0	0	0	0	60	0	0	0	0
9.B.157.1.4	9.B.157.1	9.B.157	Cell_Shape-determining_MreBCD_(MreBCD)_Family	none	0	0	0	0	0	0	0	0	0	0	0	0	0	0	0	0	0	217	59	0	0	0	0	0	0	0	0	0	0	263	0	0	0	0	0	0	0	0	0	0	587	212	0	0	0
9.B.158.1.1	9.B.158.1	9.B.158	Cut_Copper_Homeostasis_(Cut)_Family	none	0	0	0	22	0	30	0	0	0	0	22	0	22	0	0	0	0	0	0	0	2	0	0	0	0	0	57	0	0	0	0	0	0	0	0	0	0	0	0	0	0	0	0	6	0
9.B.160.1.10	9.B.160.1	9.B.160	Colicin_V_Production__(CvpA)_Family	none	0	279	0	377	99	0	0	0	0	943	377	0	377	200	363	0	0	58	0	0	0	1260	162	377	0	0	0	9	0	0	0	806	0	0	0	0	0	0	29	943	534	0	279	0	12
9.B.160.1.4	9.B.160.1	9.B.160	Colicin_V_Production__(CvpA)_Family	none	0	9	0	0	0	0	0	0	0	0	0	0	0	0	0	0	0	0	0	0	0	0	0	0	0	0	0	0	0	0	0	0	0	0	0	0	0	0	0	0	0	0	9	0	0
9.B.160.1.5	9.B.160.1	9.B.160	Colicin_V_Production__(CvpA)_Family	none	0	0	0	0	0	0	0	0	0	0	0	0	0	0	0	0	0	0	0	0	0	0	0	0	0	0	0	0	0	0	0	0	0	0	0	0	0	0	0	0	0	0	0	0	0
9.B.168.1.1	9.B.168.1	9.B.168	DUF3078_Putative_Porin_(DUF3078)_Family	none	95	0	0	0	0	329	0	0	135	0	0	0	0	0	0	0	0	0	0	0	0	21	0	0	0	0	0	0	0	0	0	0	0	0	0	90	201	42	0	0	0	0	0	42	0
9.B.168.1.2	9.B.168.1	9.B.168	DUF3078_Putative_Porin_(DUF3078)_Family	none	0	0	0	0	0	0	0	0	0	0	0	17	0	0	0	0	0	0	0	0	0	51	0	0	0	0	0	0	0	0	0	0	0	0	0	0	15	0	0	0	0	0	0	10	0
9.B.168.1.3	9.B.168.1	9.B.168	DUF3078_Putative_Porin_(DUF3078)_Family	none	0	0	0	189	0	0	0	0	0	0	0	0	189	0	0	0	79	0	0	0	0	0	0	189	0	0	0	0	0	0	0	0	0	0	0	0	0	0	0	0	0	0	0	0	0
9.B.169.1.1	9.B.169.1	9.B.169	YeiB	Transmembrane_Acyl_Transferease_(TmAT)	0	0	0	0	0	7	0	0	0	0	0	0	0	0	0	0	0	0	0	0	0	120	0	0	0	0	0	0	0	0	0	0	0	0	0	0	0	0	0	0	0	0	0	0	0
9.B.169.2.4	9.B.169.2	9.B.169	YeiB	Transmembrane_Acyl_Transferease_(TmAT)	0	0	1	0	0	0	0	0	0	0	0	0	0	0	0	1	0	0	0	3	0	0	0	0	0	0	0	5	0	0	0	0	0	0	0	0	0	0	0	0	0	0	0	0	2
9.B.169.4.2	9.B.169.4	9.B.169	YeiB	Transmembrane_Acyl_Transferease_(TmAT)	0	0	0	0	0	0	0	0	0	0	0	0	0	0	0	0	0	0	0	0	0	19	0	0	0	0	19	0	0	0	0	0	0	0	0	0	0	0	0	0	0	0	0	0	0
9.B.169.4.4	9.B.169.4	9.B.169	YeiB	Transmembrane_Acyl_Transferease_(TmAT)	0	0	0	0	0	158	0	0	0	0	0	0	0	0	0	0	0	0	0	0	0	0	0	0	0	0	0	0	0	0	0	0	0	0	0	0	0	0	0	0	0	0	0	0	0
9.B.169.4.6	9.B.169.4	9.B.169	YeiB	Transmembrane_Acyl_Transferease_(TmAT)	0	0	0	0	0	9	0	0	0	0	0	0	0	0	0	0	0	0	0	0	0	0	0	0	0	0	0	0	0	0	0	0	0	0	0	0	0	13	0	0	0	0	0	0	0
9.B.171.1.2	9.B.171.1	9.B.171	DUF3575_Putative_Porin_(DUF3575)_Family	none	0	0	0	0	0	0	0	0	1283	0	0	0	0	0	0	0	0	0	0	0	0	282	0	0	0	0	253	0	0	0	0	0	18	0	0	0	160	101	0	0	0	0	0	1	0
9.B.172.1.1	9.B.172.1	9.B.172	DUF3308_Putative_Porin_(DUF3308)_Family	none	100	0	0	0	0	0	0	0	0	0	0	0	0	0	0	0	113	0	0	0	0	0	0	0	0	0	0	0	0	0	0	0	0	0	0	213	0	0	0	0	0	0	0	0	0
9.B.172.1.4	9.B.172.1	9.B.172	DUF3308_Putative_Porin_(DUF3308)_Family	none	0	0	0	0	0	0	0	0	0	0	370	0	260	0	0	0	0	0	0	0	0	0	0	0	0	0	0	0	0	0	0	0	0	0	0	0	0	0	0	0	0	0	0	0	0
9.B.174.1.1	9.B.174.1	9.B.174	Two_Tunnel_Gated_C-terminal_Processing_Protease_(CTP)_Family	none	0	0	0	0	0	0	407	0	0	0	0	0	0	0	0	0	0	47	0	0	0	34	0	0	0	20	0	7	0	0	0	0	0	0	3	0	0	0	0	0	668	0	0	0	4
9.B.174.1.3	9.B.174.1	9.B.174	Two_Tunnel_Gated_C-terminal_Processing_Protease_(CTP)_Family	none	85	83	0	470	20	158	0	0	88	0	108	237	393	259	54	0	41	0	0	20	39	240	0	108	0	0	0	0	186	0	38	41	0	0	0	23	92	58	0	329	0	0	0	18	0
9.B.174.1.4	9.B.174.1	9.B.174	Two_Tunnel_Gated_C-terminal_Processing_Protease_(CTP)_Family	none	0	0	0	0	0	0	0	0	0	0	0	0	0	0	0	0	0	0	0	0	0	0	0	0	0	0	0	0	0	0	0	0	0	0	0	0	0	0	0	0	0	0	0	0	0
9.B.174.2.2	9.B.174.2	9.B.174	Two_Tunnel_Gated_C-terminal_Processing_Protease_(CTP)_Family	none	0	0	0	15	0	52	0	0	16	0	65	0	65	0	0	0	0	0	0	0	0	0	0	0	0	0	0	0	0	0	0	0	0	0	0	0	0	0	0	0	0	0	0	0	0
9.B.178.1.2	9.B.178.1	9.B.178	MdmD_Complementing_Protein_1_(Mcp1)_Family	none	0	0	0	0	0	0	0	0	0	0	0	0	0	0	0	0	0	0	0	0	0	0	0	0	0	0	0	0	0	0	0	0	0	0	0	0	0	0	0	0	0	0	0	0	0
9.B.18.1.1	9.B.18.1	9.B.18	Xanthan_Glycosyl_Transferase,_GumD_(GumD)_Family	none	0	0	4	0	0	121	0	40	0	0	0	0	0	0	0	0	0	9	8	0	0	23	0	0	2	0	0	0	0	0	0	0	0	0	0	0	0	27	0	0	0	0	0	27	0
9.B.18.1.2	9.B.18.1	9.B.18	Xanthan_Glycosyl_Transferase,_GumD_(GumD)_Family	none	18	0	0	0	0	22	0	0	0	0	0	0	0	0	0	0	0	0	3	0	0	142	0	0	0	0	142	0	0	0	0	0	0	0	0	0	0	61	0	0	0	0	0	61	0
9.B.18.1.3	9.B.18.1	9.B.18	Xanthan_Glycosyl_Transferase,_GumD_(GumD)_Family	none	0	0	0	16	0	58	0	0	0	0	94	0	16	0	0	0	3	0	4	4	0	17	0	0	15	0	0	0	0	0	0	141	0	0	0	0	0	4	0	131	0	0	0	4	0
9.B.18.1.4	9.B.18.1	9.B.18	Xanthan_Glycosyl_Transferase,_GumD_(GumD)_Family	none	0	0	0	0	8	0	0	0	0	0	0	0	0	0	0	0	0	0	0	0	0	0	0	0	0	0	0	0	0	0	0	0	0	0	0	0	0	0	0	0	0	0	0	0	0
9.B.18.2.1	9.B.18.2	9.B.18	Xanthan_Glycosyl_Transferase,_GumD_(GumD)_Family	none	200	0	14	210	39	176	0	0	0	0	140	0	70	0	0	0	58	87	0	22	0	382	0	43	4	0	0	0	0	0	0	0	0	0	0	0	0	0	0	0	89	0	0	42	0
9.B.183.1.8	9.B.183.1	9.B.183	Wzy_Glycosyltransferase_(EpsG)_Family,	none	0	0	0	0	0	0	0	149	0	0	0	0	0	0	0	0	0	0	0	0	0	0	0	0	0	0	0	0	0	0	0	0	0	0	0	0	0	0	0	0	0	0	0	0	0
9.B.186.1.1	9.B.186.1	9.B.186	YiaD	Outer_Membrane_Pore-forming_Protein_I_(OMPP-I)	0	77	0	0	0	0	0	0	0	0	0	0	0	0	0	0	0	0	0	0	0	0	0	0	0	8	0	0	0	0	0	0	0	0	0	0	0	0	0	0	0	0	77	0	0
9.B.186.1.2	9.B.186.1	9.B.186	YiaD	Outer_Membrane_Pore-forming_Protein_I_(OMPP-I)	0	432	0	0	0	0	0	0	0	343	0	0	0	932	0	0	0	0	0	0	0	0	0	0	0	11	0	0	0	0	0	0	0	0	0	0	0	0	0	343	0	0	432	0	0
9.B.186.1.3	9.B.186.1	9.B.186	YiaD	Outer_Membrane_Pore-forming_Protein_I_(OMPP-I)	0	0	0	0	0	0	0	0	0	0	0	0	0	0	0	0	0	0	0	0	0	871	0	0	0	0	0	0	0	0	0	0	0	0	0	0	622	0	0	0	0	0	0	0	0
9.B.191.1.9	9.B.191.1	9.B.191	KDELR	Transporter-Opsin-G_protein-coupled_receptor_(TOG)	0	0	0	0	0	0	0	0	0	0	0	0	0	0	0	0	0	0	0	16	0	0	0	0	0	0	0	0	0	0	0	0	0	43	0	0	0	0	0	0	0	0	0	0	0
9.B.2.1.23	9.B.2.1	9.B.2	CAAX_Protease2	CAAX	0	0	0	0	2	0	0	0	0	0	0	0	0	0	0	0	0	0	0	0	0	0	0	0	0	0	0	0	0	0	0	0	0	0	0	0	0	0	0	0	0	0	0	0	0
9.B.2.1.28	9.B.2.1	9.B.2	CAAX_Protease2	CAAX	0	0	0	0	0	0	0	0	0	0	0	0	0	0	0	0	0	0	0	0	0	0	0	0	0	0	0	0	0	0	0	0	0	0	0	0	0	0	0	0	0	0	0	0	0
9.B.2.1.6	9.B.2.1	9.B.2	CAAX_Protease2	CAAX	0	0	0	0	0	0	0	0	0	0	0	0	0	0	0	0	0	0	0	0	0	23	0	0	0	0	23	0	0	0	0	0	0	0	0	0	0	0	0	0	0	0	0	1	0
9.B.2.4.1	9.B.2.4	9.B.2	CAAX_Protease2	CAAX	0	0	0	0	0	0	0	0	0	0	0	0	0	5	0	0	0	0	0	0	0	0	0	0	0	0	0	0	0	0	0	0	0	0	0	0	0	0	0	0	0	0	0	0	0
9.B.20.1.4	9.B.20.1	9.B.20	Putative_Mg2+_Transporter-C_(MgtC)_Family	none	0	0	0	0	11	0	0	0	0	0	0	27	0	0	0	0	0	13	0	0	0	0	0	0	0	0	0	0	0	0	0	0	0	0	6	0	15	29	0	0	0	0	0	0	0
9.B.20.3.2	9.B.20.3	9.B.20	Putative_Mg2+_Transporter-C_(MgtC)_Family	none	0	0	0	0	0	0	0	0	0	0	0	0	0	0	0	0	0	0	0	0	0	37	0	0	0	0	0	0	0	0	0	0	0	0	0	0	0	0	0	0	0	0	0	0	0
9.B.20.4.1	9.B.20.4	9.B.20	Putative_Mg2+_Transporter-C_(MgtC)_Family	none	0	0	0	0	0	54	0	0	0	0	0	0	0	0	0	0	0	0	0	0	0	0	0	0	0	0	0	0	0	0	0	0	0	0	0	0	0	9	0	0	0	0	0	0	0
9.B.20.4.4	9.B.20.4	9.B.20	Putative_Mg2+_Transporter-C_(MgtC)_Family	none	0	0	0	0	0	0	0	0	0	0	0	0	0	0	0	0	0	0	0	0	0	0	0	0	0	0	0	24	0	0	0	0	0	0	0	0	0	0	1	0	0	0	0	0	0
9.B.20.4.6	9.B.20.4	9.B.20	Putative_Mg2+_Transporter-C_(MgtC)_Family	none	0	0	1	0	2	0	0	120	0	0	0	0	0	0	0	0	0	0	0	0	0	0	0	0	0	0	0	3	0	0	0	0	0	0	0	0	0	0	0	0	0	0	0	0	0
9.B.211.1.2	9.B.211.1	9.B.211	10_TMS_Putative_Permease_(10PP)_Family	none	0	0	0	0	0	0	0	0	0	0	0	0	0	0	0	0	0	0	0	0	0	0	0	0	0	0	0	0	0	0	0	0	0	0	0	0	0	0	0	0	0	0	0	0	0
9.B.214.2.5	9.B.214.2	9.B.214	ER_to_Golgi_Transport_Factor_(ER/G-TF)_Family	none	0	0	0	0	0	0	0	0	0	0	0	0	0	0	0	0	0	0	0	0	0	0	0	0	0	0	0	0	0	0	0	0	0	0	0	0	0	16	0	0	0	0	0	16	0
9.B.214.3.2	9.B.214.3	9.B.214	ER_to_Golgi_Transport_Factor_(ER/G-TF)_Family	none	0	0	0	164	0	0	0	0	0	0	164	0	164	0	0	0	78	0	0	0	0	0	0	164	0	0	0	0	0	0	0	0	345	0	0	91	0	16	0	0	0	0	0	0	0
9.B.217.1.4	9.B.217.1	9.B.217	PrsW	CAAX	0	0	0	0	0	0	0	0	0	0	0	0	0	0	0	0	0	0	0	0	0	0	0	0	0	0	0	0	0	0	0	0	0	0	0	0	0	0	0	0	0	0	0	0	0
9.B.217.2.3	9.B.217.2	9.B.217	PrsW	CAAX	0	0	0	0	0	0	0	0	23	0	0	0	0	0	0	0	0	0	0	0	0	40	0	0	0	0	0	0	0	0	0	0	0	0	0	0	0	1	0	0	0	0	0	1	0
9.B.218.1.2	9.B.218.1	9.B.218	IMMP	CAAX	0	0	0	0	0	0	0	0	0	0	0	0	0	0	0	0	0	0	0	1	0	0	0	0	0	0	0	0	0	0	0	0	0	0	0	0	0	0	0	0	0	0	0	0	0
9.B.218.1.4	9.B.218.1	9.B.218	IMMP	CAAX	0	0	0	0	0	0	0	0	0	0	0	0	0	0	0	0	0	0	0	0	0	0	0	0	0	0	0	0	0	0	0	0	0	0	0	0	0	0	0	0	0	0	0	0	0
9.B.22.1.3	9.B.22.1	9.B.22	Leukotoxin_Secretion_Morphogenesis_Protein_C_(MorC)_Family	none	0	0	0	0	0	0	0	0	0	0	0	0	0	0	0	0	0	0	0	0	0	0	0	0	0	0	0	0	0	0	0	0	0	0	0	0	0	0	0	0	0	0	0	0	0
9.B.22.1.5	9.B.22.1	9.B.22	Leukotoxin_Secretion_Morphogenesis_Protein_C_(MorC)_Family	none	0	0	0	0	0	0	119	0	0	0	0	0	0	0	0	0	0	0	0	0	0	0	0	0	0	0	0	0	36	132	0	0	0	0	0	0	0	0	0	0	0	186	0	0	0
9.B.22.1.6	9.B.22.1	9.B.22	Leukotoxin_Secretion_Morphogenesis_Protein_C_(MorC)_Family	none	0	278	0	0	0	0	0	0	0	0	0	0	0	0	0	0	0	0	0	0	0	0	0	0	0	0	0	0	0	0	0	0	0	0	0	0	0	0	0	0	0	0	278	0	0
9.B.220.2.1	9.B.220.2	9.B.220	CAAX-PSI	CAAX	0	0	0	0	0	0	0	0	0	0	0	0	0	0	0	0	0	0	0	0	0	0	0	0	0	0	0	0	0	0	0	0	0	0	0	0	0	0	0	0	0	0	0	0	0
9.B.223.1.1	9.B.223.1	9.B.223	4_TMS_DUF2975_or_YoaS_(YoaS)_Family	none	0	0	0	0	0	0	0	4	0	0	0	0	0	0	0	0	0	0	0	0	0	0	0	0	0	0	0	0	0	0	0	0	0	0	0	0	0	0	0	0	0	0	0	0	0
9.B.223.1.4	9.B.223.1	9.B.223	4_TMS_DUF2975_or_YoaS_(YoaS)_Family	none	0	0	0	0	0	0	0	0	0	0	0	0	0	0	0	0	0	0	0	0	0	0	0	0	0	0	0	0	0	0	0	0	0	0	0	0	0	0	0	0	0	0	0	9	0
9.B.223.1.7	9.B.223.1	9.B.223	4_TMS_DUF2975_or_YoaS_(YoaS)_Family	none	0	0	0	0	4	0	0	0	0	0	0	0	0	0	0	0	0	0	0	0	0	0	0	0	0	0	0	0	0	0	0	0	0	0	0	0	0	0	0	0	0	0	0	0	0
9.B.223.1.9	9.B.223.1	9.B.223	4_TMS_DUF2975_or_YoaS_(YoaS)_Family	none	0	0	0	0	0	0	0	0	0	0	0	0	0	0	0	0	0	0	0	0	0	0	0	0	0	0	0	0	0	0	0	0	0	0	0	0	0	0	0	0	0	0	0	0	0
9.B.237.1.4	9.B.237.1	9.B.237	Ubiquitous_Uncharacterized_7_TMS_Protein-1_(UUP1)_Family___	none	0	0	0	0	0	0	0	0	0	0	0	0	0	0	0	0	0	0	0	0	0	0	0	0	0	0	0	0	0	87	0	0	0	0	0	0	0	0	0	0	0	0	0	0	0
9.B.237.1.6	9.B.237.1	9.B.237	Ubiquitous_Uncharacterized_7_TMS_Protein-1_(UUP1)_Family___	none	0	0	0	0	0	0	0	0	0	0	0	0	0	0	0	0	0	0	0	0	0	0	0	0	0	0	0	0	0	111	0	0	0	0	0	0	0	0	0	0	0	0	0	0	0
9.B.238.3.1	9.B.238.3	9.B.238	Uncharacterized__Bacterial_5_TMS_Protein-1_(UBP1)_Family	none	71	107	916	0	0	534	3264	1705	0	5751	25	614	25	1347	1602	0	0	0	1178	656	10	2526	99	0	666	97	265	711	451	0	0	1931	606	2	102	686	886	983	14	686	1929	3097	0	867	276
9.B.238.3.2	9.B.238.3	9.B.238	Uncharacterized__Bacterial_5_TMS_Protein-1_(UBP1)_Family	none	0	0	0	0	15	0	15	0	0	0	40	47	40	10	0	0	0	0	0	5	0	97	19	40	0	0	27	0	0	0	0	0	127	0	0	0	64	95	0	0	0	0	0	95	0
9.B.238.3.3	9.B.238.3	9.B.238	Uncharacterized__Bacterial_5_TMS_Protein-1_(UBP1)_Family	none	0	0	13	0	4	7	0	0	0	0	0	0	0	0	0	1	0	0	4	14	0	0	0	0	0	0	0	0	0	0	0	0	0	0	0	0	0	0	0	0	0	0	0	7	0
9.B.238.3.5	9.B.238.3	9.B.238	Uncharacterized__Bacterial_5_TMS_Protein-1_(UBP1)_Family	none	0	0	0	0	0	0	0	0	0	0	0	0	0	0	0	0	0	0	0	0	0	0	0	0	0	1	0	0	0	0	0	0	0	0	0	0	0	0	0	0	0	0	0	0	0
9.B.240.1.9	9.B.240.1	9.B.240	Uncharacterized_Prokaryotic_10_-_12_TMS_Protein-1_(UPP1)_Family	none	0	0	0	0	0	0	0	57	0	0	0	0	0	0	0	0	0	0	0	0	0	0	0	0	0	0	0	0	0	0	0	0	0	0	0	0	0	0	0	0	0	0	0	0	0
9.B.241.2.5	9.B.241.2	9.B.241	Prenyl_Transferase_(UbiA)_Family	none	0	0	0	0	0	0	0	0	0	0	0	0	0	0	0	0	0	0	0	0	0	0	0	0	0	0	0	0	0	0	0	0	0	0	0	0	0	0	0	0	0	0	0	0	0
9.B.241.2.6	9.B.241.2	9.B.241	Prenyl_Transferase_(UbiA)_Family	none	0	78	0	0	0	0	207	0	0	0	0	0	0	0	0	0	0	0	0	0	0	0	0	0	0	0	0	0	0	0	0	0	0	0	0	0	0	0	0	0	141	0	78	0	0
9.B.248.1.1	9.B.248.1	9.B.248	DUF2070_(DUF2070)_Family	none	0	0	0	0	0	0	0	0	0	0	0	0	0	0	0	0	0	0	0	0	0	0	0	0	0	0	0	0	0	0	0	0	0	0	0	0	0	0	0	0	0	0	0	0	0
9.B.250.1.4	9.B.250.1	9.B.250	UPP2	CAAX	66	0	0	0	0	0	0	0	0	0	0	0	0	9	0	2	37	0	0	0	72	0	0	0	60	0	0	0	0	0	0	0	0	0	0	546	0	0	0	0	0	0	0	0	0
9.B.250.1.5	9.B.250.1	9.B.250	UPP2	CAAX	0	0	0	0	0	0	0	0	0	0	0	0	0	0	0	0	0	0	0	0	43	0	0	0	0	0	0	0	0	0	0	0	0	0	0	0	0	0	0	0	0	0	0	0	0
9.B.252.3.6	9.B.252.3	9.B.252	PAB6	CAAX	0	0	0	0	0	0	0	0	0	0	0	0	0	0	0	0	0	11	0	0	0	0	0	0	0	0	0	0	0	0	0	0	0	0	0	0	0	0	0	0	0	0	0	0	0
9.B.257.2.3	9.B.257.2	9.B.257	Uncharacterized_Bacterial_Protein-7_(UBP7)_Family	none	0	0	0	0	0	0	0	0	0	0	0	0	0	0	0	0	0	0	0	0	0	0	0	0	0	0	0	0	0	0	0	0	0	0	0	0	0	0	11	0	0	0	0	0	0
[truncated: 119 more rows]
[truncated: 147 more columns]

## Sheet: Table_S3-3
						Odoribacter_A06	Desulfosarcina_A07	Oscillospiraceae_A11	Bacteroidales_A14	Ruminococcaceae_A16	Azobacteroidaceae_A17	Frigididesulfovibrio_A18	Christensenellales_A19	Alistipes_B03	Desulfosarcina_B08	Bacteroidales_B11	Parabacteroides_B22	Bacteroidales_C03	Frigididesulfovibrio_C06	Frigididesulfovibrio_C14	Peptoniphilaceae_C18	Bacteroidales_C19	Synergistaceae_D05	Lachnospiraceae_D06	Ruminococcaceae_D13	Dysgonomonas_D17	Bacteroides_D19	Butyricicoccaceae_D20	Bacteroidales_E04	Acholeplasma_E16	Lachnospiraceae_E19	Bacteroides_E20	Oscillospiraceae_F05	Frigididesulfovibrio_F07	Desulfobacterales_F15	Paludibacteraceae_F17	Frigididesulfovibrio_F20	Bacteroides_F21	Clostridia_F22	Oscillospirales_G02	Odoribacter_G04	Parabacteroides_G06	Parabacteroides_G07	Breznakia_G09	Desulfosarcina_G10	Frigididesulfovibrio_G11	Frigididesulfovibrio_G15	Desulfosarcina_G17	Parabacteroides_G21
TCID	Subfamily	Family	Fam_abbreviation	Superfamily	TCID	A06	A07	A11	A14	A16	A17	A18	A19	B03	B08	B11	B22	C03	C06	C14	C18	C19	D05	D06	D13	D17	D19	D20	E04	E16	E19	E20	F05	F07	F15	F17	F20	F21	F22	G02	G04	G06	G07	G09	G10	G11	G15	G17	G21
1.A.1.13.10	1.A.1.13	1.A.1	VIC	VIC	gnl|TC-DB|Q58752|1.A.1.13.10	0	0	0	0	0	0	0	0	0	0	0	0	0	0	0	0	0	0	0	0	0	0	0	0	0	0	0	0	0	0	0	0	0	0	0	0	0	0	0	0	0	0	0	0
1.A.1.13.8	1.A.1.13	1.A.1	VIC	VIC	gnl|TC-DB|Q57604|1.A.1.13.8	0	0	0	0	0	0	0.000595688	0	0	0	0	0	0	0.000594749	0	0	0	0	0	0	0	0	0	0	0	0	0	0	0	0.000633376	0	0	0	0	0	0	0	0	0	0	0	0.000277926	0	0
1.A.1.24.5	1.A.1.24	1.A.1	VIC	VIC	gnl|TC-DB|A0NP85|1.A.1.24.5	0	0	0	0	0	0	0	0	0	0	0	0	0	0	0	0	0	0	0	0.00113955	0	0	0	0	0	0	0	0	0	0	0	0	0	0	0	0	0	0	0	0	0	0	0	0
1.A.10.2.3	1.A.10.2	1.A.10	GIC	VIC	gnl|TC-DB|Q3B5G3|1.A.10.2.3	0	0	0	0	0	0	0	0	0	0	0	0	0	0	0	0	0	0	0	0	0	0	0	0	0	0	0	0	0	0	0	0	0	0	0	0	0	0	0	0	0	3.93291e-05	0	0
1.A.104.1.1	1.A.104.1	1.A.104	Proposed Flagellar Biosynthesis Na+ Channel, FlhA (FlhA) Family	none	gnl|TC-DB|P76298|1.A.104.1.1	0	0	0	0	0	0	0	0	0	0	0	0	0	0	0	0	0	0	0	0	0	0	0	0	0	0	0	0.000654637	0	0	0	0	0	0	0	0	0	0	0	0	0	0	0	0
1.A.104.1.2	1.A.104.1	1.A.104	Proposed Flagellar Biosynthesis Na+ Channel, FlhA (FlhA) Family	none	gnl|TC-DB|NCD33588.1|1.A.104.1.2	0	0	0.000867303	0	0	0	0	0	0	0	0	0	0	0	0	0	0	0	0	0.000753259	0	0	0	0	0	0	0	0	0	0	0	0	0	0	0	0	0	0	0	0.000273516	0	0	0	0
1.A.106.2.3	1.A.106.2	1.A.106	Calcium Load-activated Calcium Channel (CLAC) Family	none	gnl|TC-DB|A5UL63|1.A.106.2.3	0	0	0	0	0	0	0	0	0	0	0	0	0	0	0	0	0	0	0	0	0	0	0	0	0	0	0	0	0	0	0	0	0	0	0	0	0	0	0	0	0	0	0	0
1.A.106.2.4	1.A.106.2	1.A.106	Calcium Load-activated Calcium Channel (CLAC) Family	none	gnl|TC-DB|M0E5W6|1.A.106.2.4	0	0	0	0	0	0	0	0	0	0	0	0	0	0	0	0	0	0	0	0	0	0	0	0	0	0	0	0	0	0	0	0	0	0	0	0	0	0	0	0	0	0	0	0
1.A.11.1.4	1.A.11.1	1.A.11	Ammonium Transporter Channel (Amt) Family	none	gnl|TC-DB|O67997|1.A.11.1.4	0	0	0	0	0	0	3.80226e-05	0	0	0	0	0	0	0	0.000326547	0	0	0	0	0	7.77635e-05	0	0	0	0	0	0	0	0	0.00015201	0	0	0	0	0	0	0	0	0	0	0	1.83536e-05	0	0
1.A.11.1.6	1.A.11.1	1.A.11	Ammonium Transporter Channel (Amt) Family	none	gnl|TC-DB|O29285|1.A.11.1.6	0	0	0	0	0	0	0	0	0	0	0	0	0	0	0	0	0	0	0	0	0	0	0	0	0	0	0	0	0	0	0	0	0	0	0	0	0	0	0	0	0	0	0	0
1.A.11.2.7	1.A.11.2	1.A.11	Ammonium Transporter Channel (Amt) Family	none	gnl|TC-DB|O28528|1.A.11.2.7	0	0	0	0	0	0	0	0	0	0	0	0	0	0	0	0	0	0	0	0	0	1.01521e-05	0	0	0	0	5.69814e-05	0	0	0	0	0	0	0	0	0	0	0	0	0	0	0	0	0
1.A.112.2.10	1.A.112.2	1.A.112	CNNM	CNNM/HlyC	gnl|TC-DB|T1Y8N2|1.A.112.2.10	0	0	0	0	0	0	0	0.00141216	0	0	0	0	0	0	0	0.000354484	0	0	0	0.000328344	0	0	0	0	0	0	0	0	0	0	0	0	0	0	0	0	0	0	0	0	0	0	0	0
1.A.112.2.11	1.A.112.2	1.A.112	CNNM	CNNM/HlyC	gnl|TC-DB|P0AE45|1.A.112.2.11	0	0	0	0	0	0	0	0	0	0	0	0	0	0	0	0	0	0	0	0	0	0	0	0	0	0	0	0	0	0	0	0	0	0	0	0	0	0.00015297	0	0	0	0	0	0
1.A.112.2.12	1.A.112.2	1.A.112	CNNM	CNNM/HlyC	gnl|TC-DB|W9BK01|1.A.112.2.12	0	0	0	0	0	0.000934807	0	0	0	0	0	0	0	0	0	0	0	0	0	0	0	0	0	0	0	0	0	0	0	0.000424362	0	0	0	0	0	0	0	0	0	0	0	0	0	0
1.A.112.2.2	1.A.112.2	1.A.112	CNNM	CNNM/HlyC	gnl|TC-DB|P54428|1.A.112.2.2	0	0.000937386	0	0	0	0	0	0	0	0	0	0	0	0	0	0	0	0	0	0	0	0	0	0	0	0	0	0	0	0	0	0	0	0	0	0	0	0	0	0	0	0	0.00125104	0
1.A.112.2.3	1.A.112.2	1.A.112	CNNM	CNNM/HlyC	gnl|TC-DB|Q0PBV6|1.A.112.2.3	0.000265341	0	0	0	0.000509647	0	0	0	0	0	0.000265071	0	0	0	0	0	0.000650712	0	0	0	0	0	0	0	0	0	0	0	0	0	0	0	0	0	0	0	0.000345511	0	0	0	0	0	0	0
1.A.112.2.4	1.A.112.2	1.A.112	CNNM	CNNM/HlyC	gnl|TC-DB|O07585|1.A.112.2.4	0	0	0	0	0	0	0	0	0	0	0	0	0	0	0	0	0	0	0	0	0	0	0	0	0.00133488	0.00201011	0	0	0	0	0	0	0	0	0	0	0	0	0	0	0	0	0	0
1.A.112.2.5	1.A.112.2	1.A.112	CNNM	CNNM/HlyC	gnl|TC-DB|P37908|1.A.112.2.5	0	0	0	0	0	0	0	0	0.00101258	0	0	0	0	0	0	0	0	0	0	0	0	0	0	0	0	0	0	0	0	0	0	0	0	0	0	0	0	0	0	0	0	0	0	0
1.A.112.2.7	1.A.112.2	1.A.112	CNNM	CNNM/HlyC	gnl|TC-DB|SES26846.1|1.A.112.2.7	0	4.62388e-05	0	0	0	0	0	0	0	0	0	0	0	0	0	0	0	0	0	0	0	0	0	0	0.000638421	0	0	0	0	0	0	0	0	0	0	0	0	0.000273161	0.00227323	0.000203022	0	0	6.17107e-05	0.000399623
1.A.115.1.2	1.A.115.1	1.A.115	Pore-forming NADPH-dependent 1-Acyldihydroxyacetone Phosphate Reductase (Ayr1) Family	none	gnl|TC-DB|RZD32576|1.A.115.1.2	0	0.00015553	0	0.000211905	0.00158355	0	1.01394e-05	0	0	4.73047e-06	0.000211386	0	0.000437628	0	0	0	0	0	0	0.00220183	0	0	0	0.000367989	0	0.0004873	0	0	0	0	0	0	0	0	0.000354736	0	0	0	8.3167e-05	5.63951e-06	0	0	0.000207572	0
1.A.115.1.3	1.A.115.1	1.A.115	Pore-forming NADPH-dependent 1-Acyldihydroxyacetone Phosphate Reductase (Ayr1) Family	none	gnl|TC-DB|WP_106247303.1|1.A.115.1.3	0	0	0	0	0	0	0	0	0	0	0	0	0	0	0	0	0	0	0	0	0	0.000879853	0	0	0	0	0	0	0	0.000570039	0	0	0	4.08647e-05	0	0	0	0	0	0	0	0	0	0
1.A.115.1.5	1.A.115.1	1.A.115	Pore-forming NADPH-dependent 1-Acyldihydroxyacetone Phosphate Reductase (Ayr1) Family	none	gnl|TC-DB|WP_062382148.1|1.A.115.1.5	0.00206448	0.00290043	0.000226253	0.00115871	0.000455042	0	0.000532317	0.00174926	4.36456e-05	0.00519169	0.000825412	0.00927224	0.000629992	0.00305451	0.000354942	0.000354484	0.00206782	0.000492078	0.000541987	0.000637373	0.00334383	6.09129e-05	0	0.000414717	0	0.00310654	0.0024502	0	0.00864251	0	0	0.000206073	0	0	0	0.000293912	0.00353641	0.0128277	0.00047128	0.00128017	0.00119125	0	0.00387095	0.000127879
1.A.12.3.1	1.A.12.3	1.A.12	Intracellular Chloride Channel (CLIC) Family	none	gnl|TC-DB|P0ACA3|1.A.12.3.1	0	0	0	0	0	0	0	0	0	0	0	0	0	0	0	0	0	0	0	0	0	0	0	0	0	0	0	0	0	0	0	0	0	0	0	0	0	0	0	0	0	0	0	0
1.A.13.2.2	1.A.13.2	1.A.13	Epithelial Chloride Channel (E-ClC) Family	none	gnl|TC-DB|Q55874|1.A.13.2.2	0	0	0	0	0	0	0	0	0	0.000141914	0	0	0	0	0	0	0	0.000418266	0	0	0	0	0	0	0	0	0	0	0	0	0	0	0	0	0	0	0	0	0	0	0	0	0	0
1.A.13.2.3	1.A.13.2	1.A.13	Epithelial Chloride Channel (E-ClC) Family	none	gnl|TC-DB|P76481|1.A.13.2.3	0	0	0	0	0	0	0	0	0	0	0	0	0	0	0	0	0	0	0	0	0	0	0	0	0	0	3.41888e-05	0	0	0	0	0	0	0	0	0	0	0	0	0	0	9.96337e-05	0	0
1.A.13.2.4	1.A.13.2	1.A.13	Epithelial Chloride Channel (E-ClC) Family	none	gnl|TC-DB|VIP05124.1|1.A.13.2.4	0	0	0	0.000288551	0	0	0	0	0	0	0.000214741	0	0.000307783	0	0	0	0	0	0	0	0	0.000379013	0	0.00037383	0	0	0	0	0	0	0	0	0	0	0	0	0	0	0	0	0	0	0	0
1.A.13.3.1	1.A.13.3	1.A.13	Epithelial Chloride Channel (E-ClC) Family	none	gnl|TC-DB|A9WIT9|1.A.13.3.1	0	0	0	0	0	0	0	0	0	0	0	0	0	0	0.00532413	0	0	0	0	0	0	0	0	0	0	0	0	0	0	0	0	0	0	0	0	0	0	0	0	0	0	0	0	0
1.A.13.4.1	1.A.13.4	1.A.13	Epithelial Chloride Channel (E-ClC) Family	none	gnl|TC-DB|F8CM01|1.A.13.4.1	0	0	0	0	0	0	0	0	0.000794351	0.000191584	0.00045297	0	0	0	0	0	0	0	0	0	0	0	0	0	0	0	0	0	0	0	0	0	0	0	0	0	0	0	0	0.000140988	0	0	0	0
1.A.14.2.2	1.A.14.2	1.A.14	Calcium Transporter A (CaTA) (formerly Testis-Enhanced Gene Transfer (TEGT) Family	none	gnl|TC-DB|P0AAC4|1.A.14.2.2	0	0	0	0	0	0	0	0	0	0.000657535	0	0	0	0.000462582	0	0	0	0	0	0	0	0	0	0	0	0	0	0	0.000648188	0	0	0	0	0	0	0	0	0	0	0.000783891	0	0.000799692	0	0
1.A.14.2.7	1.A.14.2	1.A.14	Calcium Transporter A (CaTA) (formerly Testis-Enhanced Gene Transfer (TEGT) Family	none	gnl|TC-DB|B0CIK0|1.A.14.2.7	0	0	0	0	0	0	0	0	0	0	0	0	0	0	0	0	0	0	0	0	0	0	0	0	0	0.00158372	0	0	0	0	0	0	0	0	0	0	0	0	0	0	0	0	0	0
1.A.16.1.3	1.A.16.1	1.A.16	FNT	Major Intrinsic Protein (MIP)	gnl|TC-DB|F9A868|1.A.16.1.3	0	0	0	0	0	0	0	0	0	0	0	0	0	0	0	0	0	0	0	0	0	0	0	0	0	0	0	0	0	0	0	0	0	0	0	0	0	0	0	0	0	0	0	0
1.A.16.2.1	1.A.16.2	1.A.16	FNT	Major Intrinsic Protein (MIP)	gnl|TC-DB|P35839|1.A.16.2.1	0	0	0	0	0	0	0	0	0	0	0	0	0	0	0	0	0	0.000746318	0	0	0	0.000206427	0	0	0	0	0.000695173	0	0	0	0	0	0	0	0	0	0.00019308	0	0	0	0	0	0	0
1.A.16.2.4	1.A.16.2	1.A.16	FNT	Major Intrinsic Protein (MIP)	gnl|TC-DB|Q9LE25|1.A.16.2.4	0	0	0	0	0	0	0	0.000100218	0	0	0	0	0	0	0	0	0	0	0	0	0	0	0	0	0	0	0	0	0	0	0	0	0	0	0	0	0	0	0	0	0	0	0	0
1.A.16.2.5	1.A.16.2	1.A.16	FNT	Major Intrinsic Protein (MIP)	gnl|TC-DB|A1RWM1|1.A.16.2.5	0	0	0	0	0	0	0	0	0	0	0	0	0	0	0	0.000354484	0	0	0	0	0	0	0	0	0	0	0	0	0	0	0	0	0	0	0	0	0	0	0	0	0	0	0	0
1.A.16.3.3	1.A.16.3	1.A.16	FNT	Major Intrinsic Protein (MIP)	gnl|TC-DB|Q186B7|1.A.16.3.3	0	0	0.00181002	0	0	0	0	0	0	0	0	0	0	0	0	0	0	0	0	0	0	0	0	0	0	0	0	0.0013662	0	0	0	0	0	0	0	0	0	0	0	0	0	0	0	0
1.A.16.3.5	1.A.16.3	1.A.16	FNT	Major Intrinsic Protein (MIP)	gnl|TC-DB|F0PTD8|1.A.16.3.5	0	0	0	0	0	0	0	0	0	0	0	0	0	0	0	0	0	0	0	0	0	0	0	0	0	0	0	0	0	0	0	0	0	0	0	0	0	0	0	0	0	0	0	0
1.A.16.5.1	1.A.16.5	1.A.16	FNT	Major Intrinsic Protein (MIP)	gnl|TC-DB|U4KLF9|1.A.16.5.1	0	0	0	0	0	0	0	0	0	0	0	0	0	0	0	0	0	0	0	0	0	0	0	0	0	0	0	0	0	0	0	0	0	0	0	0	0	0	0	0	0	0	0	0
1.A.22.1.1	1.A.22.1	1.A.22	Large Conductance Mechanosensitive Ion Channel (MscL) Family	none	gnl|TC-DB|P0A742|1.A.22.1.1	0	0	0	0.000374214	0	0.000794586	0	0.00103862	0.000357894	0	0	0	0.000399156	0	0	0	0.000882076	0	0	0	0	8.79853e-05	0	0.00048481	0	0	0	0	0	0	0	0	0	0	0	0.000747027	0.00191047	6.55587e-05	0	0	0	0	0	9.59095e-05
1.A.22.1.3	1.A.22.1	1.A.22	Large Conductance Mechanosensitive Ion Channel (MscL) Family	none	gnl|TC-DB|P94585|1.A.22.1.3	0	0	0	0	0	0	0	0	0	0	0	0	0	0	0	0	0	0	0	0	0	0	0	0	0.000522345	0	0	0	0	0	0	0	0	0	0	0	0	0	0	0	0	0	0	0
1.A.22.1.8	1.A.22.1	1.A.22	Large Conductance Mechanosensitive Ion Channel (MscL) Family	none	gnl|TC-DB|B1MZU9|1.A.22.1.8	0	0	0	0	0	0	0	0	0	0	0	0	0	0	0	0	0	0	0	0.000386287	0	0	0	0	0	0	0	0	0	0	0	0	0	0	0	0	0	0	0	0	0	0	0	0
1.A.23.1.1	1.A.23.1	1.A.23	Small Conductance Mechanosensitive Ion Channel (MscS) Family	none	gnl|TC-DB|P77338|1.A.23.1.1	0	4.4137e-05	0	0	0	0	0	0	0	0	0	0	0	0	0	0	0	0	0	0	0	0	0	0	0	0	0	0	0	0	0	0	0	0	0	0	0	0	0	0.00045398	0	0	0	0
1.A.23.1.2	1.A.23.1	1.A.23	Small Conductance Mechanosensitive Ion Channel (MscS) Family	none	gnl|TC-DB|Q9EV03|1.A.23.1.2	0	0	0	0	0	0	0	0	0	0	0	0	0	0	0	0	0	9.02142e-05	0	0	0	0	0	0	0	0	0	0	0	0	0	0	0	0	0	0	0	0	0	0	0	0	0	0
1.A.23.1.4	1.A.23.1	1.A.23	Small Conductance Mechanosensitive Ion Channel (MscS) Family	none	gnl|TC-DB|M4V7W7|1.A.23.1.4	0	0	0	0	0	0	0	0	0	0	0	0	0	0	0	0	0	0	0	0	0	0	0	0	0	0	0	0	0	0	0	0	0	0	0	0	0	0	0	0	0	0	0	0
1.A.23.2.1	1.A.23.2	1.A.23	Small Conductance Mechanosensitive Ion Channel (MscS) Family	none	gnl|TC-DB|P0C0S1|1.A.23.2.1	0	0.000542255	0	0	0	0	0	0	0.000584851	0.00128669	0	0	0	0	0	0	0	0	0	0	0	0	0	0	0	0	0	0	0	0	0	0	0	0	0	0	0	0	0	0	0	0	0	0
1.A.23.2.2	1.A.23.2	1.A.23	Small Conductance Mechanosensitive Ion Channel (MscS) Family	none	gnl|TC-DB|D7FD61|1.A.23.2.2	0	0	0	0	0	0	0	0	0	0	0	0	0	0	0	0	0	0	0	0	0	0	0	0	0	0	0	2.84625e-05	0	0	0	0	0	0	0	0	0	0	0	0	0	0	0	0
1.A.23.3.1	1.A.23.3	1.A.23	Small Conductance Mechanosensitive Ion Channel (MscS) Family	none	gnl|TC-DB|O34897|1.A.23.3.1	0	0	0	0	0	0	0	0	0	0	0	0	0	0	0	0	0	0.00025424	0	0	0	0	0	0	0	0	0	0	0	0	0	0	0	4.08647e-05	0	0	0	0	0	0	0	0	0	0
1.A.23.3.2	1.A.23.3	1.A.23	Small Conductance Mechanosensitive Ion Channel (MscS) Family	none	gnl|TC-DB|P75783|1.A.23.3.2	0	0	0	0	0	0	0	0	0	0	0	0	0	0	0	0	0	0	0	0	0	0	0	0	0	0	0	0	0	0	0	0	0	0	0	0	0	0	0	0	0	0	0	0
1.A.23.4.1	1.A.23.4	1.A.23	Small Conductance Mechanosensitive Ion Channel (MscS) Family	none	gnl|TC-DB|Q58543|1.A.23.4.1	0	0	0	0	0.000400437	0	0	0	0	0	0	0	0	0	0	0	0	0	0	0	0	0	0	0	0	0	0	0	0	0	0	0	0	0	0	0	0	0	0	0	0	0	0	0
1.A.23.4.2	1.A.23.4	1.A.23	Small Conductance Mechanosensitive Ion Channel (MscS) Family	none	gnl|TC-DB|Q57634|1.A.23.4.2	0	0	0	0	0	0.0019257	0	0	0	0	0	0	0	0	0	0	0	0	0	0	0	0.00120811	0	0	0	0	0	0	0	0	0.000686342	0	0	0	0	0	0	0.00125654	0	0	0	0	0	0
1.A.23.4.5	1.A.23.4	1.A.23	Small Conductance Mechanosensitive Ion Channel (MscS) Family	none	gnl|TC-DB|P0AAT4|1.A.23.4.5	0.00128788	0	0	0.00126241	0	0.00132743	0	0	0	0	0.000939493	0.00173855	0.00134655	0	0	0	0.000838696	0.00136962	0	0	0	0.000463615	0	0	0	0	0.00156129	0	0	0	0	0	0	0	0.00266052	0	0	0.000327794	0	0	0	0	0	0.000479547
1.A.26.1.1	1.A.26.1	1.A.26	Mg2+ Transporter-E (MgtE) Family	none	gnl|TC-DB|Q45121|1.A.26.1.1	0	0	0	0	0	0	0	0	0	0	0	0.000803843	0	0	0	0	0	0	0	0	0	0	0	0	0.000812536	0	0	0	0	0	0	0	0	0	0	0.000293912	0	0	0	0	0	0	0	0
1.A.26.1.2	1.A.26.1	1.A.26	Mg2+ Transporter-E (MgtE) Family	none	gnl|TC-DB|Q5SMG8|1.A.26.1.2	0	6.72564e-05	0.00105585	0	0.000491445	0	0	0	0	0.000418647	0	0	0	0	0	0	0	0.00178788	0.00064361	0.000386287	0	0	0	0	0	0	0.00101427	0	0	0	0	0	0	0	0	0	0	0.000404279	0	0.000499096	0	0	0	0.00218993
1.A.26.1.3	1.A.26.1	1.A.26	Mg2+ Transporter-E (MgtE) Family	none	gnl|TC-DB|O34442|1.A.26.1.3	0	0	0	0	0	0	0	0	0	0	0	0	0	0	0	0	0	0	0	0	0	0	0	0	0.000812536	0	0	0	0	0.000646044	0	0	0	0	0	0	0	0	0	0	0	0	0	0
1.A.26.1.6	1.A.26.1	1.A.26	Mg2+ Transporter-E (MgtE) Family	none	gnl|TC-DB|A2C579|1.A.26.1.6	0	0	0	0	0	0	0	0	0	0	0	0	0	0	0	0	0	0	0	0	0	0	0	0	0	0	0	0	0	0	0	0	0	0	0	0	0	0	0	0	0	0	0	0
1.A.26.1.7	1.A.26.1	1.A.26	Mg2+ Transporter-E (MgtE) Family	none	gnl|TC-DB|Q8EAE0|1.A.26.1.7	0	0	0	0	0	0	0.0003929	0	0	0	0	0	0	0	0	0	0	0	0	0	0	0	0	0	0	0	0	0	0	0	0	0	0	0	0	0	0	0	0	0	0	0.000374937	0	0
1.A.26.3.1	1.A.26.3	1.A.26	Mg2+ Transporter-E (MgtE) Family	none	gnl|TC-DB|L9YYI5|1.A.26.3.1	0	0	0	0	0	0	0	0	0	0	0	0	0	0	0	0	0	0	0	0	0	0	0	0	0	0	0	0	0	0	0	0	0	0	0	0	0	0	0	0	0	0	0	0
1.A.3.1.7	1.A.3.1	1.A.3	RIR-CaC	VIC	gnl|TC-DB|X1WXB1|1.A.3.1.7	0	0	0	0	0	4.67403e-05	0	0	0	0	0	0	0	0	0	0	0	0	0	0	0	0	0	0	0	0	0	0	0	0	0	0	0	0	0	0	0	0	0	0	0	0	0	0
1.A.30.1.1	1.A.30.1	1.A.30	H+- or Na+-translocating Bacterial Flagellar Motor/ExbBD Outer Membrane Transport Energizer (Mot/Exb) Superfamily	none	gnl|TC-DB|P09348|1.A.30.1.1	0	0	0	0	0	0	0	0	0	0	0	0	0	0	0	0	0	0	0	0	0	0	0	0	0	0	0	0	0.00070992	0	0	0.00115752	0	0	0	0	0	0	0	0	0	0	0	0
1.A.30.1.2	1.A.30.1	1.A.30	H+- or Na+-translocating Bacterial Flagellar Motor/ExbBD Outer Membrane Transport Energizer (Mot/Exb) Superfamily	none	gnl|TC-DB|O06873|1.A.30.1.2	0	0	0	0	0	0	0	0	0	0	0	0	0	0.000146852	0	0	0	0	0	0	0	0	0	0	0	0	0	0.000199237	0.00297858	0	0	0	0	0	0	0	0	0	0	0	0	0	0	0
1.A.30.1.3	1.A.30.1	1.A.30	H+- or Na+-translocating Bacterial Flagellar Motor/ExbBD Outer Membrane Transport Energizer (Mot/Exb) Superfamily	none	gnl|TC-DB|P28612|1.A.30.1.3	0	0	0	0.000667274	0	0	0	0	0.000235686	0	0.000496589	0	0.000711747	0	0	0	0	0	0	0	0	0	0	0	0	0	0	0.000483862	0	0	0	0	0	0.000531241	0	0	0	0	0	0	0	0	0	0
1.A.30.1.4	1.A.30.1	1.A.30	H+- or Na+-translocating Bacterial Flagellar Motor/ExbBD Outer Membrane Transport Energizer (Mot/Exb) Superfamily	none	gnl|TC-DB|P39063|1.A.30.1.4	0	0	0.000226253	0	0	0	0	0	0	0	0	0	0	0	1.41977e-05	0	0	0	0	0.000270401	0	0	0	0	0	0	0	0	0	0	0	0	0	0.00445425	0	0	0	0	0	0	0	0	0	0
1.A.30.1.4	1.A.30.1	1.A.30	H+- or Na+-translocating Bacterial Flagellar Motor/ExbBD Outer Membrane Transport Energizer (Mot/Exb) Superfamily	none	gnl|TC-DB|P39064|1.A.30.1.4	0	0	0	0	0	0	0	0	0	0	0	0	0	0.00025699	0.000227163	0	0	0	0	0.000540802	0	0	0	0	0	0	0	0	0.00169764	0	0	0	0	0	0	0	0	0	0	0	0.000541942	0	0	0
1.A.30.1.5	1.A.30.1	1.A.30	H+- or Na+-translocating Bacterial Flagellar Motor/ExbBD Outer Membrane Transport Energizer (Mot/Exb) Superfamily	none	gnl|TC-DB|Q8E9J1|1.A.30.1.5	0	0	0	0	0	0	0	0	0	0	0	0	0	0	0	0	0	0	0	0	0	0	0	0	0	0	0	0	0	0	0	0	0	0	0	0	0	0	0	0	0.000490815	0	0	0
1.A.30.1.5	1.A.30.1	1.A.30	H+- or Na+-translocating Bacterial Flagellar Motor/ExbBD Outer Membrane Transport Energizer (Mot/Exb) Superfamily	none	gnl|TC-DB|Q8E9J0|1.A.30.1.5	0	0	0	0	0	0	0	0	0	0	0	0	0	0	0	0	0	0	0	0	0	0	0	0	0	0	0	0	0	0	0	0	0	0	0	0	0	0	0	0	0	0	0	0
1.A.30.1.6	1.A.30.1	1.A.30	H+- or Na+-translocating Bacterial Flagellar Motor/ExbBD Outer Membrane Transport Energizer (Mot/Exb) Superfamily	none	gnl|TC-DB|Q8EGR6|1.A.30.1.6	0	0	0	0	0	0	0	0	0	0.000130088	0	0	0	0	0	0	0	0	0	0	0	0	0	0	0	0	0	0	0	0	0	0	0	0	0	0	0	0	0	0	0.00108388	0	0	0
1.A.30.1.6	1.A.30.1	1.A.30	H+- or Na+-translocating Bacterial Flagellar Motor/ExbBD Outer Membrane Transport Energizer (Mot/Exb) Superfamily	none	gnl|TC-DB|Q8EGR5|1.A.30.1.6	0	0	0	0	0	0	0	0	0	0.000113531	0	0	0	0	0	0	0	0	0	0	0	0	0	0	0	0	0	0	0	0	0	0	0	0	0	0	0	0	0	0	0	0	0	0
1.A.30.1.7	1.A.30.1	1.A.30	H+- or Na+-translocating Bacterial Flagellar Motor/ExbBD Outer Membrane Transport Energizer (Mot/Exb) Superfamily	none	gnl|TC-DB|P55892|1.A.30.1.7	0	0	0	0	0	0	0.00031432	0	0	0	0	0	0	0	0	0	0	0	0	0	0	0	0	0	0	0	0	0	0.000293228	0	0	0	0	0	0	0	0	0	0	0	0.00201439	0	0	0
1.A.30.1.7	1.A.30.1	1.A.30	H+- or Na+-translocating Bacterial Flagellar Motor/ExbBD Outer Membrane Transport Energizer (Mot/Exb) Superfamily	none	gnl|TC-DB|P55891|1.A.30.1.7	0	0	0	0	0	0	0.000732569	0	0	0	0	0	0	0.000499295	0	0	0	0	0	0	0	0	0	0	0	0	0	0	0	0	0	0	0	0	0	0	0	0	0	0	0.000444801	0	0	0
1.A.30.2.1	1.A.30.2	1.A.30	H+- or Na+-translocating Bacterial Flagellar Motor/ExbBD Outer Membrane Transport Energizer (Mot/Exb) Superfamily	none	gnl|TC-DB|P0ABU7|1.A.30.2.1	0	5.88494e-05	0	0	0	0	0	0	0	0.000151375	0	0	0	0	0	0	0	0	0	0	0	0	0	0	0	0.00073095	0	0	0	0	0	0	0	0	0	0	0	0	0	0	0	0	7.85409e-05	0
1.A.30.2.1	1.A.30.2	1.A.30	H+- or Na+-translocating Bacterial Flagellar Motor/ExbBD Outer Membrane Transport Energizer (Mot/Exb) Superfamily	none	gnl|TC-DB|P0ABV2|1.A.30.2.1	0	0	0	0	0	0	0	0	0	0	0	0	0	0	0	0	0	0	0	0	0	0	0	0	0	0	0	0	0	0	0	0	0	0	0	0	0	0	0	0	0	0	0	0
1.A.30.2.10	1.A.30.2	1.A.30	H+- or Na+-translocating Bacterial Flagellar Motor/ExbBD Outer Membrane Transport Energizer (Mot/Exb) Superfamily	none	gnl|TC-DB|P72603|1.A.30.2.10	0	0	0	0	0	0	0	0	0	0	0	0	0	0	0	0	0	0	0	0	0	0	0	0	0	0	0	0	0	0	0	0	0	0	0	0	0	0	0	0	0	0	0	0
1.A.30.2.2	1.A.30.2	1.A.30	H+- or Na+-translocating Bacterial Flagellar Motor/ExbBD Outer Membrane Transport Energizer (Mot/Exb) Superfamily	none	gnl|TC-DB|P0ABU9|1.A.30.2.2	0	0	0	0	0	0	0	0	0	0	0	0	0	0	0	0	0	0	0	0	0	0	0	0	0	0	0	0	0	0	0	0	0	0	0	0	0	0	0	0	0	0	0	0
1.A.30.2.4	1.A.30.2	1.A.30	H+- or Na+-translocating Bacterial Flagellar Motor/ExbBD Outer Membrane Transport Energizer (Mot/Exb) Superfamily	none	gnl|TC-DB|Q1D3D8|1.A.30.2.4	0	0	0	0	0	0	0	0	0	0	0	0	0	0	0	0	0.000737474	0	0	0	0	0	0	0	0	0	0	0	0	0	0	0	0	0	0	0	0	0	0	0	0	0	0	0
1.A.30.2.5	1.A.30.2	1.A.30	H+- or Na+-translocating Bacterial Flagellar Motor/ExbBD Outer Membrane Transport Energizer (Mot/Exb) Superfamily	none	gnl|TC-DB|Q1CYB7|1.A.30.2.5	0	0	0	0	0	0	0	0	0	0	0	0	0	0	0	0	0	0	0	0	0	0	0	0	0	0	0	0	0	0	0	0	0	0	0	0	0	0	0	0.000163546	0	0	0	0
1.A.30.2.7	1.A.30.2	1.A.30	H+- or Na+-translocating Bacterial Flagellar Motor/ExbBD Outer Membrane Transport Energizer (Mot/Exb) Superfamily	none	gnl|TC-DB|Q1D0D2|1.A.30.2.7	0	5.88494e-05	0	0	0	0	0	0	0	0.000404455	0	0	0	0.000646147	0	0	0	0.00025424	0	0	0	0	0	0	0	0.00024365	0	0	0	0	0	0.000219227	0	0	0	0	0	0	0	0.000318632	0	0.000178292	7.85409e-05	0
1.A.30.2.7	1.A.30.2	1.A.30	H+- or Na+-translocating Bacterial Flagellar Motor/ExbBD Outer Membrane Transport Energizer (Mot/Exb) Superfamily	none	gnl|TC-DB|Q1D0D3|1.A.30.2.7	0	0.000105088	0	0	0	0	0	0	0	0.000300385	0	0	0	0.000440555	0	0	0	0	0	0	0	0	0	0	0	0	0	0	0	0	0	0.000833063	0	0	0	0	0	0	0	0.000358109	0	0.000180914	0	0
1.A.30.2.9	1.A.30.2	1.A.30	H+- or Na+-translocating Bacterial Flagellar Motor/ExbBD Outer Membrane Transport Energizer (Mot/Exb) Superfamily	none	gnl|TC-DB|Q8F192|1.A.30.2.9	0.0118433	0	0	0	0	0	0	0	0.00921796	0	0.00252657	0	0.00362125	0	0	0	0	0.000287045	0	0	0	0.00475459	0	0.00439834	0	0	0.00105985	0	0	0	0.0150203	0	0.00136718	0	0	0	0	0.0022727	0	0.000256598	0	0	0	0.00489138
1.A.30.3.1	1.A.30.3	1.A.30	H+- or Na+-translocating Bacterial Flagellar Motor/ExbBD Outer Membrane Transport Energizer (Mot/Exb) Superfamily	none	gnl|TC-DB|E8WU35|1.A.30.3.1	0	0	0	0	0	0	0	0	0	0	0	0	0	0	0	0	0	0	0	0	0	0	0	0	0	0	0	0	0	0	0	0	0	0	0	0	0	0	0	0	0	0	0	0
1.A.30.3.2	1.A.30.3	1.A.30	H+- or Na+-translocating Bacterial Flagellar Motor/ExbBD Outer Membrane Transport Energizer (Mot/Exb) Superfamily	none	gnl|TC-DB|Q84FB8|1.A.30.3.2	0	0	0	0.000522998	0	0.000803934	0	0	0	0	0.000389219	0	0	0	0	0	0	0	0	0	0	0	0	0	0	0	0	0	0	0	0	0	0	0	0	0	0	0	0	0	0	0	0	0
1.A.30.6.8	1.A.30.6	1.A.30	H+- or Na+-translocating Bacterial Flagellar Motor/ExbBD Outer Membrane Transport Energizer (Mot/Exb) Superfamily	none	gnl|TC-DB|ADB42633|1.A.30.6.8	0	0	0	0	0	0	0	0	0	0	0	0	0	0	0	0	0	0	0	0	0	0	0	0	0	0	0	0	0	0	0	0	0	0	0	0	0	0	0	0	0	0	0	0
1.A.33.1.2	1.A.33.1	1.A.33	Cation Channel-forming Heat Shock Protein-70 (Hsp70) Family	none	gnl|TC-DB|P0A6Y8|1.A.33.1.2	0.00126846	0.00103617	0	0.0129668	0	0.0155178	0.00645117	0	0	0	0	0	0	0.00726915	0	0	0	0	0	0	0	0.00489672	0	0.0195034	0	0.00529938	0.0164904	0	0.0155256	0.004877	0	0	0	0	0	0	0	0	0	0.00485561	0	0.00716576	0.00138288	0
1.A.33.1.4	1.A.33.1	1.A.33	Cation Channel-forming Heat Shock Protein-70 (Hsp70) Family	none	gnl|TC-DB|G4NXA5|1.A.33.1.4	0	0	0	0	0.00405897	0	0	0	0	0	0	0	0	0	0.000482721	0	0	0.00323951	0	0.00453887	0	4.73767e-05	0.0159722	0	0.0160766	0.000304562	0	0.00187852	0	0	0	0	0	0	0	0	0	0	0	0	0	0	0	0
1.A.33.1.5	1.A.33.1	1.A.33	Cation Channel-forming Heat Shock Protein-70 (Hsp70) Family	none	gnl|TC-DB|P11021|1.A.33.1.5	0	0	0	0	0	0	0	0	0	0	2.0132e-05	0	0	0	0	0	0	0	0	0	0	0	0	0	0	0	0	0	0	0	0	0	0	0	0	0	0	0	0	0	0	0	0	0
1.A.34.1.2	1.A.34.1	1.A.34	Bacillus Gap Junction-like Channel-forming Complex (GJ-CC) Family	none	gnl|TC-DB|B7LEG0|1.A.34.1.2	0	6.30529e-05	0	0.000365197	0.000273025	0.000570232	0.000395435	0	0	0	0.000271782	0	0	0.00281955	0	0	0.000621792	0.000287045	0	0	0	0.000253804	0	0	0	0.00103551	0.00085472	0.000341549	0	0	0.00161026	0	0	0	0	0	0.000406483	0.000142044	0	0.000372207	0	0	0	0
1.A.34.1.3	1.A.34.1	1.A.34	Bacillus Gap Junction-like Channel-forming Complex (GJ-CC) Family	none	gnl|TC-DB|B7L5V2|1.A.34.1.3	0	0.000100885	0.00124439	4.50861e-06	0.00165635	0.000878718	0.00056527	0	0.00020077	0.00134582	3.35533e-06	0.00153291	0	0	8.51861e-05	0.00425381	0	0	0.000372616	5.7943e-05	0	0.000104906	0	5.84109e-06	0	0.00158372	0	0.000199237	0.000108031	0.000810722	0.000554353	0	0	0.00122594	0.000354736	0	0.000457294	0	0	0.00034683	0	6.81704e-05	0.000134642	0.000271743
1.A.34.1.4	1.A.34.1	1.A.34	Bacillus Gap Junction-like Channel-forming Complex (GJ-CC) Family	none	gnl|TC-DB|G6BHQ4|1.A.34.1.4	0	0	0	0	0	0	0	0	0	0	0	0	0	0	0	0	0	0	0	0	0	0	0	0	0	0	0	0	0	0	0	0	0	0	0	0	0	0	0	0	0	0	0	0
1.A.35.1.1	1.A.35.1	1.A.35	CorA Metal Ion Transporter (MIT) Family	none	gnl|TC-DB|P0ABI4|1.A.35.1.1	0	0	0	0	0	0	0	0	0	0	0	0	0	0	0	0	0	0	0	0	0	0	0	0	0	0	0	0	0	0	0.000950319	0	0	0	0	0	0	0	0	0	0	0	0	0
1.A.35.1.2	1.A.35.1	1.A.35	CorA Metal Ion Transporter (MIT) Family	none	gnl|TC-DB|P0A2R8|1.A.35.1.2	0	0	0	0	0	0	0	0	0.000689601	0	0	0	0	0	0	0	0	0	0	0	0	0	0	0	0	0	0	0	0	0	0	0	0	0	0	0	0	0	0	0	0	0	0	0
1.A.35.3.1	1.A.35.3	1.A.35	CorA Metal Ion Transporter (MIT) Family	none	gnl|TC-DB|Q58439|1.A.35.3.1	0	0.000132411	0	0	0	0	0	0	0	0.000250715	0	0	0	0	0	0	0	0	0	0	0	0.000115058	0	0	0	0	0.000387473	0	0	0	0	0	0	0	0	0.000661303	0	0	0	0.000298894	0	0.000138963	0.000176717	0
1.A.35.3.2	1.A.35.3	1.A.35	CorA Metal Ion Transporter (MIT) Family	none	gnl|TC-DB|Q9WZ31|1.A.35.3.2	0	0	0.000301671	0	0.00021842	0.00062632	0	0.000200435	0	0	0	0.00246761	0	0	0	0	0	0	0	0	0	6.09129e-05	0	0	0	0	0	0	0	0	0	0	0	0	0	0.000942969	0	0.00163897	0	0	0	0	0	0.00239774
1.A.35.3.3	1.A.35.3	1.A.35	CorA Metal Ion Transporter (MIT) Family	none	gnl|TC-DB|O31543|1.A.35.3.3	0	0	0	0.000662765	0	0	0	0	0	0	0.000493234	0	0.000706938	0	0	0	0	0	0	0	0	0	0	0	0	0	0	0	0	0	0	0	0	0	0	0	0	0	0	0	0	0	0	0
1.A.35.3.4	1.A.35.3	1.A.35	CorA Metal Ion Transporter (MIT) Family	none	gnl|TC-DB|A3CLT2|1.A.35.3.4	0	0	0	0	0	0	0	0	0	0	0	0	0	0	0	0	0	0.000385461	0	0	0	0	0	0	0	0	0	0	0	0	0	0	0	0	0	0	0	0	0	0	0	0	0	0
1.A.35.3.8	1.A.35.3	1.A.35	CorA Metal Ion Transporter (MIT) Family	none	gnl|TC-DB|B0C555|1.A.35.3.8	0	0	0	0	0	0	0	0	0	0	0	0	0	0	0	0	0	0	0	0	0	0	0	0	0	0	0	0	0	0	0	0	0	0	0	0	0	0	0	0	0	0	0	0
1.A.43.1.1	1.A.43.1	1.A.43	Camphor Resistance or Fluoride Exporter (Fluc) Family	none	gnl|TC-DB|P37002|1.A.43.1.1	0	4.62388e-05	0	0	0	0	7.85801e-05	0	0	0	0	0	0	1.46852e-05	0	0	0	2.46039e-05	0	0	0	0	0	0	0	0	0	0	0	0	0	0	0	0	0	0	0	0	0	0	3.06759e-05	1.31097e-05	6.17107e-05	0
1.A.43.1.13	1.A.43.1	1.A.43	Camphor Resistance or Fluoride Exporter (Fluc) Family	none	gnl|TC-DB|I3YSC9|1.A.43.1.13	0	0	0	4.05775e-05	0	0	0	0	0	0	0	0	0	0	0	0	0.000115682	0	0	0	0	0	0	5.25698e-05	0	0	0	0	0	0	0.000158387	0	0	0	0	0	0	0	0	0	0	0	0	0.000287728
1.A.43.1.17	1.A.43.1	1.A.43	Camphor Resistance or Fluoride Exporter (Fluc) Family	none	gnl|TC-DB|Q7VYU0|1.A.43.1.17	0	0	0	0	0	0	0	0	0	0	0	0	0	0	0	0	0	0	0	0	0	0	0	0	0	0	0	0	0	0	0	0	0	0	0	0	0	0	0	0	0	0	0	0
1.A.43.1.4	1.A.43.1	1.A.43	Camphor Resistance or Fluoride Exporter (Fluc) Family	none	gnl|TC-DB|C7P777|1.A.43.1.4	6.47174e-06	0	0	0	0	0	0	0	0	0	0	0	0	0	0	0	0	0	0	0	0	0	0	0	0	0	0	0	0	0	0	0	0	0	0	0	0	0	0	0	0	0	0	0
1.A.43.1.6	1.A.43.1	1.A.43	Camphor Resistance or Fluoride Exporter (Fluc) Family	none	gnl|TC-DB|Q3B199|1.A.43.1.6	0	0	0	0	0	0	0	0	4.36456e-05	0	0	0	0	0	0	0	0	0	0	0	0	0	0	0	0	0	1.13963e-05	0	0	0	0	0	0	0	0	0	0	0	0	0	0	0	0	0
1.A.5.1.1	1.A.5.1	1.A.5	PCC	Leucine-rich Repeat-containing Domain (LRRD)	gnl|TC-DB|P98161|1.A.5.1.1	0	0	0	0	0	0	0	0	0	0	0	0	0	0	0	0	0	0	0	0	0	0	0	0	0	0	0	0	0	0	0	0	0	0	0	0	0	0	0	0	0	0	0	0
1.A.6.2.2	1.A.6.2	1.A.6	ENaC	ENaC/P2X	gnl|TC-DB|Q27433|1.A.6.2.2	0	0	0	0	0	0	0	0	0	0	0	0	0	0	0	0	0	0	0	0	0	0	0	0	0	0	0	0	0.00251559	0	0	0	0	0	0	0	0	0	0	0	0	0	0	0
1.A.62.2.1	1.A.62.2	1.A.62	Homotrimeric Cation Channel (TRIC) Family	none	gnl|TC-DB|A0M015|1.A.62.2.1	0	0	0	0	0	0	0	0	0	0	0	0	0	0	0	0	0	0	0	0	0.000116645	4.06086e-05	0	0	0	0.000304562	0	0	0	0	0	0	0	0	0	0	0	0.000174823	0	0	0	0	0	0
1.A.62.3.1	1.A.62.3	1.A.62	Homotrimeric Cation Channel (TRIC) Family	none	gnl|TC-DB|Q981D4|1.A.62.3.1	0	0	0	0	0	0	0	0	0	0	0	0	0	0	0	0	0	0	0	0	0	0	0	0	0	0	0	0	0	0	0	0	0	0	0	0	0	0	0	0	0	0	0	0
1.A.77.2.3	1.A.77.2	1.A.77	Mg2+/Ca2+ Uniporter (MCU) Family	none	gnl|TC-DB|A1VF64|1.A.77.2.3	0	0	0	0	0	0	0	0	0	0	0	0	0	0.000528665	0	0	0	0	0	0	0	0	0	0	0	0	0	0	0	0	0	0	0	0	0	0	0	0	0	0	0	0.00017567	0	0
1.A.77.3.37	1.A.77.3	1.A.77	Mg2+/Ca2+ Uniporter (MCU) Family	none	gnl|TC-DB|K0NGF9|1.A.77.3.37	0	0	0	0	0	0	0	0	0	0	0	0	0	0	0	0	0	0	0	0	0	0	0	0	0	0	0	0	0	0	0	0	0	0	0	0	0	0	0	0.000363748	0	0	5.89057e-05	0
1.A.78.2.6	1.A.78.2	1.A.78	K+-selective Channel in Endosomes and Lysosomes (KEL) Family	none	gnl|TC-DB|F0T6S5|1.A.78.2.6	0	0	0	0	0	0	0	0	0	0	0	0	0	0	0	0	0	0	0	0	0	0	0	0	0	0	0	0	0	0	0	0	0	0	0	0	0	0	0	0	0	0	0	0
1.A.78.2.9	1.A.78.2	1.A.78	K+-selective Channel in Endosomes and Lysosomes (KEL) Family	none	gnl|TC-DB|K9UKU9|1.A.78.2.9	0	0	0	0	0	0	0	0	0	0	0	0	0	0	0	0	0	0	0	0	0	0	0	0	0	0	0	0	0	0	0	0	0	0	0	0	0	0	0	0	0	0	0	0
1.A.8.1.1	1.A.8.1	1.A.8	MIP	Major Intrinsic Protein (MIP)	gnl|TC-DB|P0AER0|1.A.8.1.1	0	0	0	0	0	0	0	0	0	0	0	0	0	0	0	0	0	0	0	0	0	0	0	0	0	0	0	0	0	0	0	0	0	0	0	0	0	1.09265e-05	0	0	0	0	0	1.59849e-05
1.A.8.13.2	1.A.8.13	1.A.8	MIP	Major Intrinsic Protein (MIP)	gnl|TC-DB|Q9C4Z5|1.A.8.13.2	0	0	0	0	0	0	0	0	0	0	0	0	0	0	0	0	0	0	0	0	0	0	0	0	0	0	0	0	0	0	0	0	0	0	0	0	0	0	0	0	0	0	0	0
1.A.8.13.3	1.A.8.13	1.A.8	MIP	Major Intrinsic Protein (MIP)	gnl|TC-DB|D7VF10|1.A.8.13.3	0	0	0	0	0	0	0	0	0	0	0	0	0	0	0	0	0	0.00151724	0	0	0	0	0	0	0	0	0	0	0	0	0	0	0	0	0	0	0	0	0	0	0	0	0	0
1.A.8.13.4	1.A.8.13	1.A.8	MIP	Major Intrinsic Protein (MIP)	gnl|TC-DB|WP_062123083|1.A.8.13.4	0.00154027	0	0	0	0	0	0	0	0.00165853	0	0.0011341	0	0.0030105	0	0	0	0	0	0	0.000173829	0	0	0.00952186	0	0	0	0	0	0	0	0	0	0.00718279	0	0	0	0	0	0	0	0	0	0	0
1.A.8.2.1	1.A.8.2	1.A.8	MIP	Major Intrinsic Protein (MIP)	gnl|TC-DB|P18156|1.A.8.2.1	0	0	0	0	0	0	0	0	0	0	0	0	0	0	0	0	0	0	0	0	0.000505463	0	0	0	0	0	0	0	0	0	0	0	0	0	0	0	0	0	0	0	0	0	0	0
1.A.8.2.9	1.A.8.2	1.A.8	MIP	Major Intrinsic Protein (MIP)	gnl|TC-DB|D0JBC9|1.A.8.2.9	0	0	0	0	0	0	0	0	0	0	0	0	0	0	0	0	0	0	0	0	0	0	0	0	0	0	0	0	0	0	0	0	0	0	0	0	0	0.000458911	0	0	0	0	0	0.000671366
1.A.8.3.1	1.A.8.3	1.A.8	MIP	Major Intrinsic Protein (MIP)	gnl|TC-DB|P60844|1.A.8.3.1	0	0.000130309	0	0	0	0.0101894	0	0	0	0	0	0	0	0	0	0	0	0	0	0	0	0.00170556	0	0	0	0.00103551	0.00574372	0	0	0.000443363	0	0	0	0	0	0	0	0	0	0.000397585	0	0	0.000173912	0.00129478
1.A.87.2.10	1.A.87.2	1.A.87	MCA	Leucine-rich Repeat-containing Domain (LRRD)	gnl|TC-DB|WP_155315461|1.A.87.2.10	0	0	0	0	0	0	0	0	0	0.000484873	0	0.000392575	0	0	7.09884e-05	0	0	4.92078e-05	0	0	0	0	0	0	0	0.00140099	0	0.00185006	0	0	0	0	0	0.000449512	0.000886839	0	0	0	0.00135839	0.000631625	0	0	0	0
1.A.9.1.23	1.A.9.1	1.A.9	Neurotransmitter Receptor, Cys loop, Ligand-gated Ion Channel (LIC) Family	none	gnl|TC-DB|KAE9548426|1.A.9.1.23	0	0	0	0	0	0	0	0	0	0	0	0	0	0	0	0	0	0	6.77484e-05	0	0	0	0	0	0	0	0.00257556	0	0	0	0	0	0	0	0	0	0	6.55587e-05	0	0	0	0	0	0
1.B.1.4.1	1.B.1.4	1.B.1	GBP	Outer Membrane Pore-forming Protein I (OMPP-I)	gnl|TC-DB|Q04064|1.B.1.4.1	0	0	0	0	0	0	0	0	0	0	0	0	0	0	0	0	0	0	0	0	0	0	0	0	0	0	0	0	0	0	0	0	0	0	0	0	0	0	0	0	0	0	0	0
1.B.1.6.1	1.B.1.6	1.B.1	GBP	Outer Membrane Pore-forming Protein I (OMPP-I)	gnl|TC-DB|P24305|1.B.1.6.1	0	0	0	0	0	0	0	0	0	0	0	0	0	0	0	0	0	0	0	0	0	0	0	0	0	0	0	0	0	0	0	0	0	0	0	0	0	0	0	0	0	0	0	0
1.B.12.2.4	1.B.12.2	1.B.12	AT-1	Outer Membrane Pore-forming Protein I (OMPP-I)	gnl|TC-DB|C9LS91|1.B.12.2.4	0	0	0	0	0	0	0	0	0	0	0	0	0	0	0	0	0	0	0	0	0	0	0	0	0	0	0	0	0	0	0	0	0	0	0	0	0	0	0	0	0	0	0	0
1.B.12.2.5	1.B.12.2	1.B.12	AT-1	Outer Membrane Pore-forming Protein I (OMPP-I)	gnl|TC-DB|V9BHF8|1.B.12.2.5	0	0	0	0	0	0	0	0	0	0	0	0	0	0	0	0	0	0	0	0	0	0	0	0	0	0	0	0	0	0	0	0	0	0	0	0	0	0	0	0	0	0	0	0
1.B.12.2.6	1.B.12.2	1.B.12	AT-1	Outer Membrane Pore-forming Protein I (OMPP-I)	gnl|TC-DB|P76017|1.B.12.2.6	0	0	0	0	0	0	0	0	0	0	0	0	0	0	0	0	0	0.0056917	0	0	0	0	0	0	0	0	0	0	0	0	0	0	0	0	0	0	0	0	0	0	0	0	0	0
1.B.12.5.1	1.B.12.5	1.B.12	AT-1	Outer Membrane Pore-forming Protein I (OMPP-I)	gnl|TC-DB|P09489|1.B.12.5.1	0	0	0	0	0	0	0	0	0	0	0	0	0	0	0	0	0	0	0	0	0	0	0	0	0	0	0	0	0	0	0	0	0	0	0	0	0	0	0	0	0	0.000199267	0	0
1.B.12.5.11	1.B.12.5	1.B.12	AT-1	Outer Membrane Pore-forming Protein I (OMPP-I)	gnl|TC-DB|WP_060331514|1.B.12.5.11	0	0.000184955	0	0	0	0	0.000223066	0	0	0.000643344	0	0	0	0	0.000198768	0	0	0	0	0	0	0	0	0	0	0	0	0	0	0	0	0	0	0	0	0	0	0	0	0.000809269	0	0	0	0
1.B.12.5.2	1.B.12.5	1.B.12	AT-1	Outer Membrane Pore-forming Protein I (OMPP-I)	gnl|TC-DB|A8IBA8|1.B.12.5.2	0	0	0	0	0	0	0	0	0	0.00243383	0	0	0	0	0	0	0	0	0	0	0	0	0	0	0	0	0	0	0	0	0	0	0	0	0	0	0	0	0	0	0	0	0	0
1.B.12.5.4	1.B.12.5	1.B.12	AT-1	Outer Membrane Pore-forming Protein I (OMPP-I)	gnl|TC-DB|Q9XCJ4|1.B.12.5.4	0	0	0	0	0	0	0	0	0	0	0	0	0	0	0	0	0	0	0	0	0	0	0	0	0	0	0	0	0	0	0	0	0	0	0	0	0	0	0	0	0	0.00104091	0	0
1.B.12.5.6	1.B.12.5	1.B.12	AT-1	Outer Membrane Pore-forming Protein I (OMPP-I)	gnl|TC-DB|C6G4G4|1.B.12.5.6	0	0	0	0	0	0	0	0	0	0.00398779	0	0	0	0	0	0	0	0	0	0	0	0	0	0	0	0	0	0	0	0	0	0	0	0	0	0	0	0	0	0	0	0.000409023	0.00190742	0
1.B.12.8.1	1.B.12.8	1.B.12	AT-1	Outer Membrane Pore-forming Protein I (OMPP-I)	gnl|TC-DB|Q1C5U1|1.B.12.8.1	0	0	0	0	0	0	0	0	0	0	0	0	0	0	0	0	0	0	0	0	0	0	0	0	0	0.00103551	0	0	0	0	0	0	0	0	0	0	0	0	0	0	0	0	0	0
1.B.14.1.13	1.B.14.1	1.B.14	OMR	Outer Membrane Pore-forming Protein I (OMPP-I)	gnl|TC-DB|A3ZKG8|1.B.14.1.13	0	0.000111393	0	7.21377e-05	0	0	0	0	0	0	0	0	7.69456e-05	0	0	0	0	0	0	0	0.00151639	0	0	8.76163e-05	0	0	0	0	0	0	0	0	0	0	0	0	0	0	0	0	0	0	0	0
1.B.14.1.19	1.B.14.1	1.B.14	OMR	Outer Membrane Pore-forming Protein I (OMPP-I)	gnl|TC-DB|Q1D3P6|1.B.14.1.19	0	0	0	0	0	0	0	0	0	0	0	0	0	0	0	0	0	0	0	0	0	0	0	0	0	0	0	0	0	0	0	0	0	0	0	0	0.000203242	0	0	0	0	0	0	0
1.B.14.1.22	1.B.14.1	1.B.14	OMR	Outer Membrane Pore-forming Protein I (OMPP-I)	gnl|TC-DB|P05825|1.B.14.1.22	0	0.000294247	0	0	0	0	0	0	0	0	0	0	0	0	0	0	0	0	0	0	0	0	0	0	0	0	0	0	0	0	0	0	0	0	0	0	0	0	0	0	0	0	0.000392705	0
1.B.14.1.30	1.B.14.1	1.B.14	OMR	Outer Membrane Pore-forming Protein I (OMPP-I)	gnl|TC-DB|P72609|1.B.14.1.30	0	0	0	0	0	0	0	0	0	0	0	0	0	0	0	0	0	0	0	0	0	0	0	0	0	0	0	0	0	0	0	0	0	0	0	0	0	0	0	0	0	0	0	0
1.B.14.1.32	1.B.14.1	1.B.14	OMR	Outer Membrane Pore-forming Protein I (OMPP-I)	gnl|TC-DB|A5F9G0|1.B.14.1.32	0	8.82741e-05	0	0	0	0	0	0	0	0	0	0	0	0	0	0	0	0	0	0	0	0	0	0	0	0	0	0	0	0	0	0	0	0	0	0	0	9.83381e-05	0	0	0	0	0.000117811	0
1.B.14.1.33	1.B.14.1	1.B.14	OMR	Outer Membrane Pore-forming Protein I (OMPP-I)	gnl|TC-DB|Q9XBV1|1.B.14.1.33	0	0.00054856	0	0	0	0	0	0	0	0	0	0	0	0	0	0	0	0	0	0	0	0	0	0	0	0	0	0	0	0	0	0	0	0	0	0	0	0	0	0.000837467	0	0	0.000732114	0
1.B.14.1.4	1.B.14.1	1.B.14	OMR	Outer Membrane Pore-forming Protein I (OMPP-I)	gnl|TC-DB|P17315|1.B.14.1.4	0	7.77652e-05	0	0	0	0.000607624	0	0	0	0	0	0	0	0	0	0	0	0.000360857	0	0	0	0	0	0	0	0	0	0	0	0	0	0	0	0	0	0	0	0	0	0	0	0	0.000103786	0
1.B.14.10.1	1.B.14.10	1.B.14	OMR	Outer Membrane Pore-forming Protein I (OMPP-I)	gnl|TC-DB|P95494|1.B.14.10.1	0	0	0	0	0	0	0	0	0	0	0.00010066	0	0.000144273	0	0	0	0	0	0	0	0	0	0	0.000175233	0	0	0	0	0	0	0	0	0	0	0	0	0	0	0	0	0	0	0	0
1.B.14.10.2	1.B.14.10	1.B.14	OMR	Outer Membrane Pore-forming Protein I (OMPP-I)	gnl|TC-DB|Q1DCQ0|1.B.14.10.2	0	0	0	0	0	0	0	0	0.000349165	0	0	0	0	0	0	0	0	0	0	0	0	0	0	0	0	0	0	0	0	0	0	0	0	0	0	0	0	0	0	0	0	0	0	0.0008472
1.B.14.10.3	1.B.14.10	1.B.14	OMR	Outer Membrane Pore-forming Protein I (OMPP-I)	gnl|TC-DB|Q1CZJ4|1.B.14.10.3	0	0	0	0	0	0	0	0	0	0	0	0	0	0	0	0	0	0	0	0	0	0.000101521	0	0	0	0	0.00018234	0	0	0	0	0	0	0	0	0	0	0	0	0	0	0	0	0
1.B.14.12.3	1.B.14.12	1.B.14	OMR	Outer Membrane Pore-forming Protein I (OMPP-I)	gnl|TC-DB|Q1DFM0|1.B.14.12.3	0	0	0	0	0	0	0	0	1.74583e-05	0	5.70407e-05	0	0	0	0	0	0.000159063	0	0	0	0	0	0	9.34574e-05	0	0	0	0	0	0	0	0	0	0	0	0	0	0	0	0	0	0	0	0
1.B.14.14.1	1.B.14.14	1.B.14	OMR	Outer Membrane Pore-forming Protein I (OMPP-I)	gnl|TC-DB|Q8A552|1.B.14.14.1	0	0	0	0	0	0	0	0	0	0	0.000177833	0	0.000235646	0	0	0	0	0	0	0	0.00112757	0.000842628	0	0	0	0	0	0	0	0	0	0	0.000571359	0	0	0	0	0.000906896	0	0	0	0	0	0
1.B.14.15.1	1.B.14.15	1.B.14	OMR	Outer Membrane Pore-forming Protein I (OMPP-I)	gnl|TC-DB|K4ID81|1.B.14.15.1	0	0	0	0	0	0	0	0	0	0	0	0	0	0	0	0	0	0	0	0	0	0	0	0	0	0	0	0	0	0	0	0	0	0	0	0	0	0	0	0	0	0	0	0
1.B.14.15.2	1.B.14.15	1.B.14	OMR	Outer Membrane Pore-forming Protein I (OMPP-I)	gnl|TC-DB|D5ESR8|1.B.14.15.2	0	0	0	0	0	0.000523492	0	0	0	0	0	0	0	0	0	0	0	0	0	0	0	0.000128594	0	0	0	0	0.00126499	0	0	0	0.000501557	0	0.0036118	0	0	0	0.000304863	0	0	0	0	0	0	0.000143864
1.B.14.15.4	1.B.14.15	1.B.14	OMR	Outer Membrane Pore-forming Protein I (OMPP-I)	gnl|TC-DB|G8TQP6|1.B.14.15.4	0	0	0	0	0	0	0	0	0	0	0	0	0	0	0	0	0	0	0	0	0	0	0	0	0	0	0	0	0	0	0	0	0	0	0	0	0	0	0	0	0	0	0	0
1.B.14.2.15	1.B.14.2	1.B.14	OMR	Outer Membrane Pore-forming Protein I (OMPP-I)	gnl|TC-DB|Q5H1F8|1.B.14.2.15	0	0	0	0	0	0	0	0	0	0.000666996	0	0	0	0	0	0	0	0	0	0	0	0	0	0	0	0	0	0	0	0	0	0	0	0	0	0	0	0	0	0	0	0	0	0
1.B.14.2.6	1.B.14.2	1.B.14	OMR	Outer Membrane Pore-forming Protein I (OMPP-I)	gnl|TC-DB|Q93SS7|1.B.14.2.6	0	0	0	0	0	0	0	0	0	0	0	0	0	0	0	0	0	0	0	0	0	0	0	0	0	0	0	0	0	0	0	0	0	0	0	0	0	0	0	0	0	0	0	0
1.B.14.3.1	1.B.14.3	1.B.14	OMR	Outer Membrane Pore-forming Protein I (OMPP-I)	gnl|TC-DB|P06129|1.B.14.3.1	0	0	0	0	0	0	0	0	0	0	0	0	0	0	0	0	0	0	0	0	0.00147751	0	0	0	0	0	0	0	0	0	0	0	0.000918255	0	0	0.000416376	0	0	0	0	0	0	0	0
1.B.14.3.2	1.B.14.3	1.B.14	OMR	Outer Membrane Pore-forming Protein I (OMPP-I)	gnl|TC-DB|Q1CY23|1.B.14.3.2	0	0	0	0	0	0	0	0	0	0	0	0	0	0	0	0	0	0.000713512	0	0	0	0	0	0	0	0	0	0	0	0	0	0	0	0	0	0	0	0	0	0	0	0	0	0
1.B.14.3.6	1.B.14.3	1.B.14	OMR	Outer Membrane Pore-forming Protein I (OMPP-I)	gnl|TC-DB|Q9F634|1.B.14.3.6	0.00014885	0	0	0	0	0	0	0	0	0	0	0.000261716	0	0	0	0	0	0	0	0	0.000816517	0	0	0	0	0	0	0	0	0	0	0	0	0	0	0	0.000132107	0	0	0	0	0	0	0
1.B.14.3.7	1.B.14.3	1.B.14	OMR	Outer Membrane Pore-forming Protein I (OMPP-I)	gnl|TC-DB|Q0HZ17|1.B.14.3.7	0.00239454	0	0	0.000568084	0	0	0	0	0	0	0.000422772	0	0.000605947	0	0	0	0.00448268	0	0	0	0	0.000419622	0	0.000735977	0	0	0	0	0	0	0.00108231	0	0	0	0	0.00340448	0.000843453	0	0	0	0	0	0	0
1.B.14.4.3	1.B.14.4	1.B.14	OMR	Outer Membrane Pore-forming Protein I (OMPP-I)	gnl|TC-DB|AID78345|1.B.14.4.3	0	9.87829e-05	0	0	0	0	0	0	0	0.000137184	0	0	0	0	0	0	0	0	0	0	0	0	0	0	0	0	0	0	0	0	0	0	0	0	0	0	0	0	0	0	0	0	0	0
1.B.14.6.1	1.B.14.6	1.B.14	OMR	Outer Membrane Pore-forming Protein I (OMPP-I)	gnl|TC-DB|Q45780|1.B.14.6.1	0	0	0	0	0	0	0	0	0.00507162	0	0	0.0160021	0	0	0	0	0	0	0	0	0.00101093	0.0010829	0	0	0	0	0.00176642	0	0	0	0	0	0	0	0	0	0.00255068	0.00154063	0	0	0	0	0	0.00225387
1.B.14.6.12	1.B.14.6	1.B.14	OMR	Outer Membrane Pore-forming Protein I (OMPP-I)	gnl|TC-DB|H6L5X3|1.B.14.6.12	0	0	0	0.00151489	0	0.000271094	0	0	0	0	0.000506655	0.000598209	0.000851211	0	0	0	0.000665172	0	0	0	0.00217738	0.00183415	0	0.00143691	0	0	0.000774946	0	0	0	0	0	0	0	0	0	0.000894264	0.0015297	0	0	0	0	0	0.00302115
1.B.14.6.13	1.B.14.6	1.B.14	OMR	Outer Membrane Pore-forming Protein I (OMPP-I)	gnl|TC-DB|Q8A8X1|1.B.14.6.13	0	0	0	0	0	0	0	0	0	0	0	0	0	0	0	0	0	0	0	0	0.0116256	0	0	0	0	0	0	0	0	0	0	0	0	0	0	0	0	0	0	0	0	0	0	0.000751291
1.B.14.6.14	1.B.14.6	1.B.14	OMR	Outer Membrane Pore-forming Protein I (OMPP-I)	gnl|TC-DB|I3YT95|1.B.14.6.14	0	0	0	0	0	0.000280442	0	0	0	0	0	0	0	0	0	0	0	0	0	0	0	0.00081894	0	0	0	0	0	0	0	0	0.000211182	0	0	0	0	0	0	0.000229456	0	0	0	0	0	0.00115091
1.B.14.6.15	1.B.14.6	1.B.14	OMR	Outer Membrane Pore-forming Protein I (OMPP-I)	gnl|TC-DB|WP_024031917.1|1.B.14.6.15	0	0	0	0	0	0.0017107	0	0	0	0	0	0	0	0	0	0	0	0	0	0	0	0	0	0	0	0	0	0	0	0	0	0	0	0	0	0	0	0	0	0	0	0	0	0
1.B.14.6.16	1.B.14.6	1.B.14	OMR	Outer Membrane Pore-forming Protein I (OMPP-I)	gnl|TC-DB|BAE20199|1.B.14.6.16	0.00160499	0	0	0	0	0.00546862	0	0	0.00638972	0	0	0.0138523	0	0	0	0	0	0	0	0	0	0.00503885	0	0	0	0	0.00565255	0	0	0	0	0	0.00165286	0	0	0.00928273	0.00111783	0	0	0	0	0	0	0
1.B.14.6.17	1.B.14.6	1.B.14	OMR	Outer Membrane Pore-forming Protein I (OMPP-I)	gnl|TC-DB|Q8A6W3|1.B.14.6.17	0.0528288	0	0	0	0	0.00615103	0	0	0.019431	0	0	0.00611295	0	0	0	0	0	0	0	0	0.0089428	0.0284226	0	0	0	0	0.00202854	0	0	0	0.0130141	0	0.00155083	0	0	0	0.0175601	0.00997585	0	0	0	0	0	0.00663374
1.B.14.6.2	1.B.14.6	1.B.14	OMR	Outer Membrane Pore-forming Protein I (OMPP-I)	gnl|TC-DB|Q93TH9|1.B.14.6.2	0	0	0	0	0	0	0	0	0	0	0	0.000224328	0	0	0	0	0.000795315	0	0	0	0	7.44491e-05	0	0	0	0	0	0	0	0	0	0	0	0	0	0	0.00502007	0.00147507	0	0	0	0	0	0
1.B.14.6.3	1.B.14.6	1.B.14	OMR	Outer Membrane Pore-forming Protein I (OMPP-I)	gnl|TC-DB|P38370|1.B.14.6.3	0	0	0	0	0	0	0	0	0	0	0	0	0	0	0	0	0	0	0	0	0	0	0	0	0	0	0	0	0	0	0	0	0	0	0	0	0	0	0	0	0	0	0	0
1.B.14.6.5	1.B.14.6	1.B.14	OMR	Outer Membrane Pore-forming Protein I (OMPP-I)	gnl|TC-DB|A5ZGZ4|1.B.14.6.5	0	0	0	0	0	0	0	0	0	0	0	0	0	0	0	0	0	0	0	0	0	0	0	0	0	0	0	0	0	0	0	0	0	0	0	0	0	0	0	0	0	0	0	0
1.B.14.6.8	1.B.14.6	1.B.14	OMR	Outer Membrane Pore-forming Protein I (OMPP-I)	gnl|TC-DB|Q64VG5|1.B.14.6.8	0	0	0	0	0	0	0	0	0.00864184	0	0	0	0	0	0	0	0	0	0	0	0	0.0010829	0	0	0	0	0.00364681	0	0	0	0	0	0	0	0	0	0	0.00187935	0	0	0	0	0	0
1.B.14.6.9	1.B.14.6	1.B.14	OMR	Outer Membrane Pore-forming Protein I (OMPP-I)	gnl|TC-DB|A3UAU5|1.B.14.6.9	0.000291228	0	0	0.000189361	0	0	0	0	0	0	0.000140924	0	0	0	0	0	0	0	0	0	0	0	0	0	0	0	0	0	0	0	0	0	0	0	0	0.000551086	0	0	0	0	0	0	0	0
1.B.14.8.1	1.B.14.8	1.B.14	OMR	Outer Membrane Pore-forming Protein I (OMPP-I)	gnl|TC-DB|Q9LAE4|1.B.14.8.1	0	0	0	0	0	0	0	0	0	0	0	0	0	0	0	0	0	0	0	0	0	0.000223347	0	0	0	0	0	0	0	0	0	0	0	0	0	0	0	0	0	0	0	0	0	0
1.B.14.8.2	1.B.14.8	1.B.14	OMR	Outer Membrane Pore-forming Protein I (OMPP-I)	gnl|TC-DB|Q2M5P4|1.B.14.8.2	0	0	0	0	0	0	0	0	0	0	0	0	0	0	0	0	0	0	0	0	0	0	0	0	0	0	0	0	0	0	0	0	0	0	0	0	0	0	0	0	0	0	0	0
1.B.14.8.4	1.B.14.8	1.B.14	OMR	Outer Membrane Pore-forming Protein I (OMPP-I)	gnl|TC-DB|Q8EDM8|1.B.14.8.4	0	0	0	0	0	0	0	0	0	0	0	0	0	0	0	0	0	0	0	0	0	0.000263956	0	0	0	0	0.000888909	0	0	0	0	0	0	0	0	0	0	0	0	0	0	0	0	0
1.B.14.8.6	1.B.14.8	1.B.14	OMR	Outer Membrane Pore-forming Protein I (OMPP-I)	gnl|TC-DB|Q84HG2|1.B.14.8.6	0	0	0	0	0	0	0	0	0	0	0	0	0	0	0	0	0	0	0	0	0.00182744	0	0	0	0	0	0	0	0	0	0.0011615	0	0	0	0	0	0	0.000732072	0	0	0	0	0	0
1.B.14.8.7	1.B.14.8	1.B.14	OMR	Outer Membrane Pore-forming Protein I (OMPP-I)	gnl|TC-DB|P0C2M9|1.B.14.8.7	0	0	0	0	0	0	0	0	0	0	0	0	0	0	0	0	0	0	0	0	0	0	0	0	0	0	0	0	0	0	0	0	0	0	0	0.00121239	0	0	0	0	0	0	0	0
1.B.14.9.4	1.B.14.9	1.B.14	OMR	Outer Membrane Pore-forming Protein I (OMPP-I)	gnl|TC-DB|H8BDK1|1.B.14.9.4	0	0	0	0	0	0	0	0	0	0	0	0	0	0	0	0	0	0	0	0	0	0	0	0	0	0	0	0	0	0.0020268	0	0	0	0	0	0	0	0	0	0	0	0	0	0
1.B.17.1.1	1.B.17.1	1.B.17	OMF	Outer Membrane Pore-forming Protein I (OMPP-I)	gnl|TC-DB|P02930|1.B.17.1.1	0	0.000241703	0	0	0	0	0	0	0	0	0	0	0	0	0	0	0.000390427	0	0	0	0	4.06086e-05	0	0	0	0	0.000136755	0	0	0	0	0	0	0	0	0	0.000142269	0.000502617	0	0	0	0	0	0.000735306
1.B.17.1.3	1.B.17.1	1.B.17	OMF	Outer Membrane Pore-forming Protein I (OMPP-I)	gnl|TC-DB|C1DS86|1.B.17.1.3	0	0	0	0	0	0	0	0	0	0	0	0.000355187	0	0	0	0	0	0	0	0	0	0	0	0	0	0	0	0	0	0	0	0	0	0	0	0	0	0	0	0	0	0	0	0
1.B.17.1.4	1.B.17.1	1.B.17	OMF	Outer Membrane Pore-forming Protein I (OMPP-I)	gnl|TC-DB|Q92Q38|1.B.17.1.4	0	0	0	0	0	0	0	0	0	0	0	0	0	0	0	0	0	0	0	0	0	0	0	0	0	0	0	0	0.0291222	0	0	0	0	0	0	0	0	0	0	0	0	0.00532778	0	0
1.B.17.1.6	1.B.17.1	1.B.17	OMF	Outer Membrane Pore-forming Protein I (OMPP-I)	gnl|TC-DB|M4V5E0|1.B.17.1.6	0	0	0	0	0	0	0	0	0	0	0	0	0	0	0	0	0	0	0	0	0	0	0	0	0	0	0	0	0	0	0	0	0	0	0	0	0	0	0	0	0	0	0	0
1.B.17.2.10	1.B.17.2	1.B.17	OMF	Outer Membrane Pore-forming Protein I (OMPP-I)	gnl|TC-DB|V5V5Z3|1.B.17.2.10	0	0	0	0	0	0	0	0	0	0	0	0	0	0	0	0	0	0	0	0	0	0	0	0	0	0	0	0	0	0	0	0	0	0	0	0	0.00370916	0.000797631	0	0	0	0	0	0.0011669
1.B.17.2.5	1.B.17.2	1.B.17	OMF	Outer Membrane Pore-forming Protein I (OMPP-I)	gnl|TC-DB|C9LSB9|1.B.17.2.5	0	0	0	0	0	0	0	0	0	0	0	0	0	0.000822368	0	0	0	0	0	0	0.000272172	6.42969e-05	0	0	0	0	0	0	0	0	0	0.000271842	0	0	0	0	0	0	0	0	0.000265858	0	0	0
1.B.17.2.6	1.B.17.2	1.B.17	OMF	Outer Membrane Pore-forming Protein I (OMPP-I)	gnl|TC-DB|Q1D4Q0|1.B.17.2.6	0	0	0	0	0	0	0	0	0.00049756	0	0	0	0	0	0	0	0	0	0	0	0	0	0	0	0	0	0	0	0	0	0	0	0	0	0	0	0	0	0	0	0	0	0	0
1.B.17.3.11	1.B.17.3	1.B.17	OMF	Outer Membrane Pore-forming Protein I (OMPP-I)	gnl|TC-DB|Q2EHL7|1.B.17.3.11	0	0	0	0	0	0	0	0	0	0	0	0	0	0	0	0	0	0	0	0	0	0	0	0	0	0	0	0	0	0.000310354	0	0	0	0	0	0	0	0	0	0	0	0	8.4151e-05	0
1.B.17.3.6	1.B.17.3	1.B.17	OMF	Outer Membrane Pore-forming Protein I (OMPP-I)	gnl|TC-DB|A6XV56|1.B.17.3.6	0	0	0	0	0	0	0	0	0	0	0	0	0	0	0	0	0	0	0	0	0	0	0	0	0	0	0	0	0	0	0	0	0	0	0	0	0	0	0	0	0	0	0	0
1.B.17.3.7	1.B.17.3	1.B.17	OMF	Outer Membrane Pore-forming Protein I (OMPP-I)	gnl|TC-DB|P45217|1.B.17.3.7	0	0	0	0	0	0	0	0	0	0.000208141	0	0	0	0	0	0	0	0	0	0	0	0	0	0	0	0	0	0	0	0	0	0	0	0	0	0	0	0	0	0	0	0	0	0
1.B.17.3.8	1.B.17.3	1.B.17	OMF	Outer Membrane Pore-forming Protein I (OMPP-I)	gnl|TC-DB|B3PY75|1.B.17.3.8	0	0	0	0	0	0	0	0	0	0	0	0	0	0	0	0	0	0	0	0	0	0	0	0	0	0	0	0	0	0	0	0	0	0	0	0	0	0	0	0	0	0	0	0
1.B.17.4.1	1.B.17.4	1.B.17	OMF	Outer Membrane Pore-forming Protein I (OMPP-I)	gnl|TC-DB|A0LKG2|1.B.17.4.1	0	0	0	0	0	0	0	0	0	0	0	0	0	0	0	0	0	0	0	0	0	0	0	0	0	0	0	0	0	0	0	0.000197304	0	0	0	0	0	0	0	0	0	0	0	0
1.B.18.1.2	1.B.18.1	1.B.18	OMA	Outer Membrane Pore-forming Protein I (OMPP-I)	gnl|TC-DB|Q03961|1.B.18.1.2	0	0	0	0	0	0	0.000550061	0	0	0	0	0	0	0	0	0	0	0	0	0	0	0	0	0	0	0	0	0	0	0	0	0	0	0	0	0	0	0	0	0	0	0.000403779	0	0
1.B.18.2.4	1.B.18.2	1.B.18	OMA	Outer Membrane Pore-forming Protein I (OMPP-I)	gnl|TC-DB|P22236|1.B.18.2.4	0	0.000699887	0	0	0	0	0	0	0	0	0	0	0	0	0	0	0	0	0	0	0	0	0	0	0	0	0	0	0	0	0	0	0	0	0	0	0	0	0	0	0	0	0.000934076	0
1.B.18.3.3	1.B.18.3	1.B.18	OMA	Outer Membrane Pore-forming Protein I (OMPP-I)	gnl|TC-DB|A5FN23|1.B.18.3.3	0	0	0	0	0	0.00172004	0	0	0	0	0	0	0	0	0	0	0	0	0	0	0.00408258	0	0	0	0	0	0	0	0	0	0	0	0	0	0	0	0.000325187	0.00018575	0	0	0	0	0	0.000271743
1.B.18.3.5	1.B.18.3	1.B.18	OMA	Outer Membrane Pore-forming Protein I (OMPP-I)	gnl|TC-DB|K9TEU5|1.B.18.3.5	0.000627759	0	0	0	0	0	0	0	0	0	0	0	0	0	0	0	0	0	0	0	0	0.000277492	0	0	0	0	0	0	0	0	0	0	0	0	0	0	0	0	0	0	0	0	0	0
1.B.18.3.8	1.B.18.3	1.B.18	OMA	Outer Membrane Pore-forming Protein I (OMPP-I)	gnl|TC-DB|P0A932|1.B.18.3.8	0	0	0	0	0	0	0	0	0	0	0	0	0	0	0	0	0	0	0	0	0	0	0	0	0	0	0	0	0	0	0	0	0	0	0	0	0	0	0	0.00131682	0	0	0	0
1.B.20.2.3	1.B.20.2	1.B.20	TPS	Outer Membrane Pore-forming Protein I (OMPP-I)	gnl|TC-DB|AHY53183.1|1.B.20.2.3	0	0	0	0	0	0	0	0	0	0	0	0	0	0	0	0	0	0	0	0	0	0	0	0	0	0	0	0	0	0	0	0	0	0	0	0	0	0	0	0	0	0	0	0
1.B.22.1.2	1.B.22.1	1.B.22	Secretin	Outer Membrane Pore-forming Protein I (OMPP-I)	gnl|TC-DB|P35818|1.B.22.1.2	0	0	0	0	0	0	0	0	0	0	0	0	0	0	0	0	0	0.00237837	0	0	0	0	0	0	0	0	0	0	0	0	0	0	0	0	0	0	0	0	0	0	0	0	0	0
1.B.22.2.1	1.B.22.2	1.B.22	Secretin	Outer Membrane Pore-forming Protein I (OMPP-I)	gnl|TC-DB|P34750|1.B.22.2.1	0	0.00156371	0	0	0	0	0	0	0	0	0	0	0	0	0	0	0	0	0	0	0	0	0	0	0	0	0	0	0	0	0	0	0	0	0	0	0	0	0	0	0	0	0	0
1.B.22.2.4	1.B.22.2	1.B.22	Secretin	Outer Membrane Pore-forming Protein I (OMPP-I)	gnl|TC-DB|Q9ZFG1|1.B.22.2.4	0	0	0	0	0	0	0	0	0	0	0	0	0	0	0	0	0	0	0	0	0	0	0	0	0	0	0	0	0	0.00826556	0	0	0	0	0	0	0	0	0	0	0	0	0.00567178	0
1.B.22.3.3	1.B.22.3	1.B.22	Secretin	Outer Membrane Pore-forming Protein I (OMPP-I)	gnl|TC-DB|Q01244|1.B.22.3.3	0	0	0	0	0	0	0	0	0	0	0	0	0	0	0	0	0	0	0	0	0	0	0	0	0	0	0	0	0	0	0	0.000727834	0	0	0	0	0	0	0	0	0	0	0	0
1.B.22.4.1	1.B.22.4	1.B.22	Secretin	Outer Membrane Pore-forming Protein I (OMPP-I)	gnl|TC-DB|P31772|1.B.22.4.1	0	0	0	0	0	0	0	0	0.000113479	0	0	0	0	0	0	0	0	0	0	0	0	0	0	0	0	0	0	0	0	0	0	0	0	0	0	0	0	0	0	0	0	0	0	0
1.B.23.1.20	1.B.23.1	1.B.23	CBP	Outer Membrane Pore-forming Protein I (OMPP-I)	gnl|TC-DB|G9PU91|1.B.23.1.20	0	0	0	0	0	0	0	0	0	0	0	0	0	0	0	0	0	0.0560394	0	0	0	0	0	0	0	0	0	0	0	0	0	0	0	0	0	0	0	0	0	0	0	0	0	0
1.B.23.1.23	1.B.23.1	1.B.23	CBP	Outer Membrane Pore-forming Protein I (OMPP-I)	gnl|TC-DB|C9KQR1|1.B.23.1.23	0	0	0	0	0	0	0	0	0	0	0	0	0	0	0	0	0	0	0	0	0	0	0	0	0	0	0	0	0	0	0	0	0	0	0	0	0	0	0	0	0	0	0	0
1.B.23.1.24	1.B.23.1	1.B.23	CBP	Outer Membrane Pore-forming Protein I (OMPP-I)	gnl|TC-DB|Q25BZ4|1.B.23.1.24	0	0	0	0	0	0	0	0	0	0	0	0	0	0	0	0	0	0	0	0	0	0	0	0	0	0	0	0	0	0	0	0	0	0	0	0	0	0	0	0	0	0	0	0
1.B.23.1.4	1.B.23.1	1.B.23	CBP	Outer Membrane Pore-forming Protein I (OMPP-I)	gnl|TC-DB|A1HRI2|1.B.23.1.4	0	0	0	0	0	0	0	0	0	0	0	0	0	0	0	0	0	0	0	0	0	0	0	0	0	0	0	0	0	0	0	0	0	0	0	0	0	0	0	0	0	0	0	0
1.B.23.1.5	1.B.23.1	1.B.23	CBP	Outer Membrane Pore-forming Protein I (OMPP-I)	gnl|TC-DB|D4S693|1.B.23.1.5	0	0	0	0	0	0	0	0	0	0	0	0	0	0	0	0	0	0	0	0	0	0	0	0	0	0	0	0	0	0	0	0	0	0	0	0	0	0	0	0	0	0	0	0
1.B.23.4.2	1.B.23.4	1.B.23	CBP	Outer Membrane Pore-forming Protein I (OMPP-I)	gnl|TC-DB|A6H1F5|1.B.23.4.2	0	0	0	0	0	0	0	0	0	0	0	0	0	0	0	0	0	0	0	0	0	0	0	0	0	0	0	0	0	0	0	0	0	0	0	0	0	0	0	0	0	0	0	0
1.B.25.1.13	1.B.25.1	1.B.25	Opr	Outer Membrane Pore-forming Protein I (OMPP-I)	gnl|TC-DB|P75733|1.B.25.1.13	0	0	0	0	0	0	0	0	0	0.000335863	0	0	0	0	0	0	0	0	0	0	0	0	0	0	0	0	0	0	0	0	0	0	0	0	0	0	0	0	0	0	0	0.00024384	0	0
1.B.3.1.7	1.B.3.1	1.B.3	SP	Outer Membrane Pore-forming Protein I (OMPP-I)	gnl|TC-DB|O67300|1.B.3.1.7	0	0	0	0	0	0	0	0	0.000218228	0	0	0	0	0	0	0	0	0	0	0	0	0	0	0	0	0	0	0	0	0	0	0	0	0	0	0	0	0.00018575	0	0	0	0	0	0.000271743
1.B.3.3.1	1.B.3.3	1.B.3	SP	Outer Membrane Pore-forming Protein I (OMPP-I)	gnl|TC-DB|Q6MQA4|1.B.3.3.1	0	0	0	0	0	0	0	0	0	0	0	0	0	0	0	0	0	0	0	0	0	0	0	0	0	0	0	0	0	0	0	0	0	0	0	0	0	0	0	0	0	0	0	0
1.B.33.1.1	1.B.33.1	1.B.33	OmpIP	Outer Membrane Pore-forming Protein I (OMPP-I)	gnl|TC-DB|Q9K1H0|1.B.33.1.1	0	0	0	0	0	0.0024305	0	0	0	0	0	0	0.00129365	0	0	0	0.00332586	0	0	0	0.0025662	0	0	0.00157125	0	0	0	0	0	0.00212181	0	0	0	0	0	0.00222884	0	0	0	0	0	0	0	0.000335683
1.B.33.1.3	1.B.33.1	1.B.33	OmpIP	Outer Membrane Pore-forming Protein I (OMPP-I)	gnl|TC-DB|P0A943|1.B.33.1.3	0	0	0	0	0	0	0	0	0	0	0	0	0	0	0.00251299	0	0	0	0	0	0	0	0	0	0	0	0	0	0	0	0	0	0	0	0	0	0	0	0	0	0	0	0	0
1.B.33.1.3	1.B.33.1	1.B.33	OmpIP	Outer Membrane Pore-forming Protein I (OMPP-I)	gnl|TC-DB|P0AC02|1.B.33.1.3	0	0	0	0	0	0	0	0	0	0	0	0	0	0	0	0	0	0	0	0	0	0	0	0	0	0	0	0	0	0	0	0	0	0	0	0	0	0	0	0.00110252	0	0.000555851	0	0
1.B.33.1.3	1.B.33.1	1.B.33	OmpIP	Outer Membrane Pore-forming Protein I (OMPP-I)	gnl|TC-DB|P77774|1.B.33.1.3	0	0	0	0	0	0	0	0	0	0	0	0	0	0	0	0	0	0	0	0	0	0	0	0	0	0	0	0	0	0	0	0	0	0	0	0	0	0	0	0	0	0	0	0
1.B.33.1.4	1.B.33.1	1.B.33	OmpIP	Outer Membrane Pore-forming Protein I (OMPP-I)	gnl|TC-DB|Q9a711|1.B.33.1.4	0	0.000912165	0	0	0	0	0.00156907	0	0	0	0	0	0	0.00185767	0	0	0	0	0	0	0	0	0	0	0	0	0	0	0	0	0	0	0	0	0	0	0	0	0	0.000389126	0.00747471	0	7.85409e-05	0
1.B.33.1.4	1.B.33.1	1.B.33	OmpIP	Outer Membrane Pore-forming Protein I (OMPP-I)	gnl|TC-DB|Q9A6U9|1.B.33.1.4	0	8.82741e-05	0	0	0	0	0	0	0	0	0	0	0	0	0	0	0	0	0	0	0	0	0	0	0	0.000426387	0	0	0	0.000950065	0	0	0	0	0	0	0	0	0	0	0	0	0.000117811	0
1.B.33.1.6	1.B.33.1	1.B.33	OmpIP	Outer Membrane Pore-forming Protein I (OMPP-I)	gnl|TC-DB|WP_073164657.1|1.B.33.1.6	0	0	0	0.00022543	0	0.000430011	0	0	0	0	0.000167767	0	0.000240455	0	0	0	0	0	0	0	0	0.000118442	0	4.08876e-05	0	0	0.000774946	0	0	0	0	0	0	0	0	0	0.000741832	0	0	0	0	0.000361828	0	0
1.B.33.2.3	1.B.33.2	1.B.33	OmpIP	Outer Membrane Pore-forming Protein I (OMPP-I)	gnl|TC-DB|C9LSC3|1.B.33.2.3	0	0	0	0	0	0	0	0	0	0	0	0	0	0	0	0	0	0	0	0	0	0	0	0	0	0	0	0	0	0	0	0	0	0	0	0	0	0	0	0	0	0	0	0
1.B.33.2.5	1.B.33.2	1.B.33	OmpIP	Outer Membrane Pore-forming Protein I (OMPP-I)	gnl|TC-DB|A3KAM9|1.B.33.2.5	0	0	0	0	0	0	0.000347273	0	0	0	0	0	0	0.000462582	0	0	0	0	0	0	0	0	0	0	0	0	0	0	0.000432125	0.000652378	0	0	0	0	0	0	0	0	0	0	0	0.000406401	0	0
1.B.33.4.4	1.B.33.4	1.B.33	OmpIP	Outer Membrane Pore-forming Protein I (OMPP-I)	gnl|TC-DB|RKT61468.1|1.B.33.4.4	0	0	0	0	0	0	0	0	0	0	0.000234873	0	0	0	0	0	0	0	0	0	0	0	0	0	0	0	0	0	0	0	0.00105591	0	0	0	0	0	0	0	0	0	0	0	0	0
1.B.33.4.9	1.B.33.4	1.B.33	OmpIP	Outer Membrane Pore-forming Protein I (OMPP-I)	gnl|TC-DB|PKL80862.1|1.B.33.4.9	0	0	0	0	0	0	0	0.00563953	0	0	0	0	0	0	0	0	0	0.000656103	6.77484e-05	0.00044423	0	0	0	0	0	0	0	0	0	0	0.000184784	0	0	0	0	0	0	0	0	0	0	6.29266e-05	0	0
1.B.38.1.10	1.B.38.1	1.B.38	Treponema Porin Major Surface Protein (TP-MSP) Family	none	gnl|TC-DB|Q8A6W4|1.B.38.1.10	0	0	0	0	0	0	0	0	0	0	0	0.00334623	0	0	0	0	0	0	0	0	0.0025662	0.0031404	0	0	0	0	0	0	0	0	0	0	0.000204057	0	0	0	0.00860729	0.00516821	0	0	0	0	0	0
1.B.38.1.7	1.B.38.1	1.B.38	Treponema Porin Major Surface Protein (TP-MSP) Family	none	gnl|TC-DB|Q5LHN1|1.B.38.1.7	0	0	0	0	0	0	0	0	0	0	0	0	0	0	0	0	0	0	0	0	0.000777635	0.000294412	0	0	0	0	0	0	0	0	0	0	0	0	0	0	0	0	0	0	0	0	0	0
1.B.38.4.1	1.B.38.4	1.B.38	Treponema Porin Major Surface Protein (TP-MSP) Family	none	gnl|TC-DB|G8JZT0|1.B.38.4.1	0	0	0	0	0	0	0	0	0	0	0	0.00190679	0	0	0	0	0	0	0	0	0	0.000115058	0	0	0	0	0.000273511	0	0	0	0	0	0	0	0	0	0.000335349	0	0	0	0	0	0	0
1.B.38.4.2	1.B.38.4	1.B.38	Treponema Porin Major Surface Protein (TP-MSP) Family	none	gnl|TC-DB|G8JZS6|1.B.38.4.2	0	0	0	0	0	0	0	0	0	0	0	0	0	0	0	0	0	0	0	0	0	0	0	0	0	0	0	0	0	0	0	0	0	0	0	0	0	0.000426132	0	0	0	0	0	0.000623411
1.B.38.4.3	1.B.38.4	1.B.38	Treponema Porin Major Surface Protein (TP-MSP) Family	none	gnl|TC-DB|WP_076422674.1|1.B.38.4.3	0	0	0	0	0	0	0	0	0	0	0	0.00278541	0	0	0	0	0	0	0	0	0	0.000128594	0	0	0	0	0.000193737	0	0	0	0	0	0	0	0	0	0.000955236	0	0	0	0	0	0	0
1.B.42.1.1	1.B.42.1	1.B.42	LPS-EP	Outer Membrane Pore-forming Protein I (OMPP-I)	gnl|TC-DB|Q9K187|1.B.42.1.1	0	9.66811e-05	0	0	0	0	0	0	0	0	0	0	0	0	0	0	0	0	0	0	0	0	0	0	0	0	0	0	0	0.000779053	0	0	0	0	0	0	0	0	0	0	0	0	0.000137447	0
1.B.42.1.13	1.B.42.1	1.B.42	LPS-EP	Outer Membrane Pore-forming Protein I (OMPP-I)	gnl|TC-DB|B8CYZ1|1.B.42.1.13	0	0.000145022	0	0	0	0	0	0	0.000515018	0	0	0	0	0.000146852	0	0	0	0	0	0	0	0.000182739	0	0	0	0	0	0	0	0.000329356	0.000501557	0.000574375	0	0	0	0	0	0.000120191	0	0	0	0.000207133	0.000193547	0.000175834
1.B.42.1.2	1.B.42.1	1.B.42	LPS-EP	Outer Membrane Pore-forming Protein I (OMPP-I)	gnl|TC-DB|P0A9V1|1.B.42.1.2	0	0.000145022	0	0	0	0	0.000238275	0.00150327	0	0.00118498	0	0	0.000298164	0	0	0	0.000477189	0	0	0	0	0	0	0.000362147	0	0	0	0.00518017	0.000262362	0	0	0	0	0	0	0	0	0	0	0.0014127	0	0	0	0
1.B.42.1.2	1.B.42.1	1.B.42	LPS-EP	Outer Membrane Pore-forming Protein I (OMPP-I)	gnl|TC-DB|P31554|1.B.42.1.2	0	0	0	0	0	0	0.000833963	0	0	0.000319307	0	0	0	0	0	0	0	0	0	0	0	0	0	0	0	0	0	0	0	0	0	0	0	0	0	0	0	0	0	0.000380667	0.00100208	0	0	0
1.B.42.1.2	1.B.42.1	1.B.42	LPS-EP	Outer Membrane Pore-forming Protein I (OMPP-I)	gnl|TC-DB|P0ADC6|1.B.42.1.2	0	0	0	0	0	0	0	0	0	0	0	0	0	0	0	0	0	0	0	0	0	0	0	0	0	0	0	0	0	0	0	0	0	0	0	0	0	0	0	0	0	0	0	0
1.B.42.1.4	1.B.42.1	1.B.42	LPS-EP	Outer Membrane Pore-forming Protein I (OMPP-I)	gnl|TC-DB|Q215S1|1.B.42.1.4	0	0	0	0	0	0	0	0	0	0	0	0	0	0	0	0	0	0	0	0	0	0	0	0	0	0.0004873	0	0	0	0	0	0	0	0	0	0	0	0	0	0	0	0	0	0
1.B.42.1.6	1.B.42.1	1.B.42	LPS-EP	Outer Membrane Pore-forming Protein I (OMPP-I)	gnl|TC-DB|B4U7L6|1.B.42.1.6	0	0	0	0	0	0	0	0	0	0	0	0	0	0	0	0	0	0	0	0	0	0	0	0	0	0	0	0	0	0	0	0	0	0	0	0	0	0	0	0	0	0.000545363	0	0
1.B.42.1.7	1.B.42.1	1.B.42	LPS-EP	Outer Membrane Pore-forming Protein I (OMPP-I)	gnl|TC-DB|Q3B5G1|1.B.42.1.7	0	0	0	0	0	0	0	0	0	0	0	0	0	0	0	0	0	0	0	0	0	0	0	0	0	0	0	0	0	0	0	0	0	0	0	0.000342898	0	0	0	0	0	0	0	0
1.B.42.1.8	1.B.42.1	1.B.42	LPS-EP	Outer Membrane Pore-forming Protein I (OMPP-I)	gnl|TC-DB|L7WGX6|1.B.42.1.8	0	0	0	0.000252482	0	0.000710453	0	0	0.000584851	0	0.000187899	0.00284149	0.00026931	0	0	0	0.00104114	0	0	0	0	0.000653121	0	0	0	0	0	0	0	0	0	0	0	0	0	0.000832752	0	0	0	0	0	0	0	0.000191819
1.B.44.1.1	1.B.44.1	1.B.44	PorT	Outer Membrane Pore-forming Protein I (OMPP-I)	gnl|TC-DB|Q9ZNF9|1.B.44.1.1	0	0	0	0	0	0.000439359	0	0	0	0	0	0	0	0	0	0	0	0	0	0	0	0	0	0	0	0	0	0	0	0	0	0	0	0	0	0.000391883	0	5.46323e-05	0	0	0	0	0	9.59095e-05
1.B.44.1.3	1.B.44.1	1.B.44	PorT	Outer Membrane Pore-forming Protein I (OMPP-I)	gnl|TC-DB|Q11RK4|1.B.44.1.3	0	0	0	0.000216413	0	0	0	0	0	0	0.000161056	0	0.000230837	0	0	0	0.00052057	0	0	0	0	0	0	0	0	0	0	0	0	0	0	0	0	0	0	0	0	0	0	0	0	0	0	0
1.B.44.2.1	1.B.44.2	1.B.44	PorT	Outer Membrane Pore-forming Protein I (OMPP-I)	gnl|TC-DB|A5FNR0|1.B.44.2.1	0	0	0	0	0	0.000383271	0	0	0.00241797	0	0	0	0	0	0	0	0	0	0	0	0	0	0	0	0	0	0	0	0	0	0	0	0	0	0	0.000661303	0.000416645	0	0	0	0	0	0	0
1.B.44.2.11	1.B.44.2	1.B.44	PorT	Outer Membrane Pore-forming Protein I (OMPP-I)	gnl|TC-DB|F0R8C3|1.B.44.2.11	0	0	0	0	0	0	0	0	0	0	0	0	0	0	0	0	0	0	0	0	0.00167192	0	0	0	0	0	0	0	0	0	0	0	0	0	0	0	0	0	0	0	0	0	0	0
1.B.44.2.9	1.B.44.2	1.B.44	PorT	Outer Membrane Pore-forming Protein I (OMPP-I)	gnl|TC-DB|I3YP34|1.B.44.2.9	0	0	0	0	0	0	0	0	0	0	0	0	0	0	0	0	0	0	0	0	0	0	0	0	0	0	0	0	0	0	0	0	0	0	0	0	0	0	0	0	0	0	0	0
1.B.48.5.1	1.B.48.5	1.B.48	Curli Fiber Subunit Porin, CgsA, CsgG (CsgG) Family	none	gnl|TC-DB|Q87R31|1.B.48.5.1	0	0	0	0	0	0	0	0	0	0	0	0	0	0.000411184	0	0	0	0	0	0	0	0	0	0	0	0	0	0	0	0	0	0	0	0	0	0	0	0	0	0	0	9.43898e-05	0	0
1.B.5.1.15	1.B.5.1	1.B.5	POP	Outer Membrane Pore-forming Protein I (OMPP-I)	gnl|TC-DB|F5SXN1|1.B.5.1.15	0	0	0	0	0	0.000504796	0	0	0.00119589	0	0	0	0	0	0	0	0	0	0	0	0	0.000345173	0	0	0	0	0	0	0	0	0	0	0	0	0	0	0	0	0	0	0	0	0	0
1.B.5.1.6	1.B.5.1	1.B.5	POP	Outer Membrane Pore-forming Protein I (OMPP-I)	gnl|TC-DB|E6SSR4|1.B.5.1.6	0	0	0	0	0	0	0	0	0	0	0	0	0	0	0	0	0	0	0	0	0	4.06086e-05	0	0	0	0	0.000136755	0	0	0	0	0	0	0	0	0.000526593	0	0	0	0	0	0	0	0
1.B.54.1.1	1.B.54.1	1.B.54	Int/Inv	Outer Membrane Pore-forming Protein I (OMPP-I)	gnl|TC-DB|P43261|1.B.54.1.1	0	0	0	0	0	0	0	0	0	0	0	0	0	0	0	0	0	0	0	0	0	0	0	0	0	0	0	0	0	0	0	0	0	0	0	0	0	0	0	0	0	0	0	0
1.B.54.1.10	1.B.54.1	1.B.54	Int/Inv	Outer Membrane Pore-forming Protein I (OMPP-I)	gnl|TC-DB|P76347|1.B.54.1.10	0	0	0	0	0	0	0	0	0	0.000747414	0	0	0	0	0	0	0	0	0	0	0	0	0	0	0	0	0	0	0	0	0	0	0	0	0	0	0	0	0	0.000891042	0	0	0	0
1.B.54.1.6	1.B.54.1	1.B.54	Int/Inv	Outer Membrane Pore-forming Protein I (OMPP-I)	gnl|TC-DB|B9KGJ3|1.B.54.1.6	0	0	0	0	0	0	0	0	0	0	0	0	0	0	0	0	0	0	0	0	0	0	0	0	0	0	0	0	0	0	0	0	0	0	0	0	0	0	0	0	0	0	0	0
1.B.54.1.7	1.B.54.1	1.B.54	Int/Inv	Outer Membrane Pore-forming Protein I (OMPP-I)	gnl|TC-DB|Q31A57|1.B.54.1.7	0	0	0	0	0	0	0	0	0	0	0	0	0	0	0	0	0	0	0	0	0	0	0	0	0	0	0	0	0	0	0	0	0	0	0	0	0	0	0	0	0	0	0	0
1.B.56.1.2	1.B.56.1	1.B.56	Spirochaete Outer Membrane Porin (S-OMP) Family	none	gnl|TC-DB|Q73P18|1.B.56.1.2	0	0	0	0	0	0	0	0	0	0	0	0	0	0	0	0	0	0	0	0	0	0	0	0	0	0	0	0	0	0	0	0	0	0	0	0	0	0	0	0	0	0	0	0
1.B.57.4.3	1.B.57.4	1.B.57	LM-OMP	Outer Membrane Pore-forming Protein I (OMPP-I)	gnl|TC-DB|F9Z6A9|1.B.57.4.3	0.000692476	0	0	0	0	0.00155178	0	0	0	0	0	0	0	0	0	0	0	0	0	0	0	0	0	0	0	0	0	0	0	0	0	0	0	0	0	0	0	0	0	0	0	0	0	0
1.B.57.4.5	1.B.57.4	1.B.57	LM-OMP	Outer Membrane Pore-forming Protein I (OMPP-I)	gnl|TC-DB|F0S8W1|1.B.57.4.5	0	0	0	0	0	0	0	0	0	0	0.000815346	0	0.00116861	0	0	0	0	0	0	0	0	0	0	0	0	0	0	0	0	0	0	0	0	0	0	0	0	0	0	0	0	0	0	0
1.B.57.4.6	1.B.57.4	1.B.57	LM-OMP	Outer Membrane Pore-forming Protein I (OMPP-I)	gnl|TC-DB|D9RR74|1.B.57.4.6	0	0	0	0	0	0	0	0	0	0	0	0	0	0	0	0	0	0	0	0	0	0	0	0	0	0	0	0	0	0	0	0	0	0	0	0	0	0	0	0	0	0	0	0
1.B.6.1.1	1.B.6.1	1.B.6	OOP	Outer Membrane Pore-forming Protein I (OMPP-I)	gnl|TC-DB|P0A910|1.B.6.1.1	0	0	0	0	0	0	0	0	0	0	0	0	0	0	0	0	0	0	0	0	0	0	0	0	0	0	0	0	0	0	0	0	0	0	0	0	0	0	0	0	0	0	0	0
1.B.6.1.14	1.B.6.1	1.B.6	OOP	Outer Membrane Pore-forming Protein I (OMPP-I)	gnl|TC-DB|K1LZ89|1.B.6.1.14	0.000957817	0	0	0.00456271	0	0	0	0	0	0	0.00351639	0	0.00403003	0	0	0	0.00114236	0	0	0	0	0.00014213	0	0.00489483	0	0	0	0	0	0	0.00855287	0	0	0	0	0.00406579	0.000457294	0	0	0	0	0	0	0.000127879
1.B.6.1.15	1.B.6.1	1.B.6	OOP	Outer Membrane Pore-forming Protein I (OMPP-I)	gnl|TC-DB|H6KWI2|1.B.6.1.15	0	0	0	0	0	0	0	0	0	0	0	0	0	0	0	0	0	0	0	0	0	0	0	0	0	0	0	0	0	0	0	0	0	0	0	0	0	0	0	0	0	0	0	0
1.B.6.1.2	1.B.6.1	1.B.6	OOP	Outer Membrane Pore-forming Protein I (OMPP-I)	gnl|TC-DB|P13794|1.B.6.1.2	0	0.00218794	0	0	0	0	0.0603242	0	0	0.00784312	0	0	0	0	0.00424511	0	0	0	0	0	0	0	0	0	0	0	0	0	0	0	0	0	0	0	0	0	0	0	0	0	0	0.0157028	0	0
1.B.6.1.6	1.B.6.1	1.B.6	OOP	Outer Membrane Pore-forming Protein I (OMPP-I)	gnl|TC-DB|Q9S3R8|1.B.6.1.6	0	0	0	0	0	0.0229028	0	0	0	0	0	0	0	0	0	0	0	0	0	0	0.00283837	0.0253059	0	0	0	0	0.0852213	0	0	0	0	0	0	0	0	0	0	0.00469838	0	0	0	0	0	0.00687351
1.B.6.10.3	1.B.6.10	1.B.6	OOP	Outer Membrane Pore-forming Protein I (OMPP-I)	gnl|TC-DB|F5YDH8|1.B.6.10.3	0	0	0	0	0	0	0	0	0	0	0	0	0	0	0	0	0	0	0	0	0	0	0	0	0	0	0	0	0	0	0	0	0	0	0	0	0	0	0	0	0	0	0	0
1.B.6.2.13	1.B.6.2	1.B.6	OOP	Outer Membrane Pore-forming Protein I (OMPP-I)	gnl|TC-DB|K3LPY5|1.B.6.2.13	0	0	0	0	0	0	0	0	0	0	0	0	0	0	0.0012494	0	0	0	0	0	0	0	0	0	0	0	0	0	7.71653e-05	0.0020268	0	0	0	0	0	0	0	0	0	0	0.00159515	0	0	0
1.B.6.6.10	1.B.6.6	1.B.6	OOP	Outer Membrane Pore-forming Protein I (OMPP-I)	gnl|TC-DB|E4T7X1|1.B.6.6.10	0	0	0	0.00151489	0	0	0	0	0	0	0.00112739	0	0	0	0	0	0	0	0	0	0	0	0	0.00196261	0	0	0	0	0	0	0.0128293	0	0	0	0	0	0	0	0	0	0	0	0	0
1.B.6.7.2	1.B.6.7	1.B.6	OOP	Outer Membrane Pore-forming Protein I (OMPP-I)	gnl|TC-DB|CBK66532.1|1.B.6.7.2	0	0	0	0	0	0	0	0	0	0	0	0	0	0	0	0	0	0	0	0	0	0	0	0	0	0	0	0	0	0	0.00541154	0	0	0	0	0	0	0	0	0	0	0	0	0
1.B.6.7.3	1.B.6.7	1.B.6	OOP	Outer Membrane Pore-forming Protein I (OMPP-I)	gnl|TC-DB|WP_020211919.1|1.B.6.7.3	0	0	0	0	0	0	0	0	0	0	0	0	0	0	0	0	0	0	0	0	0	0	0	0	0	0	0	0	0	0	0	0	0	0	0	0	0	0	0	0	0	0	0	9.59095e-05
1.B.6.9.3	1.B.6.9	1.B.6	OOP	Outer Membrane Pore-forming Protein I (OMPP-I)	gnl|TC-DB|G8R543|1.B.6.9.3	0	0	0	0.000604153	0	0	0	0	0	0	0.000449615	0	0	0	0	0	0	0	0	0	0	0	0	0	0	0	0	0	0	0	0	0	0	0	0	0	0	0	0	0	0	0	0	0
1.B.61.1.3	1.B.61.1	1.B.61	Delta-Porin	Outer Membrane Pore-forming Protein I (OMPP-I)	gnl|TC-DB|A5GDM1|1.B.61.1.3	0	0	0	0	0	0	0	0	0	0	0	0	0	0	0	0	0	0	0	0	0	0	0	0	0	0	0	0	0	0.0371159	0	0	0	0	0	0	0	0	0	0	0	0	0	0
1.B.61.1.4	1.B.61.1	1.B.61	Delta-Porin	Outer Membrane Pore-forming Protein I (OMPP-I)	gnl|TC-DB|B8DRE7|1.B.61.1.4	0	0	0	0	0	0	0	0	0	0	0	0	0	0.0615234	0.0012068	0	0	0	0	0	0	0	0	0	0	0	0	0	0	0	0	0	0	0	0	0	0	0	0	0	0	0.0359966	0	0
1.B.61.1.7	1.B.61.1	1.B.61	Delta-Porin	Outer Membrane Pore-forming Protein I (OMPP-I)	gnl|TC-DB|Q72DY0|1.B.61.1.7	0	0	0	0	0	0	0	0	0	0	0	0	0	0.0387541	0.100491	0	0	0	0	0	0	0	0	0	0	0	0	0	0	0	0	0	0	0	0	0	0	0	0	0	0.149198	0	0	0
1.B.66.1.7	1.B.66.1	1.B.66	BBP2	Outer Membrane Pore-forming Protein I (OMPP-I)	gnl|TC-DB|B0SC23|1.B.66.1.7	0	0	0	0	0	0	0	0	0	0	0	0	0	0	0	0	0	0	0	0	0	0	0	0	0	0	0	0	0	0	0	0	0	0	0	0	0	0	0	0	0	0	0	0
1.B.67.1.6	1.B.67.1	1.B.67	BBP4	Outer Membrane Pore-forming Protein I (OMPP-I)	gnl|TC-DB|Q2IGR0|1.B.67.1.6	0	0	0	0	0	0	0	0	0	0	0	0	0	0	0	0	0.00052057	0	0	0	0	0	0	0	0	0	0	0	0	0	0	0	0.00118353	0	0	0	0.000132107	0	0	0	0	0	0	0
1.B.70.1.6	1.B.70.1	1.B.70	OMC	Outer Membrane Pore-forming Protein I (OMPP-I)	gnl|TC-DB|B2FIM5|1.B.70.1.6	0	0	0	0.00035618	0	0	0	0	0	0	0.000265071	0	0.000379919	0	0	0	0	0	0	0	0	0	0	0	0	0	0	0	0	0	0	0	0	0	0	0	0	0	0	0	0	0	0	0
1.B.73.2.2	1.B.73.2	1.B.73	CBA	Outer Membrane Pore-forming Protein I (OMPP-I)	gnl|TC-DB|E4T302|1.B.73.2.2	0	0	0	0	0	0.000551536	0	0	0	0	0	0	0	0	0	0	0	0	0	0	0	6.7681e-05	0	0	0	0	0	0	0	0	0	0	0	0	0	0	0	0.000207603	0	0	0	0	0	0.000303713
1.B.76.1.8	1.B.76.1	1.B.76	Copper Resistance Putative Porin (CopB) Family	none	gnl|TC-DB|P36649|1.B.76.1.8	0	0	0	0	0	0	0	0	0	0	0	0	0	0	1.41977e-05	0	0	0	0	0	0	0	0	0	0	0	0	0	0	0	0	0	0	0	0	0	0	0	0	0	0	0	0	0
1.B.84.1.2	1.B.84.1	1.B.84	Outer Membrane Porin/Phospholipase A (OMPLA) Family	none	gnl|TC-DB|A5FB13|1.B.84.1.2	0	0	0	0	0	0	0	0	0	0	0	0.00181332	0	0	0	0	0	0	0	0	0.000933162	0	0	0	0	0	0	0	0	0	0	0	0	0	0	0.000551086	0	0	0	0	0	0	0	0.000431593
1.B.84.1.4	1.B.84.1	1.B.84	Outer Membrane Porin/Phospholipase A (OMPLA) Family	none	gnl|TC-DB|T0HBK1|1.B.84.1.4	0	0.000121902	0	0	0	0	0	0	0	0	0	0	0	0	0	0	0	0	0	0	0	0	0	0	0	0	0	0	0	0	0	0	0	0	0	0	0	0	0	0	0	0	0.000162692	0
1.B.84.1.6	1.B.84.1	1.B.84	Outer Membrane Porin/Phospholipase A (OMPLA) Family	none	gnl|TC-DB|B1ZWT9|1.B.84.1.6	0	0	0	0	0	0	0	0	0	0.000167932	0	0	0	0	0	0	0	0	0	0	0	0	0	0	0	0	0	0	0	0	0	0	0	0	0	0	0	0	0	0.000200202	0	0	0	0
1.B.9.1.2	1.B.9.1	1.B.9	FadL	Outer Membrane Pore-forming Protein I (OMPP-I)	gnl|TC-DB|Q1CWS0|1.B.9.1.2	0	0	0	0	0	0	0	0	0	0	0	0	0	0.000528665	0	0	0	0	0	0	0	0	0	0	0	0	0	0	0.00166677	0.00895594	0	0	0	0	0	0.000244927	0	0.000775778	0	0	0.00290399	0	0	0
1.B.9.1.5	1.B.9.1	1.B.9	FadL	Outer Membrane Pore-forming Protein I (OMPP-I)	gnl|TC-DB|CAE32290.1|1.B.9.1.5	0	0	0	0	0	0	0	0	0	0	0	0	0	0	0	0	0	0.000377259	0	0	0	0	0	0	0	0	0	0	0	0	0	0.000692758	0	0	0	0	0	0	0	0	0	0	0	0
1.B.9.2.4	1.B.9.2	1.B.9	FadL	Outer Membrane Pore-forming Protein I (OMPP-I)	gnl|TC-DB|F2NY23|1.B.9.2.4	0	0	0	0	0	0.000925459	0	0	0	0	0	0	0	0	0	0	0	0	0	0	0	0.000554984	0	0	0	0	0	0	0	0	0	0	0	0	0	0	0	0	0	0	0	0	0	0
1.B.9.4.2	1.B.9.4	1.B.9	FadL	Outer Membrane Pore-forming Protein I (OMPP-I)	gnl|TC-DB|E7RSN2|1.B.9.4.2	0	0	0	0	0	0	0	0	0	0	0	0	0	0	0	0	0	0	0	0	0	0.00141115	0	0	0	0	0	0	0	0	0	0	0.0135902	0	0	0	0	0	0	0	0	0	0	0
1.B.9.4.3	1.B.9.4	1.B.9	FadL	Outer Membrane Pore-forming Protein I (OMPP-I)	gnl|TC-DB|C3JBH1|1.B.9.4.3	0	0	0	0	0	0	0	0	0	0	0	0	0	0	0	0	0	0	0	0	0	0	0	0	0	0	0	0	0	0	0.00369569	0	0	0	0	0	0	0	0	0	0	0	0	0.00228584
1.B.9.4.4	1.B.9.4	1.B.9	FadL	Outer Membrane Pore-forming Protein I (OMPP-I)	gnl|TC-DB|J0XUX4|1.B.9.4.4	0	0	0	0	0	0	0	0	0	0	0	0	0	0	0	0	0.00180753	0	0	0	0	0	0	0	0	0	0	0	0	0	0	0	0	0	0	0	0	0	0	0	0	0	0	0
1.B.9.4.7	1.B.9.4	1.B.9	FadL	Outer Membrane Pore-forming Protein I (OMPP-I)	gnl|TC-DB|C6Y1W8|1.B.9.4.7	0	0	0	0	0	0	0	0	0.00109114	0	0.00085561	0	0	0	0	0	0	0	0	0	0	0	0	0.00148948	0	0	0	0	0	0	0	0	0	0	0	0	0	0	0	0	0	0	0	0
1.B.93.1.1	1.B.93.1	1.B.93	MipA-interacting Protein (MipA) Family	none	gnl|TC-DB|P37681|1.B.93.1.1	0	0	0	0	0	0	0	0	0	0	0	0	0	0	0	0	0	0	0	0	0	0	0	0	0	0	0	0	0	0	0	0.000105229	0	0	0	0	0	0	0	0	0	0	0	0
1.B.93.1.13	1.B.93.1	1.B.93	MipA-interacting Protein (MipA) Family	none	gnl|TC-DB|WP_102110742.1|1.B.93.1.13	0	0	0	0	0	0	0	0	0	0	0	0	0	0	0	0	0	0	0	0	0	0	0	0	0	0	0	0	0	0.000867726	0	0	0	0	0	0	0	0	0	0	0	0	0	0
1.B.93.1.2	1.B.93.1	1.B.93	MipA-interacting Protein (MipA) Family	none	gnl|TC-DB|P0A908|1.B.93.1.2	0	0	0	0	0	0	3.80226e-05	0	0	0	0	0	0	0	0	0	0	0	0	0	0	0	0	0	0	0	0	0	0	0	0	0	0	0	0	0	0	0	0	0	0	0.000288413	0	0
1.B.93.3.1	1.B.93.3	1.B.93	MipA-interacting Protein (MipA) Family	none	gnl|TC-DB|SUB87899.1|1.B.93.3.1	0	0	0	0	0	0.00053284	0	0	0	0	0	0	0	0	0	0	0	0	0	0	0	0.000463615	0	0	0	0	0.00156129	0	0	0	0	0	0	0	0	0	0.000569077	0	0	0	0	0	0	0
1.B.93.3.2	1.B.93.3	1.B.93	MipA-interacting Protein (MipA) Family	none	gnl|TC-DB|RGU58019.1|1.B.93.3.2	0.000440078	0	0	0.000207396	0	0	0	0	0.00109114	0	0.000154345	0	0.000197173	0	0	0	0.000245825	0	0	0	0	0	0	0.00026869	0	0	0	0	0	0	0	0	0	0	0	0.000832752	0	0	0	0	0	0	0	0
1.C.105.2.12	1.C.105.2	1.C.105	Vip3	RTX-toxin	gnl|TC-DB|E6X5M3|1.C.105.2.12	0	0	0	0	0	0	0	0	0	0	0	0	0	0	0	0	0	0	0	0	0	0.000240267	0	0	0	0	0	0	0	0	0	0	0	0	0	0	0.00245922	0	0	0	0	0	0	0
1.C.105.2.8	1.C.105.2	1.C.105	Vip3	RTX-toxin	gnl|TC-DB|A5KMI4|1.C.105.2.8	0	0	0	0	0	0	0	0	0	0	0	0	0	0	0	0	0	0	0	0	0	0	0	0	0	0	0	0	0	0	0	0	0	0	0	0	0	0	0	0	0	0	0	0
1.C.105.2.9	1.C.105.2	1.C.105	Vip3	RTX-toxin	gnl|TC-DB|E3DLQ2|1.C.105.2.9	0	0	0	0	0	0	0	0	0	0	0	0	0	0	0	0	0	0	0	0	0	0	0	0	0	0	0	0	0	0	0	0	0	0	0	0	0	0	0	0	0	0	0	0
1.C.107.1.4	1.C.107.1	1.C.107	Import Subunit A of Insecticidal Toxin Complex (ITC-A) Family	none	gnl|TC-DB|Q7MZV7|1.C.107.1.4	0	0	0	0	0	0	0	0	0	0	0	0	0	0	0	0	0	0	0	0	0	0	0	0	0	0	0	0	0	0	0	0	0	0	0	0	0	0	0	0	0	0	0	0
1.C.109.1.1	1.C.109.1	1.C.109	Bacterial Hemolysin A (B-Hemolysin A) Family	none	gnl|TC-DB|Q06803|1.C.109.1.1	0	0	0	0	0	0	0	0	0	0	0	0	0	0	0	0	0	0	0	0	0	0	0	0	0	0	0	0	0	0	0	0	0	0	0	0	0	0	0.000304946	0	0	0	0	0
1.C.109.1.2	1.C.109.1	1.C.109	Bacterial Hemolysin A (B-Hemolysin A) Family	none	gnl|TC-DB|Q9S218|1.C.109.1.2	0	0	0	0	0	0	0	0	0	0.000118262	0	0	0	0	0	0	0	0	0	0	0	0	0	0	0	0	0	0	0	0	0	0	0	0	0	0	0	0	0	0	0	0	0	0
1.C.109.1.4	1.C.109.1	1.C.109	Bacterial Hemolysin A (B-Hemolysin A) Family	none	gnl|TC-DB|I6YB99|1.C.109.1.4	0	0	0	0	0	0	0	0	0	0	0	0	0	0	0	0	0	0	0	0	0	0	0	0	0	0	0	0	0	0	0	0	0	0	0	0	0	0	0	0	0	0	0	0
1.C.109.1.5	1.C.109.1	1.C.109	Bacterial Hemolysin A (B-Hemolysin A) Family	none	gnl|TC-DB|J8IXD8|1.C.109.1.5	0	0	0	0.000423809	9.10084e-05	0	0.000129277	0	0	0	0.000315401	0	0	0.000124824	0	0	0	0	0	0	0	0	0	0	0.000174115	0	0	2.84625e-05	0	0.000348357	0	0	0	0	0	0	0	0	0	0	0	0	0	0
1.C.109.1.6	1.C.109.1	1.C.109	Bacterial Hemolysin A (B-Hemolysin A) Family	none	gnl|TC-DB|C7BYV0|1.C.109.1.6	0	0	3.77088e-05	0	0	0	0	0	0	0	0	0	0	0	0	0	0	0	0	0	0	0	0	0	0	0	0	0	0	0	0	0	0	0	0	0	0	0	0	0	0	0	0	0
1.C.113.1.1	1.C.113.1	1.C.113	Hemolysin III (Hly III) Family	none	gnl|TC-DB|P54176|1.C.113.1.1	0	0	0	0	0.000400437	0	0	0	0	0	0	0	0	0	0	0	0	0	0	0	0	0	0	0	0	0.00121825	0	0	0	0.000114008	0	0	0	0	0	0	0	0	0.000554447	0	0	0	0	0.000111894
1.C.113.1.10	1.C.113.1	1.C.113	Hemolysin III (Hly III) Family	none	gnl|TC-DB|P67153|1.C.113.1.10	0	0	0	0	0	0	0	0	0	0	0	0	0	0	0	0	0	0	0	0	0	0	0	0	0.00220546	0.000121825	0.000227925	0	0	0	0	0	0	0	0	0	0	0	0	0	0	0	0	0
1.C.113.1.3	1.C.113.1	1.C.113	Hemolysin III (Hly III) Family	none	gnl|TC-DB|A4VGV1|1.C.113.1.3	0	0	0	0	0	0	0.000185043	0	0	0	0	0	0	0	0	0	0	0	0.000609735	0	0	0	0	0	0	0	0	0	0	0	0	0	0	0	0	0	0	0	0	0	0	0	0	0
1.C.126.1.1	1.C.126.1	1.C.126	HlyC	CNNM/HlyC	gnl|TC-DB|Q54318|1.C.126.1.1	0	0	0	0	0	0	0	0	0	0	0	0	0	0	0	0	0	0	0	0	0	0	0	0	0	0	0	0	0	0	0	0	0	0	0	0	0	0	0	0	0	0	0	0
1.C.126.1.2	1.C.126.1	1.C.126	HlyC	CNNM/HlyC	gnl|TC-DB|P0A2L3|1.C.126.1.2	0.000550098	0	0	0	0	0.000467403	0	0	0	0	0	0	0	0.00135103	0	0	0.000650712	0	0	0	0	0	0	0	0	0	0	0	0	0	0	0	0	0	0	0	0	0	0	0	0	0	0	0
1.C.126.1.3	1.C.126.1	1.C.126	HlyC	CNNM/HlyC	gnl|TC-DB|WP_097001274.1|1.C.126.1.3	0	0	0	0	0	0	0	0	0	0	0	0	0	0	0	0	0	0	0	0	0	0	0	0	0	0	0	0	0	0	0	0	0	0	0	0	0	0	0	0	0	0	0	0
1.C.126.1.4	1.C.126.1	1.C.126	HlyC	CNNM/HlyC	gnl|TC-DB|AHN67314.1|1.C.126.1.4	0	0	0	0	0	0	0.00107984	0	0	0	0	0	0	0	0	0	0	0.00109897	0	0	0	0	0	0	0	0	0	0	0	0	0	0	0	0	0	0	0	0	0	0	0	0	0	0.000271743
1.C.39.13.4	1.C.39.13	1.C.39	MACPF	MACPF	gnl|TC-DB|Q8A267|1.C.39.13.4	0	0	0	0	0	0	0	0	0	0	0	0	0	0	0	0	0	0	0	0	0.000194409	0	0	0	0	0	0	0	0	0	0	0	0	0	0	0	0	0	0	0	0	0	0	0
1.C.39.4.5	1.C.39.4	1.C.39	MACPF	MACPF	gnl|TC-DB|D8RWR9|1.C.39.4.5	0	0.000174446	0	0	0.000145613	0.000317834	0	0.000592196	0	0	0	0	0.000452056	0	0	0	0	0	6.77484e-05	0	0.00155527	0	0	0.000549062	0.000290192	0	0	0.000199237	0	0	0	0	0	0	0	0	0.000254052	6.55587e-05	0	0	0	0	0.000232818	0.000239774
1.C.39.4.6	1.C.39.4	1.C.39	MACPF	MACPF	gnl|TC-DB|U4KNM5|1.C.39.4.6	0	0	0	0	0	0	0	0	0	0	0	0	0	0	0	0	0	0	0	0	0	0	0	0	0.00760302	0	0	0	0	0	0	0	0	0	0	0	0	0	0	0	0	0	0	0
1.C.82.1.1	1.C.82.1	1.C.82	Pore-forming Amphipathic Helical Peptide HP(2-20) (HP2-20) Family	none	gnl|TC-DB|Q9ZK21|1.C.82.1.1	0.00953934	0.000273229	0	0.00761955	0.00174736	0.00608559	0.00221292	0	0	0	0	0	0	0.00393562	0	0	0	0.00268182	0	0.00140995	0	0.00623342	0	0.00987144	0.0047011	0.00767497	0	0.000683099	0	0.00282486	0	0	0	0	0.00478893	0	0	0.00954972	0.0062098	0.00171159	0	0.00300474	6.73208e-05	0.0139708
1.C.82.1.2	1.C.82.1	1.C.82	Pore-forming Amphipathic Helical Peptide HP(2-20) (HP2-20) Family	none	gnl|TC-DB|WP_078474522.1|1.C.82.1.2	0	0	0	0	0	0	0	0	0	0	0	0	0	0	0	0	0	0	0	0	0	0	0	0	0	0	0	0	0	0	0	0	0	0	0	0	0	0	0	0	0	0	0	0
1.C.96.1.3	1.C.96.1	1.C.96	Haemolytic Lectin, CEL-III (CEL-III) Family	none	gnl|TC-DB|SEP01755.1|1.C.96.1.3	0	0	0	0	0	0.000121525	0	0	0.000785621	0	4.0264e-05	0	0.00112052	0	0	0	0	0	0	0	0.000194409	0.000730955	0	6.4252e-05	0	0	0.000193737	0	0	0	0	0	0	0	0	0	0.00143285	0.000284088	0	0	0	0	0	0.000415608
1.E.12.1.3	1.E.12.1	1.E.12	fAdh Holin	Holin VI	gnl|TC-DB|E5VIZ3|1.E.12.1.3	0	0	0.000829594	0	0	0	0	0	0	0	0	0	0	0	0	0	0	0	0.000846855	0	0	0	0	0	0	0.00115734	0	0	0	0	0	0	0	0	0	0	0	0	0	0	0	0	0	0
1.E.14.1.13	1.E.14.1	1.E.14	CidA/LrgA Holin (CidA/LrgA Holin) Family	none	gnl|TC-DB|C7M4K8|1.E.14.1.13	0	0	0	2.70516e-05	0	0	0	0	0	0	2.0132e-05	0	2.88546e-05	0	0	0	0	0	0	0	0	3.04564e-05	0	0	0	0	0	0	0	0	0	0	0	0	0	0	0	0	0	0	0	0	0	0
1.E.14.1.3	1.E.14.1	1.E.14	CidA/LrgA Holin (CidA/LrgA Holin) Family	none	gnl|TC-DB|C3WD05|1.E.14.1.3	0	0	0	0	0	0	0	0	0	0	0	0	0	0	0	0	0	0	0	0	0	0	0	0	0	0	0	0	0	0	0	0	0	0	0	0	0	0	0	0	0	0	0	0
1.E.19.1.11	1.E.19.1	1.E.19	TcdE Holin	Holin IV	gnl|TC-DB|Q3Z7L3|1.E.19.1.11	0	0	0	0	0	0	0	7.28856e-05	0	0	0	0	0	0	0	0	0	0	0	0	0	0	0	0	0	0	0	0	0	0	0	0	0	0	0	0	0	0	0	0	0	0	0	0
1.E.19.1.12	1.E.19.1	1.E.19	TcdE Holin	Holin IV	gnl|TC-DB|Q0H258|1.E.19.1.12	0	0	0	0	0	0	0	0	0	0	0	0	0	0	0	0	0	0	0	0	0	0	0	0	0	0	0	0	0	0	0	0	0	0	0	0	0	0	0	0	0	0	0	0
1.E.19.1.15	1.E.19.1	1.E.19	TcdE Holin	Holin IV	gnl|TC-DB|D4ILZ0|1.E.19.1.15	0	0	0	0	0	0	0	0	5.23748e-05	0	0	0	0	0	0	0	0	0	0	0	0	0	0	0	0	0	0	0	0	0	0	0	0	0	0	0	0	0	0	0	0	0	0	0
1.E.19.1.7	1.E.19.1	1.E.19	TcdE Holin	Holin IV	gnl|TC-DB|A9BFJ4|1.E.19.1.7	0	0	0	0	0	0	0	0	0	0	0	0	0	0	0	0.00141794	0	0	0	0	0	0	0	0	0	0	0	0	0	0	0	0	0	0	0	0	0	0	0	0	0	0	0	0
1.E.2.1.11	1.E.2.1	1.E.2	Lambda Holin	Holin III	gnl|TC-DB|D4E385|1.E.2.1.11	0	0	0	0	0	0	0	0	0	0	0	0	0	0	0	0	0	0	0	0	0	0	0	0	0	0	0	0	0	0	5.27955e-05	0	0	0	0	0	0	0	0	0	0	0	0	0
1.E.26.6.3	1.E.26.6	1.E.26	Holin LLH	Holin VI	gnl|TC-DB|I3VY12|1.E.26.6.3	0	0	0	0	0	0	0	0	0	0	0	0	0	0	0	0	0	0	0	0	0	0	0	0	0	0	0	8.53874e-05	0	0	0	0	0	0	0	0	0	0	0	0	0	0	0	0
1.E.33.1.4	1.E.33.1	1.E.33	2 or 3 TMS Putative Holin (2/3 Holin) Family	none	gnl|TC-DB|E5Y2I3|1.E.33.1.4	0	0	0	0	0	0	0	0	0	0	0	0	0	0	0	0	0	0	0	0	0	0	0	0	0	0	0	0	0	0	0	0	0	0	0	0	0	0	0	0	0	0	0	0
1.E.34.2.3	1.E.34.2	1.E.34	PAH-X	Holin III	gnl|TC-DB|C3XCA4|1.E.34.2.3	0	0	0	0	0	0	0	0	0	0	0	0	0	0	0	0	0	0	0	0	0	0	0	0	0	0	0	0	0	0	0	0	0	0	0	0	0	0	0	0	0	0	0	0
1.E.40.3.1	1.E.40.3	1.E.40	MP4 Holin	Holin IV	gnl|TC-DB|E5AN59|1.E.40.3.1	0	0	0	0.000148784	0	0	0	0	0	0	0.000110726	0	0.0001587	0	0	0	0	0	0	0	0	0	0	0	0	0	0.00281488	0	0	0	0	0	0	0	0	0	0	0	0	0	0	0	0	0
1.E.40.3.2	1.E.40.3	1.E.40	MP4 Holin	Holin IV	gnl|TC-DB|D8NRI0|1.E.40.3.2	0	7.56635e-05	0	0	0	0	0	0	0	0	0	0	0	0	0	0	0	0	0	0	0	0	0	0	0	0	0	0	0	0	0	0	0	0	0	0	0	0	0	0	0	0	0.000100981	0
1.E.40.3.4	1.E.40.3	1.E.40	MP4 Holin	Holin IV	gnl|TC-DB|K0J6Q4|1.E.40.3.4	0	0	0	0	0	0	0	0	0	0	0	0	0	0	0	0	0	0	0	0	0	0	0	0	0	0	0	0	0	0	0	0	0	0	0	0	0	0	0	0	0	0	0	0
1.E.43.1.1	1.E.43.1	1.E.43	T-A Hol	Holin IV	gnl|TC-DB|A6TAG3|1.E.43.1.1	0	9.24776e-05	0	0	0	0	0	0	0	0.000205775	0	0	0	0	0	0	0	0	0	0	0	0	0	0	0	0	0	0	0	0.000494034	0	0	0	0	0	0	0	0	0	0	0	0	0.000123421	0
1.E.43.1.10	1.E.43.1	1.E.43	T-A Hol	Holin IV	gnl|TC-DB|I9U3B8|1.E.43.1.10	0	0	0	0	0	0	0	0	0	0	0	0.000243022	0	0	0	0	0	0	0	0	0	0	0	0	0	0	0	0	0	0	0	0	0	0	0	0	0	0	0	0	0	0	0	0
1.G.2.2.1	1.G.2.2	1.G.2	VMFP2	Viral Envelope Fusion Protein (Env-FP)	gnl|TC-DB|WP_150375648.1|1.G.2.2.1	0	0	0	0	0	0	6.59059e-05	0	0	0	0	0	0	0	0	0	0	0	0	0	0	0	0	0	0	0	0	2.84625e-05	0	0	0	0	0	0	0	0	0	0	0	0	0	0	0	0
1.H.3.3.2	1.H.3.3	1.H.3	4 TMS Amastin (Amastin) Family	none	gnl|TC-DB|XP_001747976.1|1.H.3.3.2	0	0	0	0	0	0	0	0	0	0.000432838	0	0	0	0	0	0	0	0	0.0010501	0	0	0	0	0	0	0	0	0	0	0.00285653	0	0	0	0	0	0	0	0	0	0.000516015	0	0	0	0
1.I.1.1.3	1.I.1.1	1.I.1	NPC	Ankyrin Repeat Domain-containing (Ank)	gnl|TC-DB|O00571|1.I.1.1.3	0.00196094	0.000378317	0	0	0.00178376	0.00295399	0	0	0	0.000562926	0.000939493	0	0.00134655	0	0	0	0.00896537	0	0	0	0	0.00204058	0	0	0.000464306	0	0	0	0	0.000266018	0.00047516	0	0.0109374	0	0	0.000514347	0	0.000415205	0	0.000671101	0	0	0.000504906	0.00217395
1.I.1.1.3	1.I.1.1	1.I.1	NPC	Ankyrin Repeat Domain-containing (Ank)	gnl|TC-DB|Q8TD19|1.I.1.1.3	0	0	0.000226253	0	0	0	0	0	0	0	0	0	0	0	0	0	0	0	0	0	0	0	0	0	0	0	0	0	0	0	0	0	0	0	0	0	0	0	0	0	0	0	0	0
1.I.3.1.1	1.I.3.1	1.I.3	Bacterial (Planctomycetes) Nuclear Pore-like Complex (B-NPC) Family	none	gnl|TC-DB|WP_081471983.1|1.I.3.1.1	0.000692476	0	0	0	0.000127412	0.00333726	0	0	0	0	0	0	0.000254882	0	0	0	0	0.00539645	0	0.000115886	7.77635e-05	0	0	0	0	0	0	0.000142312	0	0	0	0	0	0	0	0.0194105	0	0	0	0	0	0	0	0
1.P.1.1.1	1.P.1.1	1.P.1	Polyoma Virus SV40 ER Penetration Channel (VPEC) Family	none	gnl|TC-DB|Q9NXW2|1.P.1.1.1	0.000278285	4.20353e-05	0	0	0	0.00162656	0	0	0	0.00029802	0	0	0	0	0	0	0	0.00131221	0.00064361	0	0	0	0	0	0.00667441	0	0	2.84625e-05	0	0	0	0	0	0	0	0.000526593	0	0	0	0	0	0	5.61007e-05	0
1.S.1.1.1	1.S.1.1	1.S.1	Bacterial Microcompartment Shell/Pore-forming Protein-1 (BMC-SP1) Family	none	gnl|TC-DB|P0A1C7|1.S.1.1.1	0	0	0	0	0	0	0	0	0	0	0	0	0	0	0	0	0	0	0	0	0	0	0	0	0	0	0	0	0	0	0	0	0	0	0	0	0	0	0	0	0	0.000985849	0	0
1.S.1.1.2	1.S.1.1	1.S.1	Bacterial Microcompartment Shell/Pore-forming Protein-1 (BMC-SP1) Family	none	gnl|TC-DB|P0ABF4|1.S.1.1.2	0	0	0	0	0	0	0	0	0	0	0	0	0	0.00022762	0	0	0	0	0	0	0	0	0	0	0	0	0	0	0	0	0	0	0	0	0	0	0	0	0	0	0	0	0	0
1.S.1.1.4	1.S.1.1	1.S.1	Bacterial Microcompartment Shell/Pore-forming Protein-1 (BMC-SP1) Family	none	gnl|TC-DB|WP_068749265.1|1.S.1.1.4	0	0	0	0	0	0	0	0	0	0	0	0	0	0.000190907	0	0	0	0	6.77484e-05	0	0	0	0	0	0	0	0	0	3.08661e-05	0	0	0	0	0	0	0	0	0	0	0	0	8.9146e-05	0	0
[truncated: 2,553 more rows]
[truncated: 52 more columns]

## Sheet: Table_S3-4
						Odoribacter_A06	Desulfosarcina_A07	Oscillospiraceae_A11	Bacteroidales_A14	Ruminococcaceae_A16	Azobacteroidaceae_A17	Frigididesulfovibrio_A18	Christensenellales_A19	Alistipes_B03	Desulfosarcina_B08	Bacteroidales_B11	Parabacteroides_B22	Bacteroidales_C03	Frigididesulfovibrio_C06	Frigididesulfovibrio_C14	Peptoniphilaceae_C18	Bacteroidales_C19	Synergistaceae_D05	Lachnospiraceae_D06	Ruminococcaceae_D13	Dysgonomonas_D17	Bacteroides_D19	Butyricicoccaceae_D20	Bacteroidales_E04	Acholeplasma_E16	Lachnospiraceae_E19	Bacteroides_E20	Oscillospiraceae_F05	Frigididesulfovibrio_F07	Desulfobacterales_F15	Paludibacteraceae_F17	Frigididesulfovibrio_F20	Bacteroides_F21	Clostridia_F22	Oscillospirales_G02	Odoribacter_G04	Parabacteroides_G06	Parabacteroides_G07	Breznakia_G09	Desulfosarcina_G10	Frigididesulfovibrio_G11	Frigididesulfovibrio_G15	Desulfosarcina_G17	Parabacteroides_G21
[truncated: 3,060 more rows]
[truncated: 52 more columns]

[truncated: 1 more sheets: Table_S3-5]
