# Supplementary material for: Disentangling hindgut metabolism in the American cockroach through single-cell genomics and metatranscriptomics
Source: Front Microbiol. 2023 May 30;14:1156809. doi: 10.3389/fmicb.2023.1156809 (PMC10266427; doi:10.3389/fmicb.2023.1156809)
Supplement: Supplementary file 4 [file Table_4.XLSX]

## Sheet: Table_S4-1
Table_S4-2	CAZyme HMM domain hitcounts per single-cell genome
Table_S4-3	CAZyme HMM domain proportions per SAG in metagenome
Table_S4-4	CAZyme HMM domain proportions per SAG in metatranscriptome
Table_S4-5	Accessions for CAZyme HMM domain hits to SAGs

## Sheet: Table_S4-2
	Odoribacter_A06	Desulfosarcina_A07	Oscillospiraceae_A11	Bacteroidales_A14	Ruminococcaceae_A16	Azobacteroidaceae_A17	Frigididesulfovibrio_A18	Christensenellales_A19	Alistipes_B03	Desulfosarcina_B08	Bacteroidales_B11	Parabacteroides_B22	Bacteroidales_C03	Frigididesulfovibrio_C06	Frigididesulfovibrio_C14	Peptoniphilaceae_C18	Bacteroidales_C19	Synergistaceae_D05	Lachnospiraceae_D06	Ruminococcaceae_D13	Dysgonomonas_D17	Bacteroides_D19	Butyricicoccaceae_D20	Bacteroidales_E04	Acholeplasma_E16	Lachnospiraceae_E19	Bacteroides_E20	Oscillospiraceae_F05	Frigididesulfovibrio_F07	Desulfobacterales_F15	Paludibacteraceae_F17	Frigididesulfovibrio_F20	Bacteroides_F21	Clostridia_F22	Oscillospirales_G02	Odoribacter_G04	Parabacteroides_G06	Parabacteroides_G07	Breznakia_G09	Desulfosarcina_G10	Frigididesulfovibrio_G11	Frigididesulfovibrio_G15	Desulfosarcina_G17	Parabacteroides_G21	Oscillospiraceae_G22	Frigididesulfovibrio_I05	Selenomonadales_I06	Methanobrevibacter_I08	Synergistaceae_I11
CAZyme_domain	A06	A07	A11	A14	A16	A17	A18	A19	B03	B08	B11	B22	C03	C06	C14	C18	C19	D05	D06	D13	D17	D19	D20	E04	E16	E19	E20	F05	F07	F15	F17	F20	F21	F22	G02	G04	G06	G07	G09	G10	G11	G15	G17	G21	G22	I05	I06	I08	I11
AA1	0	0	0	0	0	0	0	0	0	0	0	0	0	0	1	0	0	0	0	0	0	0	0	0	0	0	0	0	0	0	0	0	0	0	0	0	0	0	0	0	0	0	0	0	0	0	0	0	0
AA3	0	0	0	0	0	0	0	0	0	0	0	0	0	0	0	0	0	0	0	0	0	0	0	0	0	0	0	0	0	0	0	0	0	0	0	0	0	0	0	0	0	0	0	0	0	0	0	1	0
AA4	0	1	0	0	0	0	0	0	0	0	0	0	0	0	0	0	0	0	0	0	0	0	0	0	1	0	0	0	0	2	0	0	0	0	0	0	0	0	0	0	2	0	1	0	0	0	0	0	0
AA6	1	1	0	0	0	0	0	0	0	0	0	0	0	0	0	0	0	1	0	0	0	0	0	0	0	0	0	0	0	0	0	0	0	0	0	0	0	0	0	0	0	0	0	0	0	0	0	1	0
AA7	0	0	0	0	0	0	0	0	0	0	0	0	0	0	0	0	0	0	0	0	0	0	0	0	0	0	0	0	0	0	0	0	0	0	0	0	0	0	0	0	0	0	0	0	0	0	0	0	0
CBM13	0	0	0	0	1	0	0	0	0	0	0	0	0	0	0	0	0	0	0	0	0	0	0	0	0	0	0	0	0	0	0	1	0	0	2	0	0	0	0	0	0	0	0	0	0	0	0	0	0
CBM2	0	0	0	0	0	0	0	0	0	0	0	0	0	0	0	0	0	0	0	0	0	0	0	0	0	0	0	0	0	0	0	0	0	0	0	0	0	0	0	0	0	0	0	0	0	0	0	0	0
CBM20	0	0	0	0	0	0	0	0	0	0	0	2	0	0	0	0	0	0	0	0	0	0	0	0	0	0	0	0	0	0	0	0	2	0	0	0	2	2	0	0	0	0	0	2	0	0	0	0	0
CBM26	0	0	0	0	0	0	0	0	0	0	0	0	0	0	0	0	0	0	0	0	0	0	0	0	0	0	0	0	0	0	0	0	0	0	0	0	0	0	0	0	0	0	0	0	0	0	0	0	0
CBM32	0	0	0	0	0	2	0	0	0	0	0	0	0	0	0	0	0	0	1	0	0	1	0	0	0	0	0	0	0	0	0	0	1	0	0	0	2	0	1	0	0	0	0	0	0	0	0	0	0
CBM34	0	0	0	0	1	0	0	0	0	0	0	0	0	0	0	0	0	0	0	0	0	0	0	0	0	0	0	0	0	0	0	0	0	0	0	0	0	0	0	0	0	0	0	0	0	0	1	0	0
CBM38	0	0	0	0	0	0	0	0	0	0	0	0	0	0	0	0	0	0	0	0	0	0	0	0	0	0	0	0	0	0	0	0	0	0	0	0	0	0	0	0	0	0	0	0	0	0	0	0	0
CBM4	0	0	0	0	0	0	0	0	0	0	0	0	0	0	0	0	0	0	0	0	0	0	0	0	0	0	0	0	0	0	0	0	0	0	0	0	0	0	0	0	0	0	0	0	0	0	0	0	0
CBM48	0	0	0	0	1	0	0	0	0	0	0	0	0	0	0	0	0	1	2	0	0	0	1	0	0	0	0	0	0	0	0	0	0	0	1	0	0	0	0	0	0	0	0	0	1	0	1	0	1
CBM50	1	0	0	2	0	0	0	0	0	0	1	0	1	0	0	0	0	0	0	0	0	0	0	0	0	0	0	0	0	0	0	0	0	4	0	0	0	1	0	0	0	0	0	1	0	0	0	0	0
CBM51	0	0	0	0	0	0	0	0	0	0	0	0	0	0	0	0	0	0	0	0	0	0	0	0	0	0	0	0	0	0	0	0	0	0	0	0	0	0	0	0	0	0	0	0	0	0	0	0	0
CBM54	0	0	0	0	0	0	0	0	0	0	0	0	0	0	0	0	0	0	0	0	0	0	0	0	0	0	0	0	0	0	0	0	0	0	0	0	0	0	0	0	0	0	0	0	1	0	0	0	0
CBM57	0	0	0	0	0	0	0	0	0	0	0	0	0	0	0	0	0	0	0	0	0	1	0	0	0	0	1	0	0	0	0	0	0	0	0	0	0	0	0	0	0	0	0	0	0	0	0	0	0
CBM6	0	0	0	0	0	0	0	0	0	0	0	1	0	0	0	0	0	0	0	0	0	5	0	0	0	0	2	0	0	0	0	0	0	0	0	0	0	0	0	0	0	0	0	0	0	0	0	0	0
CBM61	0	0	0	0	0	0	0	0	0	0	0	0	0	0	0	0	0	0	0	0	0	0	0	0	0	0	0	0	0	0	0	0	0	0	0	0	0	0	0	0	0	0	0	0	0	0	0	0	0
CBM62	0	0	0	0	0	0	0	0	0	0	0	0	0	0	0	0	0	0	0	0	0	1	0	0	0	0	0	0	0	0	0	0	0	0	0	0	0	0	0	0	0	0	0	0	0	0	0	0	0
CBM67	0	0	1	0	0	0	0	0	0	0	0	0	0	0	0	0	0	0	9	2	0	2	0	0	0	0	1	0	0	0	0	0	0	0	0	0	0	5	0	0	0	0	0	3	0	0	0	0	0
CBM9	0	0	0	0	0	0	0	0	0	0	0	0	0	0	0	0	0	0	0	0	0	0	0	0	0	0	0	0	0	0	0	0	0	0	0	0	0	1	0	0	0	0	0	0	0	0	0	0	0
CE1	2	0	0	2	1	1	0	0	1	0	2	5	2	0	0	0	2	0	0	2	2	9	0	2	0	0	2	1	0	0	1	0	0	0	0	1	2	9	1	0	0	0	0	6	0	0	0	0	0
CE11	1	1	0	0	0	0	1	0	0	0	0	0	0	1	0	0	0	0	0	0	1	1	0	1	0	0	1	0	0	0	0	0	0	0	0	0	1	1	0	0	0	1	0	1	0	0	1	0	1
CE12	0	0	0	0	0	1	0	1	0	0	0	2	0	0	0	0	0	0	0	0	0	3	0	0	0	0	0	0	0	0	0	0	0	0	0	0	1	0	0	0	0	0	0	0	0	0	0	0	0
CE14	0	0	0	0	0	0	0	0	0	0	0	0	0	0	0	0	0	0	0	0	0	0	0	0	0	0	0	0	0	0	0	0	0	0	1	0	0	0	0	0	0	0	0	0	0	0	0	0	0
CE15	0	0	0	0	0	0	0	1	0	0	0	0	0	0	0	0	0	0	0	0	0	1	0	0	0	0	0	0	0	0	0	0	0	0	0	0	1	0	0	0	0	0	0	0	0	0	0	0	0
CE19	0	0	0	0	0	0	1	0	0	0	0	0	0	0	0	0	0	0	0	0	0	0	0	0	0	0	0	0	0	0	0	0	0	0	0	0	0	0	0	0	0	0	0	0	0	0	0	0	0
CE2	0	0	0	0	0	0	0	0	0	0	0	0	0	0	0	0	0	0	0	0	0	0	0	0	1	0	0	0	0	0	0	0	0	0	1	0	0	0	0	0	0	0	0	1	0	0	0	0	0
CE3	0	0	0	0	0	0	0	0	0	1	0	0	0	0	0	0	0	0	0	0	0	0	0	0	0	0	0	0	0	0	0	0	0	0	0	0	0	0	0	0	0	0	0	0	0	0	0	0	0
CE4	0	1	1	0	0	0	1	0	1	1	0	0	0	1	0	1	0	0	0	1	1	2	1	1	1	0	0	2	0	0	0	1	1	0	0	0	2	1	0	2	2	4	0	1	6	0	5	0	0
CE5	0	0	0	0	0	0	0	0	0	0	0	0	0	0	0	0	0	0	0	0	0	0	0	0	0	0	0	0	0	0	0	0	0	0	0	0	0	0	0	0	0	0	0	0	0	0	0	0	0
CE6	0	0	0	0	0	0	0	0	0	0	0	0	0	0	0	0	0	0	0	0	1	1	0	0	0	0	1	0	0	0	0	0	0	0	0	0	0	0	0	0	0	0	0	0	0	0	0	0	0
CE7	0	0	0	0	0	0	0	1	0	0	0	0	0	0	0	0	0	0	0	0	0	0	0	0	0	0	0	0	0	0	0	0	0	0	0	0	0	0	0	0	0	0	0	0	0	0	0	0	0
CE8	0	0	0	0	0	1	0	0	0	0	0	0	0	0	0	0	0	0	0	0	0	1	0	0	0	0	0	0	0	0	0	0	0	0	0	0	1	0	0	0	0	0	0	0	0	0	0	0	0
CE9	0	0	0	0	1	0	0	1	0	0	0	0	0	0	0	1	0	0	0	1	0	0	0	0	1	0	0	1	0	0	0	0	0	0	1	0	0	1	1	0	0	1	0	0	0	0	0	0	0
GH1	0	0	1	0	1	0	0	1	0	0	0	0	0	0	0	0	0	0	1	1	0	0	0	0	0	1	0	0	0	0	0	0	0	0	0	0	0	0	4	0	0	0	0	0	0	0	0	0	0
GH10	0	0	0	0	0	0	0	0	1	0	0	0	0	0	0	0	0	0	0	0	2	2	0	0	0	0	0	0	0	0	0	0	1	0	0	0	0	0	0	0	0	0	0	0	0	0	0	0	0
GH102	0	1	0	0	0	0	0	0	0	1	0	0	0	0	1	0	0	0	0	0	0	0	0	0	0	1	0	0	1	0	0	1	0	0	0	0	0	0	0	0	1	0	1	0	0	0	0	0	0
GH103	0	1	0	0	0	0	2	0	0	0	0	0	0	1	0	0	0	0	0	0	0	0	0	0	0	1	0	0	0	0	0	1	0	0	0	0	0	0	0	0	1	1	1	0	0	1	0	0	0
GH104	0	0	0	0	0	0	0	0	0	0	0	0	0	0	0	0	0	0	0	0	0	0	0	0	0	0	0	0	0	0	0	0	0	0	0	0	0	0	0	0	0	1	0	0	0	0	0	0	0
GH105	0	0	0	0	1	2	0	1	0	0	0	4	0	0	0	0	0	0	2	0	0	6	0	0	0	0	1	0	0	0	0	0	1	0	0	0	0	1	0	0	0	0	0	1	0	0	0	0	0
GH106	0	0	0	1	0	0	0	0	0	0	0	1	1	0	0	0	0	0	3	0	0	0	0	0	0	0	0	0	0	0	0	0	0	0	0	0	0	1	0	0	0	0	0	1	0	0	0	0	0
GH108	0	1	0	0	0	1	0	0	0	0	0	0	0	0	0	0	0	0	0	0	0	0	0	0	0	0	0	0	0	0	0	0	0	0	0	0	1	0	0	0	0	0	1	0	0	0	0	0	0
GH109	0	0	1	0	2	2	0	3	0	0	0	5	0	0	0	0	0	0	5	9	1	6	0	0	0	0	2	3	0	0	0	0	1	0	4	0	4	8	2	0	0	1	0	7	0	2	0	1	1
GH11	0	0	0	0	0	0	0	0	0	0	0	0	0	0	0	0	0	0	0	0	1	0	0	0	0	0	0	0	0	0	0	0	0	0	0	0	0	0	0	0	0	0	0	0	0	0	0	0	0
GH110	0	0	0	0	0	0	0	0	0	0	0	0	0	0	0	0	0	0	0	0	0	0	0	0	0	0	0	0	0	0	0	0	0	0	0	0	1	0	0	0	0	0	0	0	0	0	0	0	0
GH112	0	0	0	0	0	0	0	1	0	0	0	0	0	0	0	0	0	0	0	1	0	0	0	0	0	0	0	0	0	0	0	0	0	0	0	0	0	0	0	0	0	0	0	0	0	0	0	0	0
GH115	0	0	0	0	0	0	0	0	0	0	0	2	0	0	0	0	0	0	1	0	0	1	0	0	0	0	0	0	0	0	0	0	0	0	0	0	0	0	0	0	0	0	0	0	0	0	0	0	0
GH116	0	0	0	0	0	0	0	0	0	0	0	0	0	0	0	0	0	0	0	0	0	0	0	0	0	0	0	0	0	0	0	0	0	0	0	0	0	0	0	0	0	0	0	0	0	1	0	0	0
GH117	0	0	0	0	0	0	0	0	0	0	0	2	0	0	0	0	0	0	0	0	0	0	0	0	0	0	0	0	0	0	0	0	0	0	0	0	0	0	0	0	0	0	0	0	0	0	0	0	0
GH120	0	0	0	0	0	0	0	0	0	0	0	0	0	0	0	0	0	0	0	0	0	0	0	0	0	0	0	0	0	0	0	0	0	0	0	0	0	0	0	0	0	0	0	0	0	0	0	0	0
GH123	0	0	0	0	0	0	0	1	0	0	0	0	0	0	0	0	0	0	0	0	1	1	0	0	0	0	1	0	0	0	0	0	0	0	0	0	0	1	0	0	0	0	0	1	0	0	0	0	0
GH125	0	0	0	0	0	0	0	0	1	0	0	0	0	0	0	0	0	0	0	0	0	1	0	0	0	0	1	0	0	0	0	0	0	0	0	0	1	0	0	0	0	0	0	0	0	0	0	0	0
GH126	0	0	0	0	0	0	0	0	0	0	0	0	0	0	0	0	0	0	0	0	0	0	0	0	0	0	0	0	0	0	0	0	0	0	0	0	0	0	0	0	0	0	0	0	0	0	0	0	0
GH127	0	0	0	0	0	0	0	0	0	0	0	1	0	0	0	0	0	0	2	0	0	1	0	0	0	0	0	0	0	0	0	0	0	0	1	0	0	1	0	0	0	0	0	0	0	0	0	0	0
GH128	0	0	0	0	0	0	0	0	0	0	0	0	0	0	0	0	0	0	0	0	1	1	0	0	0	0	0	0	0	0	0	0	0	0	0	0	0	0	0	0	0	0	0	0	0	0	0	0	0
GH13	0	0	0	0	0	2	0	0	0	0	0	0	0	0	0	0	0	0	0	0	0	1	0	0	0	0	0	0	0	0	0	0	0	0	0	0	1	1	0	0	0	0	0	1	0	0	0	0	0
GH13_10	0	0	0	0	0	0	0	0	0	0	0	0	0	0	0	0	0	0	0	0	0	1	0	0	0	0	1	0	0	0	0	0	0	0	0	0	1	0	0	0	0	0	0	0	0	0	0	0	0
GH13_11	0	0	0	0	0	0	0	0	0	0	0	0	0	0	0	0	0	0	1	0	0	0	0	0	0	0	0	0	0	0	0	0	0	0	0	0	0	0	0	0	0	0	0	0	0	0	0	0	0
GH13_14	0	0	0	0	0	0	0	0	0	0	0	0	0	0	0	0	0	0	0	0	0	0	0	0	2	0	1	0	0	0	0	0	1	0	0	0	0	0	0	0	0	0	0	0	0	0	0	0	0
GH13_16	0	0	0	0	0	0	0	0	0	0	0	0	0	0	0	0	0	0	0	0	0	0	0	0	0	0	0	0	0	0	0	0	0	0	0	0	0	0	0	0	0	0	0	0	0	0	0	0	0
GH13_18	0	0	0	0	0	0	0	0	0	0	0	0	0	0	0	0	0	0	1	0	0	0	0	0	0	0	0	0	0	0	0	0	0	0	0	0	0	0	0	0	0	0	0	0	0	0	0	0	0
GH13_20	0	0	0	0	2	0	0	0	0	0	0	0	0	0	0	0	0	0	1	0	0	0	0	0	0	0	0	0	0	0	0	0	0	0	0	0	0	0	0	0	0	0	0	0	0	0	0	0	0
GH13_3	0	1	0	0	0	0	0	0	0	1	0	0	0	0	0	0	0	0	0	0	0	0	0	0	0	0	0	0	0	0	0	0	0	0	0	0	0	0	0	0	0	0	1	0	0	0	0	0	0
GH13_31	0	0	1	0	2	0	0	0	0	0	0	0	0	0	0	0	0	0	2	1	0	0	0	0	0	0	0	0	0	0	0	0	0	0	0	0	0	0	0	0	0	0	0	0	0	0	0	0	0
GH13_33	0	0	0	0	0	0	0	0	0	0	0	0	0	0	0	0	0	0	0	0	0	0	0	0	0	0	0	0	0	0	0	0	0	0	0	0	0	0	0	0	1	0	0	0	0	0	0	0	0
GH13_36	0	0	0	0	0	0	0	0	0	0	0	0	0	0	0	0	0	0	0	0	0	0	0	0	1	0	0	0	0	0	0	0	0	0	0	0	0	0	0	0	0	0	0	0	0	0	0	0	0
GH13_38	0	0	0	0	0	0	0	0	0	0	0	0	0	0	0	0	0	0	0	0	0	1	0	0	0	0	0	0	0	0	0	0	0	0	0	0	0	1	0	0	0	0	0	1	0	0	0	0	0
GH13_39	0	0	0	0	1	0	0	0	0	0	0	0	0	0	0	0	0	0	0	0	0	0	1	0	0	0	0	1	0	0	0	0	0	0	1	0	0	0	0	0	0	0	0	0	1	0	1	0	0
GH13_5	0	0	0	0	1	0	0	1	0	0	0	0	0	0	0	0	0	0	0	0	0	0	0	0	0	0	0	0	0	0	0	0	0	0	0	0	0	0	0	0	0	0	0	0	0	0	0	0	0
GH13_8	1	0	0	0	0	1	0	0	1	0	1	1	0	0	0	0	1	0	0	0	1	0	0	0	0	0	0	0	0	0	1	0	0	0	0	0	1	1	0	0	0	0	0	0	0	0	0	0	0
GH13_9	0	0	0	0	1	0	1	0	0	0	0	0	0	1	1	0	0	1	2	0	0	0	1	0	1	0	0	0	0	0	0	0	0	0	1	0	0	0	0	0	0	1	0	0	1	0	1	0	1
GH130	0	0	0	0	0	1	0	0	0	0	0	0	0	0	0	0	0	0	0	0	0	2	0	0	0	0	1	0	0	0	0	0	0	0	0	0	1	0	0	0	0	0	0	0	0	0	0	0	0
GH133	1	1	0	1	0	0	0	0	0	1	1	0	0	0	0	0	0	1	0	0	0	0	0	1	0	0	1	0	0	0	0	0	0	0	0	0	0	1	0	0	0	0	1	0	0	0	0	0	1
GH136	0	0	0	0	0	0	0	0	0	0	0	0	0	0	0	0	0	0	0	0	0	0	0	0	0	0	0	0	0	0	0	0	0	0	0	0	0	0	0	0	0	0	0	0	0	0	0	0	0
GH137	0	0	0	0	0	0	0	0	0	0	0	0	0	0	0	0	0	0	1	0	0	0	0	0	0	0	0	0	0	0	0	0	0	0	0	0	0	0	0	0	0	0	0	0	0	0	0	0	0
GH138	0	0	0	0	0	0	0	1	0	0	0	0	0	0	0	0	0	0	0	0	0	0	0	0	0	0	0	0	0	0	0	0	0	0	0	0	0	0	0	0	0	0	0	0	0	0	0	0	0
GH139	0	0	0	0	0	0	0	0	0	0	0	0	0	0	0	0	0	0	0	0	0	0	0	0	0	0	0	0	0	0	0	0	0	0	0	0	0	0	0	0	0	0	0	0	0	0	0	0	0
GH140	0	0	0	0	0	0	0	0	0	0	0	0	0	0	0	0	0	0	1	0	0	0	0	0	0	0	0	0	0	0	0	0	0	0	0	0	0	1	0	0	0	0	0	0	0	0	0	0	0
GH141	0	0	0	0	0	0	0	1	0	0	0	0	0	0	0	0	0	0	0	0	0	0	0	0	0	0	0	0	0	0	0	0	0	0	0	0	0	0	0	0	0	0	0	0	0	0	0	0	0
GH142	0	0	0	0	0	0	0	1	0	0	0	1	0	0	0	0	0	0	0	0	0	0	0	0	0	0	0	0	0	0	0	0	0	0	0	0	0	0	0	0	0	0	0	0	0	0	0	0	0
GH143	0	0	0	0	0	0	0	0	0	0	0	0	0	0	0	0	0	0	0	0	0	0	0	0	0	0	0	0	0	0	0	0	0	0	0	0	0	0	0	0	0	0	0	0	0	0	0	0	0
GH144	0	0	0	0	0	0	0	0	0	0	0	0	0	0	0	0	0	0	0	0	1	0	0	0	0	0	0	0	0	0	0	0	0	0	0	0	0	0	0	0	0	0	0	0	0	0	0	0	0
GH146	0	0	0	0	0	0	0	0	0	0	0	1	0	0	0	0	0	0	0	0	0	1	0	0	0	0	0	0	0	0	0	0	0	0	0	0	0	0	0	0	0	0	0	0	0	0	0	0	0
GH147	0	0	0	0	0	0	0	0	0	0	0	0	0	0	0	0	0	0	0	0	0	1	0	0	0	0	0	0	0	0	0	0	0	0	0	0	0	0	0	0	0	0	0	0	0	0	0	0	0
GH151	0	0	0	0	0	0	0	1	0	0	0	0	0	0	0	0	0	0	0	0	0	0	0	0	0	0	0	0	0	0	0	0	0	0	0	0	0	0	0	0	0	0	0	0	0	0	0	0	0
GH154	0	0	0	1	0	1	0	0	1	0	1	0	0	0	0	0	0	0	1	0	0	3	0	0	0	0	0	0	0	0	0	0	2	0	0	0	1	0	0	0	0	0	0	0	0	0	0	1	0
GH16	1	0	0	0	0	0	0	0	0	0	0	0	0	0	0	0	0	0	0	0	0	0	0	0	0	0	0	0	0	0	1	0	0	0	0	1	1	0	0	0	0	0	0	0	0	0	0	0	0
GH16_3	0	0	0	1	0	0	0	0	0	0	1	1	1	0	0	0	0	0	0	0	0	2	0	1	0	0	1	0	0	0	0	0	1	0	0	0	1	0	0	0	0	0	0	0	0	0	0	0	0
GH163	0	0	0	0	0	0	0	0	0	0	1	0	1	0	0	0	0	0	0	1	0	0	0	1	0	0	0	0	0	0	0	0	0	0	0	0	0	0	0	0	0	0	0	0	0	0	0	0	0
GH164	0	0	0	0	0	0	0	1	0	0	0	0	0	0	0	0	0	0	0	0	0	0	0	0	0	0	0	0	0	0	0	0	0	0	0	0	0	0	0	0	0	0	0	0	0	0	0	0	0
GH171	1	1	0	1	0	1	0	0	0	0	1	0	1	0	0	0	0	0	0	0	0	0	0	0	1	0	0	0	0	1	0	0	1	0	0	0	0	0	0	0	0	0	0	1	0	0	0	0	0
GH18	0	0	0	0	1	0	0	3	0	0	0	0	0	0	0	1	0	1	1	0	0	2	0	0	2	0	1	1	0	0	0	0	0	0	0	0	0	1	0	0	0	0	0	1	1	0	0	0	1
GH2	0	0	3	1	0	2	0	0	2	0	1	7	1	0	0	0	0	0	8	1	4	10	0	1	0	1	4	1	0	0	0	0	3	0	1	0	12	1	0	0	0	0	0	1	0	0	0	0	0
GH20	0	0	0	0	0	0	0	0	2	0	2	0	1	0	0	0	0	0	0	1	0	4	0	1	1	0	5	0	0	0	0	0	1	0	0	1	4	0	0	0	0	0	0	0	0	0	0	0	0
GH23	1	4	0	2	1	2	1	0	0	2	2	0	2	2	2	1	0	2	1	1	2	2	0	2	0	1	0	1	2	1	0	3	1	1	1	0	1	2	0	2	1	1	3	2	1	0	1	0	0
GH24	0	0	0	0	0	0	0	0	0	0	0	0	0	0	1	0	0	0	1	0	0	0	0	0	0	0	0	1	0	0	0	0	0	0	0	0	0	0	0	0	1	0	0	0	0	1	0	0	0
GH25	0	0	1	0	2	0	0	0	0	0	0	1	0	0	0	0	0	0	2	1	0	1	1	0	0	0	0	0	0	0	0	0	1	0	1	0	0	0	1	0	0	0	0	0	0	0	0	0	0
GH26	0	0	0	0	0	2	0	0	0	0	0	0	0	0	0	0	0	0	0	0	0	1	0	0	0	0	1	0	0	0	0	0	0	0	1	0	0	0	0	0	0	0	0	0	0	0	0	0	1
GH27	0	0	0	0	0	0	0	0	0	0	0	0	0	0	0	0	0	0	1	0	0	0	0	0	0	0	0	0	0	0	0	0	0	0	0	0	0	0	0	0	0	0	0	0	0	0	0	0	0
GH28	0	0	0	0	1	0	0	0	0	0	0	2	0	0	0	0	0	0	0	0	0	5	0	0	0	0	0	0	0	0	0	0	1	0	0	0	1	0	0	0	0	0	0	0	0	0	0	0	0
GH29	0	0	0	4	0	2	0	1	1	0	4	1	2	0	0	0	0	0	1	0	1	3	0	3	0	0	1	0	0	0	0	0	0	0	0	0	3	1	0	0	0	0	0	1	0	0	0	0	0
GH3	0	1	0	3	1	3	0	2	1	1	2	1	1	0	0	0	0	0	11	6	3	8	1	2	1	0	3	1	1	1	0	0	0	0	0	0	2	2	0	0	0	1	0	2	0	0	0	0	0
GH30	0	0	0	0	0	0	0	1	0	0	0	0	0	0	0	0	0	0	0	0	0	0	0	0	0	0	0	0	0	0	0	0	0	0	0	0	0	0	0	0	0	0	0	0	0	0	0	0	0
GH30_1	0	0	0	0	0	0	0	0	0	0	0	0	0	0	0	0	0	0	1	0	0	0	0	0	0	0	0	0	0	0	0	0	0	0	0	0	0	0	0	0	0	0	0	0	0	0	0	0	0
GH30_3	0	0	0	0	0	0	0	0	0	0	0	0	0	0	0	0	0	0	0	0	0	2	0	0	0	0	0	0	0	0	0	0	0	0	0	0	1	0	0	0	0	0	0	0	0	0	0	0	0
GH30_4	0	0	0	0	0	0	0	0	0	0	0	0	0	0	0	0	0	0	0	0	0	0	0	0	0	0	0	0	0	0	0	0	0	0	0	0	0	0	0	0	0	0	0	0	0	0	0	0	0
GH30_6	0	0	0	0	0	0	0	0	0	0	0	0	0	0	0	0	0	0	0	0	0	0	0	0	0	0	0	0	0	0	0	0	0	0	0	0	0	0	0	0	0	0	0	0	0	0	0	0	0
GH31	0	0	0	0	0	0	0	0	1	0	0	2	0	0	0	0	0	0	1	0	1	3	0	0	1	0	1	0	0	0	0	0	1	0	0	0	1	0	0	0	0	0	0	0	1	1	0	0	0
GH32	0	0	1	0	0	0	0	1	0	0	0	0	0	0	0	0	0	0	1	0	0	2	0	0	0	0	0	0	0	0	0	0	0	0	0	0	1	0	0	0	0	0	0	0	0	0	0	0	0
GH33	0	0	0	0	0	1	0	0	0	0	1	0	1	0	0	0	0	0	0	1	0	0	0	0	0	0	0	0	0	0	0	0	0	0	0	0	2	1	0	0	0	0	0	0	1	0	0	0	0
GH35	0	0	1	0	0	0	0	0	0	0	0	0	0	0	0	0	0	0	1	2	1	1	0	0	0	0	0	0	0	0	0	0	1	0	0	0	0	0	0	0	0	0	0	0	0	0	0	0	0
GH36	0	0	0	0	1	0	0	0	0	0	0	0	0	0	0	0	0	0	1	1	0	1	0	0	0	0	0	0	0	0	0	0	0	0	1	0	1	0	0	0	0	0	0	0	0	0	0	0	0
GH37	0	0	0	0	0	0	0	0	0	0	0	0	0	0	0	0	0	0	0	0	0	0	0	0	0	0	0	0	0	0	0	0	0	0	0	0	0	0	0	0	0	0	0	0	0	0	0	0	0
GH38	0	0	0	0	0	0	0	0	0	0	0	0	0	0	0	0	0	0	3	2	0	0	0	0	0	0	0	0	0	0	0	0	0	0	0	0	0	0	0	0	0	0	0	0	0	0	0	0	0
GH39	0	0	1	0	0	0	0	0	0	0	0	0	0	0	0	0	0	0	0	2	0	0	0	0	0	0	0	0	0	0	0	0	0	0	0	0	0	0	0	0	0	0	0	0	0	0	0	0	1
GH4	0	0	1	0	1	0	0	3	0	0	0	0	0	0	0	0	0	0	3	0	0	0	0	0	1	0	0	0	0	0	0	0	0	0	0	0	0	0	0	0	0	0	0	0	0	0	0	0	0
GH42	0	0	0	0	0	0	0	2	0	0	0	1	0	0	0	0	0	0	2	0	0	1	0	0	0	0	0	0	0	0	0	0	0	0	0	0	0	0	0	0	0	0	0	0	0	0	0	0	0
GH43_1	0	0	0	0	0	0	0	0	0	0	0	0	0	0	0	0	0	0	0	0	1	1	0	0	0	0	0	0	0	0	0	0	1	0	0	0	0	0	0	0	0	0	0	0	0	0	0	0	0
GH43_10	0	0	0	0	0	0	0	0	0	0	0	1	0	0	0	0	0	0	0	0	1	3	0	0	0	0	0	0	0	0	0	0	0	0	0	0	0	0	0	0	0	0	0	0	0	0	0	0	0
GH43_12	0	0	0	0	0	1	0	0	0	0	0	0	0	0	0	0	0	0	1	0	1	3	0	0	0	0	1	0	0	0	0	0	1	0	0	0	0	0	0	0	0	0	0	0	0	0	0	0	0
GH43_16	0	0	0	0	0	0	0	0	0	0	0	0	0	0	0	0	0	0	0	0	0	1	0	0	0	0	1	0	0	0	0	0	0	0	0	0	0	0	0	0	0	0	0	0	0	0	0	0	0
GH43_17	0	0	0	0	0	0	0	0	0	0	0	0	0	0	0	0	0	0	0	0	0	0	0	0	0	0	0	0	0	0	0	0	0	0	0	0	0	1	0	0	0	0	0	0	0	0	0	0	0
GH43_18	0	0	0	0	0	0	0	0	0	0	0	0	0	0	0	0	0	0	0	0	0	0	0	0	0	0	0	0	0	0	0	0	0	0	0	0	0	0	0	0	0	0	0	0	0	0	0	0	0
GH43_19	0	0	0	0	0	0	0	0	0	0	0	1	0	0	0	0	0	0	0	0	0	1	0	0	0	0	0	0	0	0	0	0	0	0	0	0	0	0	0	0	0	0	0	0	0	0	0	0	0
GH43_2	0	0	0	0	0	0	0	0	0	0	0	0	0	0	0	0	0	0	2	0	0	3	0	0	0	0	2	0	0	0	0	0	0	0	0	0	0	0	0	0	0	0	0	0	0	0	0	0	0
GH43_24	0	0	0	0	0	0	0	0	0	0	0	1	0	0	0	0	0	0	1	0	0	1	0	0	0	0	1	0	0	0	0	0	1	0	0	0	1	1	0	0	0	0	0	0	0	0	0	0	0
GH43_26	0	0	0	0	0	0	0	0	0	0	0	0	0	0	0	0	0	0	0	0	1	1	0	0	0	1	0	0	0	0	0	0	0	0	0	0	0	0	0	0	0	0	0	0	0	0	0	0	0
GH43_28	0	0	0	0	0	0	0	0	0	0	0	0	0	0	0	0	0	0	1	0	0	0	0	0	0	0	0	0	0	0	0	0	0	0	0	0	0	0	0	0	0	0	0	0	0	0	0	0	0
GH43_29	0	0	0	0	0	0	0	0	0	0	0	2	0	0	0	0	0	0	0	0	0	2	0	0	0	0	1	0	0	0	0	0	0	0	0	0	0	0	0	0	0	0	0	0	0	0	0	0	0
GH43_3	0	0	0	0	0	0	0	0	0	0	0	0	0	0	0	0	0	0	0	0	0	0	0	0	0	0	0	0	0	0	0	0	0	0	0	0	0	0	0	0	0	0	0	0	0	0	0	0	0
GH43_31	0	0	0	0	0	0	0	0	0	0	0	0	0	0	0	0	0	0	0	0	1	0	0	0	0	0	0	0	0	0	0	0	0	0	0	0	0	0	0	0	0	0	0	0	0	0	0	0	0
GH43_33	0	0	0	0	0	0	0	0	0	0	0	0	0	0	0	0	0	0	0	0	0	0	0	0	0	0	0	0	0	0	0	0	0	0	0	0	0	0	0	0	0	0	0	0	0	0	0	0	0
GH43_34	0	0	0	0	0	1	0	0	0	0	0	0	0	0	0	0	0	0	0	0	0	2	0	0	0	0	0	0	0	0	0	0	0	0	0	0	0	1	0	0	0	0	0	1	0	0	0	0	0
GH43_35	0	0	0	0	0	0	0	0	0	0	0	1	0	0	0	0	0	0	3	0	0	0	0	0	0	0	0	0	0	0	0	0	0	0	0	0	0	0	0	0	0	0	0	0	0	0	0	0	0
GH43_4	0	0	0	0	0	0	0	0	0	0	0	1	0	0	0	0	0	0	0	0	0	1	0	0	0	0	0	0	0	0	0	0	0	0	0	0	0	0	0	0	0	0	0	0	0	0	0	0	0
GH43_5	0	0	0	0	0	0	0	0	0	0	0	0	0	0	0	0	0	0	0	0	0	0	0	0	0	0	0	0	0	0	0	0	0	0	0	0	0	0	0	0	0	0	0	0	0	0	0	0	0
GH43_7	0	0	0	0	0	0	0	0	0	0	0	0	0	0	0	0	0	0	0	0	0	0	0	0	0	0	0	0	0	0	0	0	0	0	0	0	0	0	0	0	0	0	0	0	0	0	0	0	0
GH43_8	0	0	0	0	0	0	0	0	0	0	0	0	0	0	0	0	0	0	0	0	0	0	0	0	0	0	0	0	0	0	0	0	0	0	0	0	0	0	0	0	0	0	0	0	0	0	0	0	0
GH43_9	0	0	0	0	0	0	0	0	0	0	0	0	0	0	0	0	0	0	0	0	0	0	0	0	0	0	0	0	0	0	0	0	0	0	0	0	0	0	0	0	0	0	0	0	0	0	0	0	0
GH5_1	0	0	0	0	0	0	0	0	0	0	0	0	0	0	0	0	0	0	0	0	0	0	1	0	0	0	0	0	0	0	0	0	0	0	0	0	0	0	0	0	0	0	0	0	0	0	0	0	0
GH5_13	0	0	0	0	0	0	0	0	0	0	0	0	0	0	0	0	0	0	0	0	1	0	0	0	0	0	0	0	0	0	0	0	0	0	0	0	0	0	0	0	0	0	0	0	0	0	0	0	0
GH5_2	0	0	0	0	0	0	0	1	0	0	0	0	0	0	0	0	0	0	1	0	0	1	0	0	1	0	1	0	0	0	0	0	0	0	0	0	0	1	0	0	0	0	0	0	0	0	0	0	0
GH5_21	0	0	0	0	0	0	0	0	0	0	0	0	0	0	0	0	0	0	0	0	0	1	0	0	0	0	0	0	0	0	0	0	0	0	0	0	0	0	0	0	0	0	0	0	0	0	0	0	0
GH5_22	0	0	0	0	0	0	0	1	0	0	0	0	0	0	0	0	0	0	0	0	0	0	0	0	0	0	0	0	0	0	0	0	0	0	0	0	0	0	0	0	0	0	0	0	0	0	0	0	0
GH5_25	0	0	0	0	0	0	0	0	0	0	0	0	0	0	0	0	0	0	0	0	0	0	0	0	0	0	0	0	0	0	0	0	0	0	0	0	0	0	0	0	0	0	0	0	0	0	0	0	0
GH5_34	0	0	0	0	0	0	0	0	0	0	0	0	0	0	0	0	0	0	0	0	0	0	0	0	0	0	0	0	0	0	0	0	0	0	0	0	0	0	0	0	0	0	0	0	0	0	0	0	0
GH5_38	0	0	0	0	0	0	0	0	0	0	0	0	0	0	0	0	0	0	0	0	0	0	0	0	0	0	0	0	0	0	0	0	0	0	0	0	0	1	0	0	0	0	0	1	0	0	0	0	0
GH5_4	0	0	0	0	0	0	0	0	0	0	0	0	0	0	0	0	0	0	0	0	0	3	0	0	0	0	1	1	0	0	0	0	0	0	0	0	0	0	0	0	0	0	0	0	0	0	0	0	0
GH5_42	0	0	0	0	0	0	0	0	0	0	0	0	0	0	0	0	0	0	0	0	0	0	0	0	0	0	0	0	0	0	0	0	0	0	0	0	0	0	0	0	0	0	0	0	0	0	0	0	0
GH5_46	0	0	0	0	0	0	0	0	0	0	0	0	0	0	0	0	0	0	0	0	0	1	0	0	0	0	0	0	0	0	0	0	0	0	0	0	0	1	0	0	0	0	0	1	0	0	0	0	0
GH5_5	0	0	0	0	0	0	0	0	0	0	0	0	0	0	0	0	0	0	0	0	0	0	0	0	0	0	0	0	0	0	0	0	0	0	0	0	0	0	0	0	0	0	0	0	0	0	0	0	0
GH5_7	0	0	0	0	0	1	0	0	0	0	0	0	0	0	0	0	0	0	0	0	0	0	0	0	0	0	0	0	0	0	0	0	0	0	0	0	0	0	0	0	0	0	0	0	0	0	0	0	0
GH50	0	0	0	0	0	0	0	0	0	0	0	0	0	0	0	0	0	0	0	0	0	0	0	0	0	0	0	0	0	0	0	0	0	0	0	0	0	1	0	0	0	0	0	0	0	0	0	0	0
GH51	0	0	0	0	0	0	0	0	0	0	0	6	0	0	0	0	0	0	3	0	0	1	0	0	0	1	0	0	0	0	0	0	1	0	0	0	0	0	0	0	0	0	0	0	0	0	0	0	0
GH53	0	0	0	0	0	0	0	0	0	0	0	2	0	0	0	0	0	0	1	0	0	1	0	0	0	0	0	0	0	0	0	0	0	0	0	0	0	0	0	0	0	0	0	0	0	0	0	0	0
GH55	0	0	0	0	0	0	0	0	0	0	0	0	0	0	0	0	0	0	0	0	0	1	0	0	0	0	1	0	0	0	0	0	0	0	0	0	0	1	0	0	0	0	0	3	0	0	0	0	0
GH57	1	0	0	1	0	0	1	0	0	0	1	0	0	1	0	0	0	0	0	0	0	0	0	1	0	0	1	0	1	0	0	0	0	0	0	0	0	1	0	0	0	0	0	0	0	0	0	0	0
GH59	0	0	0	0	0	0	0	0	0	0	0	1	0	0	0	0	0	0	0	0	0	0	0	0	0	0	0	0	0	0	0	0	0	0	0	0	0	0	0	0	0	0	0	0	0	0	0	0	0
GH63	0	0	0	0	0	0	0	0	0	0	0	0	0	0	0	0	0	0	0	0	0	1	0	0	0	0	0	0	0	0	0	0	0	0	0	0	0	0	0	0	0	0	0	0	0	0	0	0	0
GH65	1	0	0	0	2	0	0	0	0	0	0	0	0	0	0	0	0	0	0	1	0	1	1	0	0	0	1	0	0	0	0	0	0	0	0	0	0	0	0	0	0	0	0	0	0	0	0	0	0
GH66	0	0	0	0	0	0	0	0	0	0	0	0	0	0	0	0	0	0	0	0	0	1	0	0	0	0	1	0	0	0	0	0	0	0	0	0	0	0	0	0	0	0	0	0	0	0	0	0	0
GH67	0	0	0	0	0	0	0	1	0	0	0	0	0	0	0	0	0	0	1	0	1	0	0	0	0	0	0	0	0	0	0	0	0	0	0	0	0	0	0	0	0	0	0	0	0	0	0	0	0
GH73	0	0	0	3	0	0	0	0	0	0	0	0	1	0	0	1	0	0	0	0	0	1	0	0	0	0	0	0	0	0	0	0	0	0	0	1	0	1	1	0	0	0	0	1	0	0	0	0	0
GH76	0	0	0	0	0	1	0	0	0	0	0	0	0	0	0	0	0	0	0	0	0	2	0	0	0	0	0	0	0	0	0	0	0	0	0	0	0	0	0	0	0	0	0	0	0	0	0	0	0
GH77	0	0	0	0	2	0	0	0	0	0	0	1	0	1	0	0	0	1	1	0	0	0	1	0	2	1	0	0	0	0	0	0	1	0	0	0	1	1	0	0	1	1	0	1	1	0	1	0	0
GH78	0	0	1	0	0	0	0	1	0	0	0	2	0	0	0	0	0	0	10	3	0	2	0	0	0	0	1	0	0	0	0	0	0	0	0	0	0	6	0	0	0	0	0	4	0	0	0	0	0
GH8	0	0	0	0	0	0	0	0	0	0	0	0	0	0	0	0	0	0	1	0	0	1	0	0	0	0	1	0	0	0	0	0	0	0	0	0	0	0	0	0	0	0	0	0	0	0	0	0	0
GH84	0	0	0	0	0	0	0	0	0	0	0	0	0	0	0	0	0	0	0	0	0	0	0	0	0	0	0	0	0	0	0	0	0	0	0	0	0	0	1	0	0	0	0	0	0	0	0	0	0
GH88	0	0	0	1	1	1	0	1	1	0	1	0	0	0	0	0	0	0	3	0	2	4	0	0	0	0	3	0	0	0	0	0	0	0	0	0	2	1	0	0	0	0	0	0	0	0	0	0	0
GH89	0	0	0	0	0	1	0	0	0	0	0	0	0	0	0	0	0	0	0	0	0	0	0	0	0	0	0	0	0	0	0	0	1	0	0	0	0	0	0	0	0	0	0	0	0	0	0	0	0
GH9	0	0	0	0	0	0	0	0	0	0	0	0	0	0	0	0	0	0	1	0	1	2	0	0	0	0	0	0	0	0	0	0	0	0	0	0	0	3	0	0	0	0	0	4	0	0	0	0	0
GH92	0	0	0	0	0	4	0	0	1	0	1	0	1	0	0	0	0	0	0	0	2	4	0	1	0	0	1	0	0	0	0	0	0	0	0	0	4	1	0	0	0	0	0	1	0	0	0	0	0
GH94	0	0	0	0	1	0	0	0	0	0	0	0	0	0	0	0	0	0	1	1	0	0	2	0	0	0	1	0	0	0	0	0	0	0	0	0	0	0	0	0	0	0	0	0	0	0	0	0	0
GH95	0	0	0	0	0	1	0	0	0	0	0	1	0	0	0	0	0	0	0	0	0	3	0	0	0	0	2	0	0	0	0	0	0	0	0	0	1	0	0	0	0	0	0	0	0	0	0	0	0
GH97	0	0	0	2	0	1	0	0	0	0	2	1	0	0	0	0	0	0	0	0	2	5	0	0	0	0	1	0	0	0	0	0	0	0	0	0	1	1	0	0	0	0	0	1	0	0	0	0	0
GH99	0	0	0	0	0	0	0	0	0	0	0	0	0	0	0	0	0	0	0	0	0	1	0	0	0	0	0	0	0	0	0	0	0	0	0	0	0	0	0	0	0	0	0	0	0	0	0	0	0
GT1	0	0	0	0	0	0	0	1	0	0	1	0	0	0	0	0	0	0	0	0	0	0	0	0	0	0	0	0	0	0	0	0	0	0	0	0	0	0	0	0	0	0	0	0	0	0	0	0	0
GT10	0	0	0	0	0	1	0	0	0	0	0	0	0	0	0	0	0	0	0	0	0	0	0	0	0	0	0	0	0	0	0	0	0	0	0	0	0	0	0	0	0	0	0	0	0	0	0	0	1
GT100	0	0	0	0	0	0	0	1	0	0	0	0	0	0	0	0	0	0	1	0	0	0	0	0	0	0	0	0	0	0	0	0	0	0	0	0	0	0	0	0	0	0	0	0	0	0	0	0	0
GT101	0	0	0	0	0	0	0	0	0	0	0	0	0	0	0	0	0	0	0	0	0	1	0	0	0	0	0	0	0	0	0	0	1	0	0	0	0	0	0	0	0	0	0	0	0	0	0	0	2
GT102	0	0	0	0	0	0	0	0	0	0	0	0	0	1	0	0	0	0	0	0	0	0	0	0	0	0	0	0	0	0	0	0	0	0	0	0	0	0	0	0	0	1	0	0	0	0	0	0	0
GT104	0	0	0	0	0	0	0	0	0	0	0	0	0	0	0	0	0	0	0	0	0	0	0	0	0	0	0	0	0	0	0	0	0	0	0	0	0	0	0	0	0	0	0	0	0	0	0	0	0
GT105	0	0	0	1	0	0	0	0	0	0	1	0	1	0	0	0	0	0	0	0	0	0	0	1	0	0	0	0	0	0	0	0	0	0	0	0	0	0	0	0	0	0	0	0	0	0	0	0	0
GT108	0	0	0	0	0	0	0	0	0	0	0	0	0	0	0	0	0	0	2	0	0	0	0	0	0	0	0	0	0	0	0	0	0	0	0	0	0	0	0	0	0	0	0	0	0	0	0	0	0
GT11	0	0	0	0	0	0	0	0	0	0	0	0	0	1	0	0	0	0	1	0	2	0	0	0	0	0	0	0	0	0	0	0	1	0	0	0	0	0	1	0	0	0	0	0	0	0	0	0	0
GT111	0	1	0	0	0	0	0	1	0	0	0	0	0	2	0	0	0	0	0	0	0	0	0	0	0	0	0	0	0	0	0	0	0	0	0	0	0	0	0	0	0	0	1	0	0	0	0	0	0
GT112	0	0	0	0	0	0	0	0	0	0	0	0	0	0	0	0	0	0	0	0	0	0	0	0	0	0	0	0	0	0	0	0	0	0	0	0	0	0	0	0	0	0	0	0	0	1	0	0	0
GT113	0	0	0	0	0	0	0	0	0	0	0	1	0	0	0	0	0	0	0	0	0	0	0	0	0	0	0	0	0	0	0	0	0	0	0	0	0	1	0	0	0	0	0	1	0	0	0	0	0
GT14	0	0	0	0	0	0	0	0	1	0	0	0	0	0	0	0	0	0	0	0	1	0	0	0	0	0	0	0	0	0	0	0	0	0	0	0	0	0	1	0	0	0	0	0	0	0	0	0	0
GT19	0	1	0	1	0	1	1	0	0	1	1	0	1	1	1	0	0	1	0	0	0	0	0	0	0	1	0	0	1	1	1	0	0	0	0	0	0	0	0	0	0	0	1	0	0	1	1	0	2
GT2	4	11	3	9	13	9	8	3	3	4	8	3	7	5	5	1	2	3	22	8	10	13	0	6	1	4	4	5	1	0	5	6	3	1	1	1	4	15	3	6	9	8	8	14	4	12	7	13	5
GT23	0	0	0	0	0	1	0	0	0	0	0	0	0	0	0	0	0	0	0	0	0	0	0	0	0	0	0	0	0	0	0	0	0	0	0	0	0	0	0	0	0	0	0	0	0	0	0	0	0
GT26	0	0	0	0	0	0	0	0	0	0	0	0	0	0	0	0	0	1	0	0	0	0	0	0	0	0	0	0	0	0	0	0	0	0	0	0	0	1	0	0	0	0	0	0	0	0	1	0	0
GT27	0	0	0	0	0	0	0	0	0	0	1	0	1	0	0	0	0	0	0	0	0	0	0	1	0	0	0	0	0	0	0	0	0	0	0	0	1	0	0	0	0	0	0	0	0	0	0	0	0
GT28	0	1	0	1	0	0	1	0	0	1	1	0	1	0	0	0	1	1	0	1	0	0	0	1	0	1	0	1	0	1	0	0	1	0	1	1	0	1	1	0	0	1	0	0	0	0	2	0	1
GT3	1	0	0	0	0	1	0	0	0	0	0	0	0	0	0	0	0	0	0	0	0	0	0	1	0	0	1	0	0	0	0	0	0	0	0	0	1	1	0	0	0	0	0	1	0	0	0	0	0
GT30	1	2	0	0	0	0	1	0	0	0	1	0	0	1	0	0	0	1	0	0	1	0	0	1	0	0	0	0	1	2	1	0	1	0	0	0	0	1	0	1	1	1	1	0	0	0	1	0	0
GT32	0	0	0	2	0	1	0	0	0	0	2	0	0	0	0	0	0	0	1	0	0	0	0	2	1	2	0	0	0	0	0	0	0	0	0	0	0	0	0	0	0	0	0	0	0	0	0	0	0
GT35	1	2	0	0	2	1	0	0	1	0	0	0	0	1	0	0	0	0	1	0	0	0	1	1	1	0	0	1	0	0	0	0	0	1	1	0	1	1	0	1	0	1	1	1	2	1	2	0	0
GT39	0	0	0	0	0	0	0	0	0	0	0	0	0	0	0	0	0	0	0	0	0	0	1	0	0	0	0	0	0	0	0	0	0	1	0	0	0	0	0	0	0	0	0	0	0	0	0	0	0
GT4	3	5	1	5	4	4	6	2	0	3	5	0	3	3	2	1	1	3	1	1	5	2	0	3	7	1	1	1	0	3	1	6	0	1	1	0	5	8	2	3	5	6	3	5	1	3	0	2	1
GT41	0	0	0	0	0	0	1	0	0	0	0	0	0	0	0	0	0	0	0	0	0	0	0	0	0	0	0	0	0	0	0	0	0	0	0	0	0	0	0	0	0	1	0	0	0	0	0	0	0
GT5	1	0	0	1	1	0	1	0	0	0	0	0	1	1	1	0	1	0	1	0	1	0	1	1	1	0	1	1	0	0	0	1	0	0	1	0	0	1	0	0	0	0	0	0	1	0	1	0	0
GT51	0	1	0	1	3	0	1	0	1	1	3	0	1	1	0	1	0	2	1	1	1	3	1	1	0	3	0	0	1	2	0	0	1	1	1	0	1	1	0	3	1	1	1	0	0	2	2	0	1
GT6	0	0	0	0	0	0	0	0	0	0	0	0	0	0	0	0	0	0	0	0	0	0	0	0	0	0	0	0	0	0	0	0	0	0	0	0	0	0	0	0	0	0	0	0	0	0	0	0	0
GT66	0	0	0	0	0	0	0	0	0	0	0	0	0	0	0	0	0	0	0	0	0	0	0	0	0	0	0	0	0	0	0	1	0	0	0	0	0	0	0	0	1	0	0	0	0	0	0	1	0
GT70	0	0	0	0	0	0	0	0	0	0	0	0	0	0	0	0	0	0	0	0	0	0	0	0	0	0	0	0	0	0	0	0	0	0	0	0	0	0	0	0	1	0	0	0	0	0	0	0	0
GT75	0	0	0	0	0	1	0	0	0	0	0	0	0	0	0	0	0	0	0	0	0	0	0	0	0	0	0	0	0	0	0	0	0	0	0	0	0	0	0	0	0	0	0	0	0	0	0	0	0
GT76	0	0	0	0	0	0	0	0	0	0	0	0	0	0	0	0	0	0	0	0	0	0	0	0	0	0	0	0	0	0	0	0	0	0	0	0	0	0	0	0	0	0	0	0	0	0	0	0	0
GT8	0	2	0	0	0	0	0	0	0	0	0	0	0	1	0	0	0	3	0	0	0	0	0	0	0	0	0	0	0	0	0	0	0	0	0	0	0	0	0	0	0	2	1	0	0	1	1	0	0
GT81	0	0	0	0	0	0	0	0	0	1	0	0	0	0	0	0	0	0	0	0	0	0	0	0	0	0	0	0	0	0	0	0	0	0	0	0	0	0	0	0	0	0	0	0	0	0	0	1	0
GT83	0	1	0	1	0	0	2	0	0	1	1	0	1	1	1	0	1	0	0	0	1	1	0	0	0	0	0	0	1	0	0	0	0	0	0	0	1	1	0	0	0	0	0	0	0	0	0	1	0
GT84	0	0	0	0	0	0	0	0	0	0	0	0	0	0	0	0	0	0	0	0	0	0	0	0	0	0	0	0	0	0	0	0	0	0	0	0	0	0	0	0	0	0	0	0	0	0	0	0	0
GT9	0	4	0	0	0	0	3	0	1	1	1	1	0	3	2	0	1	1	0	0	1	0	0	1	0	0	0	0	1	0	0	2	0	0	0	0	0	1	0	0	2	4	2	1	0	2	2	0	0
GT90	0	0	0	0	0	0	0	0	0	0	0	0	0	0	0	0	0	0	0	0	0	0	0	0	0	0	0	0	0	0	1	0	0	0	0	0	0	0	0	0	0	0	0	0	0	0	0	0	0
GT92	0	0	0	0	0	0	0	0	1	0	0	0	0	0	0	0	0	0	0	0	0	1	0	0	0	0	0	0	0	0	0	0	0	0	0	0	0	0	0	0	0	0	0	0	0	2	0	0	0
GT94	0	0	0	0	0	0	0	0	0	0	0	1	0	0	0	0	0	0	0	0	1	1	0	0	0	0	0	0	0	0	0	1	0	0	0	0	0	0	0	0	0	0	0	0	0	0	0	0	0
GT99	0	0	0	0	0	0	0	0	0	0	0	0	0	0	0	0	0	0	1	0	0	0	0	0	0	0	0	0	0	0	0	0	0	0	0	0	0	0	0	0	0	0	0	0	0	0	0	0	0
PL1	0	0	0	0	0	1	0	0	0	0	0	0	0	0	0	0	0	0	0	0	0	0	0	0	0	0	0	0	0	0	0	0	0	0	0	0	0	0	0	0	0	0	0	0	0	0	0	0	0
PL1_2	0	0	0	0	0	1	0	0	0	0	0	0	0	0	0	0	0	0	0	0	0	2	0	0	0	0	0	0	0	0	0	0	0	0	0	0	1	0	0	0	0	0	0	0	0	0	0	0	0
PL10_1	0	0	0	0	0	0	0	0	0	0	0	1	0	0	0	0	0	0	0	0	0	0	0	0	0	0	0	0	0	0	0	0	0	0	0	0	0	0	0	0	0	0	0	0	0	0	0	0	0
PL11	0	0	0	0	0	0	0	0	0	0	0	1	0	0	0	0	0	0	0	0	0	0	0	0	0	0	0	0	0	0	0	0	0	0	0	0	0	0	0	0	0	0	0	0	0	0	0	0	0
PL11_1	0	0	0	0	0	0	0	0	0	0	0	1	0	0	0	0	0	0	0	0	0	1	0	0	0	0	0	0	0	0	0	0	0	0	0	0	0	0	0	0	0	0	0	0	0	0	0	0	0
PL12	0	0	0	0	0	0	0	0	0	0	0	0	0	0	0	0	0	0	0	0	0	0	0	0	0	0	0	0	0	0	0	0	0	0	0	0	0	0	0	0	0	0	0	0	0	0	0	0	0
PL12_1	0	0	0	0	3	0	0	0	0	0	0	0	0	0	0	0	0	0	1	0	0	0	0	0	0	0	0	0	0	0	0	0	0	0	0	0	0	0	0	0	0	0	0	0	0	0	0	0	0
PL12_2	0	0	0	0	0	0	0	0	0	0	0	0	0	0	0	0	0	0	0	0	2	0	0	0	0	0	0	0	0	0	0	0	0	0	0	0	0	0	0	0	0	0	0	0	0	0	0	0	0
PL13	0	0	0	0	0	0	0	0	0	0	0	0	0	0	0	0	0	0	0	0	1	0	0	0	0	0	0	0	0	0	0	0	0	0	0	0	0	0	0	0	0	0	0	0	0	0	0	0	0
PL15_2	0	0	0	0	0	0	0	0	0	0	0	0	0	0	0	0	0	0	0	0	1	0	0	0	0	0	0	0	0	0	0	0	0	0	0	0	0	0	0	0	0	0	0	0	0	0	0	0	0
PL21_1	0	0	0	0	0	0	0	0	0	0	0	0	0	0	0	0	0	0	0	0	0	0	0	0	0	0	0	0	0	0	0	0	0	0	0	0	0	0	0	0	0	0	0	0	0	0	0	0	0
PL22	0	0	0	0	0	0	0	0	0	0	0	0	0	0	0	0	0	0	2	0	0	0	0	0	0	0	0	0	0	0	0	0	0	0	0	0	0	0	0	0	0	0	0	0	0	0	0	0	0
PL26	0	0	0	0	0	0	0	0	0	0	0	1	0	0	0	0	0	0	1	0	0	0	0	0	0	0	0	0	0	0	0	0	0	0	0	0	0	0	0	0	0	0	0	0	0	0	0	0	0
PL27	0	0	0	0	0	0	0	0	0	0	0	0	0	0	0	0	0	0	1	0	0	0	0	0	0	0	0	0	0	0	0	0	0	0	0	0	0	0	0	0	0	0	0	0	0	0	0	0	0
PL29	0	0	0	0	0	0	0	0	0	0	0	0	0	0	0	0	0	0	0	0	0	0	0	0	0	0	0	0	0	0	0	0	0	0	0	0	0	1	0	0	0	0	0	0	0	0	0	0	0
PL33	0	0	0	0	0	0	0	0	0	0	0	0	0	0	0	0	0	0	1	0	0	0	0	0	0	0	0	0	0	0	0	0	0	0	0	0	0	0	0	0	0	0	0	0	0	0	0	0	0
PL33_1	0	0	0	0	0	0	0	0	0	0	0	0	0	0	0	0	0	0	0	0	0	0	0	0	0	0	1	0	0	0	0	0	0	0	0	0	0	0	0	0	0	0	0	0	0	0	0	0	0
PL33_2	0	0	0	0	0	0	0	0	0	0	0	0	0	0	0	0	0	0	0	0	0	0	0	0	0	0	0	0	0	0	0	0	0	0	0	0	0	0	0	0	0	0	0	0	0	0	0	0	0
PL38	0	0	0	0	0	0	0	0	0	0	0	0	0	0	0	0	0	0	0	0	2	0	0	0	0	0	1	0	0	0	0	0	0	0	0	0	0	0	0	0	0	0	0	0	0	0	0	0	0
PL40	0	0	0	0	0	0	0	0	0	0	0	0	0	0	0	0	0	0	0	0	0	0	0	0	0	0	0	0	0	0	0	0	0	0	0	0	0	0	0	0	0	0	0	0	0	0	0	0	0
PL42	0	0	0	0	0	0	0	0	0	0	0	1	0	0	0	0	0	0	0	0	0	1	0	0	0	0	1	0	0	0	0	0	0	0	0	0	0	0	0	0	0	0	0	0	0	0	0	0	0
PL8	0	0	0	0	1	0	0	0	0	0	0	0	0	0	0	0	0	0	1	0	0	0	0	0	0	0	0	0	0	0	0	0	0	0	0	0	0	0	0	0	0	0	0	0	0	0	0	0	0
PL8_2	0	0	0	0	0	0	0	0	0	0	0	0	0	0	0	0	0	0	0	0	0	0	0	0	0	0	0	0	0	0	0	0	0	0	0	0	0	0	0	0	0	0	0	0	0	0	0	0	0
PL8_3	0	0	0	1	0	1	0	0	0	0	1	0	0	0	0	0	0	0	0	0	0	1	0	0	0	0	0	0	0	0	0	0	0	0	0	0	0	0	0	0	0	0	0	0	0	0	0	0	0
PL9	0	0	0	0	0	0	0	0	0	0	0	0	0	0	0	0	0	0	0	0	0	0	0	0	0	0	0	0	0	0	0	0	0	0	0	0	0	0	0	0	0	0	0	0	0	0	0	0	0
SLH	0	0	0	0	0	0	0	0	0	0	0	0	0	0	0	0	0	0	0	0	0	0	0	0	0	0	0	0	0	0	0	0	0	0	0	0	0	0	0	0	0	0	0	0	1	0	0	0	0
sum	23	46	18	49	57	63	33	43	23	21	53	76	34	30	18	8	10	24	145	53	69	188	15	38	29	20	66	23	11	14	12	24	35	10	24	6	80	103	20	18	30	39	28	76	24	31	32	22	21
[truncated: 47 more columns]

## Sheet: Table_S4-3
	Odoribacter_A06	Desulfosarcina_A07	Oscillospiraceae_A11	Bacteroidales_A14	Ruminococcaceae_A16	Azobacteroidaceae_A17	Frigididesulfovibrio_A18	Christensenellales_A19	Alistipes_B03	Desulfosarcina_B08	Bacteroidales_B11	Parabacteroides_B22	Bacteroidales_C03	Frigididesulfovibrio_C06	Frigididesulfovibrio_C14	Peptoniphilaceae_C18	Bacteroidales_C19	Synergistaceae_D05	Lachnospiraceae_D06	Ruminococcaceae_D13	Dysgonomonas_D17	Bacteroides_D19	Butyricicoccaceae_D20	Bacteroidales_E04	Acholeplasma_E16	Lachnospiraceae_E19	Bacteroides_E20	Oscillospiraceae_F05	Frigididesulfovibrio_F07	Desulfobacterales_F15	Paludibacteraceae_F17	Frigididesulfovibrio_F20	Bacteroides_F21	Clostridia_F22	Oscillospirales_G02	Odoribacter_G04	Parabacteroides_G06	Parabacteroides_G07	Breznakia_G09	Desulfosarcina_G10	Frigididesulfovibrio_G11	Frigididesulfovibrio_G15	Desulfosarcina_G17	Parabacteroides_G21	Oscillospiraceae_G22	Frigididesulfovibrio_I05	Selenomonadales_I06	Methanobrevibacter_I08	Synergistaceae_I11
CAZyme_domain	A06	A07	A11	A14	A16	A17	A18	A19	B03	B08	B11	B22	C03	C06	C14	C18	C19	D05	D06	D13	D17	D19	D20	E04	E16	E19	E20	F05	F07	F15	F17	F20	F21	F22	G02	G04	G06	G07	G09	G10	G11	G15	G17	G21	G22	I05	I06	I08	I11
AA1	0	0	0	0	0	0	0	0	0	0	0	0	0	0	1.42e-05	0	0	0	0	0	0	0	0	0	0	0	0	0	0	0	0	0	0	0	0	0	0	0	0	0	0	0	0	0	0	0	0	0	0
AA3	0	0	0	0	0	0	0	0	0	0	0	0	0	0	0	0	0	0	0	0	0	0	0	0	0	0	0	0	0	0	0	0	0	0	0	0	0	0	0	0	0	0	0	0	0	0	0	0.000468823	0
AA4	0	2.73e-05	0	0	0	0	0	0	0	0	0	0	0	0	0	0	0	0	0	0	0	0	0	0	0.000174115	0	0	0	0	0.000836057	0	0	0	0	0	0	0	0	0	0	0.00283241	0	3.65e-05	0	0	0	0	0	0
AA6	0.00018768	0.000580087	0	0	0	0	0	0	0	0	0	0	0	0	0	0	0	0.000311649	0	0	0	0	0	0	0	0	0	0	0	0	0	0	0	0	0	0	0	0	0	0	0	0	0	0	0	0	0	0	0
AA7	0	0	0	0	0	0	0	0	0	0	0	0	0	0	0	0	0	0	0	0	0	0	0	0	0	0	0	0	0	0	0	0	0	0	0	0	0	0	0	0	0	0	0	0	0	0	0	0	0
CBM13	0	0	0	0	0	0	0	0	0	0	0	0	0	0	0	0	0	0	0	0	0	0	0	0	0	0	0	0	0	0	0	0.000355148	0	0	0.00319262	0	0	0	0	0	0	0	0	0	0	0	0	0	0
CBM2	0	0	0	0	0	0	0	0	0	0	0	0	0	0	0	0	0	0	0	0	0	0	0	0	0	0	0	0	0	0	0	0	0	0	0	0	0	0	0	0	0	0	0	0	0	0	0	0	0
CBM20	0	0	0	0	0	0	0	0	0	0	0	0.00243022	0	0	0	0	0	0	0	0	0	0	0	0	0	0	0	0	0	0	0	0	0.011468	0	0	0	0.000609725	0.00018575	0	0	0	0	0	0.000543487	0	0	0	0	0
CBM26	0	0	0	0	0	0	0	0	0	0	0	0	0	0	0	0	0	0	0	0	0	0	0	0	0	0	0	0	0	0	0	0	0	0	0	0	0	0	0	0	0	0	0	0	0	0	0	0	0
CBM32	0	0	0	0	0	0.00407576	0	0	0	0	0	0	0	0	0	0	0	0	0.000846855	0	0	3.72e-05	0	0	0	0	0	0	0	0	0	0	0.000224462	0	0	0	0.00644276	0	0.00155245	0	0	0	0	0	0	0	0	0	0
CBM34	0	0	0	0	0.000291227	0	0	0	0	0	0	0	0	0	0	0	0	0	0	0	0	0	0	0	0	0	0	0	0	0	0	0	0	0	0	0	0	0	0	0	0	0	0	0	0	0	0.00101891	0	0
CBM38	0	0	0	0	0	0	0	0	0	0	0	0	0	0	0	0	0	0	0	0	0	0	0	0	0	0	0	0	0	0	0	0	0	0	0	0	0	0	0	0	0	0	0	0	0	0	0	0	0
CBM4	0	0	0	0	0	0	0	0	0	0	0	0	0	0	0	0	0	0	0	0	0	0	0	0	0	0	0	0	0	0	0	0	0	0	0	0	0	0	0	0	0	0	0	0	0	0	0	0	0
CBM48	0	0	0	0	0.00114671	0	0	0	0	0	0	0	0	0	0	0	0	0.000475675	0.000474239	0	0	0	0.000460735	0	0	0	0	0	0	0	0	0	0	0	0.000709471	0	0	0	0	0	0	0	0	0	6.05e-05	0	0.00158497	0	0.000841784
CBM50	0.000498324	0	0	0.000423809	0	0	0	0	0	0	0.000104015	0	0.00026931	0	0	0	0	0	0	0	0	0	0	0	0	0	0	0	0	0	0	0	0	0.000326918	0	0	0	0.000163897	0	0	0	0	0	0.000239774	0	0	0	0	0
CBM51	0	0	0	0	0	0	0	0	0	0	0	0	0	0	0	0	0	0	0	0	0	0	0	0	0	0	0	0	0	0	0	0	0	0	0	0	0	0	0	0	0	0	0	0	0	0	0	0	0
CBM54	0	0	0	0	0	0	0	0	0	0	0	0	0	0	0	0	0	0	0	0	0	0	0	0	0	0	0	0	0	0	0	0	0	0	0	0	0	0	0	0	0	0	0	0	0.00471898	0	0	0	0
CBM57	0	0	0	0	0	0	0	0	0	0	0	0	0	0	0	0	0	0	0	0	0	1.69e-05	0	0	0	0	5.7e-05	0	0	0	0	0	0	0	0	0	0	0	0	0	0	0	0	0	0	0	0	0	0
CBM6	0	0	0	0	0	0	0	0	0	0	0	0.000317799	0	0	0	0	0	0	0	0	0	0.001401	0	0	0	0	0.00251858	0	0	0	0	0	0	0	0	0	0	0	0	0	0	0	0	0	0	0	0	0	0
CBM61	0	0	0	0	0	0	0	0	0	0	0	0	0	0	0	0	0	0	0	0	0	0	0	0	0	0	0	0	0	0	0	0	0	0	0	0	0	0	0	0	0	0	0	0	0	0	0	0	0
CBM62	0	0	0	0	0	0	0	0	0	0	0	0	0	0	0	0	0	0	0	0	0	0.000203043	0	0	0	0	0	0	0	0	0	0	0	0	0	0	0	0	0	0	0	0	0	0	0	0	0	0	0
CBM67	0	0	0.000263962	0	0	0	0	0	0	0	0	0	0	0	0	0	0	0	0.00165983	0.000173829	0	0.000247036	0	0	0	0	7.98e-05	0	0	0	0	0	0	0	0	0	0	0.000841337	0	0	0	0	0	0.000719321	0	0	0	0	0
CBM9	0	0	0	0	0	0	0	0	0	0	0	0	0	0	0	0	0	0	0	0	0	0	0	0	0	0	0	0	0	0	0	0	0	0	0	0	0	0.000109265	0	0	0	0	0	0	0	0	0	0	0
CE1	0.00266636	0	0	0.00132102	0.000637059	0.000168265	0	0	0.00157124	0	0.000718041	0.00497261	0.00140907	0	0	0	0.00310896	0	0	0.000154515	0.000116645	0.00599653	0	0.00171144	0	0	0.00259835	0	0	0	0.00197983	0	0	0	0	0.00345347	0.00698135	0.0046656	0.000304946	0	0	0	0	0.00171039	0	0	0	0	0
CE11	0.000323587	0.000201769	0	0	0	0	0.00376931	0	0	0	0	0	0	0.004501	0	0	0	0	0	0	0.00217738	0.000439926	0	0.000490651	0	0	0.00148152	0	0	0	0	0	0	0	0	0	0.000985722	0.000273161	0	0	0	0.0010042	0	0.000399623	0	0	0.000226424	0	0.000198847
CE12	0	0	0	0	0	0	0	2.73e-05	0	0	0	0.00149552	0	0	0	0	0	0	0	0	0	0.00025042	0	0	0	0	0	0	0	0	0	0	0	0	0	0	0.000162593	0	0	0	0	0	0	0	0	0	0	0	0
CE14	0	0	0	0	0	0	0	0	0	0	0	0	0	0	0	0	0	0	0	0	0	0	0	0	0	0	0	0	0	0	0	0	0	0	0.000709471	0	0	0	0	0	0	0	0	0	0	0	0	0	0
CE15	0	0	0	0	0	0	0	3.64e-05	0	0	0	0	0	0	0	0	0	0	0	0	0	6.09e-05	0	0	0	0	0	0	0	0	0	0	0	0	0	0	0.000406483	0	0	0	0	0	0	0	0	0	0	0	0
CE19	0	0	0	0	0	0	2.28e-05	0	0	0	0	0	0	0	0	0	0	0	0	0	0	0	0	0	0	0	0	0	0	0	0	0	0	0	0	0	0	0	0	0	0	0	0	0	0	0	0	0	0
CE2	0	0	0	0	0	0	0	0	0	0	0	0	0	0	0	0	0	0	0	0	0	0	0	0	0.000232153	0	0	0	0	0	0	0	0	0	0	0	0	0	0	0	0	0	0	7.99e-05	0	0	0	0	0
CE3	0	0	0	0	0	0	0	0	0	0.000288559	0	0	0	0	0	0	0	0	0	0	0	0	0	0	0	0	0	0	0	0	0	0	0	0	0	0	0	0	0	0	0	0	0	0	0	0	0	0	0
CE4	0	1.05e-05	0	0	0	0	2.03e-05	0	0.000235686	0.000130088	0	0	0	0.000212935	0	0.000708968	0	0	0	0.000309029	0.000388818	0.000148898	0.000409542	5.84e-06	0.000464306	0	0	0.00011385	0	0	0	0.000113998	0.000285679	0	0	0	0.000132107	7.65e-05	0	0.000561131	0.000322097	0.00024384	0	0.000111894	0.000604997	0	0.000339635	0	0
CE5	0	0	0	0	0	0	0	0	0	0	0	0	0	0	0	0	0	0	0	0	0	0	0	0	0	0	0	0	0	0	0	0	0	0	0	0	0	0	0	0	0	0	0	0	0	0	0	0	0
CE6	0	0	0	0	0	0	0	0	0	0	0	0	0	0	0	0	0	0	0	0	0.00225514	0.000355325	0	0	0	0	0.00119661	0	0	0	0	0	0	0	0	0	0	0	0	0	0	0	0	0	0	0	0	0	0
CE7	0	0	0	0	0	0	0	0.000227768	0	0	0	0	0	0	0	0	0	0	0	0	0	0	0	0	0	0	0	0	0	0	0	0	0	0	0	0	0	0	0	0	0	0	0	0	0	0	0	0	0
CE8	0	0	0	0	0	0.000215006	0	0	0	0	0	0	0	0	0	0	0	0	0	0	0	9.48e-05	0	0	0	0	0	0	0	0	0	0	0	0	0	0	0.000162593	0	0	0	0	0	0	0	0	0	0	0	0
CE9	0	0	0	0	0.000273025	0	0	0.0070608	0	0	0	0	0	0	0	0	0	0	0	0.000115886	0	0	0	0	0.000754498	0	0	0	0	0	0	0	0	0	0.0138347	0	0	9.83e-05	0.000221779	0	0	8.13e-05	0	0	0	0	0	0	0
GH1	0	0	0.00181002	0	1.82e-05	0	0	3.64e-05	0	0	0	0	0	0	0	0	0	0	0.000575861	0	0	0	0	0	0	6.09e-05	0	0	0	0	0	0	0	0	0	0	0	0	0.000443557	0	0	0	0	0	0	0	0	0	0
GH10	0	0	0	0	0	0	0	0	0.00130937	0	0	0	0	0	0	0	0	0	0	0	0.00322719	0.00476474	0	0	0	0	0	0	0	0	0	0	0.00385667	0	0	0	0	0	0	0	0	0	0	0	0	0	0	0	0
GH102	0	1.89e-05	0	0	0	0	0	0	0	0.00030275	0	0	0	0	0.000255558	0	0	0	0	0	0	0	0	0	0	0.000791862	0	0	0.000694487	0	0	0.000302533	0	0	0	0	0	0	0	0	0.0004039	0	2.52e-05	0	0	0	0	0	0
GH103	0	0.00026272	0	0	0	0	0.00121926	0	0	0	0	0	0	0.000337758	0	0	0	0	0	0	0	0	0	0	0	0.00024365	0	0	0	0	0	0.000359532	0	0	0	0	0	0	0	0	0.00023007	8.65e-05	0.000350629	0	0	0.00054448	0	0	0
GH104	0	0	0	0	0	0	0	0	0	0	0	0	0	0	0	0	0	0	0	0	0	0	0	0	0	0	0	0	0	0	0	0	0	0	0	0	0	0	0	0	0	2.62e-06	0	0	0	0	0	0	0
GH105	0	0	0	0	0.000236622	0.00396358	0	6.38e-05	0	0	0	0.00461743	0	0	0	0	0	0	0	0	0	0.00100845	0	0	0	0	0.000797739	0	0	0	0	0	0.000102028	0	0	0	0	6.56e-05	0	0	0	0	0	9.59e-05	0	0	0	0	0
GH106	0	0	0	2.71e-05	0	0	0	0	0	0	0	0.000486045	2.89e-05	0	0	0	0	0	0.000304868	0	0	0	0	0	0	0	0	0	0	0	0	0	0	0	0	0	0	0.000371499	0	0	0	0	0	0.000543487	0	0	0	0	0
GH108	0	6.31e-06	0	0	0	7.48e-05	0	0	0	0	0	0	0	0	0	0	0	0	0	0	0	0	0	0	0	0	0	0	0	0	0	0	0	0	0	0	2.03e-05	0	0	0	0	0	8.42e-06	0	0	0	0	0	0
GH109	0	0	3.77e-05	0	0.000182017	0.00220614	0	0.00177659	0	0	0	0.0122259	0	0	0	0	0	0	0.00450527	0.00125543	0.0048991	0.00394919	0	0	0	0	0.00516251	0.000370012	0	0	0	0	0.00148961	0	0.00372472	0	0.00531477	0.00502617	0.000221779	0	0	3.15e-05	0	0.00746495	0	0.000111688	0	0.000703235	0.000855041
GH11	0	0	0	0	0	0	0	0	0	0	0	0	0	0	0	0	0	0	0	0	0.00155527	0	0	0	0	0	0	0	0	0	0	0	0	0	0	0	0	0	0	0	0	0	0	0	0	0	0	0	0
GH110	0	0	0	0	0	0	0	0	0	0	0	0	0	0	0	0	0	0	0	0	0	0	0	0	0	0	0	0	0	0	0	0	0	0	0	0	0.000335349	0	0	0	0	0	0	0	0	0	0	0	0
GH112	0	0	0	0	0	0	0	6.38e-05	0	0	0	0	0	0	0	0	0	0	0	0.000598745	0	0	0	0	0	0	0	0	0	0	0	0	0	0	0	0	0	0	0	0	0	0	0	0	0	0	0	0	0
GH115	0	0	0	0	0	0	0	0	0	0	0	0.000560821	0	0	0	0	0	0	0	0	0	0.00239252	0	0	0	0	0	0	0	0	0	0	0	0	0	0	0	0	0	0	0	0	0	0	0	0	0	0	0
GH116	0	0	0	0	0	0	0	0	0	0	0	0	0	0	0	0	0	0	0	0	0	0	0	0	0	0	0	0	0	0	0	0	0	0	0	0	0	0	0	0	0	0	0	0	0	0.000125649	0	0	0
GH117	0	0	0	0	0	0	0	0	0	0	0	0.000822538	0	0	0	0	0	0	0	0	0	0	0	0	0	0	0	0	0	0	0	0	0	0	0	0	0	0	0	0	0	0	0	0	0	0	0	0	0
GH120	0	0	0	0	0	0	0	0	0	0	0	0	0	0	0	0	0	0	0	0	0	0	0	0	0	0	0	0	0	0	0	0	0	0	0	0	0	0	0	0	0	0	0	0	0	0	0	0	0
GH123	0	0	0	0	0	0	0	0.0002551	0	0	0	0	0	0	0	0	0	0	0	0	0.00124422	3.38e-05	0	0	0	0	0.000364681	0	0	0	0	0	0	0	0	0	0	0.00018575	0	0	0	0	0	0.000271743	0	0	0	0	0
GH125	0	0	0	0	0	0	0	0	0.000270603	0	0	0	0	0	0	0	0	0	0	0	0	0.000162434	0	0	0	0	0.000421662	0	0	0	0	0	0	0	0	0	0.000162593	0	0	0	0	0	0	0	0	0	0	0	0
GH126	0	0	0	0	0	0	0	0	0	0	0	0	0	0	0	0	0	0	0	0	0	0	0	0	0	0	0	0	0	0	0	0	0	0	0	0	0	0	0	0	0	0	0	0	0	0	0	0	0
GH127	0	0	0	0	0	0	0	0	0	0	0	0.00140205	0	0	0	0	0	0	0.000745232	0	0	0.000104906	0	0	0	0	0	0	0	0	0	0	0	0	0.000354736	0	0	4.37e-05	0	0	0	0	0	0	0	0	0	0	0
GH128	0	0	0	0	0	0	0	0	0	0	0	0	0	0	0	0	0	0	0	0	3.89e-05	7.44e-05	0	0	0	0	0	0	0	0	0	0	0	0	0	0	0	0	0	0	0	0	0	0	0	0	0	0	0
GH13	0	0	0	0	0	0.0014583	0	0	0	0	0	0	0	0	0	0	0	0	0	0	0	0.000774947	0	0	0	0	0	0	0	0	0	0	0	0	0	0	0.000274376	3.28e-05	0	0	0	0	0	4.8e-05	0	0	0	0	0
GH13_10	0	0	0	0	0	0	0	0	0	0	0	0	0	0	0	0	0	0	0	0	0	0.000236883	0	0	0	0	0.000809135	0	0	0	0	0	0	0	0	0	0.000619887	0	0	0	0	0	0	0	0	0	0	0	0
GH13_11	0	0	0	0	0	0	0	0	0	0	0	0	0	0	0	0	0	0	6.77e-05	0	0	0	0	0	0	0	0	0	0	0	0	0	0	0	0	0	0	0	0	0	0	0	0	0	0	0	0	0	0
GH13_14	0	0	0	0	0	0	0	0	0	0	0	0	0	0	0	0	0	0	0	0	0	0	0	0	0.00116077	0	0.00159548	0	0	0	0	0	0.00195894	0	0	0	0	0	0	0	0	0	0	0	0	0	0	0	0
GH13_16	0	0	0	0	0	0	0	0	0	0	0	0	0	0	0	0	0	0	0	0	0	0	0	0	0	0	0	0	0	0	0	0	0	0	0	0	0	0	0	0	0	0	0	0	0	0	0	0	0
GH13_18	0	0	0	0	0	0	0	0	0	0	0	0	0	0	0	0	0	0	0	0	0	0	0	0	0	0	0	0	0	0	0	0	0	0	0	0	0	0	0	0	0	0	0	0	0	0	0	0	0
GH13_20	0	0	0	0	0.000618857	0	0	0	0	0	0	0	0	0	0	0	0	0	0.000101623	0	0	0	0	0	0	0	0	0	0	0	0	0	0	0	0	0	0	0	0	0	0	0	0	0	0	0	0	0	0
GH13_3	0	0.000348893	0	0	0	0	0	0	0	0.00109747	0	0	0	0	0	0	0	0	0	0	0	0	0	0	0	0	0	0	0	0	0	0	0	0	0	0	0	0	0	0	0	0	0.000465636	0	0	0	0	0	0
GH13_31	0	0	0.00131981	0	0.000819075	0	0	0	0	0	0	0	0	0	0	0	0	0	0.000575861	0.000502173	0	0	0	0	0	0	0	0	0	0	0	0	0	0	0	0	0	0	0	0	0	0	0	0	0	0	0	0	0
GH13_33	0	0	0	0	0	0	0	0	0	0	0	0	0	0	0	0	0	0	0	0	0	0	0	0	0	0	0	0	0	0	0	0	0	0	0	0	0	0	0	0	0.00143154	0	0	0	0	0	0	0	0
GH13_36	0	0	0	0	0	0	0	0	0	0	0	0	0	0	0	0	0	0	0	0	0	0	0	0	0.000870575	0	0	0	0	0	0	0	0	0	0	0	0	0	0	0	0	0	0	0	0	0	0	0	0
GH13_38	0	0	0	0	0	0	0	0	0	0	0	0	0	0	0	0	0	0	0	0	0	0.000121826	0	0	0	0	0	0	0	0	0	0	0	0	0	0	0	0.000142044	0	0	0	0	0	0.000239774	0	0	0	0	0
GH13_39	0	0	0	0	0.000891882	0	0	0	0	0	0	0	0	0	0	0	0	0	0	0	0	0	0.000307157	0	0	0	0	0	0	0	0	0	0	0	0.000532104	0	0	0	0	0	0	0	0	0	6.05e-05	0	0.00101891	0	0
GH13_5	0	0	0	0	0.000455042	0	0	0.00118439	0	0	0	0	0	0	0	0	0	0	0	0	0	0	0	0	0	0	0	0	0	0	0	0	0	0	0	0	0	0	0	0	0	0	0	0	0	0	0	0	0
GH13_8	0.00266636	0	0	0	0	0.00202853	0	0	0.000340436	0	0.000308691	0.00231806	0	0	0	0	0.000795315	0	0	0	0.00217738	0	0	0	0	0	0	0	0	0	0.000871126	0	0	0	0	0	0.00073167	0.000546323	0	0	0	0	0	0	0	0	0	0	0
GH13_9	0	0	0	0	0.00114671	0	0.000917613	0	0	0	0	0	0	0.000359786	0.0012352	0	0	0.000475675	0.000474239	0	0	0	0.000460735	0	0.0012188	0	0	0	0	0	0	0	0	0	0.000709471	0	0	0	0	0	0	0.000398535	0	0	6.05e-05	0	0.00158497	0	0.000841784
GH130	0	0	0	0	0	0.000177613	0	0	0	0	0	0	0	0	0	0	0	0	0	0	0	0.000348557	0	0	0	0	0.000410266	0	0	0	0	0	0	0	0	0	2.03e-05	0	0	0	0	0	0	0	0	0	0	0	0
GH133	0.00110019	0.000348893	0	0.00137062	0	0	0	0	0	0.00109747	0.00102002	0	0	0	0	0	0	0.000369058	0	0	0	0	0	0.00177569	0	0	0.00435338	0	0	0	0	0	0	0	0	0	0	0.000426132	0	0	0	0	0.000465636	0	0	0	0	0	0.00261815
GH136	0	0	0	0	0	0	0	0	0	0	0	0	0	0	0	0	0	0	0	0	0	0	0	0	0	0	0	0	0	0	0	0	0	0	0	0	0	0	0	0	0	0	0	0	0	0	0	0	0
GH137	0	0	0	0	0	0	0	0	0	0	0	0	0	0	0	0	0	0	0	0	0	0	0	0	0	0	0	0	0	0	0	0	0	0	0	0	0	0	0	0	0	0	0	0	0	0	0	0	0
GH138	0	0	0	0	0	0	0	9.11e-06	0	0	0	0	0	0	0	0	0	0	0	0	0	0	0	0	0	0	0	0	0	0	0	0	0	0	0	0	0	0	0	0	0	0	0	0	0	0	0	0	0
GH139	0	0	0	0	0	0	0	0	0	0	0	0	0	0	0	0	0	0	0	0	0	0	0	0	0	0	0	0	0	0	0	0	0	0	0	0	0	0	0	0	0	0	0	0	0	0	0	0	0
GH140	0	0	0	0	0	0	0	0	0	0	0	0	0	0	0	0	0	0	0	0	0	0	0	0	0	0	0	0	0	0	0	0	0	0	0	0	0	7.65e-05	0	0	0	0	0	0	0	0	0	0	0
GH141	0	0	0	0	0	0	0	0.000783521	0	0	0	0	0	0	0	0	0	0	0	0	0	0	0	0	0	0	0	0	0	0	0	0	0	0	0	0	0	0	0	0	0	0	0	0	0	0	0	0	0
GH142	0	0	0	0	0	0	0	4.56e-05	0	0	0	0.000392575	0	0	0	0	0	0	0	0	0	0	0	0	0	0	0	0	0	0	0	0	0	0	0	0	0	0	0	0	0	0	0	0	0	0	0	0	0
GH143	0	0	0	0	0	0	0	0	0	0	0	0	0	0	0	0	0	0	0	0	0	0	0	0	0	0	0	0	0	0	0	0	0	0	0	0	0	0	0	0	0	0	0	0	0	0	0	0	0
GH144	0	0	0	0	0	0	0	0	0	0	0	0	0	0	0	0	0	0	0	0	0.000349936	0	0	0	0	0	0	0	0	0	0	0	0	0	0	0	0	0	0	0	0	0	0	0	0	0	0	0	0
GH146	0	0	0	0	0	0	0	0	0	0	0	0.00213112	0	0	0	0	0	0	0	0	0	0.000453463	0	0	0	0	0	0	0	0	0	0	0	0	0	0	0	0	0	0	0	0	0	0	0	0	0	0	0
GH147	0	0	0	0	0	0	0	0	0	0	0	0	0	0	0	0	0	0	0	0	0	0.000199659	0	0	0	0	0	0	0	0	0	0	0	0	0	0	0	0	0	0	0	0	0	0	0	0	0	0	0
GH151	0	0	0	0	0	0	0	0	0	0	0	0	0	0	0	0	0	0	0	0	0	0	0	0	0	0	0	0	0	0	0	0	0	0	0	0	0	0	0	0	0	0	0	0	0	0	0	0	0
GH154	0	0	0	0.000135258	0	0.000841326	0	0	0.000244416	0	0.00010066	0	0	0	0	0	0	0	3.39e-05	0	0	0.000260572	0	0	0	0	0	0	0	0	0	0	0.000102028	0	0	0	0.000802805	0	0	0	0	0	0	0	0	0	0	0	0
GH16	0.000834854	0	0	0	0	0	0	0	0	0	0	0	0	0	0	0	0	0	0	0	0	0	0	0	0	0	0	0	0	0	0.00311494	0	0	0	0	0.00157978	0.000365835	0	0	0	0	0	0	0	0	0	0	0	0
GH16_3	0	0	0	0.00016231	0	0	0	0	0	0	0.000120792	0.000168246	0.000173128	0	0	0	0	0	0	0	0	0.000297796	0	0.000210279	0	0	0.00125359	0	0	0	0	0	0.000326491	0	0	0	0.000315025	0	0	0	0	0	0	0	0	0	0	0	0
GH163	0	0	0	0	0	0	0	0	0	0	0.000308691	0	0.000442437	0	0	0	0	0	0	0.000309029	0	0	0	0.000397194	0	0	0	0	0	0	0	0	0	0	0	0	0	0	0	0	0	0	0	0	0	0	0	0	0
GH164	0	0	0	0	0	0	0	0	0	0	0	0	0	0	0	0	0	0	0	0	0	0	0	0	0	0	0	0	0	0	0	0	0	0	0	0	0	0	0	0	0	0	0	0	0	0	0	0	0
GH171	0.000375361	0.000115597	0	0.000284042	0	0.000177613	0	0	0	0	0.000211386	0	0.000302973	0	0	0	0	0	0	0	0	0	0	0	0.000928613	0	0	0	0	0.000215348	0	0	0.00075501	0	0	0	0	0	0	0	0	0	0	0.000463562	0	0	0	0	0
GH18	0	0	0	0	0.000309428	0	0	0.000701524	0	0	0	0	0	0	0	0.0177242	0	0.000237837	6.77e-05	0	0	1.69e-05	0	0	0.00226349	0	0.000341888	5.69e-05	0	0	0	0	0	0	0	0	0	0.00015297	0	0	0	0	0	0.000207804	9.07e-05	0	0	0	0.000324783
GH2	0	0	0.00222482	0.000207396	0	0.00157047	0	0	0.000855454	0	0.000446259	0.00390705	0.000379919	0	0	0	0	0	0.00135497	0.000115886	0.00194409	0.00207442	0	0.000776865	0	0.000182737	0.00411405	2.85e-05	0	0	0	0	0.0132637	0	0.000354736	0	0.00300798	8.74e-05	0	0	0	0	0	0.000127879	0	0	0	0	0
GH20	0	0	0	0	0	0	0	0	0.000759434	0	0.000567051	0	0.000567474	0	0	0	0	0	0	0	0	0.000318101	0	0.000689248	0.000290192	0	0.00210831	0	0	0	0	0	0.00224462	0	0	4.9e-05	0.00145318	0	0	0	0	0	0	0	0	0	0	0	0
GH23	0.000498324	0.00133042	0	0.00100542	0.000200218	0.00129003	0.000365017	0	0	0.000614961	0.000748239	0	0.000735793	0.0018283	0.00107902	0	0	0.00136962	3.39e-05	7.73e-05	0.00598779	0.000172586	0	0.00124999	0	0.000670037	0	0.00011385	0.003457	0.000722049	0	0.00133728	0.00167326	0.000122594	0	0	0.000447132	0.000218529	0	0.000733136	0.00063397	0.000254328	0.00114726	0.000319698	0	0	0	0	0
GH24	0	0	0	0	0	0	0	0	0	0	0	0	0	0	8.52e-05	0	0	0	0	0	0	0	0	0	0	0	0	0	0	0	0	0	0	0	0	0	0	0	0	0	0.000107366	0	0	0	0	8.38e-05	0	0	0
GH25	0	0	0.00116897	0	7.28e-05	0	0	0	0	0	0	0.000112164	0	0	0	0	0	0	0.000203245	0.00181555	0	0.000118442	0.000102386	0	0	0	0	0	0	0	0	0	0.000857038	0	0	0	0	0	0.000415835	0	0	0	0	0	0	0	0	0	0
GH26	0	0	0	0	0	0.000430011	0	0	0	0	0	0	0	0	0	0	0	0	0	0	0	8.8e-05	0	0	0	0	0.000296303	0	0	0	0	0	0	0	0.00230578	0	0	0	0	0	0	0	0	0	0	0	0	0	0.000125936
GH27	0	0	0	0	0	0	0	0	0	0	0	0	0	0	0	0	0	0	6.77e-05	0	0	0	0	0	0	0	0	0	0	0	0	0	0	0	0	0	0	0	0	0	0	0	0	0	0	0	0	0	0
GH28	0	0	0	0	0.000309428	0	0	0	0	0	0	0.00134597	0	0	0	0	0	0	0	0	0	0.000521144	0	0	0	0	0	0	0	0	0	0	0.000204057	0	0	0	0.00019308	0	0	0	0	0	0	0	0	0	0	0	0
GH29	0	0	0	0.00104149	0	0.000990895	0	5.47e-05	0.00127445	0	0.000687843	0.000504739	0.00048091	0	0	0	0	0	0.00220182	0	0.00089428	0.000622665	0	0.00120326	0	0	0.000866117	0	0	0	0	0	0	0	0	0	0.00483715	0.000174823	0	0	0	0	0	0.000255759	0	0	0	0	0
GH3	0	4.41e-05	0	0.00121732	0.000364033	0.00237441	0	0.000719746	0.000270603	0.000378438	0.000707975	0	0.000274119	0	0	0	0	0	0.00331967	0.000811202	0.0053268	0.00230454	0.000614314	0.000987144	0.00162507	0	0.00150431	8.54e-05	0.000725353	0.000164678	0	0	0	0	0	0	0.0087902	0.000469838	0	0	0	0.000298901	0	0.000303713	0	0	0	0	0
GH30	0	0	0	0	0	0	0	0	0	0	0	0	0	0	0	0	0	0	0	0	0	0	0	0	0	0	0	0	0	0	0	0	0	0	0	0	0	0	0	0	0	0	0	0	0	0	0	0	0
GH30_1	0	0	0	0	0	0	0	0	0	0	0	0	0	0	0	0	0	0	0.000101623	0	0	0	0	0	0	0	0	0	0	0	0	0	0	0	0	0	0	0	0	0	0	0	0	0	0	0	0	0	0
GH30_3	0	0	0	0	0	0	0	0	0	0	0	0	0	0	0	0	0	0	0	0	0	0.000341789	0	0	0	0	0	0	0	0	0	0	0	0	0	0	0.000233728	0	0	0	0	0	0	0	0	0	0	0	0
GH30_4	0	0	0	0	0	0	0	0	0	0	0	0	0	0	0	0	0	0	0	0	0	0	0	0	0	0	0	0	0	0	0	0	0	0	0	0	0	0	0	0	0	0	0	0	0	0	0	0	0
GH30_6	0	0	0	0	0	0	0	0	0	0	0	0	0	0	0	0	0	0	0	0	0	0	0	0	0	0	0	0	0	0	0	0	0	0	0	0	0	0	0	0	0	0	0	0	0	0	0	0	0
GH31	0	0	0	0	0	0	0	0	0.000305519	0	0	0.00213112	0	0	0	0	0	0	0.000914603	0	0.00178856	0.000609129	0	0	0.000522345	0	0.000159548	0	0	0	0	0	0.00153042	0	0	0	0.000274376	0	0	0	0	0	0	0	0	0.000977271	0	0	0
GH32	0	0	0	0	0	0	0	0.000573974	0	0	0	0	0	0	0	0	0	0	0.00481014	0	0	0.00148898	0	0	0	0	0	0	0	0	0	0	0	0	0	0	0.00249987	0	0	0	0	0	0	0	0	0	0	0	0
GH33	0	0	0	0	0	0.000252398	0	0	0	0	3.36e-06	0	4.81e-06	0	0	0	0	0	0	0	0	0	0	0	0	0	0	0	0	0	0	0	0	0	0	0	0.00123977	2.19e-05	0	0	0	0	0	0	0	0	0	0	0
GH35	0	0	0.000263962	0	0	0	0	0	0	0	0	0	0	0	0	0	0	0	0.000508113	5.79e-05	0.00198297	5.08e-05	0	0	0	0	0	0	0	0	0	0	0.0050402	0	0	0	0	0	0	0	0	0	0	0	0	0	0	0	0
GH36	0	0	0	0	0.000182017	0	0	0	0	0	0	0	0	0	0	0	0	0	0.000101623	0.000753259	0	0.000287644	0	0	0	0	0	0	0	0	0	0	0	0	0.000354736	0	0.000304863	0	0	0	0	0	0	0	0	0	0	0	0
GH37	0	0	0	0	0	0	0	0	0	0	0	0	0	0	0	0	0	0	0	0	0	0	0	0	0	0	0	0	0	0	0	0	0	0	0	0	0	0	0	0	0	0	0	0	0	0	0	0	0
GH38	0	0	0	0	0	0	0	0	0	0	0	0	0	0	0	0	0	0	0.0030148	1.93e-05	0	0	0	0	0	0	0	0	0	0	0	0	0	0	0	0	0	0	0	0	0	0	0	0	0	0	0	0	0
GH39	0	0	0	0	0	0	0	0	0	0	0	0	0	0	0	0	0	0	0	1.93e-05	0	0	0	0	0	0	0	0	0	0	0	0	0	0	0	0	0	0	0	0	0	0	0	0	0	0	0	0	9.28e-05
GH4	0	0	0	0	0.000273025	0	0	0.00138483	0	0	0	0	0	0	0	0	0	0	0.000474239	0	0	0	0	0	0.000638421	0	0	0	0	0	0	0	0	0	0	0	0	0	0	0	0	0	0	0	0	0	0	0	0
GH42	0	0	0	0	0	0	0	2.73e-05	0	0	0	0.000243022	0	0	0	0	0	0	0.000101623	0	0	0.000104906	0	0	0	0	0	0	0	0	0	0	0	0	0	0	0	0	0	0	0	0	0	0	0	0	0	0	0
GH43_1	0	0	0	0	0	0	0	0	0	0	0	0	0	0	0	0	0	0	0	0	0.00229402	0.000649737	0	0	0	0	0	0	0	0	0	0	0.00514223	0	0	0	0	0	0	0	0	0	0	0	0	0	0	0	0
GH43_10	0	0	0	0	0	0	0	0	0	0	0	0.00291627	0	0	0	0	0	0	0	0	0.00668766	0.000967838	0	0	0	0	0	0	0	0	0	0	0	0	0	0	0	0	0	0	0	0	0	0	0	0	0	0	0
GH43_12	0	0	0	0	0	0.000177613	0	0	0	0	0	0	0	0	0	0	0	0	3.39e-05	0	0.000583226	0.00154989	0	0	0	0	0.00058121	0	0	0	0	0	0.00532588	0	0	0	0	0	0	0	0	0	0	0	0	0	0	0	0
GH43_16	0	0	0	0	0	0	0	0	0	0	0	0	0	0	0	0	0	0	0	0	0	0.000521144	0	0	0	0	0.00175503	0	0	0	0	0	0	0	0	0	0	0	0	0	0	0	0	0	0	0	0	0	0
GH43_17	0	0	0	0	0	0	0	0	0	0	0	0	0	0	0	0	0	0	0	0	0	0	0	0	0	0	0	0	0	0	0	0	0	0	0	0	0	4.37e-05	0	0	0	0	0	0	0	0	0	0	0
GH43_18	0	0	0	0	0	0	0	0	0	0	0	0	0	0	0	0	0	0	0	0	0	0	0	0	0	0	0	0	0	0	0	0	0	0	0	0	0	0	0	0	0	0	0	0	0	0	0	0	0
GH43_19	0	0	0	0	0	0	0	0	0	0	0	0.000523433	0	0	0	0	0	0	0	0	0	4.74e-05	0	0	0	0	0	0	0	0	0	0	0	0	0	0	0	0	0	0	0	0	0	0	0	0	0	0	0
GH43_2	0	0	0	0	0	0	0	0	0	0	0	0	0	0	0	0	0	0	3.39e-05	0	0	0.00056852	0	0	0	0	0.00156129	0	0	0	0	0	0	0	0	0	0	0	0	0	0	0	0	0	0	0	0	0	0
GH43_24	0	0	0	0	0	0	0	0	0	0	0	0.000130858	0	0	0	0	0	0	3.39e-05	0	0	9.81e-05	0	0	0	0	0.00108265	0	0	0	0	0	0.000530547	0	0	0	0.000335349	0.000131117	0	0	0	0	0	0	0	0	0	0	0
GH43_26	0	0	0	0	0	0	0	0	0	0	0	0	0	0	0	0	0	0	0	0	0	4.06e-05	0	0	0	0.000182737	0	0	0	0	0	0	0	0	0	0	0	0	0	0	0	0	0	0	0	0	0	0	0
GH43_28	0	0	0	0	0	0	0	0	0	0	0	0	0	0	0	0	0	0	0.000846855	0	0	0	0	0	0	0	0	0	0	0	0	0	0	0	0	0	0	0	0	0	0	0	0	0	0	0	0	0	0
GH43_29	0	0	0	0	0	0	0	0	0	0	0	0.0012525	0	0	0	0	0	0	0	0	0	0.000737723	0	0	0	0	0.000991476	0	0	0	0	0	0	0	0	0	0	0	0	0	0	0	0	0	0	0	0	0	0
GH43_3	0	0	0	0	0	0	0	0	0	0	0	0	0	0	0	0	0	0	0	0	0	0	0	0	0	0	0	0	0	0	0	0	0	0	0	0	0	0	0	0	0	0	0	0	0	0	0	0	0
GH43_31	0	0	0	0	0	0	0	0	0	0	0	0	0	0	0	0	0	0	0	0	3.89e-05	0	0	0	0	0	0	0	0	0	0	0	0	0	0	0	0	0	0	0	0	0	0	0	0	0	0	0	0
GH43_33	0	0	0	0	0	0	0	0	0	0	0	0	0	0	0	0	0	0	0	0	0	0	0	0	0	0	0	0	0	0	0	0	0	0	0	0	0	0	0	0	0	0	0	0	0	0	0	0	0
GH43_34	0	0	0	0	0	2.8e-05	0	0	0	0	0	0	0	0	0	0	0	0	0	0	0	0.000121826	0	0	0	0	0	0	0	0	0	0	0	0	0	0	0	3.28e-05	0	0	0	0	0	4.8e-05	0	0	0	0	0
GH43_35	0	0	0	0	0	0	0	0	0	0	0	0.00448657	0	0	0	0	0	0	0.00064361	0	0	0	0	0	0	0	0	0	0	0	0	0	0	0	0	0	0	0	0	0	0	0	0	0	0	0	0	0	0
GH43_4	0	0	0	0	0	0	0	0	0	0	0	9.35e-05	0	0	0	0	0	0	0	0	0	0.000196275	0	0	0	0	0	0	0	0	0	0	0	0	0	0	0	0	0	0	0	0	0	0	0	0	0	0	0
GH43_5	0	0	0	0	0	0	0	0	0	0	0	0	0	0	0	0	0	0	0	0	0	0	0	0	0	0	0	0	0	0	0	0	0	0	0	0	0	0	0	0	0	0	0	0	0	0	0	0	0
GH43_7	0	0	0	0	0	0	0	0	0	0	0	0	0	0	0	0	0	0	0	0	0	0	0	0	0	0	0	0	0	0	0	0	0	0	0	0	0	0	0	0	0	0	0	0	0	0	0	0	0
GH43_8	0	0	0	0	0	0	0	0	0	0	0	0	0	0	0	0	0	0	0	0	0	0	0	0	0	0	0	0	0	0	0	0	0	0	0	0	0	0	0	0	0	0	0	0	0	0	0	0	0
GH43_9	0	0	0	0	0	0	0	0	0	0	0	0	0	0	0	0	0	0	0	0	0	0	0	0	0	0	0	0	0	0	0	0	0	0	0	0	0	0	0	0	0	0	0	0	0	0	0	0	0
GH5_1	0	0	0	0	0	0	0	0	0	0	0	0	0	0	0	0	0	0	0	0	0	0	5.12e-05	0	0	0	0	0	0	0	0	0	0	0	0	0	0	0	0	0	0	0	0	0	0	0	0	0	0
GH5_13	0	0	0	0	0	0	0	0	0	0	0	0	0	0	0	0	0	0	0	0	7.78e-05	0	0	0	0	0	0	0	0	0	0	0	0	0	0	0	0	0	0	0	0	0	0	0	0	0	0	0	0
GH5_2	0	0	0	0	0	0	0	0.00151238	0	0	0	0	0	0	0	0	0	0	0.000508113	0	0	0.00010829	0	0	0.00069646	0	0.000364681	0	0	0	0	0	0	0	0	0	0	0	0	0	0	0	0	0	0	0	0	0	0
GH5_21	0	0	0	0	0	0	0	0	0	0	0	0	0	0	0	0	0	0	0	0	0	0.00219963	0	0	0	0	0	0	0	0	0	0	0	0	0	0	0	0	0	0	0	0	0	0	0	0	0	0	0
GH5_22	0	0	0	0	0	0	0	9.11e-06	0	0	0	0	0	0	0	0	0	0	0	0	0	0	0	0	0	0	0	0	0	0	0	0	0	0	0	0	0	0	0	0	0	0	0	0	0	0	0	0	0
GH5_25	0	0	0	0	0	0	0	0	0	0	0	0	0	0	0	0	0	0	0	0	0	0	0	0	0	0	0	0	0	0	0	0	0	0	0	0	0	0	0	0	0	0	0	0	0	0	0	0	0
GH5_34	0	0	0	0	0	0	0	0	0	0	0	0	0	0	0	0	0	0	0	0	0	0	0	0	0	0	0	0	0	0	0	0	0	0	0	0	0	0	0	0	0	0	0	0	0	0	0	0	0
GH5_38	0	0	0	0	0	0	0	0	0	0	0	0	0	0	0	0	0	0	0	0	0	0	0	0	0	0	0	0	0	0	0	0	0	0	0	0	0	0	0	0	0	0	0	0	0	0	0	0	0
GH5_4	0	0	0	0	0	0	0	0	0	0	0	0	0	0	0	0	0	0	0	0	0	0.000632817	0	0	0	0	0.000683776	2.85e-05	0	0	0	0	0	0	0	0	0	0	0	0	0	0	0	0	0	0	0	0	0
GH5_42	0	0	0	0	0	0	0	0	0	0	0	0	0	0	0	0	0	0	0	0	0	0	0	0	0	0	0	0	0	0	0	0	0	0	0	0	0	0	0	0	0	0	0	0	0	0	0	0	0
GH5_46	0	0	0	0	0	0	0	0	0	0	0	0	0	0	0	0	0	0	0	0	0	0.000104906	0	0	0	0	0	0	0	0	0	0	0	0	0	0	0	4.37e-05	0	0	0	0	0	6.39e-05	0	0	0	0	0
GH5_5	0	0	0	0	0	0	0	0	0	0	0	0	0	0	0	0	0	0	0	0	0	0	0	0	0	0	0	0	0	0	0	0	0	0	0	0	0	0	0	0	0	0	0	0	0	0	0	0	0
GH5_7	0	0	0	0	0	0.000121525	0	0	0	0	0	0	0	0	0	0	0	0	0	0	0	0	0	0	0	0	0	0	0	0	0	0	0	0	0	0	0	0	0	0	0	0	0	0	0	0	0	0	0
GH50	0	0	0	0	0	0	0	0	0	0	0	0	0	0	0	0	0	0	0	0	0	0	0	0	0	0	0	0	0	0	0	0	0	0	0	0	0	0.000109265	0	0	0	0	0	0	0	0	0	0	0
GH51	0	0	0	0	0	0	0	0	0	0	0	0.0114221	0	0	0	0	0	0	0.00369229	0	0	0.000636201	0	0	0	0	0	0	0	0	0	0	0.00159164	0	0	0	0	0	0	0	0	0	0	0	0	0	0	0	0
GH53	0	0	0	0	0	0	0	0	0	0	0	0.00108425	0	0	0	0	0	0	0.000101623	0	0	6.09e-05	0	0	0	0	0	0	0	0	0	0	0	0	0	0	0	0	0	0	0	0	0	0	0	0	0	0	0
GH55	0	0	0	0	0	0	0	0	0	0	0	0	0	0	0	0	0	0	0	0	0	5.75e-05	0	0	0	0	0.000159548	0	0	0	0	0	0	0	0	0	0	2.19e-05	0	0	0	0	0	0.00094311	0	0	0	0	0
GH57	0.000608343	0	0	0.000761955	0	0	0.00124207	0	0	0	0.000567051	0	0	0.000792998	0	0	0	0	0	0	0	0	0	0.000987144	0	0	0.00278069	0	0.00148157	0	0	0	0	0	0	0	0	0.000393352	0	0	0	0	0	0	0	0	0	0	0
GH59	0	0	0	0	0	0	0	0	0	0	0	0.000392575	0	0	0	0	0	0	0	0	0	0	0	0	0	0	0	0	0	0	0	0	0	0	0	0	0	0	0	0	0	0	0	0	0	0	0	0	0
GH63	0	0	0	0	0	0	0	0	0	0	0	0	0	0	0	0	0	0	0	0	0	0.000186123	0	0	0	0	0	0	0	0	0	0	0	0	0	0	0	0	0	0	0	0	0	0	0	0	0	0	0
GH65	0.000420663	0	0	0	0.00160175	0	0	0	0	0	0	0	0	0	0	0	0	0	0	0	0	1.35e-05	0	0	0	0	4.56e-05	0	0	0	0	0	0	0	0	0	0	0	0	0	0	0	0	0	0	0	0	0	0
GH66	0	0	0	0	0	0	0	0	0	0	0	0	0	0	0	0	0	0	0	0	0	2.71e-05	0	0	0	0	9.12e-05	0	0	0	0	0	0	0	0	0	0	0	0	0	0	0	0	0	0	0	0	0	0
GH67	0	0	0	0	0	0	0	6.38e-05	0	0	0	0	0	0	0	0	0	0	0.000270994	0	0.00229402	0	0	0	0	0	0	0	0	0	0	0	0	0	0	0	0	0	0	0	0	0	0	0	0	0	0	0	0
GH73	0	0	0	0.000414792	0	0	0	0	0	0	0	0	9.62e-06	0	0	0.00638072	0	0	0	0	0	3.05e-05	0	0	0	0	0	0	0	0	0	0	0	0	0	0.000551086	0	9.83e-05	0.000332668	0	0	0	0	0.000143864	0	0	0	0	0
GH76	0	0	0	0	0	9.35e-06	0	0	0	0	0	0	0	0	0	0	0	0	0	0	0	0.000223347	0	0	0	0	0	0	0	0	0	0	0	0	0	0	0	0	0	0	0	0	0	0	0	0	0	0	0
GH77	0	0	0	0	0.0022206	0	0	0	0	0	0	0.00121511	0	0.000389156	0	0	0	0.000213234	6.77e-05	0	0	0	0	0	0.000406268	0.00249741	0	0	0	0	0	0	0.00573399	0	0	0	0.000304863	0.00018575	0	0	0.000945842	0.000461461	0	0.000271743	6.05e-05	0	0.00101891	0	0
GH78	0	0	0.000263962	0	0	0	0	0.000154882	0	0	0	0.000953396	0	0	0	0	0	0	0.00169371	0.000193143	0	0.000247036	0	0	0	0	7.98e-05	0	0	0	0	0	0	0	0	0	0	0.000972454	0	0	0	0	0	0.00091114	0	0	0	0	0
GH8	0	0	0	0	0	0	0	0	0	0	0	0	0	0	0	0	0	0	6.77e-05	0	0	0.000453463	0	0	0	0	0.0015271	0	0	0	0	0	0	0	0	0	0	0	0	0	0	0	0	0	0	0	0	0	0
GH84	0	0	0	0	0	0	0	0	0	0	0	0	0	0	0	0	0	0	0	0	0	0	0	0	0	0	0	0	0	0	0	0	0	0	0	0	0	0	0.00108117	0	0	0	0	0	0	0	0	0	0
GH88	0	0	0	0.000135258	0.00132872	0.000860022	0	0.00051931	0.00010475	0	0.00010066	0	0	0	0	0	0	0	0.00362454	0	0.000311054	0.000280876	0	0	0	0	0.00147012	0	0	0	0	0	0	0	0	0	0.00120929	0.000131117	0	0	0	0	0	0	0	0	0	0	0
GH89	0	0	0	0	0	0.00105633	0	0	0	0	0	0	0	0	0	0	0	0	0	0	0	0	0	0	0	0	0	0	0	0	0	0	0.00218341	0	0	0	0	0	0	0	0	0	0	0	0	0	0	0	0
GH9	0	0	0	0	0	0	0	0	0	0	0	0	0	0	0	0	0	0	0	0	0.000544345	0.00025042	0	0	0	0	0	0	0	0	0	0	0	0	0	0	0	0.000775778	0	0	0	0	0	0.00302115	0	0	0	0	0
GH92	0	0	0	0	0	0.000121525	0	0	0.000785621	0	4.03e-05	0	0.00112052	0	0	0	0	0	0	0	0.000194409	0.000730955	0	6.43e-05	0	0	0.000193737	0	0	0	0	0	0	0	0	0	0.00153447	0.000284088	0	0	0	0	0	0.000415608	0	0	0	0	0
GH94	0	0	0	0	0.0021842	0	0	0	0	0	0	0	0	0	0	0	0	0	0.00149046	0.00100435	0	0	0.00138221	0	0	0	0.000923098	0	0	0	0	0	0	0	0	0	0	0	0	0	0	0	0	0	0	0	0	0	0
GH95	0	0	0	0	0	0.000196309	0	0	0	0	0	0.00087862	0	0	0	0	0	0	0	0	0	0.000483919	0	0	0	0	0.000387473	0	0	0	0	0	0	0	0	0	1.02e-05	0	0	0	0	0	0	0	0	0	0	0	0
GH97	0	0	0	0.000541033	0	0.00157047	0	0	0	0	0.000416061	0.00173854	0	0	0	0	0	0	0	0	0.0106147	0.00192214	0	0	0	0	0.000296303	0	0	0	0	0	0	0	0	0	0.000630049	0.000240382	0	0	0	0	0	0.000351668	0	0	0	0	0
GH99	0	0	0	0	0	0	0	0	0	0	0	0	0	0	0	0	0	0	0	0	0	4.4e-05	0	0	0	0	0	0	0	0	0	0	0	0	0	0	0	0	0	0	0	0	0	0	0	0	0	0	0
GT1	0	0	0	0	0	0	0	0.000501089	0	0	8.39e-05	0	0	0	0	0	0	0	0	0	0	0	0	0	0	0	0	0	0	0	0	0	0	0	0	0	0	0	0	0	0	0	0	0	0	0	0	0	0
GT10	0	0	0	0	0	4.67e-05	0	0	0	0	0	0	0	0	0	0	0	0	0	0	0	0	0	0	0	0	0	0	0	0	0	0	0	0	0	0	0	0	0	0	0	0	0	0	0	0	0	0	1.33e-05
GT100	0	0	0	0	0	0	0	9.11e-06	0	0	0	0	0	0	0	0	0	0	6.77e-05	0	0	0	0	0	0	0	0	0	0	0	0	0	0	0	0	0	0	0	0	0	0	0	0	0	0	0	0	0	0
GT101	0	0	0	0	0	0	0	0	0	0	0	0	0	0	0	0	0	0	0	0	0	0.000145514	0	0	0	0	0	0	0	0	0	0	0.000897849	0	0	0	0	0	0	0	0	0	0	0	0	0	0	0	2.65e-05
GT102	0	0	0	0	0	0	0	0	0	0	0	0	0	0.000139509	0	0	0	0	0	0	0	0	0	0	0	0	0	0	0	0	0	0	0	0	0	0	0	0	0	0	0	0.000123231	0	0	0	0	0	0	0
GT104	0	0	0	0	0	0	0	0	0	0	0	0	0	0	0	0	0	0	0	0	0	0	0	0	0	0	0	0	0	0	0	0	0	0	0	0	0	0	0	0	0	0	0	0	0	0	0	0	0
GT105	0	0	0	0.000184853	0	0	0	0	0	0	0.000137569	0	0.000197173	0	0	0	0	0	0	0	0	0	0	0.000239485	0	0	0	0	0	0	0	0	0	0	0	0	0	0	0	0	0	0	0	0	0	0	0	0	0
GT108	0	0	0	0	0	0	0	0	0	0	0	0	0	0	0	0	0	0	0.000101623	0	0	0	0	0	0	0	0	0	0	0	0	0	0	0	0	0	0	0	0	0	0	0	0	0	0	0	0	0	0
GT11	0	0	0	0	0	0	0	0	0	0	0	0	0	5.14e-05	0	0	0	0	0	0	0.000816517	0	0	0	0	0	0	0	0	0	0	0	0.000693793	0	0	0	0	0	5.54e-05	0	0	0	0	0	0	0	0	0	0
GT111	0	0.000113495	0	0	0	0	0	0.000182214	0	0	0	0	0	0.000132166	0	0	0	0	0	0	0	0	0	0	0	0	0	0	0	0	0	0	0	0	0	0	0	0	0	0	0	0	0.000151472	0	0	0	0	0	0
GT112	0	0	0	0	0	0	0	0	0	0	0	0	0	0	0	0	0	0	0	0	0	0	0	0	0	0	0	0	0	0	0	0	0	0	0	0	0	0	0	0	0	0	0	0	0	0.000237337	0	0	0
GT113	0	0	0	0	0	0	0	0	0	0	0	0.000224328	0	0	0	0	0	0	0	0	0	0	0	0	0	0	0	0	0	0	0	0	0	0	0	0	0	0	0	0	0	0	0	0	0	0	0	0	0
GT14	0	0	0	0	0	0	0	0	0.00010475	0	0	0	0	0	0	0	0	0	0	0	0.000116645	0	0	0	0	0	0	0	0	0	0	0	0	0	0	0	0	0	0.000110889	0	0	0	0	0	0	0	0	0	0
GT19	0	8.62e-05	0	0.000211905	0	0.000373923	5.07e-05	0	0	0.000293289	0.000157701	0	0.000226028	0.000249648	0.00036914	0	0	9.84e-05	0	0	0	0	0	0	0	0.00024365	0	0	0.000185197	0.000582706	0.000263978	0	0	0	0	0	0	0	0	0	0	0	0.000109396	0	0	0.00027922	0	0	0.000729105
GT2	0.00315821	0.00129048	0.000113126	0.00215061	0.00524208	0.00270159	0.000357413	0.00516577	0.00144031	0.000626787	0.00127167	0.00190679	0.00198616	0.00048461	0.000965443	0.00106345	0.00153279	0.000155825	0.00294706	0.00287784	0.00610444	0.00252112	0	0.00149532	0	0.0024365	0.00298582	0.000370012	0.000617322	0	0.00248139	0.000749757	0.00414235	0.00805035	0.00124157	0.000673549	0.00110767	0.00211973	0.000665336	0.00193153	0.000593068	0.000563717	0.00118933	0.00350069	0.00166374	0.00171721	0.00328314	0.00140647	0.000245244
GT23	0	0	0	0	0	0.000186961	0	0	0	0	0	0	0	0	0	0	0	0	0	0	0	0	0	0	0	0	0	0	0	0	0	0	0	0	0	0	0	0	0	0	0	0	0	0	0	0	0	0	0
GT26	0	0	0	0	0	0	0	0	0	0	0	0	0	0	0	0	0	0.000106617	0	0	0	0	0	0	0	0	0	0	0	0	0	0	0	0	0	0	0	2.19e-05	0	0	0	0	0	0	0	0	0.000339635	0	0
GT27	0	0	0	0	0	0	0	0	0	0	0.000244939	0	0.00032221	0	0	0	0	0	0	0	0	0	0	0.000391353	0	0	0	0	0	0	0	0	0	0	0	0	0.00024389	0	0	0	0	0	0	0	0	0	0	0	0
GT28	0	0.000323672	0	0.00032462	0	0	7.86e-05	0	0	0.000480143	0.000241584	0	0.000346255	0	0	0	0.000679633	8.2e-05	0	0.000309029	0	0	0	0.000420558	0	0.000670037	0	2.85e-05	0	0.000703048	0	0	6.12e-05	0	0.000177368	0.000330651	0	5.46e-05	0.000526724	0	0	0.000146829	0	0	0	0	0.000452847	0	0.000172334
GT3	0.00236218	0	0	0	0	0.00480491	0	0	0	0	0	0	0	0	0	0	0	0	0	0	0	0	0	0.00215536	0	0	0.00345307	0	0	0	0	0	0	0	0	0	0.000558915	0.000207603	0	0	0	0	0	0.000303713	0	0	0	0	0
GT30	0.000174737	0.000184955	0	0	0	0	7.35e-05	0	0	0	0.000224807	0	0	8.81e-05	0	0	0	0.000164026	0	0	0.000816517	0	0	0.000391353	0	0	0	0	0.000277795	0.000798054	0.00102951	0	0.00320369	0	0	0	0	0.000109265	0	0.000253778	0.000112478	6.55e-05	0.000159887	0	0	0	0.000452847	0	0
GT32	0	0	0	9.02e-06	0	0.000383271	0	0	0	0	6.71e-06	0	0	0	0	0	0	0	0.000101623	0	0	0	0	1.17e-05	0.000464306	0.000852775	0	0	0	0	0	0	0	0	0	0	0	0	0	0	0	0	0	0	0	0	0	0	0
GT35	0.00236218	0.00218373	0	0	0.011376	0.00489839	0	0	0.000916558	0	0	0	0	0.0036052	0	0	0	0	0.00121947	0	0	0	0.0020989	0.00215536	0.00220546	0	0	8.54e-05	0	0	0	0	0	0.00212496	0.00478893	0	0.00360754	0.00170453	0	0.000406044	0	0.00526223	0.00173351	0.00249365	0.00111925	0.00725973	0.00226424	0	0
GT39	0	0	0	0	0	0	0	0	0	0	0	0	0	0	0	0	0	0	0	0	0	0	0.00035835	0	0	0	0	0	0	0	0	0	0	0.00220669	0	0	0	0	0	0	0	0	0	0	0	0	0	0	0
GT4	0.00101606	0.000775551	0.000150835	0.00138865	0.000600655	0.00154243	0.000453737	0	0	0.00109747	0.00114752	0	0.000524192	0.000477267	0.000908652	0	0.000130142	0.000262441	0.000270994	0	0.00353824	0.000362093	0	0.00169392	0.00400464	0.000121825	0.00347586	0	0	0.0033949	0.000791933	0.000705911	0	0.000286053	0.000532104	0	0.000538591	0.000666514	0.000415835	0.0013986	0.000792462	0.000983227	0.000676013	0.000559472	0.000120999	0.000488636	0	0.000468823	8.62e-05
GT41	0	0	0	0	0	0	2.53e-06	0	0	0	0	0	0	0	0	0	0	0	0	0	0	0	0	0	0	0	0	0	0	0	0	0	0	0	0	0	0	0	0	0	0	7.87e-05	0	0	0	0	0	0	0
GT5	0.00192211	0	0	0.00090623	0.00171096	0	0.00087452	0	0	0	0	0	0.00096663	0.000536008	0.000141977	0	0.0012725	0	0.000440364	0	0.00279949	0	0.000409542	0.00117406	0.000580383	0	0.00311118	0.00011385	0	0	0	0.00153459	0	0	0.00567577	0	0	0.000819484	0	0	0	0	0	0	3.02e-05	0	0.00147175	0	0
GT51	0	7.15e-05	0	0.00151489	0.00231161	0	0.000347273	0	0.00107368	0.000255445	0.00148977	0	0.000235646	3.67e-05	0	0.00141794	0	0.000902142	0.000745232	0.000115886	0.00225514	0.0016345	0.00240606	0.000332942	0	0.00188829	0	0	0.00513921	0.0014441	0	0	0.0032241	0.000163459	0.000709471	0	0.000934912	0.000207603	0	0.00133938	0.00105321	5.24e-06	9.82e-05	0	0	0.00206623	0.000452847	0	0.000119308
GT6	0	0	0	0	0	0	0	0	0	0	0	0	0	0	0	0	0	0	0	0	0	0	0	0	0	0	0	0	0	0	0	0	0	0	0	0	0	0	0	0	0	0	0	0	0	0	0	0	0
GT66	0	0	0	0	0	0	0	0	0	0	0	0	0	0	0	0	0	0	0	0	0	0	0	0	0	0	0	0	0	0	0	0.000328841	0	0	0	0	0	0	0	0	5.62e-05	0	0	0	0	0	0	0.00375059	0
GT70	0	0	0	0	0	0	0	0	0	0	0	0	0	0	0	0	0	0	0	0	0	0	0	0	0	0	0	0	0	0	0	0	0	0	0	0	0	0	0	0	9.2e-05	0	0	0	0	0	0	0	0
GT75	0	0	0	0	0	5.61e-05	0	0	0	0	0	0	0	0	0	0	0	0	0	0	0	0	0	0	0	0	0	0	0	0	0	0	0	0	0	0	0	0	0	0	0	0	0	0	0	0	0	0	0
GT76	0	0	0	0	0	0	0	0	0	0	0	0	0	0	0	0	0	0	0	0	0	0	0	0	0	0	0	0	0	0	0	0	0	0	0	0	0	0	0	0	0	0	0	0	0	0	0	0	0
GT8	0	0.000157632	0	0	0	0	0	0	0	0	0	0	0	0.000132166	0	0	0	0.000451071	0	0	0	0	0	0	0	0	0	0	0	0	0	0	0	0	0	0	0	0	0	0	0	0.000298901	0.000151472	0	0	4.19e-05	0	0	0
GT81	0	0	0	0	0	0	0	0	0	3.78e-05	0	0	0	0	0	0	0	0	0	0	0	0	0	0	0	0	0	0	0	0	0	0	0	0	0	0	0	0	0	0	0	0	0	0	0	0	0	0.00140647	0
GT83	0	0.000161836	0	7.66e-05	0	0	0.00210899	0	0	0.000380803	5.7e-05	0	8.18e-05	0.00022762	0.000283954	0	2.89e-05	0	0	0	0.00089428	6.09e-05	0	0	0	0	0	0	0.00194456	0	0	0	0	0	0	0	0.000182918	0.00018575	0	0	0	0	0	0	0	0	0	0	0
GT84	0	0	0	0	0	0	0	0	0	0	0	0	0	0	0	0	0	0	0	0	0	0	0	0	0	0	0	0	0	0	0	0	0	0	0	0	0	0	0	0	0	0	0	0	0	0	0	0	0
GT9	0	0.000567476	0	0	0	0	0.00031432	0	0.000174583	0.000132453	0.000234873	0.00110295	0	0.000330416	0.000482721	0	0.000462729	0.000155825	0	0	0.00120534	0	0	0.000408876	0	0	0	0	0.000432125	0	0	0.000398993	0	0	0	0	0	0.000262235	0	0	0.000587956	0.000679082	0.00043478	0.000383638	0	0.000362987	0.000452847	0	0
GT90	0	0	0	0	0	0	0	0	0	0	0	0	0	0	0	0	0	0	0	0	0	0	0	0	0	0	0	0	0	0	0.000263978	0	0	0	0	0	0	0	0	0	0	0	0	0	0	0	0	0	0
GT92	0	0	0	0	0	0	0	0	0.000165853	0	0	0	0	0	0	0	0	0	0	0	0	8.8e-05	0	0	0	0	0	0	0	0	0	0	0	0	0	0	0	0	0	0	0	0	0	0	0	0.000488636	0	0	0
GT94	0	0	0	0	0	0	0	0	0	0	0	0.000448657	0	0	0	0	0	0	0	0	0.000505463	4.06e-05	0	0	0	0	0	0	0	0	0	3.07e-05	0	0	0	0	0	0	0	0	0	0	0	0	0	0	0	0	0
GT99	0	0	0	0	0	0	0	0	0	0	0	0	0	0	0	0	0	0	3.39e-05	0	0	0	0	0	0	0	0	0	0	0	0	0	0	0	0	0	0	0	0	0	0	0	0	0	0	0	0	0	0
PL1	0	0	0	0	0	0.00164526	0	0	0	0	0	0	0	0	0	0	0	0	0	0	0	0	0	0	0	0	0	0	0	0	0	0	0	0	0	0	0	0	0	0	0	0	0	0	0	0	0	0	0
PL1_2	0	0	0	0	0	0.000215006	0	0	0	0	0	0	0	0	0	0	0	0	0	0	0	0.000419622	0	0	0	0	0	0	0	0	0	0	0	0	0	0	0.000426808	0	0	0	0	0	0	0	0	0	0	0	0
PL10_1	0	0	0	0	0	0	0	0	0	0	0	0.000560821	0	0	0	0	0	0	0	0	0	0	0	0	0	0	0	0	0	0	0	0	0	0	0	0	0	0	0	0	0	0	0	0	0	0	0	0	0
PL11	0	0	0	0	0	0	0	0	0	0	0	0.000654291	0	0	0	0	0	0	0	0	0	0	0	0	0	0	0	0	0	0	0	0	0	0	0	0	0	0	0	0	0	0	0	0	0	0	0	0	0
PL11_1	0	0	0	0	0	0	0	0	0	0	0	0.000542127	0	0	0	0	0	0	0	0	0	9.81e-05	0	0	0	0	0	0	0	0	0	0	0	0	0	0	0	0	0	0	0	0	0	0	0	0	0	0	0
PL12	0	0	0	0	0	0	0	0	0	0	0	0	0	0	0	0	0	0	0	0	0	0	0	0	0	0	0	0	0	0	0	0	0	0	0	0	0	0	0	0	0	0	0	0	0	0	0	0	0
PL12_1	0	0	0	0	0.0075537	0	0	0	0	0	0	0	0	0	0	0	0	0	0.00237119	0	0	0	0	0	0	0	0	0	0	0	0	0	0	0	0	0	0	0	0	0	0	0	0	0	0	0	0	0	0
PL12_2	0	0	0	0	0	0	0	0	0	0	0	0	0	0	0	0	0	0	0	0	0.000466581	0	0	0	0	0	0	0	0	0	0	0	0	0	0	0	0	0	0	0	0	0	0	0	0	0	0	0	0
PL13	0	0	0	0	0	0	0	0	0	0	0	0	0	0	0	0	0	0	0	0	0.000155527	0	0	0	0	0	0	0	0	0	0	0	0	0	0	0	0	0	0	0	0	0	0	0	0	0	0	0	0
PL15_2	0	0	0	0	0	0	0	0	0	0	0	0	0	0	0	0	0	0	0	0	0.000155527	0	0	0	0	0	0	0	0	0	0	0	0	0	0	0	0	0	0	0	0	0	0	0	0	0	0	0	0
PL21_1	0	0	0	0	0	0	0	0	0	0	0	0	0	0	0	0	0	0	0	0	0	0	0	0	0	0	0	0	0	0	0	0	0	0	0	0	0	0	0	0	0	0	0	0	0	0	0	0	0
PL22	0	0	0	0	0	0	0	0	0	0	0	0	0	0	0	0	0	0	0	0	0	0	0	0	0	0	0	0	0	0	0	0	0	0	0	0	0	0	0	0	0	0	0	0	0	0	0	0	0
PL26	0	0	0	0	0	0	0	0	0	0	0	0.000916008	0	0	0	0	0	0	0	0	0	0	0	0	0	0	0	0	0	0	0	0	0	0	0	0	0	0	0	0	0	0	0	0	0	0	0	0	0
PL27	0	0	0	0	0	0	0	0	0	0	0	0	0	0	0	0	0	0	0.000304868	0	0	0	0	0	0	0	0	0	0	0	0	0	0	0	0	0	0	0	0	0	0	0	0	0	0	0	0	0	0
PL29	0	0	0	0	0	0	0	0	0	0	0	0	0	0	0	0	0	0	0	0	0	0	0	0	0	0	0	0	0	0	0	0	0	0	0	0	0	0.000109265	0	0	0	0	0	0	0	0	0	0	0
PL33	0	0	0	0	0	0	0	0	0	0	0	0	0	0	0	0	0	0	6.77e-05	0	0	0	0	0	0	0	0	0	0	0	0	0	0	0	0	0	0	0	0	0	0	0	0	0	0	0	0	0	0
PL33_1	0	0	0	0	0	0	0	0	0	0	0	0	0	0	0	0	0	0	0	0	0	0	0	0	0	0	0.000102566	0	0	0	0	0	0	0	0	0	0	0	0	0	0	0	0	0	0	0	0	0	0
PL33_2	0	0	0	0	0	0	0	0	0	0	0	0	0	0	0	0	0	0	0	0	0	0	0	0	0	0	0	0	0	0	0	0	0	0	0	0	0	0	0	0	0	0	0	0	0	0	0	0	0
PL38	0	0	0	0	0	0	0	0	0	0	0	0	0	0	0	0	0	0	0	0	0.000311054	0	0	0	0	0	0.00049004	0	0	0	0	0	0	0	0	0	0	0	0	0	0	0	0	0	0	0	0	0	0
PL40	0	0	0	0	0	0	0	0	0	0	0	0	0	0	0	0	0	0	0	0	0	0	0	0	0	0	0	0	0	0	0	0	0	0	0	0	0	0	0	0	0	0	0	0	0	0	0	0	0
PL42	0	0	0	0	0	0	0	0	0	0	0	0.000486045	0	0	0	0	0	0	0	0	0	0.000304564	0	0	0	0	0.00125359	0	0	0	0	0	0	0	0	0	0	0	0	0	0	0	0	0	0	0	0	0	0
PL8	0	0	0	0	9.1e-05	0	0	0	0	0	0	0	0	0	0	0	0	0	0.000541987	0	0	0	0	0	0	0	0	0	0	0	0	0	0	0	0	0	0	0	0	0	0	0	0	0	0	0	0	0	0
PL8_2	0	0	0	0	0	0	0	0	0	0	0	0	0	0	0	0	0	0	0	0	0	0	0	0	0	0	0	0	0	0	0	0	0	0	0	0	0	0	0	0	0	0	0	0	0	0	0	0	0
PL8_3	0	0	0	0.000311094	0	0.00244919	0	0	0	0	0.000231518	0	0	0	0	0	0	0	0	0	0	3.38e-05	0	0	0	0	0	0	0	0	0	0	0	0	0	0	0	0	0	0	0	0	0	0	0	0	0	0	0
PL9	0	0	0	0	0	0	0	0	0	0	0	0	0	0	0	0	0	0	0	0	0	0	0	0	0	0	0	0	0	0	0	0	0	0	0	0	0	0	0	0	0	0	0	0	0	0	0	0	0
SLH	0	0	0	0	0	0	0	0	0	0	0	0	0	0	0	0	0	0	0	0	0	0	0	0	0	0	0	0	0	0	0	0	0	0	0	0	0	0	0	0	0	0	0	0	0.00532398	0	0	0	0
[truncated: 47 more columns]

## Sheet: Table_S4-4
	Odoribacter_A06	Desulfosarcina_A07	Oscillospiraceae_A11	Bacteroidales_A14	Ruminococcaceae_A16	Azobacteroidaceae_A17	Frigididesulfovibrio_A18	Christensenellales_A19	Alistipes_B03	Desulfosarcina_B08	Bacteroidales_B11	Parabacteroides_B22	Bacteroidales_C03	Frigididesulfovibrio_C06	Frigididesulfovibrio_C14	Peptoniphilaceae_C18	Bacteroidales_C19	Synergistaceae_D05	Lachnospiraceae_D06	Ruminococcaceae_D13	Dysgonomonas_D17	Bacteroides_D19	Butyricicoccaceae_D20	Bacteroidales_E04	Acholeplasma_E16	Lachnospiraceae_E19	Bacteroides_E20	Oscillospiraceae_F05	Frigididesulfovibrio_F07	Desulfobacterales_F15	Paludibacteraceae_F17	Frigididesulfovibrio_F20	Bacteroides_F21	Clostridia_F22	Oscillospirales_G02	Odoribacter_G04	Parabacteroides_G06	Parabacteroides_G07	Breznakia_G09	Desulfosarcina_G10	Frigididesulfovibrio_G11	Frigididesulfovibrio_G15	Desulfosarcina_G17	Parabacteroides_G21	Oscillospiraceae_G22	Frigididesulfovibrio_I05	Selenomonadales_I06	Methanobrevibacter_I08	Synergistaceae_I11
CAZyme_domain	A06	A07	A11	A14	A16	A17	A18	A19	B03	B08	B11	B22	C03	C06	C14	C18	C19	D05	D06	D13	D17	D19	D20	E04	E16	E19	E20	F05	F07	F15	F17	F20	F21	F22	G02	G04	G06	G07	G09	G10	G11	G15	G17	G21	G22	I05	I06	I08	I11
AA1	0	0	0	0	0	0	0	0	0	0	0	0	0	0	1.64034e-05	0	0	0	0	0	0	0	0	0	0	0	0	0	0	0	0	0	0	0	0	0	0	0	0	0	0	0	0	0	0	0	0	0	0
AA3	0	0	0	0	0	0	0	0	0	0	0	0	0	0	0	0	0	0	0	0	0	0	0	0	0	0	0	0	0	0	0	0	0	0	0	0	0	0	0	0	0	0	0	0	0	0	0	0.000991272	0
AA4	0	4.8725e-05	0	0	0	0	0	0	0	0	0	0	0	0	0	0	0	0	0	0	0	0	0	0	0.000831302	0	0	0	0	0.00214869	0	0	0	0	0	0	0	0	0	0	0.00245851	0	6.16833e-05	0	0	0	0	0	0
AA6	0.00152177	0.000267218	0	0	0	0	0	0	0	0	0	0	0	0	0	0	0	0.000500429	0	0	0	0	0	0	0	0	0	0	0	0	0	0	0	0	0	0	0	0	0	0.000521767	0	0	0	0	0	0	0	0.000701785	0
AA7	0	0	0	0	0	0	0	0	0	0	0	0	0	0	0	0	0	0	0	0	0	0	0	0	0	0	0	0	0	0	0	0	0	0	0	0	0	0	0	0	0	0	0	0	0	0	0	0	0
CBM13	0	0	0	0	1.54482e-05	0	0	0	0	0	0	0	0	0	0	0	0	0	0	0	0	0	0	0	0	0	0	0	0	0	0	0.000162852	0	0	0.00178235	0	0	0	0	0	0	0	0	0	0	0	0	0	0
CBM2	0	0	0	0	0	0	0	0	0	0	0	0	0	0	0	0	0	0	0	0	0	0	0	0	0	0	0	0	0	0	0	0	0	0	0	0	0	0	0	0	0	0	0	0	0	0	0	0	0
CBM20	0	0	0	0	0	0	0	0	0	0	0	0.00499411	0	0	0	0	0	0	0	0	0	0	0	0	0	0	0	0	0	0	0	0	0.0121661	0	0	0	0.00144268	0.000531514	0	0	0	0	0	0.00151853	0	0	0	0	0
CBM26	0	0	0	0	0	0	0	0	0	0	0	0	0	0	0	0	0	0	0	0	0	0	0	0	0	0	0	0	0	0	0	0	0	0	0	0	0	0	0	0	0	0	0	0	0	0	0	0	0
CBM32	0	0	0	0	0	0.00339261	0	0	0	0	0	0	0	0	0	0	0	0	0.000962461	0	0	0.00224601	0	0	0	0	0	0	0	0	0	0	0.00084812	0	0	0	0.00366499	0	0.000733665	0	0	0	0	0	0	0	0	0	0
CBM34	0	0	0	0	7.17427e-05	0	0	0	0	0	0	0	0	0	0	0	0	0	0	0	0	0	0	0	0	0	0	0	0	0	0	0	0	0	0	0	0	0	0	0	0	0	0	0	0	0	0.001623	0	0
CBM38	0	0	0	0	0	0	0	0	0	0	0	0	0	0	0	0	0	0	0	0	0	0	0	0	0	0	0	0	0	0	0	0	0	0	0	0	0	0	0	0	0	0	0	0	0	0	0	0	0
CBM4	0	0	0	0	0	0	0	0	0	0	0	0	0	0	0	0	0	0	0	0	0	0.000658217	0	0	0	0	0	0	0	0	0	0	0	0	0	0	0	0	0	0	0	0	0	0	0	0	0	0	0
CBM48	0	0	0	0	0.00299617	0	0	0	0	0	0	0	0	0	0	0	0	0.00118731	0.00016679	0.0020232	0	0	0.000781128	0	0	0	0	0	0	0	0	0.000662157	0	0	0.0010442	0	0	0	0	0	0	0	0	0	0.000275126	0	0.000988602	0	0.0017877
CBM50	0.00112249	0	0	0.00100193	0	0	0	0	0	0	0.000372436	0	0.000524639	0	0	0	0	0	0	0	0	0	0	0	0	0	0	0	0	0	0	0	0	0.00118469	0	0	0	0.000234241	0	0	0	0	0	0.000315882	0	0	0	0	0
CBM51	0	0	0	0	0	0	0	0	0	0	0	0	0	0	0	0	0	0	0	0	0	0	0	0	0	0	0	0	0	0	0	0	0	0	0	0	0	0	0	0	0	0	0	0	0	0	0	0	0
CBM54	0	0	0	0	0	0	0	0	0	0	0	0	0	0	0	0	0	0	0	0	0	0	0	0	0	0	0	0	0	0	0	0	0	0	0	0	0	0	0	0	0	0	0	0	0.00423579	0	0	0	0
CBM57	0	0	0	0	0	0	0	0	0	0	0	0	0	0	0	0	0	0	0	0	0	0.000212849	0	0	0	0	0.000568598	0	0	0	0	0	0	0	0	0	0	0	0	0	0	0	0	0	0	0	0	0	0
CBM6	0	0	0	0	0	0	0	0	0	0	0	0	0	0	0	0	0	0	0	0	0	0.00412466	0	0	0	0	0.00317772	0	0	0	0	0	0	0	0	0	0	0	0	0	0	0	0	0	0	0	0	0	0
CBM61	0	0	0	0	0	0	0	0	0	0	0	0	0	0	0	0	0	0	0	0	0	0	0	0	0	0	0	0	0	0	0	0	0	0	0	0	0	0	0	0	0	0	0	0	0	0	0	0	0
CBM62	0	0	0	0	0	0	0	0	0	0	0	0	0	0	0	0	0	0	0	0	0	0.000797258	0	0	0	0	0	0	0	0	0	0	0	0	0	0	0	0	0	0	0	0	0	0	0	0	0	0	0
CBM67	0	0	0.000910537	0	0	0	0	0	0	0	0	0	0	0	0	0	0	0	0.00620405	0.000570175	0	0.00145749	0	0	0	0	0.00285816	0	0	0	0	0	0	0	0	0	0	0.00626318	0	0	0	0	0	0.00739393	0	0	0	0	0
CBM9	0	0	0	0	0	0	0	0	0	0	0	0	0	0	0	0	0	0	0	0	0	0	0	0	0	0	0	0	0	0	0	0	0	0	0	0	0	0.000780235	0	0	0	0	0	0	0	0	0	0	0
CE1	0.00326567	0	0	0.00192469	0.000843107	0.00073337	0	0	0.00193074	0	0.00109992	0.00615557	0.00211421	0	0	0	0.00493957	0	0	0.000682855	0.00114431	0.00518504	0	0.00262101	0	0	0.0036575	7.54712e-05	0	0	0.0019286	0	0	0	0	0.00266229	0.00332951	0.00348891	0.000268543	0	0	0	0	0.00411565	0	0	0	0	0
CE11	0.000276326	0.000583162	0	0	0	0	0.000982712	0	0	0	0	0	0	0.00196153	0	0	0	0	0	0	0.00158822	0.000409221	0	0.000957743	0	0	0.00108632	0	0	0.000594419	0	0	0	0	0	0.000890627	0.00163011	0.000333048	0	0	0	0.000495582	0	0.000449126	0	0	0.000348918	0	0.00064238
CE12	0	0	0	0	0	8.22719e-05	0	0.000125572	0	0	0	0.00471027	0	0	0	0	0	0	0	0	0	0.00139495	0	0	0	0	0	0	0	0	0	0	0	0	0	0	0.000487457	0	0	0	0	0	0	0	0	0	0	0	0
CE14	0	0	0	0	0	0	0	0	0	0	0	0	0	0	0	0	0	0	0	0	0	0	0	0	0	0	0	0	0	0	0	0	0	0	0.00426084	0	0	0	0	0	0	0	0	0	0	0	0	0	0
CE15	0	0	0	0	0	0	0	8.15326e-05	0	0	0	0	0	0	0	0	0	0	0	0	0	0.000127104	0	0	0	0	0	0	0	0	0	0	0	0	0	0	0.00041737	0	0	0	0	0	0	0	0	0	0	0	0
CE19	0	0	0	0	0	0	0.000285516	0	0	0	0	0	0	0	0	0	0	0	0	0	0	0	0	0	0	0	0	0	0	0	0	0	0	0	0	0	0	0	0	0	0	0	0	0	0	0	0	0	0
CE2	0	0	0	0	0	0	0	0	0	0	0	0	0	0	0	0	0	0	0	0	0	0	0	0	0.000876922	0	0	0	0	0	0	0	0	0	0.000330065	0	0	0	0	0	0	0	0	0.000589263	0	0	0	0	0
CE3	0	0	0	0	0	0	0	0	0	0.000346622	0	0	0	0	0	0	0	0	0	0	0	0	0	0	0	0	0	0	0	0	0	0	0	0	0	0	0	0	0	0	0	0	0	0	0	0	0	0	0
CE4	0	3.69284e-05	3.54019e-05	0	0	0	0.000722853	0	0.000965057	0.000540323	0	0	0	0.000944699	0	0	0	0	0	2.40074e-05	0.000429115	0.000411575	0.000642198	0.000119938	0.00119119	0	0	0.000455047	0	0	0	0.000518816	0.00123629	0	0	0	0.000290584	0.000198466	0	0.00126387	0.00191589	0.00205129	0	0.000267638	0.000480753	0	0.00184504	0	0
CE5	0	0	0	0	0	0	0	0	0	0	0	0	0	0	0	0	0	0	0	0	0	0	0	0	0	0	0	0	0	0	0	0	0	0	0	0	0	0	0	0	0	0	0	0	0	0	0	0	0
CE6	0	0	0	0	0	0	0	0	0	0	0	0	0	0	0	0	0	0	0	0	0.00354143	0.000713027	0	0	0	0	0.0018928	0	0	0	0	0	0	0	0	0	0	0	0	0	0	0	0	0	0	0	0	0	0
CE7	0	0	0	0	0	0	0	0.000608221	0	0	0	0	0	0	0	0	0	0	0	0	0	0	0	0	0	0	0	0	0	0	0	0	0	0	0	0	0	0	0	0	0	0	0	0	0	0	0	0	0
CE8	0	0	0	0	0	0.000429937	0	0	0	0	0	0.00263462	0	0	0	0	0	0	0	0	0	0.000211336	0	0	0	0	0	0	0	0	0	0	0	0	0	0	0.000487457	0	0	0	0	0	0	0	0	0	0	0	0
CE9	0	0	0	0	0.000612693	0	0	0.00112658	0	0	0	0	0	0	0	5.70505e-05	0	0	0	0.00111712	0	0	0	0	0.000750199	0	0	8.43502e-05	0	0	0	0	0	0	0.0176135	0	0	0.000609878	0.000351036	0	0	0.000843596	0	0	0	0	0	0	0
GH1	0	0	0.000948771	0	3.87515e-05	0	0	7.32008e-05	0	0	0	0	0	0	0	0	0	0	0.000730049	0.000208709	0	0	0	0	0	0.00448813	0	0	0	0	0	0	0	0	0	0	0	0	0.0035244	0	0	0	0	0	0	0	0	0	0
GH10	0	0	0	0	0	0	0	0	0.00126574	0	0	0	0	0	0	0	0	0	0	0	0.00261415	0.00154946	0	0	0	0	0	0	0	0	0	0	0.00329943	0	0	0	0	0	0	0	0	0	0	0	0	0	0	0	0
GH102	0	5.48798e-05	0	0	0	0	0	0	0	0.000856361	0	0	0	0	0.000944368	0	0	0	0	0	0	0	0	0	0	0.000683105	0	0	0.00293866	0	0	0.00159626	0	0	0	0	0	0	0	0	0.0019579	0	6.94749e-05	0	0	0	0	0	0
GH103	0	0.000653428	0	0	0	0	0.00226365	0	0	0	0	0	0	0.000607413	0	0	0	0	0	0	0	0	0	0	0	0.000500786	0	0	0	0	0	0.000732633	0	0	0	0	0	0	0	0	0.000863825	0.000484862	0.000827206	0	0	0.000880718	0	0	0
GH104	0	0	0	0	0	0	0	0	0	0	0	0	0	0	0	0	0	0	0	0	0	0	0	0	0	0	0	0	0	0	0	0	0	0	0	0	0	0	0	0	0	0.000109514	0	0	0	0	0	0	0
GH105	0	0	0	0	0.000163908	0.0027017	0	0.0002443	0	0	0	0.00395541	0	0	0	0	0	0	0.00125776	0	0	0.00193262	0	0	0	0	0.00108989	0	0	0	0	0	0.00134795	0	0	0	0	0.000764051	0	0	0	0	0	0.00103035	0	0	0	0	0
GH106	0	0	0	0.000174512	0	0	0	0	0	0	0	0	0.000189581	0	0	0	0	0	0.0010855	0	0	0	0	0	0	0	0	0	0	0	0	0	0	0	0	0	0	0.000866265	0	0	0	0	0	0.00116819	0	0	0	0	0
GH108	0	6.8215e-05	0	0	0	0	0	0	0	0	0	0	0	0	0	0	0	0	0	0	0	0	0	0	0	0	0	0	0	0	0	0	0	0	0	0	0.000192148	0	0	0	0	0	8.63567e-05	0	0	0	0	0	0
GH109	0	0	0.000160489	0	0.000108138	0.00187014	0	0.00113551	0	0	0	0.0083209	0	0	0	0	0	0	0.00385805	0.000772302	0.00478931	0.00322417	0	0	0	0	0.00305811	0.00171031	0	0	0	0	0.00337121	0	0.0025445	0	0.00248296	0.00323252	0.000605537	0	0	5.71687e-05	0	0.00384801	0	0.000250617	0	0.000921093	0.000924836
GH11	0	0	0	0	0	0	0	0	0	0	0	0	0	0	0	0	0	0	0	0	0.00175592	0	0	0	0	0	0	0	0	0	0	0	0	0	0	0	0	0	0	0	0	0	0	0	0	0	0	0	0
GH110	0	0	0	0	0	0	0	0	0	0	0	0	0	0	0	0	0	0	0	0	0	0	0	0	0	0	0	0	0	0	0	0	0	0	0	0	0.0011773	0	0	0	0	0	0	0	0	0	0	0	0
GH112	0	0	0	0	0	0	0	0.000160685	0	0	0	0	0	0	0	0	0	0	0	0.000497959	0	0	0	0	0	0	0	0	0	0	0	0	0	0	0	0	0	0	0	0	0	0	0	0	0	0	0	0	0
GH115	0	0	0	0	0	0	0	0	0	0	0	0.00460405	0	0	0	0	0	0	0.000114839	0	0.00160795	0.00119152	0	0	0	0	0	0	0	0	0	0	0	0	0	0	0	0	0	0	0	0	0	0	0	0	0	0	0
GH116	0	0	0	0	0	0	0	0	0	0	0	0	0	0	0	0	0	0	0	0	0	0	0	0	0	0	0	0	0	0	0	0	0	0	0	0	0	0	0	0	0	0	0	0	0	0.000350232	0	0	0
GH117	0	0	0	0	0	0	0	0	0	0	0	0.00189804	0	0	0	0	0	0	0	0	0	0	0	0	0	0	0	0	0	0	0	0	0	0	0	0	0	0	0	0	0	0	0	0	0	0	0	0	0
GH120	0	0	0	0	0	0	0	0	0	0	0	0	0	0	0	0	0	0	0	0	0	0	0	0	0	0	0	0	0	0	0	0	0	0	0	0	0	0	0	0	0	0	0	0	0	0	0	0	0
GH123	0	0	0	0	0	0	0	0.000465986	0	0	0	0	0	0	0	0	0	0	0	0	0.000991403	0.000158712	0	0	0	0	0.00135544	0	0	0	0	0	0	0	0	0	0	0.000391821	0	0	0	0	0	0.000528384	0	0	0	0	0
GH125	0	0	0	0	0	0	0	0	0.00062632	0	0	0	0	0	0	0	0	0	0	0	0	0.000651156	0	0	0	0	0.00152415	0	0	0	0	0	0	0	0	0	0.00047092	0	0	0	0	0	0	0	0	0	0	0	0
GH126	0	0	0	0	0	0	0	0	0	0	0	0	0	0	0	0	0	0	0	0	0	0	0	0	0	0	0	0	0	0	0	0	0	0	0	0	0	0	0	0	0	0	0	0	0	0	0	0	0
GH127	0	0	0	0	0	0	0	0	0	0	0	0.00237952	0	0	0	0	0	0	0.000708175	0	0	0.000124918	0	0	0	0	0	0	0	0	0	0	0	0	0.000720141	0	0	0.000252128	0	0	0	0	0	0	0	0	0	0	0
GH128	0	0	0	0	0	0	0	0	0	0	0	0	0	0	0	0	0	0	0	0	0.000434047	0.000914611	0	0	0	0	0	0	0	0	0	0	0	0	0	0	0	0	0	0	0	0	0	0	0	0	0	0	0
GH13	0	0	0	0	0	0.00529194	0	0	0	0	0	0	0	0	0	0	0	0	0	0	0	0.000759262	0	0	0	0	0	0	0	0	0	0	0	0	0	0	0.000523682	0.000171209	0	0	0	0	0	0.000230881	0	0	0	0	0
GH13_10	0	0	0	0	0	0	0	0	0	0	0	0	0	0	0	0	0	0	0	0	0	0.000631821	0	0	0	0	0.00245247	0	0	0	0	0	0	0	0	0	0.0011332	0	0	0	0	0	0	0	0	0	0	0	0
GH13_11	0	0	0	0	0	0	0	0	0	0	0	0	0	0	0	0	0	0	1.64056e-05	0	0	0	0	0	0	0	0	0	0	0	0	0	0	0	0	0	0	0	0	0	0	0	0	0	0	0	0	0	0
GH13_14	0	0	0	0	0	0	0	0	0	0	0	0	0	0	0	0	0	0	0	0	0	0	0	0	0.00323903	0	0.0024547	0	0	0	0	0	0.00383648	0	0	0	0	0	0	0	0	0	0	0	0	0	0	0	0
GH13_16	0	0	0	0	0	0	0	0	0	0	0	0	0	0	0	0	0	0	0	0	0	0	0	0	0	0	0	0	0	0	0	0	0	0	0	0	0	0	0	0	0	0	0	0	0	0	0	0	0
GH13_18	0	0	0	0	0	0	0	0	0	0	0	0	0	0	0	0	0	0	4.64825e-05	0	0	0	0	0	0	0	0	0	0	0	0	0	0	0	0	0	0	0	0	0	0	0	0	0	0	0	0	0	0
GH13_20	0	0	0	0	0.000598554	0	0	0	0	0	0	0	0	0	0	0	0	0	5.46853e-05	0	0	0	0	0	0	0	0	0	0	0	0	0	0	0	0	0	0	0	0	0	0	0	0	0	0	0	0	0	0
GH13_3	0	0.000577007	0	0	0	0	0	0	0	0.00284245	0	0	0	0	0	0	0	0	0	0	0	0	0	0	0	0	0	0	0	0	0	0	0	0	0	0	0	0	0	0	0	0	0.000730461	0	0	0	0	0	0
GH13_31	0	0	0.00401269	0	0.0018132	0	0	0	0	0	0	0	0	0	0	0	0	0	0.00404124	0.00200249	0	0	0	0	0	0	0	0	0	0	0	0	0	0	0	0	0	0	0	0	0	0	0	0	0	0	0	0	0
GH13_33	0	0	0	0	0	0	0.0025986	0	0	0	0	0	0	0	0	0	0	0	0	0	0	0	0	0	0	0	0	0	0	0	0	0	0	0	0	0	0	0	0	0	0.00198317	0	0	0	0	0	0	0	0
GH13_36	0	0	0	0	0	0	0	0	0	0	0	0	0	0	0	0	0	0	0	0	0	0	0	0	0.000831302	0	0	0	0	0	0	0	0	0	0	0	0	0	0	0	0	0	0	0	0	0	0	0	0
GH13_38	0	0	0	0	0	0	0	0	0	0	0	0	0	0	0	0	0	0	0	0	0	0.000575667	0	0	0	0	0	0	0	0	0	0	0	0	0	0	0	0.000220612	0	0	0	0	0	0.000381355	0	0	0	0	0
GH13_39	0	0	0	0	0.00276707	0	0	0	0	0	0	0	0	0	0	0	0	0	0	0	0	0	0.000623768	0	0	0	0	0.00026082	0	0	0	0	0	0	0.000384075	0	0	0	0	0	0	0	0	0	0.000140429	0	0.001623	0	0
GH13_5	0	0	0	0	0.00162233	0	0	0.00224185	0	0	0	0	0	0	0	0	0	0	0	0	0	0	0	0	0	0	0	0	0	0	0	0	0	0	0	0	0	0	0	0	0	0	0	0	0	0	0	0	0
GH13_8	0.00145302	0	0	0.00109121	0	0.00151009	0	0	0.000758571	0	0.000952829	0.00227939	0.00116701	0	0	0	0.00139326	0	0	0	0.00114431	0.000651324	0	0	0	0	0	0	0	0	0.00169761	0	0	0	0	0	0.000861516	0.00064906	0	0	0	0	0	0	0	0	0	0	0
GH13_9	0	0	0	0	0.00299617	0	0.00122727	0	0	0	0	0	0	0.000743223	0.00160129	0	0	0.00118731	0.00016679	0.0020232	0	0	0.000781128	0	0.00200222	0	0	0	0	0	0	0	0	0	0.0010442	0	0	0	0	0	0	0.000733546	0	0	0.000275126	0	0.000988602	0	0.0017877
GH130	0	0	0	0	0	0.000638713	0	0	0	0	0	0	0	0	0	0	0	0	0	0	0	0.000879304	0	0	0	0	0.0012934	0	0	0	0	0	0	0	0	0	0.00041737	0	0	0	0	0	0	0	0	0	0	0	0
GH133	0.00157863	0.000577007	0	0.00153153	0	0	0	0	0	0.00284245	0.00112948	0	0	0	0	0	0	0.00039533	0	0	0	0	0	0.00200456	0	0	0.00182407	0	0	0	0	0	0	0	0	0	0	0.000573251	0	0	0	0	0.000730461	0	0	0	0	0	0.00174003
GH136	0	0	0	0	0	0	0	0	0	0	0	0	0	0	0	0	0	0	0	0	0	0	0	0	0	0	0	0	0	0	0	0	0	0	0	0	0	0	0	0	0	0	0	0	0	0	0	0	0
GH137	0	0	0	0	0	0	0	0	0	0	0	0	0	0	0	0	0	0	7.38252e-05	0	0	0	0	0	0	0	0	0	0	0	0	0	0	0	0	0	0	0	0	0	0	0	0	0	0	0	0	0	0
GH138	0	0	0	0	0	0	0	0.000110099	0	0	0	0	0	0	0	0	0	0	0	0	0	0	0	0	0	0	0	0	0	0	0	0	0	0	0	0	0	0	0	0	0	0	0	0	0	0	0	0	0
GH139	0	0	0	0	0	0	0	0	0	0	0	0	0	0	0	0	0	0	0	0	0	0	0	0	0	0	0	0	0	0	0	0	0	0	0	0	0	0	0	0	0	0	0	0	0	0	0	0	0
GH140	0	0	0	0	0	0	0	0	0	0	0	0	0	0	0	0	0	0	0.000161322	0	0	0	0	0	0	0	0	0	0	0	0	0	0	0	0	0	0	0.000452298	0	0	0	0	0	0	0	0	0	0	0
GH141	0	0	0	0	0	0	0	0.00180979	0	0	0	0	0	0	0	0	0	0	0	0	0	0	0	0	0	0	0	0	0	0	0	0	0	0	0	0	0	0	0	0	0	0	0	0	0	0	0	0	0
GH142	0	0	0	0	0	0	0	0.00013688	0	0	0	0.0024631	0	0	0	0	0	0	0	0	0	0	0	0	0	0	0	0	0	0	0	0	0	0	0	0	0	0	0	0	0	0	0	0	0	0	0	0	0
GH143	0	0	0	0	0	0	0	0	0	0	0	0	0	0	0	0	0	0	0	0	0	0	0	0	0	0	0	0	0	0	0	0	0	0	0	0	0	0	0	0	0	0	0	0	0	0	0	0	0
GH144	0	0	0	0	0	0	0.000899153	0	0	0	0	0	0	0	0	0	0	0	0	0	0.000177565	0	0	0	0	0	0	0	0	0	0	0	0	0	0	0	0	0	0	0	0	0	0	0	0	0.00304377	0	0	0
GH146	0	0	0	0	0	0	0	0	0	0	0	0.00552434	0	0	0	0	0	0	0	0	0	0.000784985	0	0	0	0	0	0	0	0	0	0	0	0	0	0	0	0	0	0	0	0	0	0	0	0	0	0	0
GH147	0	0	0	0	0	0	0	0	0	0	0	0	0	0	0	0	0	0	0	0	0	0.000707815	0	0	0	0	0.00142328	0	0	0	0	0	0	0	0	0	0	0	0	0	0	0	0	0	0	0	0	0	0
GH151	0	0	0	0	0	0	0	7.88545e-05	0	0	0	0	0	0	0	0	0	0	0	0	0	0	0	0	0	0	0	0	0	0	0	0	0	0	0	0	0	0	0	0	0	0	0	0	0	0	0	0	0
GH154	0	0	0	0.000181587	0	0.0013075	0	0	0.000686831	0	0.000133918	0	0	0	0	0	0	0	7.92937e-05	0	0	0.00114831	0	0	0	0	0	0	0	0	0	0	0.00273313	0	0	0	0.00046777	0	0	0	0	0	0	0	0	0	0	0.00133778	0
GH16	0.000850131	0	0	0	0	0	0	0	0	0	0	0	0	0	0	0	0	0	0	0	0	0	0	0	0	0	0	0	0	0	0.00400021	0	0	0	0	0.00122461	0.000567781	0	0	0	0	0	0	0	0	0	0	0	0
GH16_3	0	0	0	0.000183272	0	0	0	0	0	0	0.00013516	0.00073745	0.000193494	0	0	0	0	0	0	0	0	0.000644095	0	0.000239877	0	0	0.00255423	0	0	0	0	0	0.00144898	0	0	0	0.000317359	0	0	0	0	0	0	0	0	0	0	0	0
GH163	0	0	0	0	0	0	0	0	0	0	0.000810215	0	0.0011599	0	0	0	0	0	0	0.000169213	0	0	0	0.00115352	0	0	0	0	0	0	0	0	0	0	0	0	0	0	0	0	0	0	0	0	0	0	0	0	0
GH164	0	0	0	0	0	0	0	2.5293e-05	0	0	0	0	0	0	0	0	0	0	0	0	0	0	0	0	0	0	0	0	0	0	0	0	0	0	0	0	0	0	0	0	0	0	0	0	0	0	0	0	0
GH171	0.00104448	0.000546233	0	0.00099755	0	0.0004609	0	0	0	0	0.000735678	0	0.00105319	0	0	0	0	0	0	0	0	0.000349872	0	0	0.000638683	0	0	0	0	0.000977106	0	0	0.00175473	0	0	0	0	0	0	0	0	0	0	0.000701832	0	0	0	0	0
GH18	0	0	0	0	0.000159457	0	0	0.00528028	0	0	0	0	0	0	0	0.0526101	0	0.000862339	3.82797e-05	0	0	0.000648802	0	0	0.00178933	0	0	0.000200887	0	0	0	0	0	0.000903944	0	0	0	0	0	0	0	0	0	0	0.000183417	0	0	0	0.00114294
GH2	0	0	0.00475802	0.00118891	0	0.00295471	0	0	0.00337676	0	0.000395791	0.0169326	0.00191431	0	0	0	0	0	0.00765321	0.000124877	0.0166418	0.00789609	0	0.000702433	0	0.00559448	0.0131983	0.000998883	0	0	0	0	0.0156676	0	0.000792155	0	0.00861988	0.000370527	0	0	0	0	0	0.000499667	0	0	0	0	0
GH20	0	0	0	0	0	0	0	0	0.00285837	0	0.0017059	0	0.00109374	0	0	0	0	0	0	1.93608e-05	0	0.00237059	0	0.00135592	0.000785681	0	0.00907748	0	0	0	0	0	0.00161116	0	0	0.00214211	0.0022916	0	0	0	0	0	0	0	0	0	0	0	0
GH23	0.00112249	0.00206953	0	0.0022818	0.000287494	0.00221515	0.000350246	0	0	0.000984362	0.00168254	0	0.00219886	0.00156206	0.0024527	5.70505e-05	0	0.00105846	4.92168e-05	0.000351592	0.000858229	0.000480843	0	0.00274491	0	0.000935274	0	5.54935e-05	0.00581356	0.000520705	0	0.00313002	0.00233964	0.000675644	0.000114022	0	0.000481157	0.00046763	0	0.00113071	0.00173618	0.00119	0.00112458	0.000630615	5.51684e-05	0	0.000211466	0	0
GH24	0	0	0	0	0	0	0	0	0	0	0	0	0	0	0.000727999	0	0	0	2.73426e-06	0	0	0	0	0	0	0	0	5.32738e-05	0	0	0	0	0	0	0	0	0	0	0	0	0.000754544	0	0	0	0	0.000494119	0	0	0
GH25	0	0	0.00281563	0	0.000155792	0	0	0	0	0	0	0.00043446	0	0	0	0	0	0	0.000188664	0.00213782	0	0.000343652	0.000455067	0	0	0	0	0	0	0	0	0	0.00211365	0	0.000216042	0	0	0	0.000403691	0	0	0	0	0	0	0	0	0	0
GH26	0	0	0	0	0	0.00202141	0	0	0	0	0	0	0	0	0	0	0	0	0	0	0	0.000438139	0	0	0	0	0.00116308	0	0	0	0	0	0	0	0.00213042	0	0	0	0	0	0	0	0	0	0	0	0	0	0.00100349
GH27	0	0	0	0	0	0	0	0	0	0	0	0	0	0	0	0	0	0	4.92168e-05	0	0	0	0	0	0	0	0	0	0	0	0	0	0	0	0	0	0	0	0	0	0	0	0	0	0	0	0	0	0
GH28	0	0	0	0	0.000531001	0	0	0	0	0	0	0.00284793	0	0	0	0	0	0	0	0	0	0.00183612	0	0	0	0	0	0	0	0	0	0	0.00273313	0	0	0	0.000422095	0	0	0	0	0	0	0	0	0	0	0	0
GH29	0	0	0	0.00207596	0	0.00172683	0	6.21909e-05	0.00132188	0	0.00130216	0.00143311	0.00100304	0	0	0	0	0	0.000486699	0	0.000192362	0.00231797	0	0.00247858	0	0	0.00241007	0	0	0	0	0	0	0	0	0	0.00219631	0	0	0	0	0	0	0	0	0	0	0	0
GH3	0	9.95016e-05	0.00118242	0.00446051	0.00144585	0.00480539	0	0.0016985	0.00109232	0.000628678	0.002294	0.00570457	0.000647351	0.000426831	0	0	0	0	0.00419983	0.00344331	0.012104	0.00965133	0.000293455	0.00364092	0.000993507	0	0.0101102	0.000180909	0.00155986	0.000721459	0	0	0	0	0	0	0.00847892	0.00161669	0	0	0	0.00108871	0	0.00200671	0	0	0	0	0
GH30	0	0	0	0	0	0	0	3.54102e-05	0	0	0	0	0	0	0	0	0	0	0	0	0	0	0	0	0	0	0	0	0	0	0	0	0	0	0	0	0	0	0	0	0	0	0	0	0	0	0	0	0
GH30_1	0	0	0	0	0	0	0	0	0	0	0	0	0	0	0	0	0	0	7.92937e-05	0	0	0	0	0	0	0	0	0	0	0	0	0	0	0	0	0	0	0	0	0	0	0	0	0	0	0	0	0	0
GH30_3	0	0	0	0	0	0	0	0	0	0	0	0	0	0	0	0	0	0	0	0	0	0.0012544	0	0	0	0	0	0	0	0	0	0	0	0	0	0	0	0	0	0	0	0	0	0	0	0	0	0	0
GH30_4	0	0	0	0	0	0	0	0	0	0	0	0	0	0	0	0	0	0	0	0	0	0	0	0	0	0	0	0	0	0	0	0	0	0	0	0	0	0	0	0	0	0	0	0	0	0	0	0	0
GH30_6	0	0	0	0	0	0	0	0	0	0	0	0	0	0	0	0	0	0	0	0	0	0	0	0	0	0	0	0	0	0	0	0	0	0	0	0	0	0	0	0	0	0	0	0	0	0	0	0	0
GH31	0	0	0	0	0	0	0	0	0	0	0	0.00391971	0	0	0	0	0	0	3.28112e-05	9.874e-06	0.00257469	0.00294054	0	0	0.00118106	0	0.00239088	0	0	0	0	0	0.00533598	0	0	0	0.000340196	0	0	0	0	0	0	0	0.000236436	0.000902855	0	0	0
GH32	0	0	6.79717e-05	0	0	0	0	0.000270784	0	0	0	0	0	0	0	0	0	0	0.00016679	0	0	0.00127911	0	0	0	0	0	0	0	0	0	0	0	0	0	0	0.00178918	0	0	0	0	0	0	0	0	0	0	0	0
GH33	0	0	0	0	0	0.00140924	0	0	0	0	5.36665e-05	0	7.68285e-05	0	0	0	0	0	0	1.47142e-05	0	0	0	0	0	0	0	0	0	0	0	0	0	0	0	0	0.00223333	0.000522996	0	0	0	0	0	0	0.000122517	0	0	0	0
GH35	0	0	0.00036818	0	0	0	0	0	0	0	0	0	0	0	0	0	0	0	0.000169524	0.000337652	0.00838993	0.00058525	0	0	0	0	0	0	0	0	0	0	0.00729543	0	0	0	0	0	0	0	0	0	0	0	0	0	0	0	0
GH36	0	0	0	0	2.22559e-05	0	0	0	0	0	0	0	0	0	0	0	0	0	0.000240615	0.00365686	0	0.000630308	0	0	0	0	0	0	0	0	0	0	0	0	0.000228045	0	0.000836316	0	0	0	0	0	0	0	0	0	0	0	0
GH37	0	0	0	0	0	0	0	0	0	0	0	0	0	0	0	0	0	0	0	0	0	0	0	0	0	0	0	0	0	0	0	0	0	0	0	0	0	0	0	0	0	0	0	0	0	0	0	0	0
GH38	0	0	0	0	0	0	0	0	0	0	0	0	0	0	0	0	0	0	0.0053865	8.30577e-05	0	0	0	0	0	0	0	0	0	0	0	0	0	0	0	0	0	0	0	0	0	0	0	0	0	0	0	0	0
GH39	0	0	5.99472e-05	0	0	0	0	0	0	0	0	0	0	0	0	0	0	0	0	0.000267372	0	0	0	0	0	0	0	0	0	0	0	0	0	0	0	0	0	0	0	0	0	0	0	0	0	0	0	0	0.000786985
GH4	0	0	6.65556e-05	0	1.15207e-05	0	0	0.00254566	0	0	0	0	0	0	0	0	0	0	0.00232413	0	0	0	0	0	0.000633614	0	0	0	0	0	0	0	0	0	0	0	0	0	0	0	0	0	0	0	0	0	0	0	0
GH42	0	0	0	0	0	0	0	0.000144914	0	0	0	0.00178834	0	0	0	0	0	0	0.000896839	0	0	0.00148389	0	0	0	0	0	0	0	0	0	0	0	0	0	0	0	0	0	0	0	0	0	0	0	0	0	0	0
GH43_1	0	0	0	0	0	0	0	0	0	0	0	0	0	0	0	0	0	0	0	0	0.00157342	0.000480171	0	0	0	0	0	0	0	0	0	0	0.00386573	0	0	0	0	0	0	0	0	0	0	0	0	0	0	0	0
GH43_10	0	0	0	0	0	0	0	0	0	0	0	0	0	0	0	0	0	0	0	0	0.0156208	0.00145766	0	0	0	0	0.000330715	0	0	0	0	0	0	0	0	0	0	0	0	0	0	0	0	0	0	0	0	0	0
GH43_12	0	0	0	0	0	0.000419321	0	0	0	0	0	0	0	0	0	0	0	0	9.02307e-05	0	0.00138599	0.00187243	0	0	0	0	0.00135901	0	0	0	0	0	0.0029538	0	0	0	0	0	0	0	0	0	0	0	0	0	0	0	0
GH43_16	0	0	0	0	0	0	0	0	0	0	0	0	0	0	0	0	0	0	0	0	0	0.000454279	0	0	0	0	0.0010948	0	0	0	0	0	0	0	0	0	0	0	0	0	0	0	0	0	0	0	0	0	0
GH43_17	0	0	0	0	0	0	0	0	0	0	0	0	0	0	0	0	0	0	0	0	0	0	0	0	0	0	0	0	0	0	0	0	0	0	0	0	0	0.000264905	0	0	0	0	0	0	0	0	0	0	0
GH43_18	0	0	0	0	0	0	0	0	0	0	0	0	0	0	0	0	0	0	0	0	0	0	0	0	0	0	0	0	0	0	0	0	0	0	0	0	0	0	0	0	0	0	0	0	0	0	0	0	0
GH43_19	0	0	0	0	0	0	0	0	0	0	0	0.00169605	0	0	0	0	0	0	0	0	0	0.000540024	0	0	0	0	0	0	0	0	0	0	0	0	0	0	0	0	0	0	0	0	0	0	0	0	0	0	0
GH43_2	0	0	0	0	0	0	0	0	0	0	0	0	0	0	0	0	0	0	0.00037186	0	0	0.00281159	0	0	0	0	0.00421361	0	0	0	0	0	0	0	0	0	0	0	0	0	0	0	0	0	0	0	0	0	0
GH43_24	0	0	0	0	0	0	0	0	0	0	0	0.00142962	0	0	0	0	0	0	7.65594e-05	0	0	0.000325326	0	0	0	0	0.000943498	0	0	0	0	0	0.00180525	0	0	0	0.000963102	0.000349232	0	0	0	0	0	0.000129799	0	0	0	0	0
GH43_26	0	0	0	0	0	0	0	0	0	0	0	0	0	0	0	0	0	0	0	0	0.000143038	0.000163756	0	0	0	0.00166159	0	0	0	0	0	0	0	0	0	0	0	0	0	0	0	0	0	0	0	0	0	0	0
GH43_28	0	0	0	0	0	0	0	0	0	0	0	0	0	0	0	0	0	0	0.000962461	0	0.000261415	0	0	0	0	0	0	0	0	0	0	0	0	0	0	0	0	0	0	0	0	0	0	0	0	0	0	0	0
GH43_29	0	0	0	0	0	0	0	0	0	0	0	0.00373339	0	0	0	0	0	0	0	0	0	0.00107685	0	0	0	0	0.000768991	0	0	0	0	0	0	0	0	0	0	0	0	0	0	0	0	0	0	0	0	0	0
GH43_3	0	0	0	0	0	0	0	0	0	0	0	0	0	0	0	0	0	0	0	0	0	0	0	0	0	0	0	0	0	0	0	0	0	0	0	0	0	0	0	0	0	0	0	0	0	0	0	0	0
GH43_31	0	0	0	0	0	0	0	0	0	0	0	0	0	0	0	0	0	0	0	0	0.000399521	0	0	0	0	0	0	0	0	0	0	0	0	0	0	0	0	0	0	0	0	0	0	0	0	0	0	0	0
GH43_33	0	0	0	0	0	0	0	0	0	0	0	0	0	0	0	0	0	0	0	0	0	0	0	0	0	0	0	0	0	0	0	0	0	0	0	0	0	0	0	0	0	0	0	0	0	0	0	0	0
GH43_34	0	0	0	0	0	0.000121196	0	0	0	0	0	0	0	0	0	0	0	0	0	0	0	0.000824159	0	0	0	0	0	0	0	0	0	0	0	0	0	0	0	0.000150766	0	0	0	0	0	0.000203313	0	0	0	0	0
GH43_35	0	0	0.000317673	0	0	0	0	0	0	0	0	0.00285316	0	0	0	0	0	0	0.0025374	0	0	0	0	0	0	0	0	0	0	0	0	0	0	0	0	0	0	0	0	0	0	0	0	0	0	0	0	0	0
GH43_4	0	0	0	0	0	0	0	0	0	0	0	0.00115798	0	0	0	0	0	0	0	0	0	0.000790029	0	0	0	0	0	0	0	0	0	0	0	0	0	0	0	0	0	0	0	0	0	0	0	0	0	0	0
GH43_5	0	0	0	0	0	0	0	0	0	0	0	0	0	0	0	0	0	0	0	0	0	0	0	0	0	0	0	0	0	0	0	0	0	0	0	0	0	0	0	0	0	0	0	0	0	0	0	0	0
GH43_7	0	0	0	0	0	0	0	0	0	0	0	0	0	0	0	0	0	0	0	0	0	0	0	0	0	0	0	0	0	0	0	0	0	0	0	0	0	0	0	0	0	0	0	0	0	0	0	0	0
GH43_8	0	0	0	0	0	0	0	0	0	0	0	0	0	0	0	0	0	0	0	0	0	0	0	0	0	0	0	0	0	0	0	0	0	0	0	0	0	0	0	0	0	0	0	0	0	0	0	0	0
GH43_9	0	0	0	0	0	0	0	0	0	0	0	0	0	0	0	0	0	0	0	0	0	0	0	0	0	0	0	0	0	0	0	0	0	0	0	0	0	0	0	0	0	0	0	0	0	0	0	0	0
GH5_1	0	0	0	0	0	0	0	0	0	0	0	0	0	0	0	0	0	0	0	0	0	0	0.000730093	0	0	0	0	0	0	0	0	0	0	0	0	0	0	0	0	0	0	0	0	0	0	0	0	0	0
GH5_13	0	0	0	0	0	0	0	0	0	0	0	0	0	0	0	0	0	0	0	0	0.000897688	0	0	0	0	0	0	0	0	0	0	0	0	0	0	0	0	0	0	0	0	0	0	0	0	0	0	0	0
GH5_2	0	0	0	0	0	0	0	0.00141403	0	0	0	0	0	0	0	0	0	0	0.00202882	0	0	0.000335077	0	0	0.000856646	0	0.000889494	0	0	0	0	0	0	0	0	0	0	8.68821e-05	0	0	0	0	0	0	0	0	0	0	0
GH5_21	0	0	0	0	0	0	0	0	0	0	0	0	0	0	0	0	0	0	0	0	0	0.000961855	0	0	0	0	0	0	0	0	0	0	0	0	0	0	0	0	0	0	0	0	0	0	0	0	0	0	0
GH5_22	0	0	0	0	0	0	0	5.29664e-05	0	0	0	0	0	0	0	0	0	0	0	0	0	0	0	0	0	0	0	0	0	0	0	0	0	0	0	0	0	0	0	0	0	0	0	0	0	0	0	0	0
GH5_25	0	0	0	0	0	0	0	0	0	0	0	0	0	0	0	0	0	0	0	0	0	0.000658217	0	0	0	0	0	0	0	0	0	0	0	0	0	0	0	0	0	0	0	0	0	0	0	0	0	0	0
GH5_34	0	0	0	0	0	0	0	0	0	0	0	0	0	0	0	0	0	0	0	0	0	0	0	0	0	0	0	0	0	0	0	0	0	0	0	0	0	0	0	0	0	0	0	0	0	0	0	0	0
GH5_38	0	0	0	0	0	0	0	0	0	0	0	0	0	0	0	0	0	0	0	0	0	0	0	0	0	0	0	0	0	0	0	0	0	0	0	0	0	9.28446e-05	0	0	0	0	0	0.000125204	0	0	0	0	0
GH5_4	0	0	0	0	0	0	0	0	0	0	0	0	0	0	0	0	0	0	0	0	0	0.0029128	0	0	0	0	0	0.000392894	0	0	0	0	0	0	0	0	0	0	0	0	0	0	0	0	0	0	0	0	0
GH5_42	0	0	0	0	0	0	0	0	0	0	0	0	0	0	0	0	0	0	0	0	0	0	0	0	0	0	0	0	0	0	0	0	0	0	0	0	0	0	0	0	0	0	0	0	0	0	0	0	0
GH5_46	0	0	0	0	0	0	0	0	0	0	0	0	0	0	0	0	0	0	0	0	0	0.000560199	0	0	0	0	0	0	0	0	0	0	0	0	0	0	0	0.000265757	0	0	0	0	0	0.00036872	0	0	0	0	0
GH5_5	0	0	0	0	0	0	0	0	0	0	0	0	0	0	0	0	0	0	0	0	0	0	0	0	0	0	0	0	0	0	0	0	0	0	0	0	0	0	0	0	0	0	0	0	0	0	0	0	0
GH5_7	0	0	0	0	0	0.000416667	0	0	0	0	0	0	0	0	0	0	0	0	0	0	0	0.000534644	0	0	0	0	0	0	0	0	0	0	0	0	0	0	0	0	0	0	0	0	0	0	0	0	0	0	0
GH50	0	0	0	0	0	0	0	0	0	0	0	0	0	0	0	0	0	0	0	0	0	0	0	0	0	0	0	0	0	0	0	0	0	0	0	0	0	0.000864562	0	0	0	0	0	0	0	0	0	0	0
GH51	0	0	0	0	0	0	0	0	0	0	0	0.0101371	0	0	0	0	0	0	0.000642552	0	0	0.00107887	0	0	0	0.0022269	0	0	0	0	0	0	0.00402259	0	0	0	0	0	0	0	0	0	0	0	0	0	0	0	0
GH53	0	0	0	0	0	0	0	0	0	0	0	0	0	0	0	0	0	0	3.55454e-05	0	0	0.00029086	0	0	0	0	0	0	0	0	0	0	0	0	0	0	0	0	0	0	0	0	0	0	0	0	0	0	0
GH54	0	0	0	0	0	0	0	0	0	0	0	0	0	0	0	0	0	0	0	0	0	0	0	0	0	0	0	0	0	0	0	0	0	0	0	0	0	0	0	0	0	0	0	0	0	0	0	0	0
GH55	0	0	0	0	0	0	0	0	0	0	0	0	0	0	0	0	0	0	0	0	0	0.00093445	0	0	0	0	0.00118138	0	0	0	0	0	0	0	0	0	0	0.000504257	0	0	0	0	0	0.0057927	0	0	0	0	0
GH57	0.00075626	0	0	0.000827754	0	0	0.00175029	0	0	0	0.000610457	0	0	0.00100688	0	0	0	0	0	0	0	0	0	0.00108341	0	0	0.00111265	0	0.00351848	0	0	0	0	0	0	0	0	0.000342418	0	0	0	0.00153659	0	0	0	0	0	0	0
GH59	0	0	0	0	0	0	0	0	0	0	0	0.0024631	0	0	0	0	0	0	0	0	0	0	0	0	0	0	0	0	0	0	0	0	0	0	0	0	0	0	0	0	0	0	0	0	0	0	0	0	0
GH63	0	0	0	0	0	0	0	0	0	0	0	0	0	0	0	0	0	0	0	0	0	0.000325998	0	0	0	0	0	0	0	0	0	0	0	0	0	0	0	0	0	0	0	0	0	0	0	0	0	0	0
GH65	0.00160242	0	0	0	0.00172968	0	0	0	0	0	0	0	0	0	0	0	0	0	0	3.29133e-05	0	0.000575667	0.00364196	0	0	0	0.00152816	0	0	0	0	0	0	0	0	0	0	0	0	0	0	0	0	0	0	0	0	0	0
GH66	0	0	0	0	0	0	0	0	0	0	0	0	0	0	0	0	0	0	0	0	0	0.000591639	0	0	0	0	0.00156967	0	0	0	0	0	0	0	0	0	0	0	0	0	0	0	0	0	0	0	0	0	0
GH67	0	0	0	0	0	0	0	0.000199666	0	0	0	0	0	0	0	0	0	0	4.37482e-05	0	0.00534174	0	0	0	0	0	0	0	0	0	0	0	0	0	0	0	0	0	0	0	0	0	0	0	0	0	0	0	0
GH73	0	0	0	0.0016107	0	0	0	0	0	0	0	0	0.000130182	0	0	0.0155938	0	0	0	0	0	0.00137074	0	0	0	0	0	0	0	0	0	0	0	0	0	0.000762024	0	0.000439521	0.000352791	0	0	0	0	0.000592709	0	0	0	0	0
GH76	0	0	0	0	0	0.000115004	0	0	0	0	0	0	0	0	0	0	0	0	0	0	0	0.00121236	0	0	0	0	0	0	0	0	0	0	0	0	0	0	0	0	0	0	0	0	0	0	0	0	0	0	0
GH77	0	0	0	0	0.00376885	0	0	0	0	0	0	0.00249705	0	0.00120239	0	0	0	0.00100218	2.73426e-05	0	0	0	0.000447979	0	0.00149026	0.0024986	0	0	0	0	0	0	0.00608307	0	0	0	0.000721342	0.000516182	0	0	0.00184483	0.00129041	0	0.000759265	4.94366e-05	0	0.001623	0	0
GH78	0	0	0.000910537	0	0	0	0	0.00111527	0	0	0	0.00371685	0	0	0	0	0	0	0.00641732	0.000573854	0	0.00145749	0	0	0	0	0.00285816	0	0	0	0	0	0	0	0	0	0	0.00772228	0	0	0	0	0	0.00936159	0	0	0	0	0
GH8	0	0	0	0	0	0	0	0	0	0	0	0	0	0	0	0	0	0	2.46084e-05	0	0	0.000907382	0	0	0	0	0.00240873	0	0	0	0	0	0	0	0	0	0	0	0	0	0	0	0	0	0	0	0	0	0
GH84	0	0	0	0	0	0	0	0	0	0	0	0	0	0	0	0	0	0	0	0	0	0	0	0	0	0	0	0	0	0	0	0	0	0	0	0	0	0	0.00108821	0	0	0	0	0	0	0	0	0	0
GH85	0	0	0	0	0	0	0	0	0	0	0	0	0	0	0	0	0	0	0	0	0	0	0	0	0	0	0	0	0	0	0	0	0	0	0	0	0	0	0	0	0	0	0	0	0	0	0	0	0
GH88	0	0	0	0.000187314	0.000457949	0.00165428	0	0.000380585	0.000280721	0	0.000138142	0	0	0	0	0	0	0	0.00340963	0	0.00149944	0.00161738	0	0	0	0	0.00597385	0	0	0	0	0	0	0	0	0	0.00102531	0.000270016	0	0	0	0	0	0	0	0	0	0	0
GH89	0	0	0	0	0	0.00152513	0	0	0	0	0	0	0	0	0	0	0	0	0	0	0	0	0	0	0	0	0	0	0	0	0	0	0.00250714	0	0	0	0	0	0	0	0	0	0	0	0	0	0	0	0
GH9	0	0	0	0	0	0	0	0	0	0	0	0	0	0	0	0	0	0	1.91399e-05	0	0.00161781	0.00174566	0	0	0	0	0	0	0	0	0	0	0	0	0	0	0	0.00232197	0	0	0	0	0	0.00770637	0	0	0	0	0
GH92	0	0	0	0	0	0.00159678	0	0	0.00139425	0	0.000153546	0	0.00240018	0	0	0	0	0	0	0	0.00802494	0.00429077	0	0.000244727	0	0	0.00301303	0	0	0	0	0	0	0	0	0	0.00514626	0.000465075	0	0	0	0	0	0.000627169	0	0	0	0	0
GH93	0	0	0	0	0	0	0	0	0	0	0	0	0	0	0	0	0	0	0	0	0	0	0	0	0	0	0	0	0	0	0	0	0	0	0	0	0	0	0	0	0	0	0	0	0	0	0	0	0
GH94	0	0	0	0	0.00131886	0	0	0	0	0	0	0	0	0	0	0	0	0	0.00076286	0.0018414	0	0	0.00204001	0	0	0	0.00251495	0	0	0	0	0	0	0	0	0	0	0	0	0	0	0	0	0	0	0	0	0	0
GH95	0	0	0	0	0	0.00105803	0	0	0	0	0	0.00319532	0	0	0	0	0	0	0	0	0	0.00291902	0	0	0	0	0.00564804	0	0	0	0	0	0	0	0	0	0.000292947	0	0	0	0	0	0	0	0	0	0	0	0
GH97	0	0	0	0.000476371	0	0.00501593	0	0	0	0	0.000351317	0.00184058	0	0	0	0	0	0	0	0	0.0158871	0.00424689	0	0	0	0	0.00242837	0	0	0	0	0	0	0	0	0	0.000909553	0.000747016	0	0	0	0	0	0.00100738	0	0	0	0	0
GH98	0	0	0	0	0	0	0	0	0	0	0	0	0	0	0	0	0	0	0	0	0	0	0	0	0	0	0	0	0	0	0	0	0.00178132	0	0	0	0	0	0	0	0	0	0	0	0	0	0	0	0
GH99	0	0	0	0	0	0	0	0	0	0	0	0	0	0	0	0	0	0	0	0	0	0.000436626	0	0	0	0	0	0	0	0	0	0	0	0	0	0	0	0	0	0	0	0	0	0	0	0	0	0	0
GT1	0	0	0	0	0	0	0	0.000984343	0	0	0.000396287	0	0	0	0	0	0	0	0	0	0	0	0	0	0	0	0	0	0	0	0	0	0	0	0	0	0	0	0	0	0	0	0	0	0	0	0	0	0
GT10	0	0	0	0	0	0.000187545	0	0	0	0	0	0	0	0	0	0	0	0	0	0	0	0	0	0	0	0	0	0	0	0	0	0	0	0	0	0	0	0	0	0	0	0	0	0	0	0	0	0	0.000156126
GT100	0	0	0	0	0	0	0	1.48782e-05	0	0	0	0	0	0	0	0	0	0	5.46853e-05	0	0	0	0	0	0	0	0	0	0	0	0	0	0	0	0	0	0	0	0	0	0	0	0	0	0	0	0	0	0
GT101	0	0	0	0	0	0	1.62412e-05	0	0	0	0	0	0	0	0	0	0	0	0	0	0	0.000158376	0	0	0	0	0	0	0	0	0	0	0.000997006	0	0	0	0	0	0	0	0	0	0	0	0	0	0	0	3.85348e-05
GT102	0	0	0	0	0	0	0	0	0	0	0	0	0	0.00103524	0	0	0	0	0	0	0	0	0	0	0	0	0	0	0	0	0	0.000330481	0	0	0	0	0	0	0	0	0	0.000845383	0	0	0	0	0	0	0
GT104	0	0	0	0	0	0	0	0	0	0	0	0	0	0	0	0	0	0	0	0	0	0	0	0	0	0	0	0	0	0	0	0	0	0	0	0	0	0	0	0	0	0	0	0	0	0	0	0	0
GT105	0	0	0	0.000649199	0	0	0	0	0	0	0.000478775	0	0.000685409	0	0	0	0	0	0	0	0	0	0	0.00084971	0	0	0	0	0	0	0	0	0	0	0	0	0	0	0	0	0	0	0	0	0	0	0	0	0
GT108	0	0	0	0	0	0	0	0	0	0	0	0	0	0	0	0	0	0	0.000989804	0	0	0	0	0	0	0	0	0	0	0	0	0	0	0	0	0	0	0	0	0	0	0	0	0	0	0	0	0	0
GT11	0	0	0	0	0	0	0	0	0	0	0	0	0	0.000121383	0	0	0	0	0.000535916	0	0.000636274	0	0	0	0	0	0	0	0	0	0	0	0.000388168	0	0	0	0	0	0.000112332	0	0	0	0	0	0	0	0	0	0
GT111	0	0.000126172	0	0	0	0	0	0.000245788	0	0	0	0	0	0.000151231	0	0	0	0	0	0	0	0	0	0	0	0	0	0	0	0	0	0	0	0	0	0	0	0	0	0	0	0	0.000159727	0	0	0	0	0	0
GT112	0	0	0	0	0	0	0	0	0	0	0	0	0	0	0	0	0	0	0	0	0	0	0	0	0	0	0	0	0	0	0	0	0	0	0	0	0	0	0	0	0	0	0	0	0	0	0	0	0
GT113	0	0	0	0	0	0	0	0	0	0	0	0.000874143	0	0	0	0	0	0	0	0	0	0	0	0	0	0	0	0	0	0	0	0	0	0	0	0	0	0.000148211	0	0	0	0	0	0.000199867	0	0	0	0	0
GT14	0	0	0	0	0	0	0	0	0.000561442	0	0	0	0	0	0	0	0	0	0	0	9.37147e-05	0	0	0	0	0	0	0	0	0	0	0	0	0	0	0	0	0	0.000321198	0	0	0	0	0	0	0	0	0	0
GT19	0	0.000115914	0	0.000747573	0	0.000753717	0.000230437	0	0	0.000793305	0.000551324	0	0.00078927	0.00103872	0.00116074	0	0	0.000634112	0	0	0	0	0	0	0	0.000470597	0	0	0.00110466	0.000941817	0.000755309	0	0	0	0	0	0	0	0	0	0	0	0.000135054	0	0	0.000460124	0.000565671	0	0.00211425
GT2	0.00437361	0.00439654	0.00116213	0.00435876	0.0136353	0.00403752	0.00288317	0.00363058	0.00246536	0.00136572	0.00285079	0.00327717	0.00400077	0.00126557	0.00351189	0.000323286	0.00135959	0.00105055	0.00161868	0.00993092	0.00428128	0.00516133	0	0.00348615	0.000253446	0.0048362	0.00738062	0.00137957	0.00189485	0	0.00486551	0.00162613	0.00235293	0.0295278	0.000450088	0.000992359	0.00158916	0.00368908	0.000707338	0.00437322	0.0041571	0.00134829	0.0045821	0.00465897	0.00684733	0.00906254	0.00641798	0.00796526	0.000915302
GT23	0	0	0	0	0	0.000207891	0	0	0	0	0	0	0	0	0	0	0	0	0	0	0	0	0	0	0	0	0	0	0	0	0	0	0	0	0	0	0	0	0	0	0	0	0	0	0	0	0	0	0
GT26	0	0	0	0	0	0	0	0	0	0	0	0	0	0	0	0	0	0.000229986	0	0	0	0	0	0	0	0	0	0	0	0	0	0	0	0	0	0	0	4.85518e-05	0	0	0	0	0	0	0	0	0.000370065	0	0
GT27	0	0	0	0	0	0	0	0	0	0	0.000436289	0	0.000624587	0	0	0	0	0	0	0	0	0	0	0.000774308	0	0	0	0	0	0	0	0	0	0	0	0	0.000161436	0	0	0	0	0	0	0	0	0	0	0	0
GT28	0	0.000304147	0	0.000749257	0	0	0.000233026	0	0	0.000514647	0.000552566	0	0.000791049	0	0	0	0.000774504	0.00058486	0	0.00154151	0	0	2.41001e-05	0.000980672	0	0.000718622	0	0.000277468	0	0.000860261	0	0	0.000444	0	0.000480094	0.00126684	0	0.000258091	0.000526554	0	0	0.000794824	0	0	0	0	0.000898729	0	0.000413952
GT3	0.00360017	0	0	0	0	0.00120754	0	0	0	0	0	0	0	0	0	0	0	0	0	0	0	0	0	0.00497568	0	0	0.00136571	0	0	0	0	0	0	0	0	0	0.000577231	0.000406302	0	0	0	0	0	0.000547911	0	0	0	0	0
GT30	0.00102597	0.00116632	0	0	0	0	0.000432629	0	0	0	0.000477533	0	0	0.000526325	0	0	0	0.000645985	0	0	0.000493235	0	0	0.000847505	0	0	0	0	0.00285363	0.00164838	0.00185527	0	0.00321169	0	0	0	0	0.000309198	0	0.000951152	0.00118977	0.000792502	0.00135768	0	0	0.000599268	0.000518091	0	0
GT32	0	0	0	0.000162047	0	0.000232661	0	0	0	0	0.000119507	0	0	0	0	0	0	0	4.64825e-05	0	0	0	0	0.000212097	0.000329479	0.000427977	0	0	0	0	0	0	0	0	0	0	0	0	0	0	0	0	0	0	0	0	0	0	0
GT35	0.00360017	0.00243882	0	0	0.0074306	0.00228946	0	0	0.00144603	0	0	0	0	0.00228937	0	0	0	0	0.000112105	0	0	0	0.00230936	0.00497568	0.00229622	0	0.00163037	0.000325192	0	0	0	0	0	0.0033196	0.00200439	0	0.00244359	0.00164735	0	0.00138227	0	0.00299975	0.00303872	0.00222151	0.000580343	0.00349441	0.00231555	0	0
GT39	0	0	0	0	0	0	0	0	0	0	0	0	0	0	0	0	0	0	0	0	0	0	0.00093707	0	0	0	0	0	0	0	0	0	0	0.00399216	0	0	0	0	0	0	0	0	0	0	0	0	0	0	0
GT4	0.00159978	0.00263269	0.00203962	0.00189504	0.00138589	0.0022293	0.00191435	8.27229e-05	0	0.00251018	0.00173994	0	0.0011286	0.00402206	0.0031807	0.000123609	9.47083e-05	0.00155977	3.55454e-05	5.59527e-05	0.00180031	0.000660739	0	0.00218182	0.00659465	0.00148046	0.00156922	7.32515e-05	0	0.00393509	0.00274991	0.00695524	0.000265868	0.00081139	0.000660129	0	0.0022097	0.00214479	0.000180784	0.00302608	0.00492807	0.00514947	0.00230111	0.0019757	0.000147593	0.00150291	0	0.00207465	0.000593516
GT41	0	0	0	0	0	0	9.25044e-05	0	0	0	0	0	0	0	0	0	0	0	0	0	0	0	0	0	0	0	0	0	0	0	0	0	0	0	0	0	0	0	0	0	0	0.000174722	0	0	0	0	0	0	0
GT5	0.000604214	0	0	0.000623258	0.00255865	0	0.00092222	0	0	0	0	0	0.00065731	0.000811874	0.000339785	0	0.000444077	0	7.65594e-05	0	0.00058695	0	0.000820823	0.000815316	0.00126723	0	0.000851558	0.000311874	0	0	0	0.00262713	0	0	0.00171034	0	0	0.000416523	0	0	0	0	0	0	0.000103889	0	0.000798283	0	0
GT51	0	0.000185668	0	0.00236804	0.00177445	0	0.00744484	0	0.00238426	0.00195702	0.00325825	0	0.000822349	0.0031296	0	4.75421e-05	0	0.00308877	8.47622e-05	0.000960101	0.000374859	0.00202929	0.00250358	0.00371677	0	0.00277682	0	0.000990005	0.00730231	0.00404566	0.000175994	0	0.00469524	0.00114767	0.00127825	0	0.00196952	0.000615841	0	0.00520119	0.00251567	0.000144708	0.000149339	0	0	0.00244055	0.00137453	0	0.00129231
GT6	0	0	0	0	0	0	0	0	0	0	0	0	0	0	0	0	0	0	0	0	0	0	0	0	0	0	0	0	0	0	0	0	0	0	0	0	0	0	0	0	0	0	0	0	0	0	0	0	0
GT66	0	0	0	0	0	0	0	0	0	0	0	0	0	0	0	0	0	0	0	0	0	0	0	0	0	0	0	0	0	0	0	0.00245114	0	0	0	0	0	0	0	0	0.00103533	0	0	0	0	0	0	0.00390807	0
GT70	0	0	0	0	0	0	0	0	0	0	0	0	0	0	0	0	0	0	0	0	0	0	0	0	0	0	0	0	0	0	0	0	0	0	0	0	0	0	0	0	0.000278256	0	0	0	0	0	0	0	0
GT75	0	0	0	0	0	6.10404e-05	0	0	0	0	0	0	0	0	0	0	0	0	0	0	0	0	0	0	0	0	0	0	0	0	0	0	0	0	0	0	0	0	0	0	0	0	0	0	0	0	0	0	0
GT76	0	0	0	0	0	0	0	0	0	0	0	0	0	0	0	0	0	0	0	0	0	0	0	0	0	0	0	0	0	0	0	0	0	0	0	0	0	0	0	0	0	0	0	0	0	0	0	0	0
GT8	0	0.000703179	0	0	0	0	0	0	0	0	0	0	0	0.000205456	0	0	0	0.00170665	0	0	0	0	0	0	0	0	0	0	0	0	0	0	0	0	0	0	0	0	0	0	0	0.000390713	0.000159727	0	0	0.000260104	0.000158599	3.50893e-05	0
GT81	0	0	0	0	0	0	0	0	0	0.000152166	0	0	0	0	0	0	0	0	0	0	0	0	0	0	0	0	0	0	0	0	0	0	0	0	0	0	0	0	0	0	0	0	0	0	0	0	0	0.00186412	0
GT83	0	0.000341075	0	0.00017047	0	0	0.00573716	0	0	0.0006064	0.000125719	0	0.000179978	0.000347235	0.000219493	0	0.000606133	0	0	0	0.000453776	6.91002e-05	0	0	0	0	0	0	0.00446701	0	0	0	0	0	0	0	0.000478007	0.000451446	0	0	0	0	0	0	0	0	0	0.000964955	0.00038654
GT84	0	0	0	0	0	0	0	0	0	0	0	0	0	0	0	0	0	0	0	0	0	0	0	0	0	0	0	0	0	0	0	0	0	0	0	0	0	0	0	0	0	0	0	0	0	0	0	0	0
GT9	0	0.00222289	0	0	0	0	0.00309972	0	0.000197129	0.000700041	0.000832825	0.00105002	0	0.00183667	0.00255581	0	0.00096392	0.000435787	0	0	0.000236753	0	0	0.00147806	0	0	0	0	0.00529385	0	0	0.0021115	0	0	0	0	0	0.000344973	0	0	0.00225763	0.00331847	0.00233293	0.000465208	0	0.00091076	0.00116306	0	0
GT90	0	0	0	0	0	0	0	0	0	0	0	0	0	0	0	0	0	0	0	0	0	0	0	0	0	0	0	0	0	0	0.000623313	0	0	0	0	0	0	0	0	0	0	0	0	0	0	0	0	0	0
GT92	0	0	0	0	0	0	0	0	0.000502803	0	0	0	0	0	0	0	0	0	0	0	0	0.000248156	0	0	0	0	0	0	0	0	0	0	0	0	0	0	0	0	0	0	0	0	0	0	0	0.00172744	0	0	0
GT94	0	0	0	0	0	0	0	0	0	0	0	0.00107178	0	0	0	0	0	0	0	0	0.000271279	0.000269003	0	0	0	0	0	0	0	0	0	9.51627e-05	0	0	0	0	0	0	0	0	0	0	0	0	0	0	0	0	0
GT99	0	0	0	0	0	0	0	0	0	0	0	0	0	0	0	0	0	0	7.38252e-05	0	0	0	0	0	0	0	0	0	0	0	0	0	0	0	0	0	0	0	0	0	0	0	0	0	0	0	0	0	0
PL1	0	0	0	0	0	0.00167729	0	0	0	0	0	0	0	0	0	0	0	0	0	0	0	0	0	0	0	0	0	0	0	0	0	0	0	0	0	0	0	0	0	0	0	0	0	0	0	0	0	0	0
PL1_2	0	0	0	0	0	0.000429937	0	0	0	0	0	0	0	0	0	0	0	0	0	0	0	0.00123742	0	0	0	0	0	0	0	0	0	0	0	0	0	0	0.000680393	0	0	0	0	0	0	0	0	0	0	0	0
PL10_1	0	0	0	0	0	0	0	0	0	0	0	0	0	0	0	0	0	0	0	0	0	0	0	0	0	0	0	0	0	0	0	0	0	0	0	0	0	0	0	0	0	0	0	0	0	0	0	0	0
PL11	0	0	0	0	0	0	0	0	0	0	0	0.00147142	0	0	0	0	0	0	0	0	0	0	0	0	0	0	0	0	0	0	0	0	0	0	0	0	0	0	0	0	0	0	0	0	0	0	0	0	0
PL11_1	0	0	0	0	0	0	0	0	0	0	0	0.00201645	0	0	0	0	0	0	0	0	0	0.000614336	0	0	0	0	0	0	0	0	0	0	0	0	0	0	0	0	0	0	0	0	0	0	0	0	0	0	0
PL11_2	0	0	0	0	0	0	0	0	0	0	0	0	0	0	0	0	0	0	0	0	0	0	0	0	0	0	0	0	0	0	0	0	0	0	0	0	0	0	0	0	0	0	0	0	0	0	0	0	0
PL12	0	0	0	0	0	0	0	0	0	0	0	0	0	0	0	0	0	0	0	0	0	0	0	0	0	0	0	0	0	0	0	0	0	0	0	0	0	0	0	0	0	0	0	0	0	0	0	0	0
PL12_1	0	0	0	0	0.00130734	0	0	0	0	0	0	0	0	0	0	0	0	0	0.00203156	0	0	0	0	0	0	0	0	0	0	0	0	0	0	0	0	0	0	0	0	0	0	0	0	0	0	0	0	0	0
PL12_2	0	0	0	0	0	0	0	0	0	0	0	0	0	0	0	0	0	0	0	0	0.00092235	0	0	0	0	0	0	0	0	0	0	0	0	0	0	0	0	0	0	0	0	0	0	0	0	0	0	0	0
PL13	0	0	0	0	0	0	0	0	0	0	0	0	0	0	0	0	0	0	0	0	0.000221956	0	0	0	0	0	0	0	0	0	0	0	0	0	0	0	0	0	0	0	0	0	0	0	0	0	0	0	0
PL15_2	0	0	0	0	0	0	0	0	0	0	0	0	0	0	0	0	0	0	0	0	0.000813838	0	0	0	0	0	0	0	0	0	0	0	0	0	0	0	0	0	0	0	0	0	0	0	0	0	0	0	0
PL21_1	0	0	0	0	0	0	0	0	0	0	0	0	0	0	0	0	0	0	0	0	0	0	0	0	0	0	0	0	0	0	0	0	0	0	0	0	0	0	0	0	0	0	0	0	0	0	0	0	0
PL22	0	0	0	0	0	0	0	2.29125e-05	0	0	0	0	0	0	0	0	0	0	0.000125776	0	0	0	0	0	0	0	0	0	0	0	0	0	0	0	0	0	0	0	0	0	0	0	0	0	0	0	0	0	0
PL26	0	0	0	0	0	0	0	0	0	0	0	0.00286883	0	0	0	0	0	0	0.000169524	0	0	0	0	0	0	0	0	0	0	0	0	0	0	0	0	0	0	0	0	0	0	0	0	0	0	0	0	0	0
PL27	0	0	0	0	0	0	0	0	0	0	0	0	0	0	0	0	0	0	7.10909e-05	0	0	0	0	0	0	0	0	0	0	0	0	0	0	0	0	0	0	0	0	0	0	0	0	0	0	0	0	0	0
PL29	0	0	0	0	0	0	0	0	0	0	0	0	0	0	0	0	0	0	0	0	0	0	0	0	0	0	0	0	0	0	0	0	0	0	0	0	0	0.00036286	0	0	0	0	0	0	0	0	0	0	0
PL33	0	0	0	0	0	0	0	0	0	0	0	0	0	0	0	0	0	0	8.47622e-05	0	0	0	0	0	0	0	0	0	0	0	0	0	0	0	0	0	0	0	0	0	0	0	0	0	0	0	0	0	0
PL33_1	0	0	0	0	0	0	0	0	0	0	0	0	0	0	0	0	0	0	0	0	0	0	0	0	0	0	0.000885924	0	0	0	0	0	0	0	0	0	0	0	0	0	0	0	0	0	0	0	0	0	0
PL33_2	0	0	0	0	0	0	0	0	0	0	0	0	0	0	0	0	0	0	0	0	0	0	0	0	0	0	0	0	0	0	0	0	0	0	0	0	0	0	0	0	0	0	0	0	0	0	0	0	0
PL38	0	0	0	0	0	0	0	0	0	0	0	0	0	0	0	0	0	0	0	0	0.0006708	0.000322972	0	0	0	0	0.00278318	0	0	0	0	0	0	0	0	0	0	0	0	0	0	0	0	0	0	0	0	0	0
PL40	0	0	0	0	0	0	0	0	0	0	0	0	0	0	0	0	0	0	0	0	0	0	0	0	0	0	0	0	0	0	0	0	0	0	0	0	0	0	0	0	0	0	0	0	0	0	0	0	0
PL42	0	0	0	0	0	0	0	0	0	0	0	0.00167689	0	0	0	0	0	0	0	0	0	0.000522371	0	0	0	0	0.00255423	0	0	0	0	0	0.00120438	0	0	0	0	0	0	0	0	0	0	0	0	0	0	0	0
PL8	0	0	0	0	8.19542e-05	0	0	0	0	0	0	0	0	0	0	0	0	0	0.000328112	0	0	0	0	0	0	0	0	0	0	0	0	0	0	0	0	0	0	0	0	0	0	0	0	0	0	0	0	0	0
PL8_2	0	0	0	0	0	0	0	0	0	0	0	0	0	0	0	0	0	0	0	0	0	0	0	0	0	0	0	0	0	0	0	0	0	0	0	0	0	0	0	0	0	0	0	0	0	0	0	0	0
PL8_3	0	0	0	0.000749594	0	0.00166313	0	0	0	0	0.000552815	0	0	0	0	0	0	0	0	0	0	0.000729671	0	0	0	0	0	0	0	0	0	0	0	0	0	0	0	0	0	0	0	0	0	0	0	0	0	0	0
PL9	0	0	0	0	0	0	0	0	0	0	0	0	0	0	0	0	0	0	0	0	0	0	0	0	0	0	0	0	0	0	0	0	0	0	0	0	0	0	0	0	0	0	0	0	0	0	0	0	0
SLH	0	0	0	0	0	0	0	0	0	0	0	0	0	0	0	0	0	0	0	0	0	0	0	0	0	0	0	0	0	0	0	0	0	0	0	0	0	0	0	0	0	0	0	0	0.000277992	0	0	0	0
[truncated: 47 more columns]

## Sheet: Table_S4-5
SAG_acc	CAZyme_HMM_match
PRJNA734875:LJC44_03385	CBM20
PRJNA734875:LJC26_05290	CBM48
PRJNA734875:LJB97_05410	GH28
PRJNA734875:LJC09_02730	CBM13
PRJNA734875:LJC41_02670	GH108
PRJNA734875:LJC71_04925	GH108
PRJNA734875:LJC26_04665	GT2
PRJNA734875:LJB97_02080	GH43_18
PRJNA734875:LJC60_00120	GH109
PRJNA734875:LJC60_06150	GH109
PRJNA734875:LJB82_03890	GH109
PRJNA734875:LJC43_05645	CBM50
PRJNA734875:LJC57_08185	CBM50
PRJNA734875:LJC48_06400	GT30
PRJNA734875:LJC59_09010	GT2
PRJNA734875:LJC15_00305	GT4
PRJNA734875:LJC57_02010	GT4
PRJNA734875:LJB98_00835	CBM32
PRJNA734875:LJC06_04365	GH109
PRJNA734875:LJB96_05580	GT83
PRJNA734875:LJC03_03890	GT83
PRJNA734875:LJC48_07510	GT2
PRJNA734875:LJC58_02805	GT2
PRJNA734875:LJB99_06645	AA6
PRJNA734875:LJC42_08655	GH109
PRJNA734875:LJC11_00565	GH23
PRJNA734875:LJC53_03640	CBM50
PRJNA734875:LJC67_02545	CBM50
PRJNA734875:LJB82_00060	CBM48
PRJNA734875:LJC33_02475	PL33_1
PRJNA734875:LJC58_02835	GT2
PRJNA734875:LJC38_02005	GH109
PRJNA734875:LJC44_01345	GH109
PRJNA734875:LJB77_00315	GT2
PRJNA734875:LJC23_04625	GT2
PRJNA734875:LJC35_05295	CBM51
PRJNA734875:LJC56_02915	CBM2
PRJNA734875:LJC10_00335	CBM34
PRJNA734875:LJC46_04525	GT2
PRJNA734875:LJC74_02290	GH151
PRJNA734875:LJB82_02630	GT2
PRJNA734875:LJC30_06960	CE1
PRJNA734875:LJC52_04275	GT2
PRJNA734875:LJC23_04815	GT92
PRJNA734875:LJC58_05730	GT2
PRJNA734875:LJC56_07965	CBM48
PRJNA734875:LJC43_07130	GH109
PRJNA734875:LJC57_04075	GH109
PRJNA734875:LJC28_01565	GH109
PRJNA734875:LJC56_03180	GH109
PRJNA734875:LJB95_03150	GH16
PRJNA734875:LJC23_04420	GT8
PRJNA734875:LJC37_05695	CE4
PRJNA734875:LJC62_04370	CBM50
PRJNA734875:LJC63_00460	CE3
PRJNA734875:LJC34_06980	CE4
PRJNA734875:LJC43_00220	GT2
PRJNA734875:LJC57_08735	GT2
PRJNA734875:LJC29_04635	CBM20
PRJNA734875:LJC61_05110	CBM34
PRJNA734875:LJC33_03530	GH109
PRJNA734875:LJC11_05835	CBM26
PRJNA734875:LJC19_00340	CE1
PRJNA734875:LJC51_09735	CBM2
PRJNA734875:LJB85_02380	GT51
PRJNA734875:LJC19_00335	CE1
PRJNA734875:LJC11_02990	CBM32
PRJNA734875:LJC58_09300	CBM32
PRJNA734875:LJC59_06430	GT2
PRJNA734875:LJC16_01810	CE1
PRJNA734875:LJC52_02790	GH109
PRJNA734875:LJB90_01805	GH26
PRJNA734875:LJB80_00305	CBM20
PRJNA734875:LJC03_01355	AA6
PRJNA734875:LJC61_01955	CBM13
PRJNA734875:LJB82_00390	GT2
PRJNA734875:LJB82_02575	GT4
PRJNA734875:LJB84_00080	GT4
PRJNA734875:LJC31_01570	GH109
PRJNA734875:LJC31_03720	CBM48
PRJNA734875:LJC35_03465	CBM20
PRJNA734875:LJC46_05550	GT51
PRJNA734875:LJC60_07495	GT2
PRJNA734875:LJC74_00920	GH123
PRJNA734875:LJB95_02540	GT90
PRJNA734875:LJC63_10040	GH109
PRJNA734875:LJB80_00350	CBM32
PRJNA734875:LJC27_02140	GH33
PRJNA734875:LJC45_05980	GT9
PRJNA734875:LJB90_00655	CBM48
PRJNA734875:LJC56_04175	GH109
PRJNA734875:LJB95_01485	GT2
PRJNA734875:LJB90_02610	CBM13
PRJNA734875:LJC35_05645	CBM50
PRJNA734875:LJC59_05260	CE4
PRJNA734875:LJB81_02170	GT2
PRJNA734875:LJC42_05775	CBM34
PRJNA734875:LJC09_03565	CBM48
PRJNA734875:LJC60_00095	GH109
PRJNA734875:LJC46_06700	CE4
PRJNA734875:LJC60_07530	GH3
PRJNA734875:LJB80_01365	GT2
PRJNA734875:LJC23_02440	GH109
PRJNA734875:LJC23_07110	GT92
PRJNA734875:LJC61_08665	GT2
PRJNA734875:LJB80_00305	CBM20
PRJNA734875:LJC49_04040	CBM13
PRJNA734875:LJB86_03110	GH23
PRJNA734875:LJC23_02545	GT2
PRJNA734875:LJC26_07970	GT92
PRJNA734875:LJC52_02315	GH109
PRJNA734875:LJC58_08865	CBM67
PRJNA734875:LJC09_03365	GT4
PRJNA734875:LJC23_01935	GT4
PRJNA734875:LJC43_03475	CBM20
PRJNA734875:LJC48_07245	GT4
PRJNA734875:LJC67_04690	CBM50
PRJNA734875:LJC68_06565	CBM50
PRJNA734875:LJC60_07490	GT2
PRJNA734875:LJC14_02510	GH109
PRJNA734875:LJC22_02255	AA6
PRJNA734875:LJC57_03145	CBM20
PRJNA734875:LJC38_06280	CBM32
PRJNA734875:LJC44_04895	CBM32
PRJNA734875:LJB91_00915	PL29
PRJNA734875:LJC00_00740	GT2
PRJNA734875:LJC26_05255	CE4
PRJNA734875:LJC31_04575	GH39
PRJNA734875:LJC58_02275	GH9
PRJNA734875:LJC61_04255	GH109
PRJNA734875:LJC35_05495	GH78
PRJNA734875:LJC54_04645	GH109
PRJNA734875:LJC21_02100	GT2
PRJNA734875:LJC29_05495	GT2
PRJNA734875:LJC72_07720	GT2
PRJNA734875:LJC25_03250	GT2
PRJNA734875:LJC30_03195	GT2
PRJNA734875:LJC73_04210	GT2
PRJNA734875:LJC58_03695	GT2
PRJNA734875:LJC64_02990	GH3
PRJNA734875:LJB98_05015	CBM13
PRJNA734875:LJC58_04185	GT2
PRJNA734875:LJC72_06160	GT2
PRJNA734875:LJB81_04450	GH23
PRJNA734875:LJC35_02075	GH109
PRJNA734875:LJC40_00455	CBM48
PRJNA734875:LJC54_09455	CBM20
PRJNA734875:LJC61_01080	GH109
PRJNA734875:LJC74_00755	GH164
PRJNA734875:LJB97_02840	GH109
PRJNA734875:LJC56_10790	GT4
PRJNA734875:LJB79_00960	PL29
PRJNA734875:LJC22_01590	GT2
PRJNA734875:LJC47_00935	GT2
PRJNA734875:LJC03_02280	GT4
PRJNA734875:LJC04_06705	GT2
PRJNA734875:LJC05_04155	GH109
PRJNA734875:LJC61_00220	GT2
PRJNA734875:LJC72_03955	GH109
PRJNA734875:LJC19_02765	GT2
PRJNA734875:LJC46_05205	GT4
PRJNA734875:LJC56_09950	AA4
PRJNA734875:LJB76_01320	GT2
PRJNA734875:LJB83_01435	CBM50
PRJNA734875:LJC38_07030	GH16
PRJNA734875:LJC40_07295	GT28
PRJNA734875:LJC44_01395	GH16
PRJNA734875:LJB75_01345	CE1
PRJNA734875:LJC41_04435	GT2
PRJNA734875:LJC51_04570	CBM32
PRJNA734875:LJC51_06615	GT2
PRJNA734875:LJC71_06070	GT2
PRJNA734875:LJB91_03550	GT4
PRJNA734875:LJC20_05775	CBM50
PRJNA734875:LJC26_02030	GT2
PRJNA734875:LJC44_01980	CE1
PRJNA734875:LJC54_09325	CBM50
PRJNA734875:LJC60_08255	GT2
PRJNA734875:LJB83_01435	CBM50
PRJNA734875:LJC17_02795	GT4
PRJNA734875:LJC49_06530	GT2
PRJNA734875:LJC34_04550	SLH
PRJNA734875:LJC46_04560	GT4
PRJNA734875:LJC62_00235	CE1
PRJNA734875:LJB97_00470	CBM50
PRJNA734875:LJC44_06985	GH23
PRJNA734875:LJC11_02910	CBM32
PRJNA734875:LJC43_03475	CBM20
PRJNA734875:LJC54_00610	GH109
PRJNA734875:LJC33_00205	GT2
PRJNA734875:LJB81_03300	GT4
PRJNA734875:LJC11_00460	GT2
PRJNA734875:LJC15_03090	GT4
PRJNA734875:LJC46_01910	GT2
PRJNA734875:LJC71_06245	AA6
PRJNA734875:LJC74_02115	GH109
PRJNA734875:LJC08_02935	GT2
PRJNA734875:LJC26_05310	GT4
PRJNA734875:LJC40_00930	GH23
PRJNA734875:LJC39_00360	GH109
PRJNA734875:LJB77_00320	GT2
PRJNA734875:LJC52_05070	GT32
PRJNA734875:LJC48_06215	GT2
PRJNA734875:LJC59_07370	CE19
PRJNA734875:LJC40_01445	GT2
PRJNA734875:LJC57_03625	GH109
PRJNA734875:LJC21_03510	CBM6
PRJNA734875:LJC29_03130	CBM6
PRJNA734875:LJC72_05125	CBM6
PRJNA734875:LJC54_03695	GH43_7
PRJNA734875:LJC47_00060	CE3
PRJNA734875:LJB90_03015	GH109
PRJNA734875:LJC63_03935	GH127
PRJNA734875:LJC43_06075	CE1
PRJNA734875:LJC57_03265	CE1
PRJNA734875:LJC20_05775	CBM50
PRJNA734875:LJC56_03450	GH73
PRJNA734875:LJB98_01510	CE1
PRJNA734875:LJC49_05410	GT2
PRJNA734875:LJC20_05775	CBM50
PRJNA734875:LJC44_00595	GT4
PRJNA734875:LJC63_10270	CE4
PRJNA734875:LJB97_03815	CBM20
PRJNA734875:LJC41_04740	GT4
PRJNA734875:LJC59_03085	GT4
PRJNA734875:LJC71_08830	GT4
PRJNA734875:LJC60_06450	GH109
PRJNA734875:LJB99_00600	GH109
PRJNA734875:LJC38_07205	GT4
PRJNA734875:LJC07_05000	GT2
PRJNA734875:LJC16_03380	CE1
PRJNA734875:LJC14_03195	GH73
PRJNA734875:LJC47_07190	GT81
PRJNA734875:LJC36_00155	GH24
PRJNA734875:LJC61_01905	CBM48
PRJNA734875:LJC57_10095	CE1
PRJNA734875:LJB95_03060	CE1
PRJNA734875:LJC33_06480	GH109
PRJNA734875:LJC49_08405	GT2
PRJNA734875:LJC11_05590	CBM61
PRJNA734875:LJC48_03375	CE4
PRJNA734875:LJB83_01435	CBM50
PRJNA734875:LJB83_01435	CBM50
PRJNA734875:LJC11_03465	GT2
PRJNA734875:LJC35_05605	GH109
PRJNA734875:LJC46_04565	GT4
PRJNA734875:LJC56_04265	GT2
PRJNA734875:LJC38_06940	GH33
PRJNA734875:LJC63_01275	CBM6
PRJNA734875:LJB81_01955	GT4
PRJNA734875:LJC09_00990	GT4
PRJNA734875:LJC32_00590	CE4
PRJNA734875:LJC39_02480	GH109
PRJNA734875:LJC01_01465	CBM48
PRJNA734875:LJC54_07535	GH109
PRJNA734875:LJC56_10925	GT4
PRJNA734875:LJB89_02395	GT2
PRJNA734875:LJB96_00400	GT2
PRJNA734875:LJC03_01060	GT2
PRJNA734875:LJC43_06515	CE1
PRJNA734875:LJC57_10130	CE1
PRJNA734875:LJC60_03010	GT2
PRJNA734875:LJC37_00860	CE1
PRJNA734875:LJC53_01230	CE1
PRJNA734875:LJC67_01005	CE1
PRJNA734875:LJC55_00895	GT76
PRJNA734875:LJC58_02630	CBM48
PRJNA734875:LJB92_04410	GT2
PRJNA734875:LJC67_05365	GT4
PRJNA734875:LJC68_08100	GT4
PRJNA734875:LJB94_00680	CE1
PRJNA734875:LJC48_01915	GT11
PRJNA734875:LJC62_04980	CE1
PRJNA734875:LJB86_02305	GH23
PRJNA734875:LJC45_05700	CE1
PRJNA734875:LJC27_06585	CE4
PRJNA734875:LJC34_04605	CBM48
PRJNA734875:LJB81_01235	GH23
PRJNA734875:LJC09_02225	GH23
PRJNA734875:LJC52_03385	CBM32
PRJNA734875:LJC43_01040	GT2
PRJNA734875:LJC46_05160	CE4
PRJNA734875:LJC49_00555	GT2
PRJNA734875:LJB82_02970	GT2
PRJNA734875:LJB96_05415	GT2
PRJNA734875:LJC09_00325	GT2
PRJNA734875:LJC25_00685	GT2
PRJNA734875:LJC30_02415	GT2
PRJNA734875:LJC33_00115	GH109
PRJNA734875:LJB85_02670	GT2
PRJNA734875:LJC35_03465	CBM20
PRJNA734875:LJB98_00685	GT23
PRJNA734875:LJC15_03040	GT2
PRJNA734875:LJC63_10395	CBM48
PRJNA734875:LJC27_04175	GT4
PRJNA734875:LJB92_00145	CE1
PRJNA734875:LJB99_04615	GH23
PRJNA734875:LJC33_08540	GH109
PRJNA734875:LJC12_02925	GT2
PRJNA734875:LJC62_02520	GT2
PRJNA734875:LJC61_08660	GT2
PRJNA734875:LJC21_02635	CE1
PRJNA734875:LJC43_02670	GH109
PRJNA734875:LJC57_06005	GH109
PRJNA734875:LJC72_03415	CE1
PRJNA734875:LJB87_00695	CE1
PRJNA734875:LJB82_00600	GT2
PRJNA734875:LJC57_03150	CBM20
PRJNA734875:LJB92_03290	GH5_25
PRJNA734875:LJC41_03330	GH23
PRJNA734875:LJC71_01840	GH23
PRJNA734875:LJC43_07465	GH109
PRJNA734875:LJC57_02490	GH109
PRJNA734875:LJB87_01945	GT2
PRJNA734875:LJC07_08745	GH109
PRJNA734875:LJC54_02840	CE1
PRJNA734875:LJC49_00555	GT2
PRJNA734875:LJC68_10220	GT4
PRJNA734875:LJB97_00880	GH5_42
PRJNA734875:LJC10_00310	CBM48
PRJNA734875:LJC58_02965	CBM48
PRJNA734875:LJC23_07075	GT2
PRJNA734875:LJC40_07775	AA6
PRJNA734875:LJC23_01680	GT2
PRJNA734875:LJC74_04440	GT2
PRJNA734875:LJC36_02030	GT2
PRJNA734875:LJC58_03610	CBM67
PRJNA734875:LJB97_05030	CE19
PRJNA734875:LJC60_10800	CBM48
PRJNA734875:LJC05_00835	CE1
PRJNA734875:LJB99_03665	AA4
PRJNA734875:LJC04_02755	GT83
PRJNA734875:LJC37_01865	GT2
PRJNA734875:LJC38_05595	GH109
PRJNA734875:LJC44_00730	GH109
PRJNA734875:LJC53_05805	GT2
PRJNA734875:LJC67_04145	GT2
PRJNA734875:LJC68_04865	GT2
PRJNA734875:LJC74_01445	GT4
PRJNA734875:LJB80_01690	GT11
PRJNA734875:LJC23_03845	GT2
PRJNA734875:LJC32_02230	GH109
PRJNA734875:LJC36_03075	GH23
PRJNA734875:LJC58_05775	GH38
PRJNA734875:LJC02_00740	GH73
PRJNA734875:LJC33_02480	GH109
PRJNA734875:LJC21_04115	GH109
PRJNA734875:LJC29_05360	GH109
PRJNA734875:LJC33_03755	GT4
PRJNA734875:LJC63_12980	GH109
PRJNA734875:LJC72_08035	GH109
PRJNA734875:LJB81_02245	GT2
PRJNA734875:LJC07_02265	CBM48
PRJNA734875:LJC14_01175	GH109
PRJNA734875:LJC15_01960	AA4
PRJNA734875:LJC22_07185	GT2
PRJNA734875:LJC56_00260	GH109
PRJNA734875:LJC37_05025	GT32
PRJNA734875:LJC67_02050	GT32
PRJNA734875:LJC68_06810	GT32
PRJNA734875:LJC37_02735	CE1
PRJNA734875:LJC48_03810	GT2
PRJNA734875:LJC53_02795	CE1
PRJNA734875:LJC68_00890	CE1
PRJNA734875:LJC74_09340	GH109
PRJNA734875:LJC57_01995	GT4
PRJNA734875:LJC67_01960	CE1
PRJNA734875:LJC11_03575	CE4
PRJNA734875:LJB89_02400	GT2
PRJNA734875:LJC26_00740	GT92
PRJNA734875:LJC42_02855	CBM48
PRJNA734875:LJB92_02465	CE4
PRJNA734875:LJC33_05145	GH109
PRJNA734875:LJC51_06730	GT2
PRJNA734875:LJB77_03370	GT2
PRJNA734875:LJB98_03805	CBM20
PRJNA734875:LJC00_00215	GH117
PRJNA734875:LJC07_05920	GH109
PRJNA734875:LJC35_05880	GT2
PRJNA734875:LJC42_03795	GH109
PRJNA734875:LJC39_01340	CBM20
PRJNA734875:LJC46_06750	CE4
PRJNA734875:LJC58_05660	GH23
PRJNA734875:LJB77_00315	GT2
PRJNA734875:LJC16_01225	GT2
PRJNA734875:LJB99_02185	GH23
PRJNA734875:LJC19_03600	GT4
PRJNA734875:LJC49_00255	GT2
PRJNA734875:LJC44_03385	CBM20
PRJNA734875:LJB97_03815	CBM20
PRJNA734875:LJC11_05545	CE4
PRJNA734875:LJC54_09455	CBM20
PRJNA734875:LJC74_10215	GH142
PRJNA734875:LJC09_02855	GT4
PRJNA734875:LJC18_02710	GT32
PRJNA734875:LJB93_01495	GT2
PRJNA734875:LJC56_05685	GH109
PRJNA734875:LJC15_04140	CE4
PRJNA734875:LJC26_08070	CE4
PRJNA734875:LJC39_01340	CBM20
PRJNA734875:LJC07_07540	GH109
PRJNA734875:LJC52_00845	GT2
PRJNA734875:LJB97_03230	CBM32
PRJNA734875:LJC15_06180	GT4
PRJNA734875:LJB82_04065	GT4
PRJNA734875:LJC58_06150	GH109
PRJNA734875:LJC15_03505	CE4
PRJNA734875:LJC32_01740	GT2
PRJNA734875:LJC37_05030	GT32
PRJNA734875:LJC67_02055	GT32
PRJNA734875:LJC68_06815	GT32
PRJNA734875:LJB81_03290	GT4
PRJNA734875:LJC20_03230	GT4
PRJNA734875:LJC52_01095	GH23
PRJNA734875:LJC59_05045	CE4
PRJNA734875:LJC64_02660	GT2
PRJNA734875:LJC20_03170	GT4
PRJNA734875:LJC42_07925	GT76
PRJNA734875:LJC43_01965	GT2
PRJNA734875:LJC57_01745	GT2
PRJNA734875:LJB75_01470	CE1
PRJNA734875:LJC15_02950	GT4
PRJNA734875:LJC48_03110	GT8
PRJNA734875:LJC58_04335	CBM67
PRJNA734875:LJB89_04675	GT2
PRJNA734875:LJB88_01290	GT4
PRJNA734875:LJC32_06140	GH24
PRJNA734875:LJC58_03645	CBM67
PRJNA734875:LJB75_00015	GT2
PRJNA734875:LJB93_01235	GH23
PRJNA734875:LJB98_05220	GT4
PRJNA734875:LJC05_02160	CBM32
PRJNA734875:LJC51_04565	CBM67
PRJNA734875:LJC72_03170	CBM32
PRJNA734875:LJB98_00695	GT2
PRJNA734875:LJC61_01640	GT2
PRJNA734875:LJC21_01735	GT2
PRJNA734875:LJC72_02395	GT2
PRJNA734875:LJB98_04125	GT2
PRJNA734875:LJB85_01880	AA6
PRJNA734875:LJB85_02645	GT2
PRJNA734875:LJB92_01490	CBM32
PRJNA734875:LJC12_01730	AA6
PRJNA734875:LJC12_02955	GT2
PRJNA734875:LJC62_02490	GT2
PRJNA734875:LJC62_03605	AA6
PRJNA734875:LJB90_01030	CE14
PRJNA734875:LJC34_00590	GT2
PRJNA734875:LJB84_00220	GT8
PRJNA734875:LJC09_02525	CE4
PRJNA734875:LJC18_00010	GH23
PRJNA734875:LJC33_00150	GH109
PRJNA734875:LJC51_01415	GH109
PRJNA734875:LJC52_05980	CBM32
PRJNA734875:LJB86_01760	CE14
PRJNA734875:LJC00_04385	GT2
PRJNA734875:LJC09_04725	GT4
PRJNA734875:LJC49_04040	CBM13
PRJNA734875:LJC51_01455	GH109
PRJNA734875:LJB89_03435	GT2
PRJNA734875:LJC09_01425	GT4
PRJNA734875:LJC29_06255	GT2
PRJNA734875:LJC31_01850	GT28
PRJNA734875:LJC72_06200	GT2
PRJNA734875:LJC06_04085	GH109
PRJNA734875:LJC34_06695	CBM54
PRJNA734875:LJC54_06930	GH109
PRJNA734875:LJC57_09925	PL29
PRJNA734875:LJC64_02625	CE4
PRJNA734875:LJC07_08105	GT76
PRJNA734875:LJC27_02625	GT76
PRJNA734875:LJC64_02090	GT2
PRJNA734875:LJC22_00405	GT2
PRJNA734875:LJC37_02015	GT2
PRJNA734875:LJC47_02495	GT2
PRJNA734875:LJC67_04880	GT2
PRJNA734875:LJC68_08525	GT2
PRJNA734875:LJC37_04180	GH23
PRJNA734875:LJC67_06610	GH23
PRJNA734875:LJC68_09255	GH23
PRJNA734875:LJB91_04145	GH23
PRJNA734875:LJC71_06760	GT4
PRJNA734875:LJC60_07495	GT2
PRJNA734875:LJC28_03305	GT2
PRJNA734875:LJC20_04245	GH109
PRJNA734875:LJC23_05880	GT2
PRJNA734875:LJB82_03175	GT2
PRJNA734875:LJC48_02775	GT4
PRJNA734875:LJB91_01735	GH23
PRJNA734875:LJC28_00405	GT11
PRJNA734875:LJB82_00565	GT2
PRJNA734875:LJC09_03965	GT2
PRJNA734875:LJC28_03300	GT2
PRJNA734875:LJC44_01445	GH33
PRJNA734875:LJB80_02115	GT4
PRJNA734875:LJC36_03495	GT4
PRJNA734875:LJB76_02185	GT2
PRJNA734875:LJC58_02800	GT2
PRJNA734875:LJC32_03405	GT2
PRJNA734875:LJC31_08210	GT10
PRJNA734875:LJC60_04605	CE4
PRJNA734875:LJC63_03615	GT2
PRJNA734875:LJB91_04170	GH109
PRJNA734875:LJC52_05375	GT2
PRJNA734875:LJC60_02060	CE1
PRJNA734875:LJC35_01935	GT27
PRJNA734875:LJC05_01500	GH3
PRJNA734875:LJC51_06850	CBM67
PRJNA734875:LJC26_06620	GT4
PRJNA734875:LJC11_01760	GT2
PRJNA734875:LJB86_01720	GT4
PRJNA734875:LJC49_03275	GT2
PRJNA734875:LJC54_02165	CBM32
PRJNA734875:LJB79_01250	GH23
PRJNA734875:LJB80_00550	GH23
PRJNA734875:LJC34_03055	GT2
PRJNA734875:LJC37_02575	GT27
PRJNA734875:LJC53_01440	GT27
PRJNA734875:LJC68_01455	GT27
PRJNA734875:LJB95_02805	GT51
PRJNA734875:LJB90_02545	CBM13
PRJNA734875:LJC56_07350	GT28
PRJNA734875:LJC23_01045	GH109
PRJNA734875:LJC56_06220	AA4
PRJNA734875:LJC74_09045	PL22
PRJNA734875:LJB84_01250	CBM20
PRJNA734875:LJC58_04115	CBM67
PRJNA734875:LJC35_03340	GT2
PRJNA734875:LJC60_02800	GT2
PRJNA734875:LJB89_02405	GT2
PRJNA734875:LJC58_06520	GH109
PRJNA734875:LJC58_10330	GT32
PRJNA734875:LJC43_00730	GT4
PRJNA734875:LJC51_08035	CE4
PRJNA734875:LJC57_05720	GT4
PRJNA734875:LJC36_03955	GT2
PRJNA734875:LJC25_05680	GT2
PRJNA734875:LJC30_02295	GT2
PRJNA734875:LJC56_03435	GT2
PRJNA734875:LJC34_06975	CE4
PRJNA734875:LJC58_00220	GT2
PRJNA734875:LJC59_02355	GT4
PRJNA734875:LJC17_05095	GT4
PRJNA734875:LJC35_05805	GT2
PRJNA734875:LJC26_06470	AA4
PRJNA734875:LJC38_04740	GH23
PRJNA734875:LJC44_02560	GH23
PRJNA734875:LJC68_05170	GT4
PRJNA734875:LJC15_03340	GT4
PRJNA734875:LJC26_01270	GH109
PRJNA734875:LJC42_00795	GH109
PRJNA734875:LJC16_01130	GT83
PRJNA734875:LJC52_03445	GH23
PRJNA734875:LJC61_07385	GT2
PRJNA734875:LJC49_08970	GT2
PRJNA734875:LJC71_00310	GH23
PRJNA734875:LJC63_04000	GT2
PRJNA734875:LJC54_01250	GH23
PRJNA734875:LJC61_09600	GT4
PRJNA734875:LJC46_01335	GT4
PRJNA734875:LJC52_02050	GT23
PRJNA734875:LJC11_02215	GT2
PRJNA734875:LJB79_00010	GH99
PRJNA734875:LJC60_05405	GT2
PRJNA734875:LJB81_02375	GT4
PRJNA734875:LJC56_10930	GT4
PRJNA734875:LJB87_02460	GH23
PRJNA734875:LJC26_05175	GH23
PRJNA734875:LJB96_00515	GT2
PRJNA734875:LJC27_07485	GT2
PRJNA734875:LJC38_06985	GT2
PRJNA734875:LJC63_10130	GH109
PRJNA734875:LJB80_01705	GT2
PRJNA734875:LJC42_08755	GT2
PRJNA734875:LJC16_01445	GT4
PRJNA734875:LJC43_03370	GH109
PRJNA734875:LJC52_01635	CBM32
PRJNA734875:LJC57_02060	GH109
PRJNA734875:LJB92_01535	GH23
PRJNA734875:LJB82_00115	CE4
PRJNA734875:LJC02_02080	GT14
PRJNA734875:LJC53_07850	GH23
PRJNA734875:LJC33_04265	GH127
PRJNA734875:LJC37_05035	GT32
PRJNA734875:LJC67_02060	GT32
PRJNA734875:LJC68_06820	GT32
PRJNA734875:LJC71_04745	GT83
PRJNA734875:LJC72_02055	GH109
PRJNA734875:LJC74_10235	GH151
PRJNA734875:LJB88_01975	CE4
PRJNA734875:LJC03_01175	GT2
PRJNA734875:LJB86_00695	AA4
PRJNA734875:LJC42_01485	GH151
PRJNA734875:LJC59_08060	GT4
PRJNA734875:LJC46_01570	GT2
PRJNA734875:LJB92_01505	CBM32
PRJNA734875:LJC06_04350	CBM20
PRJNA734875:LJC43_05645	GH23
PRJNA734875:LJC57_08185	GH23
PRJNA734875:LJC23_04610	GT4
PRJNA734875:LJB91_01210	CBM51
PRJNA734875:LJB92_00305	GT2
PRJNA734875:LJC02_01265	GH109
PRJNA734875:LJC62_04370	GH23
PRJNA734875:LJC58_05620	GH109
PRJNA734875:LJB82_03880	GH109
PRJNA734875:LJB95_01480	GT4
PRJNA734875:LJB96_00540	GT2
PRJNA734875:LJC17_02365	GT32
PRJNA734875:LJB84_01135	GT2
PRJNA734875:LJC05_01830	CE19
PRJNA734875:LJC10_04125	GT2
PRJNA734875:LJC19_01720	GH23
PRJNA734875:LJC58_05510	PL22
PRJNA734875:LJB96_01395	GT2
PRJNA734875:LJC01_03070	GT28
PRJNA734875:LJC03_04720	GT2
PRJNA734875:LJC11_02245	GT2
PRJNA734875:LJC35_05645	GH23
PRJNA734875:LJC54_06925	GH109
PRJNA734875:LJC59_04630	GT2
PRJNA734875:LJC20_03190	GT4
PRJNA734875:LJC33_05700	GH109
PRJNA734875:LJC43_06365	GT2
PRJNA734875:LJC57_03855	GT2
PRJNA734875:LJC23_04335	GH24
PRJNA734875:LJC56_10620	GT2
PRJNA734875:LJC72_08195	CBM6
PRJNA734875:LJC04_06705	GT2
PRJNA734875:LJC05_04455	CBM6
PRJNA734875:LJC14_01185	GH109
PRJNA734875:LJC15_01555	GT2
PRJNA734875:LJC35_05470	GH76
PRJNA734875:LJC44_06095	GT27
PRJNA734875:LJC52_04370	GT2
PRJNA734875:LJC06_03285	GT4
PRJNA734875:LJC28_01420	GT4
PRJNA734875:LJC54_08905	GH23
PRJNA734875:LJC15_03420	GT2
PRJNA734875:LJC38_02295	GH108
PRJNA734875:LJC44_05045	GH108
PRJNA734875:LJC23_00205	GT2
PRJNA734875:LJC28_04310	GT94
PRJNA734875:LJC28_02985	CE1
PRJNA734875:LJC18_02685	GH102
PRJNA734875:LJB81_03190	GT2
PRJNA734875:LJC00_01055	CBM32
PRJNA734875:LJC52_02055	GT2
PRJNA734875:LJC27_04145	GH109
PRJNA734875:LJB97_00055	GT4
PRJNA734875:LJB80_01630	GH28
PRJNA734875:LJB87_01130	GT4
PRJNA734875:LJC54_05385	GT27
PRJNA734875:LJB83_00355	GT2
PRJNA734875:LJC29_06695	CBM6
PRJNA734875:LJC35_03325	GH109
PRJNA734875:LJC09_00985	GT2
PRJNA734875:LJC11_02735	CE4
PRJNA734875:LJB81_01950	GT2
PRJNA734875:LJC02_01400	CE1
PRJNA734875:LJC54_09275	GT94
PRJNA734875:LJC46_07060	GT2
PRJNA734875:LJC26_07235	GT2
PRJNA734875:LJC61_08665	GT2
PRJNA734875:LJC27_06580	CE4
PRJNA734875:LJC49_05940	GT2
PRJNA734875:LJC39_02240	GT94
PRJNA734875:LJB92_00345	GT4
PRJNA734875:LJC38_04695	CE4
PRJNA734875:LJC44_03080	CE4
PRJNA734875:LJB89_01775	GT4
PRJNA734875:LJB99_00535	GT2
PRJNA734875:LJC11_01770	GT2
PRJNA734875:LJC43_07175	GH23
PRJNA734875:LJC57_06130	GH23
PRJNA734875:LJC63_11095	GH109
PRJNA734875:LJC74_08915	GH109
PRJNA734875:LJC43_04485	GT4
PRJNA734875:LJC54_01740	GT2
PRJNA734875:LJC57_04410	GT4
PRJNA734875:LJC59_01990	GT2
PRJNA734875:LJC20_04200	GT2
PRJNA734875:LJC67_01540	GH73
PRJNA734875:LJC36_04900	GT2
PRJNA734875:LJB97_04770	GH109
PRJNA734875:LJC58_06530	GH109
PRJNA734875:LJC72_08705	GH23
PRJNA734875:LJC04_02950	GT2
PRJNA734875:LJC20_06255	GH23
PRJNA734875:LJC26_04845	GT8
PRJNA734875:LJC43_04810	GH109
PRJNA734875:LJC48_07095	GH23
PRJNA734875:LJC52_02750	GT2
PRJNA734875:LJC57_09025	GH109
PRJNA734875:LJC11_02640	GH23
PRJNA734875:LJC63_08990	GH109
PRJNA734875:LJC14_00820	GT4
PRJNA734875:LJC26_06435	GH23
PRJNA734875:LJC54_04775	GH109
PRJNA734875:LJC56_01660	GT2
PRJNA734875:LJB86_06070	GH23
PRJNA734875:LJC06_02520	GH23
PRJNA734875:LJC23_04410	GT2
PRJNA734875:LJC36_01955	GT4
PRJNA734875:LJC36_06420	AA1
PRJNA734875:LJC59_03095	GT2
PRJNA734875:LJC62_00295	GT4
PRJNA734875:LJC02_03920	CBM32
PRJNA734875:LJC35_05430	GH23
PRJNA734875:LJB91_03305	GT4
PRJNA734875:LJC43_00120	GH109
PRJNA734875:LJC47_04930	GT2
PRJNA734875:LJB77_02340	GT2
PRJNA734875:LJC59_07415	GT2
PRJNA734875:LJC41_09190	GH23
PRJNA734875:LJC71_00075	GH23
PRJNA734875:LJC04_06905	AA7
PRJNA734875:LJC58_02820	GT2
PRJNA734875:LJC43_05095	CE4
PRJNA734875:LJC57_04010	CE4
PRJNA734875:LJC07_03130	GH109
PRJNA734875:LJB92_03195	GT2
PRJNA734875:LJC20_02630	GT2
PRJNA734875:LJC46_01985	GH109
PRJNA734875:LJC52_05365	GT2
PRJNA734875:LJC54_04895	GT2
PRJNA734875:LJC02_02585	GH109
PRJNA734875:LJC35_04660	CE1
PRJNA734875:LJB84_03410	CBM51
PRJNA734875:LJC46_06810	GT2
PRJNA734875:LJB91_03045	GH109
PRJNA734875:LJC52_04695	GT75
PRJNA734875:LJC46_01570	GT8
PRJNA734875:LJC58_02805	GT2
PRJNA734875:LJC09_02940	GH23
PRJNA734875:LJC54_09325	GH23
PRJNA734875:LJC46_01470	CE4
PRJNA734875:LJC07_05010	GT2
PRJNA734875:LJB97_00695	GT2
PRJNA734875:LJC20_03195	GT4
PRJNA734875:LJC36_03950	GT2
PRJNA734875:LJC63_02485	CE4
PRJNA734875:LJB82_00575	GT2
PRJNA734875:LJC09_03955	GT2
PRJNA734875:LJC32_03815	GH109
PRJNA734875:LJC46_07920	GT8
PRJNA734875:LJC60_00040	GH109
PRJNA734875:LJB98_01470	GT92
PRJNA734875:LJC41_07875	AA4
PRJNA734875:LJC61_00220	GT2
PRJNA734875:LJC71_00450	AA4
PRJNA734875:LJC33_08730	GH109
PRJNA734875:LJC43_05885	GH109
PRJNA734875:LJC57_04810	GH109
PRJNA734875:LJC00_00215	GH117
PRJNA734875:LJC19_02010	GH23
PRJNA734875:LJC20_03250	GT2
PRJNA734875:LJC26_05745	GT8
PRJNA734875:LJC39_03195	GT2
PRJNA734875:LJB97_00470	GH23
PRJNA734875:LJC00_01605	GH23
PRJNA734875:LJC04_02585	GT2
PRJNA734875:LJC04_03435	AA6
PRJNA734875:LJC20_03770	GH109
PRJNA734875:LJC58_05810	CBM67
PRJNA734875:LJC39_02855	GH117
PRJNA734875:LJC05_02270	GT2
PRJNA734875:LJC30_04590	GT83
PRJNA734875:LJC69_00015	GT83
PRJNA734875:LJC72_11220	GT2
PRJNA734875:LJC73_02655	GT83
PRJNA734875:LJB92_03375	CE4
PRJNA734875:LJC34_05105	CBM54
PRJNA734875:LJC34_00810	GH23
PRJNA734875:LJC41_04965	GH23
PRJNA734875:LJC05_04560	CBM57
PRJNA734875:LJC71_05440	GH23
PRJNA734875:LJC74_05525	GH109
PRJNA734875:LJC54_03935	GH109
PRJNA734875:LJC28_04225	CE4
PRJNA734875:LJC26_00960	GT4
PRJNA734875:LJC51_06560	GH109
PRJNA734875:LJB96_03940	GH109
PRJNA734875:LJC03_03935	GH109
PRJNA734875:LJC12_04025	GT2
PRJNA734875:LJC53_04490	GT2
PRJNA734875:LJC62_04485	GT2
PRJNA734875:LJC67_02940	GT2
PRJNA734875:LJC68_00670	GT2
PRJNA734875:LJC74_06975	GT2
PRJNA734875:LJB77_00320	GT2
PRJNA734875:LJB97_00020	GH109
PRJNA734875:LJC02_03840	GT4
PRJNA734875:LJC43_01050	GT2
PRJNA734875:LJC57_05300	GT2
PRJNA734875:LJC14_01265	GH109
PRJNA734875:LJC21_00060	CBM57
PRJNA734875:LJC29_00645	CBM57
PRJNA734875:LJC39_03080	GH109
PRJNA734875:LJC72_02235	CBM57
PRJNA734875:LJC74_04975	GH18
PRJNA734875:LJB88_00025	GT2
PRJNA734875:LJC43_04480	GT2
PRJNA734875:LJC57_04405	GT2
PRJNA734875:LJC61_06460	GT4
PRJNA734875:LJB94_01230	GH16
PRJNA734875:LJB96_01885	GT2
PRJNA734875:LJB99_04725	GH23
PRJNA734875:LJC03_05255	GT2
PRJNA734875:LJC17_00485	AA4
PRJNA734875:LJC24_02505	GT4
PRJNA734875:LJC32_00485	CE4
PRJNA734875:LJC62_00460	GH16
PRJNA734875:LJB80_00030	GH109
PRJNA734875:LJC08_00595	AA4
PRJNA734875:LJC15_04470	GT2
PRJNA734875:LJC49_04725	GT2
PRJNA734875:LJC17_02370	GT4
PRJNA734875:LJC58_02815	GT2
PRJNA734875:LJC12_05405	GT2
PRJNA734875:LJC57_06490	CBM67
PRJNA734875:LJC62_00665	GT2
PRJNA734875:LJC63_08945	GH109
PRJNA734875:LJC15_03610	GT2
PRJNA734875:LJC32_05420	GH109
PRJNA734875:LJC49_05965	GT4
PRJNA734875:LJC04_05235	GH23
PRJNA734875:LJC72_08195	CBM6
PRJNA734875:LJB91_01380	CBM13
PRJNA734875:LJC05_04455	CBM6
PRJNA734875:LJB98_05120	GH109
PRJNA734875:LJC27_04155	GT2
PRJNA734875:LJC29_03430	GT2
PRJNA734875:LJC72_09540	GT2
PRJNA734875:LJC74_05745	GH18
PRJNA734875:LJB97_01370	GH9
PRJNA734875:LJC10_03030	GT2
PRJNA734875:LJC60_01680	GH33
PRJNA734875:LJB81_03705	GT2
PRJNA734875:LJC28_01040	GT4
PRJNA734875:LJB91_01335	GT4
PRJNA734875:LJC38_01200	GT2
PRJNA734875:LJC44_05305	GT2
PRJNA734875:LJC15_00240	GH24
PRJNA734875:LJC27_04215	GT4
PRJNA734875:LJB91_03310	GT2
PRJNA734875:LJC38_02915	GH109
PRJNA734875:LJC33_08735	GH5_34
PRJNA734875:LJC49_05950	GT4
PRJNA734875:LJC59_05715	GH23
PRJNA734875:LJC29_05380	GH23
PRJNA734875:LJC04_05580	GT4
PRJNA734875:LJC15_03265	GH23
PRJNA734875:LJC37_03535	GT4
PRJNA734875:LJC53_05085	GT4
PRJNA734875:LJC67_04275	GT4
PRJNA734875:LJC68_07515	GT4
PRJNA734875:LJB85_03060	GT27
PRJNA734875:LJB97_02915	CE4
PRJNA734875:LJC12_04770	GT27
PRJNA734875:LJC44_00770	CBM32
PRJNA734875:LJC39_01280	GH109
PRJNA734875:LJC33_06960	GH109
PRJNA734875:LJC69_05070	GH23
PRJNA734875:LJB82_01645	GT4
PRJNA734875:LJC09_02160	GT4
PRJNA734875:LJC28_00750	GH23
PRJNA734875:LJC29_00795	GT2
PRJNA734875:LJC29_06695	CBM6
PRJNA734875:LJC72_01980	GT2
PRJNA734875:LJC54_07610	CE4
PRJNA734875:LJC07_05025	CE5
PRJNA734875:LJB97_00530	GH109
PRJNA734875:LJC06_02020	CBM32
PRJNA734875:LJC58_00425	GH109
PRJNA734875:LJC30_01945	GH23
PRJNA734875:LJC69_00270	GH23
PRJNA734875:LJC73_03485	GH23
PRJNA734875:LJC09_04065	GH23
PRJNA734875:LJC24_05495	AA4
PRJNA734875:LJC28_02710	GT4
PRJNA734875:LJC29_06250	GT2
PRJNA734875:LJC72_06195	GT2
PRJNA734875:LJB81_04240	GH23
PRJNA734875:LJC11_03455	GT4
PRJNA734875:LJC28_01060	GH23
PRJNA734875:LJB98_02185	CE4
PRJNA734875:LJC45_04680	CE4
PRJNA734875:LJB96_05575	GT4
PRJNA734875:LJC63_09285	GH109
PRJNA734875:LJC22_00490	GT2
PRJNA734875:LJC29_00790	GT4
PRJNA734875:LJC29_01765	GT2
PRJNA734875:LJC72_01985	GT4
PRJNA734875:LJC72_05990	GT2
PRJNA734875:LJB81_04175	GT2
PRJNA734875:LJB85_01755	GH23
PRJNA734875:LJC12_01605	GH23
PRJNA734875:LJC63_10175	CE1
PRJNA734875:LJB91_02585	GT94
PRJNA734875:LJC12_02490	GH23
PRJNA734875:LJC48_01905	GT2
PRJNA734875:LJC74_05815	GH18
PRJNA734875:LJB97_03150	GH109
PRJNA734875:LJC15_00290	AA4
PRJNA734875:LJC54_02450	GT4
PRJNA734875:LJB95_00145	GT2
PRJNA734875:LJC05_02740	CE4
PRJNA734875:LJC72_13585	CE4
PRJNA734875:LJC09_04295	GT2
PRJNA734875:LJC54_08495	GH109
PRJNA734875:LJC02_03525	GT4
PRJNA734875:LJC51_09310	GT2
PRJNA734875:LJB81_00595	GT2
PRJNA734875:LJC22_07190	GT2
PRJNA734875:LJC38_05820	GH109
PRJNA734875:LJC49_05965	GT2
PRJNA734875:LJB96_00550	GT2
PRJNA734875:LJC03_05120	GT2
PRJNA734875:LJC54_01675	GT2
PRJNA734875:LJC58_08220	CBM67
PRJNA734875:LJC72_05230	CBM6
PRJNA734875:LJC24_03340	AA4
PRJNA734875:LJC46_07705	GT2
PRJNA734875:LJC34_04515	CE4
PRJNA734875:LJC47_03180	GT83
PRJNA734875:LJB99_00635	GT2
PRJNA734875:LJC63_03610	GT2
PRJNA734875:LJC38_04390	GT94
PRJNA734875:LJC52_05515	GT4
PRJNA734875:LJB90_02145	GH109
PRJNA734875:LJC52_05380	GT2
PRJNA734875:LJC54_05230	CBM6
PRJNA734875:LJC37_04030	GT2
PRJNA734875:LJC53_01500	GT2
PRJNA734875:LJC63_03590	GT2
PRJNA734875:LJC67_03995	GT2
PRJNA734875:LJC68_08395	GT2
PRJNA734875:LJC31_04110	GT2
PRJNA734875:LJC33_03970	GH109
PRJNA734875:LJB77_00960	CE4
PRJNA734875:LJC73_00130	GT4
PRJNA734875:LJB93_00920	GH23
PRJNA734875:LJC63_03620	GT4
PRJNA734875:LJC62_00305	GT4
PRJNA734875:LJC41_07720	GT2
PRJNA734875:LJC71_10690	GT2
PRJNA734875:LJC46_06935	GT4
PRJNA734875:LJC51_01395	GH109
PRJNA734875:LJC34_02425	CE4
PRJNA734875:LJC40_01175	GH23
PRJNA734875:LJC09_01770	GT4
PRJNA734875:LJC36_06320	GH23
PRJNA734875:LJC61_03475	GT2
PRJNA734875:LJC43_00745	GT2
PRJNA734875:LJC57_05705	GT2
PRJNA734875:LJC58_08070	GT2
PRJNA734875:LJC61_08660	GT2
PRJNA734875:LJB92_03355	GH23
PRJNA734875:LJC61_07265	GT2
PRJNA734875:LJC44_02700	GT2
PRJNA734875:LJC48_07475	GT4
PRJNA734875:LJC20_05555	GT2
PRJNA734875:LJC25_04445	GT2
PRJNA734875:LJC30_01220	GT2
PRJNA734875:LJC41_04730	GT2
PRJNA734875:LJC53_07100	GT2
PRJNA734875:LJC67_03840	GT2
PRJNA734875:LJC68_02900	GT2
PRJNA734875:LJC69_02370	GT2
PRJNA734875:LJC71_08840	GT2
PRJNA734875:LJC73_04755	GT2
PRJNA734875:LJC42_06685	CE4
PRJNA734875:LJB90_00735	GH109
PRJNA734875:LJC06_02280	CBM62
PRJNA734875:LJB84_00225	GT94
PRJNA734875:LJC22_00505	CE4
PRJNA734875:LJC22_05775	CE4
PRJNA734875:LJC35_02730	CE4
PRJNA734875:LJC47_06425	CE4
PRJNA734875:LJC34_04520	CE4
PRJNA734875:LJB98_00605	GH37
PRJNA734875:LJB99_01070	GT2
PRJNA734875:LJC63_04285	GH23
PRJNA734875:LJC16_00030	GT2
PRJNA734875:LJC17_00620	CE4
PRJNA734875:LJC36_05315	GT2
PRJNA734875:LJB87_01390	CE4
PRJNA734875:LJC11_02545	GH23
PRJNA734875:LJC35_07225	GH109
PRJNA734875:LJC54_09910	GH9
PRJNA734875:LJC56_10910	GT2
PRJNA734875:LJC37_02325	GT2
PRJNA734875:LJC67_05445	GT2
PRJNA734875:LJC68_06665	GT2
PRJNA734875:LJC63_03590	GT2
PRJNA734875:LJC51_08130	GT4
PRJNA734875:LJC29_04235	GT2
PRJNA734875:LJC72_07765	GT2
PRJNA734875:LJC15_01640	GT2
PRJNA734875:LJC51_08205	GT4
PRJNA734875:LJC43_04500	GT2
PRJNA734875:LJC57_04425	GT2
PRJNA734875:LJC23_01060	GT2
PRJNA734875:LJC63_05910	GH33
PRJNA734875:LJB87_01135	GT4
PRJNA734875:LJC06_01690	CBM32
PRJNA734875:LJC13_00255	GH18
PRJNA734875:LJC13_02170	CE4
PRJNA734875:LJC41_04440	GT2
PRJNA734875:LJC71_06075	GT2
PRJNA734875:LJC49_00550	GT2
PRJNA734875:LJC09_04720	GT2
PRJNA734875:LJC71_04750	GT2
PRJNA734875:LJB96_00580	GT2
PRJNA734875:LJC03_06020	GT2
PRJNA734875:LJC56_12110	CE4
PRJNA734875:LJC10_04870	CE4
PRJNA734875:LJC63_03595	GT2
PRJNA734875:LJC14_01195	PL12
PRJNA734875:LJC51_02315	GH33
PRJNA734875:LJC19_02125	GT2
PRJNA734875:LJC21_03870	GH109
PRJNA734875:LJC67_04205	GT4
PRJNA734875:LJC52_05830	GH109
PRJNA734875:LJC58_05710	GT2
PRJNA734875:LJC72_07325	GH109
PRJNA734875:LJC30_03460	GH16
PRJNA734875:LJC69_06565	GH16
PRJNA734875:LJC73_07210	GH16
PRJNA734875:LJB96_00555	GT2
PRJNA734875:LJC03_05115	GT2
PRJNA734875:LJC49_10500	GT2
PRJNA734875:LJC03_06015	GT2
PRJNA734875:LJC56_04885	GT2
PRJNA734875:LJC25_02090	GT2
PRJNA734875:LJC63_11830	CE4
PRJNA734875:LJC69_01840	GT2
PRJNA734875:LJC73_02610	GT2
PRJNA734875:LJB90_03915	GH23
PRJNA734875:LJC29_05230	GT94
PRJNA734875:LJC72_08090	GT94
PRJNA734875:LJC14_01095	AA4
PRJNA734875:LJC19_05655	GT92
PRJNA734875:LJB76_01870	GT28
PRJNA734875:LJC57_04395	GT2
PRJNA734875:LJC58_04270	GT2
PRJNA734875:LJB96_00585	GT2
PRJNA734875:LJC04_01440	GT2
PRJNA734875:LJC51_10030	CE4
PRJNA734875:LJC54_02455	GT4
PRJNA734875:LJC32_01585	GH23
PRJNA734875:LJC35_03355	GT2
PRJNA734875:LJC03_03895	GT4
PRJNA734875:LJB90_04065	GH109
PRJNA734875:LJC54_03970	GT4
PRJNA734875:LJC13_02470	GH23
PRJNA734875:LJC35_00900	GT2
PRJNA734875:LJC54_03975	GT4
PRJNA734875:LJC33_02685	GH109
PRJNA734875:LJC15_01940	GT2
PRJNA734875:LJC40_00150	GT4
PRJNA734875:LJC26_06580	GH23
PRJNA734875:LJC48_08025	GT4
PRJNA734875:LJC41_08160	GT2
PRJNA734875:LJC71_10980	GT2
PRJNA734875:LJC20_03225	GT4
PRJNA734875:LJC24_00670	GT4
PRJNA734875:LJC49_05945	GT4
PRJNA734875:LJC20_03245	GT2
PRJNA734875:LJC14_00800	GT4
PRJNA734875:LJC11_04020	GT2
PRJNA734875:LJB75_00695	GT83
PRJNA734875:LJC63_07985	GT4
PRJNA734875:LJC18_00690	GT4
PRJNA734875:LJC26_00635	GT4
PRJNA734875:LJC60_01720	GH3
PRJNA734875:LJB90_01370	GH127
PRJNA734875:LJC09_01890	GT9
PRJNA734875:LJC10_06025	GT28
PRJNA734875:LJC38_01390	GT2
PRJNA734875:LJC60_02215	GH23
PRJNA734875:LJC06_03290	GT2
PRJNA734875:LJC61_06365	GH23
PRJNA734875:LJC74_06955	GT100
PRJNA734875:LJC53_01130	GH23
PRJNA734875:LJC67_00840	GH23
PRJNA734875:LJC68_01185	GH23
PRJNA734875:LJC20_00130	GT28
PRJNA734875:LJC46_01170	GH23
PRJNA734875:LJC46_01955	GT2
PRJNA734875:LJB98_00515	GT4
PRJNA734875:LJC37_00990	GH23
PRJNA734875:LJB95_03510	GT2
PRJNA734875:LJC56_01525	CE4
PRJNA734875:LJC60_00045	GH109
PRJNA734875:LJC37_01140	GT2
PRJNA734875:LJC43_01775	GH9
PRJNA734875:LJC53_00980	GT2
PRJNA734875:LJC57_09960	GH9
PRJNA734875:LJC67_00690	GT2
PRJNA734875:LJC68_01335	GT2
PRJNA734875:LJC11_02590	GT2
PRJNA734875:LJB98_00505	GT4
PRJNA734875:LJC14_02035	GT2
PRJNA734875:LJC26_01280	GT4
PRJNA734875:LJC38_06945	GT4
PRJNA734875:LJC44_01450	GT4
PRJNA734875:LJC32_06905	GT2
PRJNA734875:LJC69_06175	GT2
PRJNA734875:LJC41_04435	GT4
PRJNA734875:LJC71_06070	GT4
PRJNA734875:LJB92_00875	GT2
PRJNA734875:LJB84_00215	GT92
PRJNA734875:LJC10_05645	GH23
PRJNA734875:LJC28_01385	GT4
PRJNA734875:LJC43_01045	GT2
PRJNA734875:LJC35_06050	GH93
PRJNA734875:LJC51_08140	GT4
PRJNA734875:LJC72_08075	GT92
PRJNA734875:LJB92_03180	GT2
PRJNA734875:LJC22_06325	GH23
PRJNA734875:LJC47_02775	GH23
PRJNA734875:LJB96_00405	GT2
PRJNA734875:LJC03_01065	GT2
PRJNA734875:LJC36_03945	GT2
PRJNA734875:LJC73_05355	GT2
PRJNA734875:LJC00_00125	GT4
PRJNA734875:LJC58_07055	GT2
PRJNA734875:LJB78_00470	GT2
PRJNA734875:LJC31_07900	GT19
PRJNA734875:LJC58_00615	GT2
PRJNA734875:LJC11_00460	GT2
PRJNA734875:LJC46_03685	GT9
PRJNA734875:LJB97_00310	GT2
PRJNA734875:LJC54_00040	GT2
PRJNA734875:LJC01_03225	CE4
PRJNA734875:LJC72_09230	GT83
PRJNA734875:LJC28_00505	GT4
PRJNA734875:LJC20_02605	GH23
PRJNA734875:LJB98_00735	GT2
PRJNA734875:LJC04_06165	GT2
PRJNA734875:LJC32_01890	GT2
PRJNA734875:LJC72_09525	CBM67
PRJNA734875:LJB83_01225	GH23
PRJNA734875:LJC57_06755	GT2
PRJNA734875:LJC58_03600	CBM67
PRJNA734875:LJC13_03010	GT2
PRJNA734875:LJC52_05050	GT4
PRJNA734875:LJC40_00125	GT2
PRJNA734875:LJC07_04510	CE4
PRJNA734875:LJC33_08960	GT76
PRJNA734875:LJC63_04585	CE4
PRJNA734875:LJC59_01640	GT2
PRJNA734875:LJC58_04195	GT2
PRJNA734875:LJC54_01530	GT2
PRJNA734875:LJB98_05105	GT4
PRJNA734875:LJB95_02730	GT2
PRJNA734875:LJC54_03980	GT4
PRJNA734875:LJC71_10880	CE4
PRJNA734875:LJC26_07220	GT2
PRJNA734875:LJC31_07565	GH26
PRJNA734875:LJC28_03575	CE1
PRJNA734875:LJC17_00255	GT4
PRJNA734875:LJC43_00735	GT4
PRJNA734875:LJC57_05715	GT4
PRJNA734875:LJC61_05365	GT4
PRJNA734875:LJC48_06540	GH23
PRJNA734875:LJB91_00730	CBM67
PRJNA734875:LJC23_05620	GT4
PRJNA734875:LJC38_06290	GT2
PRJNA734875:LJC44_04905	GT2
PRJNA734875:LJC61_01320	GT2
PRJNA734875:LJC26_00935	GT2
PRJNA734875:LJC07_00210	GH23
PRJNA734875:LJC03_04475	GT2
PRJNA734875:LJC30_01735	GT2
PRJNA734875:LJC69_03270	GT2
PRJNA734875:LJC73_01675	GT2
PRJNA734875:LJB91_03405	GT51
PRJNA734875:LJC43_02665	GT4
PRJNA734875:LJC57_06010	GT4
PRJNA734875:LJC29_03840	CBM4
PRJNA734875:LJC74_07630	GT4
PRJNA734875:LJC72_12315	CBM4
PRJNA734875:LJC49_05930	GT2
PRJNA734875:LJC44_01215	GT4
PRJNA734875:LJC14_03900	GH109
PRJNA734875:LJB75_00770	GT4
PRJNA734875:LJC34_06135	GT4
PRJNA734875:LJC21_01095	GT2
PRJNA734875:LJC72_13280	GT2
PRJNA734875:LJC43_01525	GT4
PRJNA734875:LJC57_01220	GT4
PRJNA734875:LJB75_00725	GT4
PRJNA734875:LJC22_03550	GT4
PRJNA734875:LJC33_03850	GT2
PRJNA734875:LJC47_05865	GT4
PRJNA734875:LJB96_01490	GT2
PRJNA734875:LJC03_03035	GT2
PRJNA734875:LJC54_02465	GT4
PRJNA734875:LJC72_09995	GH63
PRJNA734875:LJC10_05110	GT2
PRJNA734875:LJC60_07490	GT2
PRJNA734875:LJC24_04905	GH23
PRJNA734875:LJB98_00510	GT4
PRJNA734875:LJC06_03345	GT2
PRJNA734875:LJC74_03480	GH30
PRJNA734875:LJC04_02580	GT4
PRJNA734875:LJC17_04450	CE2
PRJNA734875:LJC45_04455	GT14
PRJNA734875:LJC07_04955	GT2
PRJNA734875:LJC32_02245	GT4
PRJNA734875:LJC53_05215	GH33
PRJNA734875:LJC68_07715	GH33
PRJNA734875:LJC21_03840	CBM6
PRJNA734875:LJC29_02905	CBM6
PRJNA734875:LJC72_05940	CBM6
PRJNA734875:LJC34_03000	GH18
PRJNA734875:LJC59_10155	GT2
PRJNA734875:LJC72_09560	CE4
PRJNA734875:LJC28_04305	GT2
PRJNA734875:LJC48_03815	GT2
PRJNA734875:LJC51_09415	CBM67
PRJNA734875:LJC33_06335	GH109
PRJNA734875:LJC33_08940	GH25
PRJNA734875:LJC42_04740	GT4
PRJNA734875:LJC04_02795	GT2
PRJNA734875:LJC00_01025	CE1
PRJNA734875:LJC63_03010	GH109
PRJNA734875:LJC55_02075	CE4
PRJNA734875:LJC55_02080	CE4
PRJNA734875:LJC63_10115	GH109
PRJNA734875:LJC22_01830	GT2
PRJNA734875:LJC10_01110	GT2
PRJNA734875:LJC56_02330	GT4
PRJNA734875:LJC19_02095	CE4
PRJNA734875:LJC35_04020	GT2
PRJNA734875:LJC54_08130	CE6
PRJNA734875:LJC56_04240	GT2
PRJNA734875:LJB75_00720	GT105
PRJNA734875:LJB97_05425	GH28
PRJNA734875:LJC27_08545	GH23
PRJNA734875:LJC30_01940	GT4
PRJNA734875:LJC63_07895	GH109
PRJNA734875:LJC69_00265	GT4
PRJNA734875:LJC73_03490	GT4
PRJNA734875:LJC51_06855	CBM67
PRJNA734875:LJC71_06610	GT4
PRJNA734875:LJB89_00680	CE4
PRJNA734875:LJC60_08265	GH35
PRJNA734875:LJC60_10250	GH39
PRJNA734875:LJB92_04180	GT5
PRJNA734875:LJC02_03255	GT2
PRJNA734875:LJC37_04000	GT105
PRJNA734875:LJC53_01530	GT105
PRJNA734875:LJC59_09275	GT4
PRJNA734875:LJC67_04025	GT105
PRJNA734875:LJC68_08365	GT105
PRJNA734875:LJC18_03005	GT2
PRJNA734875:LJC49_11260	GT2
PRJNA734875:LJC54_03330	CBM67
PRJNA734875:LJB80_00795	GH35
PRJNA734875:LJC35_07125	CBM67
PRJNA734875:LJC22_00465	GT2
PRJNA734875:LJC47_02435	GT2
PRJNA734875:LJC57_10125	CBM67
PRJNA734875:LJC58_05745	GT2
PRJNA734875:LJC43_06080	CBM67
PRJNA734875:LJC72_00490	GH18
PRJNA734875:LJC31_08755	GT4
PRJNA734875:LJC13_01890	GT4
PRJNA734875:LJC33_02490	GH23
PRJNA734875:LJC64_01685	GT2
PRJNA734875:LJC52_00645	GT2
PRJNA734875:LJB97_03230	GH43_34
PRJNA734875:LJC53_03525	GT4
PRJNA734875:LJC63_03585	GT4
PRJNA734875:LJB97_04740	CE6
PRJNA734875:LJC41_08155	GT2
PRJNA734875:LJC71_10985	GT2
PRJNA734875:LJC60_10065	GH109
PRJNA734875:LJC44_01205	GT4
PRJNA734875:LJC43_04320	CE1
PRJNA734875:LJC23_02570	GT2
PRJNA734875:LJC06_03350	GT4
PRJNA734875:LJC41_03895	GH13_3
PRJNA734875:LJC71_05780	GH13_3
PRJNA734875:LJB81_01045	GT4
PRJNA734875:LJC33_03750	GT4
PRJNA734875:LJC40_05150	GT2
PRJNA734875:LJC11_00875	GT4
PRJNA734875:LJC43_02125	CBM67
PRJNA734875:LJC57_05260	CBM67
PRJNA734875:LJC35_01300	GT4
PRJNA734875:LJC46_01945	GT2
PRJNA734875:LJC47_00310	GH13_3
PRJNA734875:LJB82_04225	GT4
PRJNA734875:LJB83_03045	GT4
PRJNA734875:LJC21_04675	GT2
PRJNA734875:LJC72_02100	GT2
PRJNA734875:LJC59_02400	GT2
PRJNA734875:LJC26_00930	GT2
PRJNA734875:LJC17_02375	GT4
PRJNA734875:LJC60_09355	GH109
PRJNA734875:LJC35_04645	GH43_18
PRJNA734875:LJC56_05550	GH23
PRJNA734875:LJB80_01020	GT28
PRJNA734875:LJC37_04455	GT4
PRJNA734875:LJC39_03805	GT2
PRJNA734875:LJC45_01835	GT2
PRJNA734875:LJC47_03200	GT2
PRJNA734875:LJC63_03590	GT4
PRJNA734875:LJC67_07130	GT4
PRJNA734875:LJC68_03760	GT4
PRJNA734875:LJB77_03175	GT2
PRJNA734875:LJB81_03005	GT9
PRJNA734875:LJB87_03055	CBM67
PRJNA734875:LJC22_07555	GT2
PRJNA734875:LJC24_02205	GT4
PRJNA734875:LJC58_04490	GH18
PRJNA734875:LJB97_00035	GT2
PRJNA734875:LJC29_00780	GT2
PRJNA734875:LJC15_06045	GT66
PRJNA734875:LJC74_04785	GT2
PRJNA734875:LJC58_01220	CBM67
PRJNA734875:LJC61_07260	GT4
PRJNA734875:LJC35_03445	GT2
PRJNA734875:LJC29_06240	GT2
PRJNA734875:LJC72_06185	GT2
PRJNA734875:LJC15_02775	GT2
PRJNA734875:LJB76_01965	GH25
PRJNA734875:LJC25_03070	GT2
PRJNA734875:LJC30_01120	GT2
PRJNA734875:LJC28_03885	GT2
PRJNA734875:LJC63_12050	CBM67
PRJNA734875:LJB84_00490	GT4
PRJNA734875:LJB96_03345	AA3
PRJNA734875:LJC03_04625	AA3
PRJNA734875:LJC43_06765	GT9
PRJNA734875:LJC57_09570	GT9
PRJNA734875:LJC42_00570	CE4
PRJNA734875:LJC05_00545	GH9
PRJNA734875:LJC72_10575	GH9
PRJNA734875:LJB95_00165	GT2
PRJNA734875:LJC61_01330	GT2
PRJNA734875:LJC21_00325	GT4
PRJNA734875:LJC29_05550	GT4
PRJNA734875:LJC57_06960	GT2
PRJNA734875:LJC26_00940	GT2
PRJNA734875:LJB84_00480	GT2
PRJNA734875:LJC64_01210	GH109
PRJNA734875:LJC34_03205	GH33
PRJNA734875:LJB98_00500	GT2
PRJNA734875:LJC56_09995	GH109
PRJNA734875:LJC31_08205	GT2
PRJNA734875:LJC14_00795	GT4
PRJNA734875:LJB89_01795	GT4
PRJNA734875:LJC28_02410	GH35
PRJNA734875:LJC51_08800	CBM67
PRJNA734875:LJC28_03345	CE6
PRJNA734875:LJC44_06725	GT2
PRJNA734875:LJC54_00645	GT2
PRJNA734875:LJC40_05235	GT26
PRJNA734875:LJB79_00120	GT4
PRJNA734875:LJC63_03595	GT2
PRJNA734875:LJC41_07490	GT4
PRJNA734875:LJC71_05150	GT4
PRJNA734875:LJC58_05510	PL22
PRJNA734875:LJC14_02710	GT26
PRJNA734875:LJC61_05375	GT4
PRJNA734875:LJC41_00545	GT2
PRJNA734875:LJC71_00735	GT2
PRJNA734875:LJC54_03510	CE6
PRJNA734875:LJB97_05960	CE4
PRJNA734875:LJC64_02645	GH35
PRJNA734875:LJC28_04315	GT9
PRJNA734875:LJC34_07810	CE4
PRJNA734875:LJC64_03120	GH25
PRJNA734875:LJC39_02960	GT2
PRJNA734875:LJC57_00580	GT2
PRJNA734875:LJC68_00430	GT1
PRJNA734875:LJC20_04770	CE4
PRJNA734875:LJC30_01415	GT4
PRJNA734875:LJC69_05435	GT4
PRJNA734875:LJC73_05175	GT4
PRJNA734875:LJC15_03200	GT2
PRJNA734875:LJC34_02175	GT2
PRJNA734875:LJC35_01375	GH33
PRJNA734875:LJC17_00245	GT2
PRJNA734875:LJC23_04425	GT2
PRJNA734875:LJB94_02160	GH73
PRJNA734875:LJC67_01535	GH73
PRJNA734875:LJB97_05370	CE6
PRJNA734875:LJB96_00510	GT2
PRJNA734875:LJC03_01170	GT2
PRJNA734875:LJC60_02730	CBM67
PRJNA734875:LJC64_02960	CBM67
PRJNA734875:LJC58_00535	GT2
PRJNA734875:LJC59_09670	GT83
PRJNA734875:LJC57_07680	GT4
PRJNA734875:LJC14_02555	GT4
PRJNA734875:LJC45_03385	GT2
PRJNA734875:LJC52_05045	GT4
PRJNA734875:LJC53_07615	GT2
PRJNA734875:LJC67_06055	GT2
PRJNA734875:LJC38_06955	GT4
PRJNA734875:LJC44_01460	GT4
PRJNA734875:LJC49_03990	GH151
PRJNA734875:LJC43_01065	GT2
PRJNA734875:LJC57_05315	GT2
PRJNA734875:LJB99_07010	GT2
PRJNA734875:LJB96_00575	GT2
PRJNA734875:LJC03_06025	GT2
PRJNA734875:LJB81_03850	GH23
PRJNA734875:LJC32_02840	GT28
PRJNA734875:LJB92_02475	GT4
PRJNA734875:LJC53_05515	GH73
PRJNA734875:LJC67_06710	GH73
PRJNA734875:LJC63_09890	GT2
PRJNA734875:LJB80_01700	GT2
PRJNA734875:LJC34_03390	GT2
PRJNA734875:LJB95_02355	GT2
PRJNA734875:LJC35_01295	GT2
PRJNA734875:LJC60_02175	GH25
PRJNA734875:LJC40_03300	GT19
PRJNA734875:LJC11_04990	GT2
PRJNA734875:LJC54_06120	GT2
PRJNA734875:LJB98_05470	GT2
PRJNA734875:LJC28_02050	GT2
PRJNA734875:LJC60_09755	CBM67
PRJNA734875:LJB76_00865	GT2
PRJNA734875:LJB91_02200	GT51
PRJNA734875:LJC21_03505	CE6
PRJNA734875:LJC29_03135	CE6
PRJNA734875:LJC31_08750	GT2
PRJNA734875:LJC55_04060	GT4
PRJNA734875:LJC72_05120	CE6
PRJNA734875:LJB97_01820	GT2
PRJNA734875:LJC19_05340	GT4
PRJNA734875:LJC43_07590	GH9
PRJNA734875:LJC72_09575	GH9
PRJNA734875:LJC58_07060	GT4
PRJNA734875:LJC35_05800	GT2
PRJNA734875:LJC10_01390	CE4
PRJNA734875:LJC28_02135	GT2
PRJNA734875:LJB92_03530	GT26
PRJNA734875:LJC22_01310	GT4
PRJNA734875:LJC47_00720	GT4
PRJNA734875:LJB92_00790	GT2
PRJNA734875:LJC05_01340	GH73
PRJNA734875:LJC17_04065	GT4
PRJNA734875:LJC25_02320	GT4
PRJNA734875:LJC30_03420	GT4
PRJNA734875:LJC43_01070	GT2
PRJNA734875:LJC57_05320	GT2
PRJNA734875:LJC73_05240	GT4
PRJNA734875:LJC23_01675	GT2
PRJNA734875:LJB80_00755	CE4
PRJNA734875:LJC25_02030	GT9
PRJNA734875:LJB86_06155	GH23
PRJNA734875:LJC27_00440	CE4
PRJNA734875:LJB97_00030	GT2
PRJNA734875:LJC29_08155	GH73
PRJNA734875:LJC35_02255	GH109
PRJNA734875:LJC61_05385	GH25
PRJNA734875:LJC59_03090	GT4
PRJNA734875:LJC52_05505	GT2
PRJNA734875:LJC26_06890	GT9
PRJNA734875:LJB92_03190	GT2
PRJNA734875:LJC05_03890	GT2
PRJNA734875:LJC37_00880	GT4
PRJNA734875:LJC53_01250	GT4
PRJNA734875:LJC67_01025	GT4
PRJNA734875:LJC68_06920	GT4
PRJNA734875:LJC31_03985	GT2
PRJNA734875:LJC38_07470	CE4
PRJNA734875:LJC44_06010	CE4
PRJNA734875:LJC62_00050	GT4
PRJNA734875:LJC51_00785	GH18
PRJNA734875:LJB84_00485	GT4
PRJNA734875:LJC18_02720	GT2
PRJNA734875:LJC59_09270	GT4
PRJNA734875:LJC07_06980	GT2
PRJNA734875:LJC26_02950	GH103
PRJNA734875:LJC55_02790	GT2
PRJNA734875:LJB98_05225	GT2
PRJNA734875:LJC19_02100	GT2
PRJNA734875:LJC45_04435	GT2
PRJNA734875:LJC35_03785	GH127
PRJNA734875:LJC60_05400	GT4
PRJNA734875:LJC60_10070	GH109
PRJNA734875:LJC71_09660	GT9
PRJNA734875:LJC02_04195	GT2
PRJNA734875:LJC43_02940	GT2
PRJNA734875:LJC57_05880	GT2
PRJNA734875:LJB91_00930	CBM67
PRJNA734875:LJC17_01530	GH20
PRJNA734875:LJC43_04325	GH3
PRJNA734875:LJC64_02095	GT4
PRJNA734875:LJC05_03480	GH109
PRJNA734875:LJC29_06640	GH109
PRJNA734875:LJC59_02555	GT30
PRJNA734875:LJC38_03965	GT4
PRJNA734875:LJC41_08160	GT2
PRJNA734875:LJC71_10980	GT2
PRJNA734875:LJB94_02170	GT2
PRJNA734875:LJC35_02830	GT4
PRJNA734875:LJC35_06035	GH43_3
PRJNA734875:LJC45_00450	GT92
PRJNA734875:LJC18_02715	GT2
PRJNA734875:LJC28_02720	GT2
PRJNA734875:LJB92_04555	GT4
PRJNA734875:LJC17_00230	GT4
PRJNA734875:LJC38_05335	CBM9
PRJNA734875:LJC11_04865	GT2
PRJNA734875:LJB87_01765	GH73
PRJNA734875:LJC07_05010	GT2
PRJNA734875:LJB97_03475	GH109
PRJNA734875:LJB97_05720	GT4
PRJNA734875:LJC54_05615	GT4
PRJNA734875:LJB98_04955	GT2
PRJNA734875:LJC00_01780	GT2
PRJNA734875:LJC58_05750	GT2
PRJNA734875:LJC48_00680	GT83
PRJNA734875:LJC31_03870	GT2
PRJNA734875:LJC58_04225	GT2
PRJNA734875:LJC28_03490	GT2
PRJNA734875:LJC51_08135	GT2
PRJNA734875:LJC11_00435	GH73
PRJNA734875:LJC32_05690	GT2
PRJNA734875:LJC05_02345	GH73
PRJNA734875:LJC72_01160	GH73
PRJNA734875:LJB93_02880	GT9
PRJNA734875:LJC22_00440	GT4
PRJNA734875:LJC47_02460	GT4
PRJNA734875:LJC71_06780	GT2
PRJNA734875:LJC43_04520	GT2
PRJNA734875:LJC57_04445	GT2
PRJNA734875:LJB91_01210	CBM51
PRJNA734875:LJC57_07950	CBM9
PRJNA734875:LJC46_04520	GT4
PRJNA734875:LJC22_03935	GH23
PRJNA734875:LJC47_05305	GH23
PRJNA734875:LJC71_06785	GT2
PRJNA734875:LJC11_03500	GT26
PRJNA734875:LJC33_08945	GH25
PRJNA734875:LJC41_09450	GT2
PRJNA734875:LJB98_00705	GT2
PRJNA734875:LJC02_00745	GH25
PRJNA734875:LJB84_03410	CBM51
PRJNA734875:LJC69_06180	GT2
PRJNA734875:LJB98_05090	GT2
PRJNA734875:LJC73_05350	GT2
PRJNA734875:LJC20_06270	GT2
PRJNA734875:LJC10_01330	CE4
PRJNA734875:LJB92_02100	GH73
PRJNA734875:LJB96_00525	GT2
PRJNA734875:LJC03_04735	GT2
PRJNA734875:LJC19_05350	GT4
PRJNA734875:LJB88_02385	GT51
PRJNA734875:LJB91_03300	GT2
PRJNA734875:LJB88_03280	GT2
PRJNA734875:LJC49_04010	GH151
PRJNA734875:LJB81_02420	GT2
PRJNA734875:LJC38_07785	GH29
PRJNA734875:LJB98_05095	GT4
PRJNA734875:LJC35_03285	CBM67
PRJNA734875:LJC49_09545	GT2
PRJNA734875:LJB93_00520	GT30
PRJNA734875:LJB77_02545	GT2
PRJNA734875:LJB98_03150	GT4
PRJNA734875:LJC10_03030	GT2
PRJNA734875:LJC14_07725	GT4
PRJNA734875:LJC21_01645	CBM67
PRJNA734875:LJC29_03220	CBM67
PRJNA734875:LJC72_13135	CBM67
PRJNA734875:LJC48_01315	GT9
PRJNA734875:LJB88_00420	GT4
PRJNA734875:LJC54_06950	GH105
PRJNA734875:LJC43_06830	GH73
PRJNA734875:LJC57_04980	GH73
PRJNA734875:LJC57_01990	GT26
PRJNA734875:LJC52_05510	GT4
PRJNA734875:LJC51_00900	GH120
PRJNA734875:LJC06_03860	GT2
PRJNA734875:LJC31_08200	GT2
PRJNA734875:LJB85_01570	GT9
PRJNA734875:LJC12_00255	GT9
PRJNA734875:LJC25_00450	GT30
PRJNA734875:LJC30_06675	GT30
PRJNA734875:LJC69_05135	GT30
PRJNA734875:LJC73_01240	GT30
PRJNA734875:LJC48_06535	GT9
PRJNA734875:LJC15_02095	GT9
PRJNA734875:LJC10_03615	CE4
PRJNA734875:LJC46_02925	GT9
PRJNA734875:LJC56_02495	GT28
PRJNA734875:LJC28_01415	GT2
PRJNA734875:LJC04_01830	GT2
PRJNA734875:LJC34_08140	GH18
PRJNA734875:LJC22_00450	GT4
PRJNA734875:LJC28_02715	GT2
PRJNA734875:LJC10_01335	CE4
PRJNA734875:LJC47_02450	GT4
PRJNA734875:LJC46_01045	GT30
PRJNA734875:LJC72_07465	GH73
PRJNA734875:LJC02_03515	GT2
PRJNA734875:LJC58_00990	GH36
PRJNA734875:LJC13_00270	GH73
PRJNA734875:LJC59_09670	GT83
PRJNA734875:LJC69_03530	GH73
PRJNA734875:LJC02_04210	GT2
PRJNA734875:LJC38_05775	GT9
PRJNA734875:LJB90_02925	GT2
PRJNA734875:LJB93_00915	GT9
PRJNA734875:LJC10_01240	GT2
PRJNA734875:LJC00_01890	CBM38
PRJNA734875:LJC39_00010	GT9
PRJNA734875:LJB77_02345	GT10
PRJNA734875:LJC10_03030	GT2
PRJNA734875:LJC54_03940	GT2
PRJNA734875:LJC23_02690	GT9
PRJNA734875:LJC37_04070	GT9
PRJNA734875:LJC68_06520	GT9
PRJNA734875:LJC11_01755	GT9
PRJNA734875:LJC51_00795	GT28
PRJNA734875:LJC59_05875	GT9
PRJNA734875:LJC46_06330	GT9
PRJNA734875:LJC37_03530	GT2
PRJNA734875:LJC53_05080	GT2
PRJNA734875:LJC67_04270	GT2
PRJNA734875:LJC68_07510	GT2
PRJNA734875:LJB86_00515	GT2
PRJNA734875:LJC06_02240	GH73
PRJNA734875:LJB98_02780	GT26
PRJNA734875:LJC23_06035	GT30
PRJNA734875:LJC59_06660	GT9
PRJNA734875:LJB96_02685	GT4
PRJNA734875:LJC03_01525	GT4
PRJNA734875:LJC35_01550	GH3
PRJNA734875:LJC05_02820	CBM62
PRJNA734875:LJC29_04925	CBM62
PRJNA734875:LJC72_10835	CBM62
PRJNA734875:LJB90_00270	GT4
PRJNA734875:LJB83_00325	GH18
PRJNA734875:LJC19_07705	GT8
PRJNA734875:LJC10_04120	GT9
PRJNA734875:LJC07_01260	GT28
PRJNA734875:LJC52_05065	GT4
PRJNA734875:LJC40_00175	GT9
PRJNA734875:LJC19_06095	GH73
PRJNA734875:LJC25_01000	GH16_3
PRJNA734875:LJC30_03295	GH16_3
PRJNA734875:LJC69_02485	GH16_3
PRJNA734875:LJC02_02265	GT28
PRJNA734875:LJC09_02485	GT4
PRJNA734875:LJC06_03870	GT2
PRJNA734875:LJB97_02580	GH73
PRJNA734875:LJC35_01225	GH38
PRJNA734875:LJB77_02690	GT8
PRJNA734875:LJB90_01455	GT28
PRJNA734875:LJB92_04565	GH33
PRJNA734875:LJC59_03040	GH103
PRJNA734875:LJB79_00425	GH43_4
PRJNA734875:LJB96_00505	GT2
PRJNA734875:LJC03_01165	GT2
PRJNA734875:LJC24_00670	GT4
PRJNA734875:LJC55_00885	GT28
PRJNA734875:LJB80_02170	GH20
PRJNA734875:LJC40_00145	GT4
PRJNA734875:LJC29_06245	GT4
PRJNA734875:LJC72_06190	GT4
PRJNA734875:LJC36_02680	GT9
PRJNA734875:LJB82_01955	GT8
PRJNA734875:LJC26_04680	GT9
PRJNA734875:LJB86_05445	GT102
PRJNA734875:LJC01_02615	GH25
PRJNA734875:LJC40_01340	GT4
PRJNA734875:LJB93_00630	GH102
PRJNA734875:LJC43_07290	GT2
PRJNA734875:LJC49_10360	GT1
PRJNA734875:LJC61_04105	CE1
PRJNA734875:LJB86_01790	GT102
PRJNA734875:LJC40_07280	GH133
PRJNA734875:LJB84_01835	PL1
PRJNA734875:LJC72_03460	GH32
PRJNA734875:LJC46_03675	GT9
PRJNA734875:LJC21_02445	GH13_10
PRJNA734875:LJC29_03545	GH13_10
PRJNA734875:LJC72_06790	GH13_10
PRJNA734875:LJC31_03610	GH18
PRJNA734875:LJC26_05470	GT30
PRJNA734875:LJC16_02535	GT5
PRJNA734875:LJC20_02830	GH25
PRJNA734875:LJC11_00825	GT5
PRJNA734875:LJC40_01280	GH18
PRJNA734875:LJC26_00655	GH102
PRJNA734875:LJC38_03950	GT5
PRJNA734875:LJB98_00710	GT10
PRJNA734875:LJC15_04120	GH102
PRJNA734875:LJB81_01940	GT94
PRJNA734875:LJC62_02770	GT5
PRJNA734875:LJC28_02115	GT5
PRJNA734875:LJC11_03405	GT30
PRJNA734875:LJC00_00130	GT4
PRJNA734875:LJC61_09820	PL12_1
PRJNA734875:LJB82_00250	GH102
PRJNA734875:LJC09_04545	GH102
PRJNA734875:LJC37_01780	GT30
PRJNA734875:LJC68_03925	GT30
PRJNA734875:LJC36_06055	GH102
PRJNA734875:LJB92_03670	GT28
PRJNA734875:LJC49_00650	CE1
PRJNA734875:LJC58_04215	GT100
PRJNA734875:LJC19_04505	GH24
PRJNA734875:LJC43_06435	CBM67
PRJNA734875:LJC57_01980	CBM67
PRJNA734875:LJC63_09185	GH36
PRJNA734875:LJB91_03285	GT14
PRJNA734875:LJC40_06390	GT30
PRJNA734875:LJC11_05315	GT9
PRJNA734875:LJB97_03540	GT5
PRJNA734875:LJC48_02575	GT102
PRJNA734875:LJC52_02045	GT10
PRJNA734875:LJC15_02665	GT30
PRJNA734875:LJC52_01700	GH76
PRJNA734875:LJC18_04485	GT28
PRJNA734875:LJC59_09065	GT9
PRJNA734875:LJC52_05825	GH13
PRJNA734875:LJB92_04285	GH25
PRJNA734875:LJC58_00955	PL12_1
PRJNA734875:LJC14_05995	CBM67
PRJNA734875:LJC60_08990	GH35
PRJNA734875:LJC43_08190	GH43_24
PRJNA734875:LJC26_04405	GT51
PRJNA734875:LJC18_00200	GT51
PRJNA734875:LJC59_09220	GT9
PRJNA734875:LJC05_00365	GH76
PRJNA734875:LJC29_04435	GH76
PRJNA734875:LJC72_01025	GH76
PRJNA734875:LJB82_03545	GT94
PRJNA734875:LJC09_00975	GT94
PRJNA734875:LJC54_09690	GT5
PRJNA734875:LJB97_05715	GH57
PRJNA734875:LJC14_06305	GH38
PRJNA734875:LJC33_08925	CE1
PRJNA734875:LJC58_07560	GH3
PRJNA734875:LJB90_04115	GH25
PRJNA734875:LJC15_01255	GH103
PRJNA734875:LJC48_02380	GH103
PRJNA734875:LJC58_03330	GH25
PRJNA734875:LJC46_04360	GH104
PRJNA734875:LJC61_07250	GH18
PRJNA734875:LJC19_07810	GT19
PRJNA734875:LJC11_05820	CE1
PRJNA734875:LJC48_07830	GT51
PRJNA734875:LJC37_02760	GH16_3
PRJNA734875:LJC53_00075	GH16_3
PRJNA734875:LJC67_01690	GH16_3
PRJNA734875:LJC68_02170	GH16_3
PRJNA734875:LJB97_00955	GT28
PRJNA734875:LJC61_02295	PL12_1
PRJNA734875:LJB91_03005	GT28
PRJNA734875:LJC54_05960	CE1
PRJNA734875:LJC14_03260	PL33_2
PRJNA734875:LJC46_07100	GT102
PRJNA734875:LJC58_01840	PL33
PRJNA734875:LJB99_02750	GH103
PRJNA734875:LJC30_04565	GT51
PRJNA734875:LJB97_00895	CE1
PRJNA734875:LJC69_00445	GT51
PRJNA734875:LJB82_01615	GT9
PRJNA734875:LJC09_02130	GT9
PRJNA734875:LJC39_00875	CE1
PRJNA734875:LJC32_03340	GH18
PRJNA734875:LJC46_06365	GH103
PRJNA734875:LJC31_08805	GT101
PRJNA734875:LJC30_05370	GT9
PRJNA734875:LJC69_00885	GT9
PRJNA734875:LJC32_06325	CE1
PRJNA734875:LJC51_02305	GH32
PRJNA734875:LJC35_01235	GH38
PRJNA734875:LJC59_09415	GT9
PRJNA734875:LJB86_01565	GH3
PRJNA734875:LJC60_06460	GH20
PRJNA734875:LJC26_02055	GT9
PRJNA734875:LJC40_00155	GT8
PRJNA734875:LJC58_05740	GT11
PRJNA734875:LJC14_01850	GT51
PRJNA734875:LJC38_05450	GH116
PRJNA734875:LJC41_06265	GT9
PRJNA734875:LJC03_04485	GT8
PRJNA734875:LJC37_01330	GT5
PRJNA734875:LJC53_06900	GT5
PRJNA734875:LJC67_02885	GT5
PRJNA734875:LJC57_07665	GT5
PRJNA734875:LJC23_02715	GH103
PRJNA734875:LJC72_05250	GH10
PRJNA734875:LJC24_02220	GT30
PRJNA734875:LJC33_06820	GH25
PRJNA734875:LJC35_00440	GT5
PRJNA734875:LJC09_04055	GT66
PRJNA734875:LJC29_06040	GT51
PRJNA734875:LJC72_10440	GT51
PRJNA734875:LJC61_07310	PL12_1
PRJNA734875:LJC06_03805	GT5
PRJNA734875:LJC33_00625	GT1
PRJNA734875:LJC06_03785	GH85
PRJNA734875:LJC00_02745	GH25
PRJNA734875:LJC12_02570	GT28
PRJNA734875:LJC23_01980	GT9
PRJNA734875:LJC60_01195	CE1
PRJNA734875:LJC58_10095	GH13_11
PRJNA734875:LJB79_00105	GT5
PRJNA734875:LJC63_02410	CE1
PRJNA734875:LJC16_02590	GT9
PRJNA734875:LJC63_05410	GT28
PRJNA734875:LJB87_02790	GT51
PRJNA734875:LJB95_01855	GT30
PRJNA734875:LJC53_03855	GT51
PRJNA734875:LJC68_03585	GT51
PRJNA734875:LJC58_02775	GH25
PRJNA734875:LJC59_05860	GH103
PRJNA734875:LJB82_02110	GH103
PRJNA734875:LJC09_00880	GH103
PRJNA734875:LJC14_06085	GH151
PRJNA734875:LJB86_00050	GT30
PRJNA734875:LJC52_04980	PL1
PRJNA734875:LJC38_02750	GT28
PRJNA734875:LJC36_02530	GT83
PRJNA734875:LJC11_03230	GH24
PRJNA734875:LJC42_07230	GH18
PRJNA734875:LJB80_02290	GT30
PRJNA734875:LJC60_03270	GH3
PRJNA734875:LJB85_03245	GT28
PRJNA734875:LJB94_02980	GT28
PRJNA734875:LJC54_03515	GH10
PRJNA734875:LJC59_03980	GT51
PRJNA734875:LJC05_03335	GH43_24
PRJNA734875:LJC54_05260	CE1
PRJNA734875:LJC30_02520	GT28
PRJNA734875:LJC69_02800	GT28
PRJNA734875:LJC73_03200	GT28
PRJNA734875:LJC57_07365	GT30
PRJNA734875:LJB88_02390	GT51
PRJNA734875:LJC59_02255	GH57
PRJNA734875:LJC48_02660	GH57
PRJNA734875:LJC00_00795	PL15_2
PRJNA734875:LJC68_09955	GH29
PRJNA734875:LJB79_01515	CE1
PRJNA734875:LJC05_02980	GH10
PRJNA734875:LJC21_00340	GT5
PRJNA734875:LJC29_05535	GT5
PRJNA734875:LJC48_07870	GT9
PRJNA734875:LJC47_01470	GT51
PRJNA734875:LJC61_00705	GH105
PRJNA734875:LJB97_05365	GH10
PRJNA734875:LJC30_04785	GH13_16
PRJNA734875:LJC37_05815	GT51
PRJNA734875:LJC68_00445	GT51
PRJNA734875:LJC31_04115	GT101
PRJNA734875:LJC57_06635	GH3
PRJNA734875:LJC69_04645	GT5
PRJNA734875:LJB81_04365	GH77
PRJNA734875:LJC05_02770	GH13
PRJNA734875:LJC15_02065	GT9
PRJNA734875:LJC04_03365	GT28
PRJNA734875:LJC54_08045	GT30
PRJNA734875:LJC35_04665	CE1
PRJNA734875:LJC74_03440	GH42
PRJNA734875:LJB85_02150	GT30
PRJNA734875:LJC62_02165	GT30
PRJNA734875:LJB99_04275	GT30
PRJNA734875:LJC16_03810	GT28
PRJNA734875:LJC35_03830	GT28
PRJNA734875:LJC11_05865	GH13_10
PRJNA734875:LJC57_08145	GT28
PRJNA734875:LJC38_05925	GT30
PRJNA734875:LJC63_03485	GH25
PRJNA734875:LJC64_04440	GH4
PRJNA734875:LJB77_02370	GH25
PRJNA734875:LJC17_00615	GH18
PRJNA734875:LJB97_01985	GH13_10
PRJNA734875:LJC22_02085	GT51
PRJNA734875:LJC60_04990	GT28
PRJNA734875:LJC61_04000	GT2
PRJNA734875:LJC40_02710	GT8
PRJNA734875:LJC19_00820	GT28
PRJNA734875:LJC49_03225	GH25
PRJNA734875:LJB97_03985	CE1
PRJNA734875:LJB91_02055	PL1_2
PRJNA734875:LJB88_02945	GT2
PRJNA734875:LJC29_01640	GT28
PRJNA734875:LJC29_04485	CE1
PRJNA734875:LJC38_05720	GT51
PRJNA734875:LJC24_05200	GH3
PRJNA734875:LJC33_08930	CE1
PRJNA734875:LJC54_05330	GH13
PRJNA734875:LJC55_00070	GH3
PRJNA734875:LJB87_00870	GH25
PRJNA734875:LJB87_03210	GT51
PRJNA734875:LJC49_04880	GT28
PRJNA734875:LJC20_05775	GH25
PRJNA734875:LJC44_07075	GT51
PRJNA734875:LJC38_02925	GH3
PRJNA734875:LJC58_08600	GH3
PRJNA734875:LJC39_02855	GH117
PRJNA734875:LJC61_08125	GH25
PRJNA734875:LJC35_04185	GH13
PRJNA734875:LJC10_04145	GT8
PRJNA734875:LJC72_10370	GH3
PRJNA734875:LJB77_01860	GT28
PRJNA734875:LJC24_01830	GT30
PRJNA734875:LJC41_08815	GT9
PRJNA734875:LJC43_05020	CBM67
PRJNA734875:LJC57_05605	CBM67
PRJNA734875:LJC38_03070	GH13_10
PRJNA734875:LJC44_02400	GH13_10
PRJNA734875:LJC51_06825	GH43_35
PRJNA734875:LJC18_05835	GT2
PRJNA734875:LJC51_05125	GH151
PRJNA734875:LJC19_05845	GH3
PRJNA734875:LJC28_02645	GT30
PRJNA734875:LJC35_03390	GH13_10
PRJNA734875:LJC49_06190	GT2
PRJNA734875:LJC37_03510	GT28
PRJNA734875:LJC53_05060	GT28
PRJNA734875:LJC67_04250	GT28
PRJNA734875:LJC68_07490	GT28
PRJNA734875:LJC71_10785	GH3
PRJNA734875:LJC35_04190	GH13
PRJNA734875:LJB79_01040	PL21_1
PRJNA734875:LJC26_07195	GH3
PRJNA734875:LJC05_01010	CE1
PRJNA734875:LJC29_02730	CE1
PRJNA734875:LJC72_10380	CE1
PRJNA734875:LJB77_02040	GH25
PRJNA734875:LJC40_01455	GT8
PRJNA734875:LJB90_03090	CE2
PRJNA734875:LJC35_07495	GH5_4
PRJNA734875:LJC35_04300	GT30
PRJNA734875:LJC21_00330	GH57
PRJNA734875:LJC29_05545	GH57
PRJNA734875:LJB97_00905	CE1
PRJNA734875:LJC42_07400	GH25
PRJNA734875:LJC56_01015	GH38
PRJNA734875:LJC71_02820	GT8
PRJNA734875:LJC31_02375	GT51
PRJNA734875:LJB99_03790	GT51
PRJNA734875:LJC47_04050	GH3
PRJNA734875:LJC24_01425	GT51
PRJNA734875:LJC46_04660	GH3
PRJNA734875:LJB93_00750	GH57
PRJNA734875:LJC54_05970	CE1
PRJNA734875:LJC26_04395	GT83
PRJNA734875:LJC39_00685	CE12
PRJNA734875:LJC06_00355	GH76
PRJNA734875:LJB75_00160	GT28
PRJNA734875:LJC40_04200	GT51
PRJNA734875:LJB84_02555	PL1_2
PRJNA734875:LJC61_04210	GT51
PRJNA734875:LJC26_00170	GT28
PRJNA734875:LJC37_04460	GH57
PRJNA734875:LJC67_07125	GH57
PRJNA734875:LJC68_03765	GH57
PRJNA734875:LJC41_08570	GH103
PRJNA734875:LJC71_06265	GH103
PRJNA734875:LJB79_00020	GH50
PRJNA734875:LJC39_00865	CE1
PRJNA734875:LJC72_11205	CE1
PRJNA734875:LJB83_00140	GT39
PRJNA734875:LJC29_03195	GH25
PRJNA734875:LJC48_07485	GH3
PRJNA734875:LJC72_04475	GH25
PRJNA734875:LJC58_08015	GT99
PRJNA734875:LJC46_06435	GT9
PRJNA734875:LJC54_07420	CE12
PRJNA734875:LJC63_05520	GT83
PRJNA734875:LJC62_04745	CE11
PRJNA734875:LJC01_01565	GH3
PRJNA734875:LJC57_07185	CE1
PRJNA734875:LJC10_01035	GT28
PRJNA734875:LJC56_05530	GT39
PRJNA734875:LJC07_02530	GT39
PRJNA734875:LJC51_05310	GH32
PRJNA734875:LJC51_07380	GH3
PRJNA734875:LJC19_07720	GT9
PRJNA734875:LJB84_00920	CE12
PRJNA734875:LJB91_03510	PL1_2
PRJNA734875:LJC28_04130	GT14
PRJNA734875:LJC46_07770	GH57
PRJNA734875:LJC19_07710	GT8
PRJNA734875:LJC36_01935	GT9
PRJNA734875:LJC44_01830	GH29
PRJNA734875:LJC28_02580	PL12_2
PRJNA734875:LJC51_04975	GH3
PRJNA734875:LJB76_00875	GT8
PRJNA734875:LJC17_04540	GH18
[truncated: 1,945 more rows]
